# Supplementary material for: Realizing efficient blue and deep-blue delayed fluorescence materials with record-beating electroluminescence efficiencies of 43.4%
Source: Nat Commun. 2023 Apr 10;14:2019. doi: 10.1038/s41467-023-37687-3 (PMC10086064; doi:10.1038/s41467-023-37687-3)
Supplement: Supplementary file 4 — Supplementary Data 1 [file 41467_2023_37687_MOESM4_ESM.cif]

data_f-2
_audit_creation_date               2022-05-06
_audit_creation_method
;
Olex2 1.5
(compiled 2022.04.07 svn.rca3783a0 for OlexSys, GUI svn.r6498)
;
_shelx_SHELXL_version_number       '2018/3'
_audit_contact_author_address      ?
_audit_contact_author_email        ?
_audit_contact_author_name         ''
_audit_contact_author_phone        ?
_publ_contact_author_id_orcid      ?
_publ_section_references
;
Dolomanov, O.V., Bourhis, L.J., Gildea, R.J, Howard, J.A.K. & Puschmann, H.
 (2009), J. Appl. Cryst. 42, 339-341.

Sheldrick, G.M. (2015). Acta Cryst. A71, 3-8.

Sheldrick, G.M. (2015). Acta Cryst. C71, 3-8.
;
_chemical_name_common              ?
_chemical_name_systematic          ?
_chemical_formula_moiety           'C0.5 H Cl, C50 H32 N2 O2'
_chemical_formula_sum              'C50.50 H33 Cl N2 O2'
_chemical_formula_weight           735.24
_chemical_melting_point            ?
loop_
  _atom_type_symbol
  _atom_type_description
  _atom_type_scat_dispersion_real
  _atom_type_scat_dispersion_imag
  _atom_type_scat_source
 'C' 'C' 0.0181 0.0091 'International Tables Vol C Tables 4.2.6.8 and 6.1.1.4'
 'H' 'H' 0.0000 0.0000 'International Tables Vol C Tables 4.2.6.8 and 6.1.1.4'
 'Cl' 'Cl' 0.3639 0.7018 'International Tables Vol C Tables 4.2.6.8 and 6.1.1.4'
 'N' 'N' 0.0311 0.0180 'International Tables Vol C Tables 4.2.6.8 and 6.1.1.4'
 'O' 'O' 0.0492 0.0322 'International Tables Vol C Tables 4.2.6.8 and 6.1.1.4'

_shelx_space_group_comment
;
The symmetry employed for this shelxl refinement is uniquely defined
by the following loop, which should always be used as a source of
symmetry information in preference to the above space-group names.
They are only intended as comments.
;
_space_group_crystal_system        'monoclinic'
_space_group_IT_number             15
_space_group_name_H-M_alt          'C 1 2/c 1'
_space_group_name_Hall             '-C 2yc'
loop_
  _space_group_symop_operation_xyz
 'x, y, z'
 '-x, y, -z+1/2'
 'x+1/2, y+1/2, z'
 '-x+1/2, y+1/2, -z+1/2'
 '-x, -y, -z'
 'x, -y, z-1/2'
 '-x+1/2, -y+1/2, -z'
 'x+1/2, -y+1/2, z-1/2'

_cell_length_a                     32.3018(17)
_cell_length_b                     9.2924(3)
_cell_length_c                     27.0526(11)
_cell_angle_alpha                  90
_cell_angle_beta                   117.402(5)
_cell_angle_gamma                  90
_cell_volume                       7209.1(6)
_cell_formula_units_Z              8
_cell_measurement_reflns_used      8689
_cell_measurement_temperature      150.00(10)
_cell_measurement_theta_max        73.4740
_cell_measurement_theta_min        3.1160
_shelx_estimated_absorpt_T_max     0.987
_shelx_estimated_absorpt_T_min     0.974
_exptl_absorpt_coefficient_mu      1.305
_exptl_absorpt_correction_T_max    1.00000
_exptl_absorpt_correction_T_min    0.85921
_exptl_absorpt_correction_type     multi-scan
_exptl_absorpt_process_details
;
CrysAlisPro 1.171.39.28b (Rigaku Oxford Diffraction, 2015)
Empirical absorption correction using spherical harmonics,
 implemented in SCALE3 ABSPACK scaling algorithm.
;
_exptl_absorpt_special_details     ?
_exptl_crystal_colour              'clear light colourless'
_exptl_crystal_colour_lustre       clear
_exptl_crystal_colour_modifier     light
_exptl_crystal_colour_primary      colourless
_exptl_crystal_density_diffrn      1.355
_exptl_crystal_density_meas        ?
_exptl_crystal_density_method      ?
_exptl_crystal_description         cube
_exptl_crystal_F_000               3064
_exptl_crystal_size_max            0.02
_exptl_crystal_size_mid            0.01
_exptl_crystal_size_min            0.01
_exptl_transmission_factor_max     ?
_exptl_transmission_factor_min     ?
_diffrn_reflns_av_R_equivalents    0.0331
_diffrn_reflns_av_unetI/netI       0.0385
_diffrn_reflns_Laue_measured_fraction_full  0.991
_diffrn_reflns_Laue_measured_fraction_max  0.962
_diffrn_reflns_limit_h_max         39
_diffrn_reflns_limit_h_min         -39
_diffrn_reflns_limit_k_max         11
_diffrn_reflns_limit_k_min         -11
_diffrn_reflns_limit_l_max         32
_diffrn_reflns_limit_l_min         -33
_diffrn_reflns_number              18720
_diffrn_reflns_point_group_measured_fraction_full  0.991
_diffrn_reflns_point_group_measured_fraction_max  0.962
_diffrn_reflns_theta_full          67.679
_diffrn_reflns_theta_max           73.871
_diffrn_reflns_theta_min           3.082
_diffrn_ambient_temperature        150.00(10)
_diffrn_detector                   'CCD plate'
_diffrn_detector_area_resol_mean   ?
_diffrn_measured_fraction_theta_full  0.991
_diffrn_measured_fraction_theta_max  0.962
_diffrn_measurement_device         'four-circle diffractometer'
_diffrn_measurement_device_type    'XtaLAB AFC12 (RCD3): Kappa single'
_diffrn_measurement_method         '\w scans'
_diffrn_radiation_monochromator    graphite
_diffrn_radiation_probe            x-ray
_diffrn_radiation_type             'Cu K\a'
_diffrn_radiation_wavelength       1.54178
_diffrn_source                     'fine-focus sealed X-ray tube'
_diffrn_source_type                'Enhance (Cu) X-ray Source'
_diffrn_standards_number           0
_reflns_Friedel_coverage           0.000
_reflns_Friedel_fraction_full      .
_reflns_Friedel_fraction_max       .
_reflns_number_gt                  5753
_reflns_number_total               7031
_reflns_special_details
;
 Reflections were merged by SHELXL according to the crystal
 class for the calculation of statistics and refinement.
 
 _reflns_Friedel_fraction is defined as the number of unique
 Friedel pairs measured divided by the number that would be
 possible theoretically, ignoring centric projections and
 systematic absences.
;
_reflns_threshold_expression       'I > 2\s(I)'
_computing_cell_refinement         'CrysAlisPro 1.171.39.28b (Rigaku OD, 2015)'
_computing_data_collection         'CrysAlisPro 1.171.39.28b (Rigaku OD, 2015)'
_computing_data_reduction          'CrysAlisPro 1.171.39.28b (Rigaku OD, 2015)'
_computing_molecular_graphics      'Olex2 1.5 (Dolomanov et al., 2009)'
_computing_publication_material    'Olex2 1.5 (Dolomanov et al., 2009)'
_computing_structure_refinement    'SHELXL 2018/3 (Sheldrick, 2015)'
_computing_structure_solution      'SHELXT 2018/2 (Sheldrick, 2018)'
_refine_diff_density_max           0.619
_refine_diff_density_min           -0.776
_refine_diff_density_rms           0.063
_refine_ls_extinction_coef         .
_refine_ls_extinction_method       none
_refine_ls_goodness_of_fit_ref     1.033
_refine_ls_hydrogen_treatment      constr
_refine_ls_matrix_type             full
_refine_ls_number_parameters       501
_refine_ls_number_reflns           7031
_refine_ls_number_restraints       0
_refine_ls_R_factor_all            0.0693
_refine_ls_R_factor_gt             0.0591
_refine_ls_restrained_S_all        1.033
_refine_ls_shift/su_max            0.001
_refine_ls_shift/su_mean           0.000
_refine_ls_structure_factor_coef   Fsqd
_refine_ls_weighting_details      
 'w=1/[\s^2^(Fo^2^)+(0.1020P)^2^+7.0145P] where P=(Fo^2^+2Fc^2^)/3'
_refine_ls_weighting_scheme        calc
_refine_ls_wR_factor_gt            0.1662
_refine_ls_wR_factor_ref           0.1759
_refine_special_details            ?
_olex2_refinement_description
;
1. Fixed Uiso
 At 1.2 times of:
  All C(H) groups, All C(H,H) groups
2. Others
 Fixed Sof: HA(0.5) HB(0.5)
3.a Secondary CH2 refined with riding coordinates:
 C(HA,HB)
3.b Aromatic/amide H refined with riding coordinates:
 C00C(H00C), C00K(H00K), C00L(H00L), C00M(H00M), C00N(H00N), C00O(H00O),
 C00Q(H00Q), C00R(H00R), C00W(H00W), C00X(H00X), C00Y(H00Y), C00Z(H00Z),
 C010(H010), C011(H011), C012(H012), C013(H013), C014(H014), C015(H015),
 C016(H016), C017(H017), C018(H018), C019(H019), C01A(H01A), C01B(H01B),
 C01C(H01C), C01D(H01D), C01E(H01E), C01F(H01F), C01G(H01G), C01H(H01H),
 C01I(H01I), C01J(H01J)
;
_atom_sites_solution_hydrogens     geom
_atom_sites_solution_primary       dual
_atom_sites_solution_secondary     ?
loop_
  _atom_site_label
  _atom_site_type_symbol
  _atom_site_fract_x
  _atom_site_fract_y
  _atom_site_fract_z
  _atom_site_U_iso_or_equiv
  _atom_site_adp_type
  _atom_site_occupancy
  _atom_site_site_symmetry_order
  _atom_site_calc_flag
  _atom_site_refinement_flags_posn
  _atom_site_refinement_flags_adp
  _atom_site_refinement_flags_occupancy
  _atom_site_disorder_assembly
  _atom_site_disorder_group
 Cl1 Cl 0.52279(3) 1.24747(9) 0.80987(3) 0.0719(2) Uani 1 1 d . . . . .
 O002 O 0.47655(6) 0.84389(19) 0.67830(7) 0.0495(4) Uani 1 1 d . . . . .
 O003 O 0.38429(6) -0.06000(17) 0.32813(7) 0.0499(4) Uani 1 1 d . . . . .
 N004 N 0.39846(6) 0.3584(2) 0.49400(7) 0.0387(4) Uani 1 1 d . . . . .
 N005 N 0.68112(6) 0.6676(2) 0.84643(7) 0.0412(4) Uani 1 1 d . . . . .
 C006 C 0.37846(7) 0.3315(2) 0.39592(8) 0.0339(4) Uani 1 1 d . . . . .
 C007 C 0.37125(7) 0.1242(2) 0.45137(8) 0.0354(4) Uani 1 1 d . . . . .
 C008 C 0.39233(7) 0.4179(2) 0.44338(8) 0.0358(4) Uani 1 1 d . . . . .
 C009 C 0.37650(7) 0.1681(2) 0.39977(8) 0.0356(4) Uani 1 1 d . . . . .
 C00A C 0.63776(8) 0.6996(2) 0.80258(8) 0.0382(5) Uani 1 1 d . . . . .
 C00B C 0.33575(7) 0.1054(2) 0.34833(8) 0.0365(4) Uani 1 1 d . . . . .
 C00C C 0.37104(7) 0.3962(2) 0.34592(9) 0.0379(5) Uani 1 1 d . . . . .
 H00C H 0.361145 0.338259 0.313514 0.045 Uiso 1 1 calc R U . . .
 C00D C 0.38333(7) 0.2183(2) 0.49641(8) 0.0359(4) Uani 1 1 d . . . . .
 C00E C 0.61163(8) 0.5717(2) 0.78378(9) 0.0394(5) Uani 1 1 d . . . . .
 C00F C 0.47271(8) 0.6230(2) 0.63430(8) 0.0386(5) Uani 1 1 d . . . . .
 C00G C 0.42326(7) 0.4419(2) 0.54397(8) 0.0386(5) Uani 1 1 d . . . . .
 C00H C 0.71668(7) 0.7701(2) 0.87660(9) 0.0383(5) Uani 1 1 d . . . . .
 C00I C 0.68341(8) 0.5205(2) 0.85660(9) 0.0405(5) Uani 1 1 d . . . . .
 C00J C 0.54719(8) 0.7135(3) 0.71947(9) 0.0405(5) Uani 1 1 d . . . . .
 C00K C 0.62010(8) 0.8338(2) 0.77982(9) 0.0425(5) Uani 1 1 d . . . . .
 H00K H 0.638652 0.918332 0.791938 0.051 Uiso 1 1 calc R U . . .
 C00L C 0.37764(8) 0.5416(2) 0.34218(9) 0.0413(5) Uani 1 1 d . . . . .
 H00L H 0.371975 0.583560 0.307604 0.050 Uiso 1 1 calc R U . . .
 C00M C 0.38003(8) 0.1718(3) 0.54378(9) 0.0428(5) Uani 1 1 d . . . . .
 H00M H 0.387143 0.236307 0.573859 0.051 Uiso 1 1 calc R U . . .
 C00N C 0.56579(8) 0.5800(2) 0.74139(9) 0.0399(5) Uani 1 1 d . . . . .
 H00N H 0.547583 0.495253 0.727743 0.048 Uiso 1 1 calc R U . . .
 C00O C 0.57450(8) 0.8385(3) 0.73894(9) 0.0430(5) Uani 1 1 d . . . . .
 H00O H 0.561071 0.928889 0.723417 0.052 Uiso 1 1 calc R U . . .
 C00P C 0.34139(8) -0.0039(2) 0.31707(9) 0.0411(5) Uani 1 1 d . . . . .
 C00Q C 0.40011(8) 0.5651(2) 0.43983(9) 0.0425(5) Uani 1 1 d . . . . .
 H00Q H 0.410558 0.623571 0.472163 0.051 Uiso 1 1 calc R U . . .
 C00R C 0.47161(8) 0.4481(2) 0.56767(9) 0.0403(5) Uani 1 1 d . . . . .
 H00R H 0.487777 0.390960 0.553007 0.048 Uiso 1 1 calc R U . . .
 C00S C 0.49730(8) 0.7342(2) 0.67798(9) 0.0409(5) Uani 1 1 d . . . . .
 C00T C 0.42242(7) 0.1066(2) 0.40520(9) 0.0392(5) Uani 1 1 d . . . . .
 C00U C 0.64136(8) 0.4564(2) 0.81788(9) 0.0408(5) Uani 1 1 d . . . . .
 C00V C 0.42372(8) -0.0021(2) 0.37157(10) 0.0447(5) Uani 1 1 d . . . . .
 C00W C 0.29012(8) 0.1492(2) 0.33363(9) 0.0412(5) Uani 1 1 d . . . . .
 H00W H 0.285176 0.224255 0.354162 0.049 Uiso 1 1 calc R U . . .
 C00X C 0.35693(8) -0.0146(2) 0.45558(10) 0.0412(5) Uani 1 1 d . . . . .
 H00X H 0.348410 -0.078791 0.425103 0.049 Uiso 1 1 calc R U . . .
 C00Y C 0.42409(8) 0.6135(3) 0.61064(9) 0.0427(5) Uani 1 1 d . . . . .
 H00Y H 0.407745 0.669747 0.625302 0.051 Uiso 1 1 calc R U . . .
 C00Z C 0.39275(8) 0.6261(2) 0.38991(10) 0.0441(5) Uani 1 1 d . . . . .
 H00Z H 0.398026 0.726049 0.388099 0.053 Uiso 1 1 calc R U . . .
 C010 C 0.49626(8) 0.5381(3) 0.61288(9) 0.0417(5) Uani 1 1 d . . . . .
 H010 H 0.529325 0.541710 0.629257 0.050 Uiso 1 1 calc R U . . .
 C011 C 0.39975(8) 0.5229(3) 0.56619(9) 0.0443(5) Uani 1 1 d . . . . .
 H011 H 0.366793 0.516008 0.550748 0.053 Uiso 1 1 calc R U . . .
 C012 C 0.35476(9) -0.0617(3) 0.50269(10) 0.0477(5) Uani 1 1 d . . . . .
 H012 H 0.345355 -0.157385 0.504792 0.057 Uiso 1 1 calc R U . . .
 C013 C 0.72209(9) 0.8214(3) 0.92691(10) 0.0467(5) Uani 1 1 d . . . . .
 H013 H 0.702612 0.786977 0.942031 0.056 Uiso 1 1 calc R U . . .
 C014 C 0.71991(9) 0.4420(3) 0.89705(10) 0.0463(5) Uani 1 1 d . . . . .
 H014 H 0.747863 0.487465 0.922952 0.056 Uiso 1 1 calc R U . . .
 C015 C 0.63679(9) 0.3074(3) 0.81904(11) 0.0500(6) Uani 1 1 d . . . . .
 H015 H 0.609239 0.260684 0.792807 0.060 Uiso 1 1 calc R U . . .
 C016 C 0.78440(8) 0.9729(3) 0.93373(10) 0.0468(5) Uani 1 1 d . . . . .
 H016 H 0.807726 1.042567 0.953517 0.056 Uiso 1 1 calc R U . . .
 C017 C 0.25201(9) 0.0863(3) 0.29008(10) 0.0486(6) Uani 1 1 d . . . . .
 H017 H 0.221346 0.117266 0.281156 0.058 Uiso 1 1 calc R U . . .
 C018 C 0.46516(8) 0.1595(3) 0.44585(10) 0.0486(6) Uani 1 1 d . . . . .
 H018 H 0.465346 0.235518 0.469442 0.058 Uiso 1 1 calc R U . . .
 C019 C 0.36644(9) 0.0322(3) 0.54690(10) 0.0482(6) Uani 1 1 d . . . . .
 H019 H 0.365126 0.000641 0.579550 0.058 Uiso 1 1 calc R U . . .
 C01A C 0.71389(10) 0.2962(3) 0.89801(11) 0.0538(6) Uani 1 1 d . . . . .
 H01A H 0.737917 0.239843 0.925689 0.065 Uiso 1 1 calc R U . . .
 C01B C 0.74523(9) 0.8196(3) 0.85479(10) 0.0530(6) Uani 1 1 d . . . . .
 H01B H 0.741640 0.783643 0.820166 0.064 Uiso 1 1 calc R U . . .
 C01C C 0.25887(10) -0.0224(3) 0.25952(10) 0.0529(6) Uani 1 1 d . . . . .
 H01C H 0.232852 -0.066154 0.229518 0.063 Uiso 1 1 calc R U . . .
 C01D C 0.75597(9) 0.9233(3) 0.95539(10) 0.0519(6) Uani 1 1 d . . . . .
 H01D H 0.759641 0.959249 0.990056 0.062 Uiso 1 1 calc R U . . .
 C01E C 0.77905(9) 0.9216(3) 0.88351(11) 0.0549(6) Uani 1 1 d . . . . .
 H01E H 0.798581 0.956184 0.868487 0.066 Uiso 1 1 calc R U . . .
 C01F C 0.46569(10) -0.0624(3) 0.37890(12) 0.0571(7) Uani 1 1 d . . . . .
 H01F H 0.465615 -0.140712 0.356290 0.069 Uiso 1 1 calc R U . . .
 C01G C 0.30354(10) -0.0670(3) 0.27270(10) 0.0528(6) Uani 1 1 d . . . . .
 H01G H 0.308350 -0.140534 0.251494 0.063 Uiso 1 1 calc R U . . .
 C01H C 0.67321(10) 0.2286(3) 0.85920(12) 0.0557(6) Uani 1 1 d . . . . .
 H01H H 0.670460 0.127024 0.860343 0.067 Uiso 1 1 calc R U . . .
 C01I C 0.50735(9) 0.1035(3) 0.45252(12) 0.0585(7) Uani 1 1 d . . . . .
 H01I H 0.536014 0.141845 0.479949 0.070 Uiso 1 1 calc R U . . .
 C01J C 0.50711(10) -0.0081(3) 0.41891(13) 0.0627(8) Uani 1 1 d . . . . .
 H01J H 0.535753 -0.047776 0.423453 0.075 Uiso 1 1 calc R U . . .
 C C 0.500000 1.1422(5) 0.750000 0.0909(18) Uani 1 2 d S T P . .
 HA H 0.524871 1.079580 0.750215 0.109 Uiso 0.5 1 calc R U P . .
 HB H 0.475128 1.079582 0.749785 0.109 Uiso 0.5 1 calc R U P . .

loop_
  _atom_site_aniso_label
  _atom_site_aniso_U_11
  _atom_site_aniso_U_22
  _atom_site_aniso_U_33
  _atom_site_aniso_U_23
  _atom_site_aniso_U_13
  _atom_site_aniso_U_12
 Cl1 0.0811(5) 0.0787(5) 0.0555(4) -0.0025(3) 0.0311(4) -0.0108(4)
 O002 0.0513(9) 0.0477(10) 0.0447(9) -0.0033(7) 0.0180(7) 0.0009(8)
 O003 0.0598(10) 0.0385(9) 0.0572(10) -0.0008(7) 0.0318(9) 0.0053(7)
 N004 0.0398(9) 0.0390(10) 0.0300(8) 0.0010(7) 0.0100(7) -0.0040(7)
 N005 0.0406(10) 0.0381(10) 0.0376(9) -0.0004(8) 0.0118(8) -0.0035(8)
 C006 0.0293(9) 0.0350(11) 0.0329(10) 0.0031(8) 0.0104(8) 0.0020(8)
 C007 0.0310(9) 0.0374(11) 0.0342(10) 0.0051(8) 0.0120(8) 0.0017(8)
 C008 0.0315(10) 0.0382(11) 0.0321(10) 0.0046(8) 0.0099(8) 0.0019(8)
 C009 0.0342(10) 0.0349(11) 0.0346(10) 0.0025(8) 0.0131(8) 0.0020(8)
 C00A 0.0408(11) 0.0394(11) 0.0318(10) -0.0026(8) 0.0144(9) -0.0048(9)
 C00B 0.0406(11) 0.0329(10) 0.0327(10) 0.0029(8) 0.0139(9) -0.0004(8)
 C00C 0.0364(10) 0.0407(11) 0.0345(10) 0.0032(9) 0.0145(9) 0.0029(9)
 C00D 0.0284(9) 0.0388(11) 0.0336(10) 0.0043(8) 0.0085(8) 0.0010(8)
 C00E 0.0459(12) 0.0396(11) 0.0318(10) -0.0013(9) 0.0173(9) -0.0054(9)
 C00F 0.0395(11) 0.0416(12) 0.0305(10) 0.0022(8) 0.0126(9) -0.0028(9)
 C00G 0.0387(11) 0.0394(11) 0.0297(10) 0.0011(8) 0.0090(8) -0.0043(9)
 C00H 0.0380(10) 0.0356(11) 0.0353(10) 0.0006(8) 0.0116(9) -0.0002(8)
 C00I 0.0463(12) 0.0396(12) 0.0358(10) 0.0003(9) 0.0191(9) -0.0018(9)
 C00J 0.0428(11) 0.0450(12) 0.0307(10) -0.0040(9) 0.0142(9) -0.0067(9)
 C00K 0.0454(12) 0.0367(11) 0.0391(11) -0.0027(9) 0.0141(9) -0.0081(9)
 C00L 0.0442(12) 0.0395(12) 0.0401(11) 0.0092(9) 0.0193(10) 0.0044(9)
 C00M 0.0409(11) 0.0497(13) 0.0348(10) 0.0023(9) 0.0147(9) -0.0034(10)
 C00N 0.0467(12) 0.0388(11) 0.0332(10) -0.0050(8) 0.0175(9) -0.0098(9)
 C00O 0.0482(12) 0.0395(12) 0.0365(11) 0.0011(9) 0.0155(10) -0.0031(10)
 C00P 0.0507(12) 0.0317(11) 0.0414(11) 0.0027(9) 0.0216(10) 0.0002(9)
 C00Q 0.0445(12) 0.0382(11) 0.0383(11) 0.0000(9) 0.0136(9) -0.0028(9)
 C00R 0.0372(11) 0.0439(12) 0.0342(10) -0.0017(9) 0.0116(9) 0.0004(9)
 C00S 0.0451(12) 0.0431(12) 0.0331(10) 0.0001(9) 0.0168(9) -0.0029(10)
 C00T 0.0381(11) 0.0388(11) 0.0423(11) 0.0131(9) 0.0198(9) 0.0083(9)
 C00U 0.0482(12) 0.0398(12) 0.0363(10) -0.0011(9) 0.0210(10) -0.0032(9)
 C00V 0.0503(13) 0.0379(12) 0.0511(13) 0.0133(10) 0.0279(11) 0.0097(10)
 C00W 0.0379(11) 0.0392(12) 0.0380(11) 0.0007(9) 0.0101(9) -0.0006(9)
 C00X 0.0419(11) 0.0374(11) 0.0423(11) 0.0019(9) 0.0177(9) -0.0014(9)
 C00Y 0.0406(11) 0.0492(13) 0.0369(11) -0.0001(9) 0.0166(9) 0.0012(10)
 C00Z 0.0484(12) 0.0338(11) 0.0485(12) 0.0064(9) 0.0209(10) -0.0001(9)
 C010 0.0357(10) 0.0483(13) 0.0358(11) -0.0004(9) 0.0118(9) -0.0018(9)
 C011 0.0363(11) 0.0556(14) 0.0356(11) -0.0004(10) 0.0120(9) -0.0017(10)
 C012 0.0507(13) 0.0424(13) 0.0517(13) 0.0091(10) 0.0250(11) -0.0030(10)
 C013 0.0512(13) 0.0487(13) 0.0421(12) -0.0039(10) 0.0231(10) -0.0036(10)
 C014 0.0478(12) 0.0468(13) 0.0408(12) 0.0015(10) 0.0174(10) 0.0024(10)
 C015 0.0590(15) 0.0414(13) 0.0489(13) -0.0024(10) 0.0240(12) -0.0082(11)
 C016 0.0409(12) 0.0443(13) 0.0419(12) 0.0003(10) 0.0076(10) -0.0026(10)
 C017 0.0438(12) 0.0479(13) 0.0417(12) 0.0062(10) 0.0091(10) -0.0044(10)
 C018 0.0370(11) 0.0552(14) 0.0500(13) 0.0138(11) 0.0169(10) 0.0075(10)
 C019 0.0500(13) 0.0548(14) 0.0414(12) 0.0086(10) 0.0224(10) -0.0029(11)
 C01A 0.0597(15) 0.0490(14) 0.0512(14) 0.0083(11) 0.0242(12) 0.0079(12)
 C01B 0.0530(14) 0.0657(16) 0.0419(12) -0.0100(11) 0.0232(11) -0.0126(12)
 C01C 0.0578(15) 0.0474(14) 0.0401(12) -0.0037(10) 0.0109(11) -0.0146(12)
 C01D 0.0609(15) 0.0503(14) 0.0395(12) -0.0100(10) 0.0186(11) -0.0046(12)
 C01E 0.0463(13) 0.0663(17) 0.0493(13) -0.0030(12) 0.0196(11) -0.0143(12)
 C01F 0.0669(17) 0.0495(14) 0.0698(17) 0.0198(13) 0.0442(15) 0.0223(13)
 C01G 0.0709(17) 0.0399(13) 0.0452(13) -0.0067(10) 0.0246(12) -0.0087(12)
 C01H 0.0693(17) 0.0365(12) 0.0614(15) 0.0047(11) 0.0302(14) 0.0010(11)
 C01I 0.0387(12) 0.0699(18) 0.0652(16) 0.0234(14) 0.0224(12) 0.0115(12)
 C01J 0.0497(14) 0.0702(18) 0.0774(19) 0.0355(16) 0.0372(14) 0.0254(13)
 C 0.151(5) 0.043(2) 0.063(3) 0.000 0.035(3) 0.000

_geom_special_details
;
 All esds (except the esd in the dihedral angle between two l.s. planes)
 are estimated using the full covariance matrix.  The cell esds are taken
 into account individually in the estimation of esds in distances, angles
 and torsion angles; correlations between esds in cell parameters are only
 used when they are defined by crystal symmetry.  An approximate (isotropic)
 treatment of cell esds is used for estimating esds involving l.s. planes.
;
loop_
  _geom_bond_atom_site_label_1
  _geom_bond_atom_site_label_2
  _geom_bond_distance
  _geom_bond_site_symmetry_2
  _geom_bond_publ_flag
 Cl1 C 1.739(3) . ?
 O002 C00S 1.222(3) . ?
 O003 C00P 1.378(3) . ?
 O003 C00V 1.384(3) . ?
 N004 C008 1.404(3) . ?
 N004 C00D 1.403(3) . ?
 N004 C00G 1.441(3) . ?
 N005 C00A 1.389(3) . ?
 N005 C00H 1.425(3) . ?
 N005 C00I 1.390(3) . ?
 C006 C008 1.402(3) . ?
 C006 C009 1.525(3) . ?
 C006 C00C 1.396(3) . ?
 C007 C009 1.537(3) . ?
 C007 C00D 1.401(3) . ?
 C007 C00X 1.393(3) . ?
 C008 C00Q 1.401(3) . ?
 C009 C00B 1.524(3) . ?
 C009 C00T 1.532(3) . ?
 C00A C00E 1.410(3) . ?
 C00A C00K 1.392(3) . ?
 C00B C00P 1.387(3) . ?
 C00B C00W 1.399(3) . ?
 C00C H00C 0.9500 . ?
 C00C C00L 1.379(3) . ?
 C00D C00M 1.402(3) . ?
 C00E C00N 1.396(3) . ?
 C00E C00U 1.451(3) . ?
 C00F C00S 1.494(3) . ?
 C00F C00Y 1.400(3) . ?
 C00F C010 1.394(3) . ?
 C00G C00R 1.390(3) . ?
 C00G C011 1.387(3) . ?
 C00H C013 1.375(3) . ?
 C00H C01B 1.382(3) . ?
 C00I C00U 1.410(3) . ?
 C00I C014 1.390(3) . ?
 C00J C00N 1.387(3) . ?
 C00J C00O 1.406(3) . ?
 C00J C00S 1.493(3) . ?
 C00K H00K 0.9500 . ?
 C00K C00O 1.377(3) . ?
 C00L H00L 0.9500 . ?
 C00L C00Z 1.393(3) . ?
 C00M H00M 0.9500 . ?
 C00M C019 1.384(3) . ?
 C00N H00N 0.9500 . ?
 C00O H00O 0.9500 . ?
 C00P C01G 1.389(3) . ?
 C00Q H00Q 0.9500 . ?
 C00Q C00Z 1.381(3) . ?
 C00R H00R 0.9500 . ?
 C00R C010 1.390(3) . ?
 C00T C00V 1.372(3) . ?
 C00T C018 1.400(3) . ?
 C00U C015 1.394(3) . ?
 C00V C01F 1.394(3) . ?
 C00W H00W 0.9500 . ?
 C00W C017 1.382(3) . ?
 C00X H00X 0.9500 . ?
 C00X C012 1.379(3) . ?
 C00Y H00Y 0.9500 . ?
 C00Y C011 1.379(3) . ?
 C00Z H00Z 0.9500 . ?
 C010 H010 0.9500 . ?
 C011 H011 0.9500 . ?
 C012 H012 0.9500 . ?
 C012 C019 1.385(4) . ?
 C013 H013 0.9500 . ?
 C013 C01D 1.383(4) . ?
 C014 H014 0.9500 . ?
 C014 C01A 1.370(4) . ?
 C015 H015 0.9500 . ?
 C015 C01H 1.387(4) . ?
 C016 H016 0.9500 . ?
 C016 C01D 1.376(4) . ?
 C016 C01E 1.374(4) . ?
 C017 H017 0.9500 . ?
 C017 C01C 1.386(4) . ?
 C018 H018 0.9500 . ?
 C018 C01I 1.391(3) . ?
 C019 H019 0.9500 . ?
 C01A H01A 0.9500 . ?
 C01A C01H 1.398(4) . ?
 C01B H01B 0.9500 . ?
 C01B C01E 1.384(4) . ?
 C01C H01C 0.9500 . ?
 C01C C01G 1.381(4) . ?
 C01D H01D 0.9500 . ?
 C01E H01E 0.9500 . ?
 C01F H01F 0.9500 . ?
 C01F C01J 1.372(4) . ?
 C01G H01G 0.9500 . ?
 C01H H01H 0.9500 . ?
 C01I H01I 0.9500 . ?
 C01I C01J 1.377(5) . ?
 C01J H01J 0.9500 . ?
 C HA 0.9900 . ?
 C HB 0.9900 . ?

loop_
  _geom_angle_atom_site_label_1
  _geom_angle_atom_site_label_2
  _geom_angle_atom_site_label_3
  _geom_angle
  _geom_angle_site_symmetry_1
  _geom_angle_site_symmetry_3
  _geom_angle_publ_flag
 C00P O003 C00V 118.54(18) . . ?
 C008 N004 C00G 118.07(17) . . ?
 C00D N004 C008 121.03(17) . . ?
 C00D N004 C00G 120.79(17) . . ?
 C00A N005 C00H 125.21(19) . . ?
 C00A N005 C00I 108.70(18) . . ?
 C00I N005 C00H 126.07(19) . . ?
 C008 C006 C009 120.92(18) . . ?
 C00C C006 C008 118.73(19) . . ?
 C00C C006 C009 120.03(18) . . ?
 C00D C007 C009 121.43(19) . . ?
 C00X C007 C009 119.99(19) . . ?
 C00X C007 C00D 118.47(19) . . ?
 C006 C008 N004 120.64(19) . . ?
 C00Q C008 N004 120.14(19) . . ?
 C00Q C008 C006 119.22(19) . . ?
 C006 C009 C007 110.58(17) . . ?
 C006 C009 C00T 108.02(17) . . ?
 C00B C009 C006 111.34(16) . . ?
 C00B C009 C007 108.54(17) . . ?
 C00B C009 C00T 109.64(18) . . ?
 C00T C009 C007 108.69(16) . . ?
 N005 C00A C00E 109.18(19) . . ?
 N005 C00A C00K 128.1(2) . . ?
 C00K C00A C00E 122.7(2) . . ?
 C00P C00B C009 122.43(19) . . ?
 C00P C00B C00W 117.2(2) . . ?
 C00W C00B C009 120.19(19) . . ?
 C006 C00C H00C 119.0 . . ?
 C00L C00C C006 122.0(2) . . ?
 C00L C00C H00C 119.0 . . ?
 C007 C00D N004 120.14(18) . . ?
 C007 C00D C00M 119.6(2) . . ?
 C00M C00D N004 120.2(2) . . ?
 C00A C00E C00U 106.38(19) . . ?
 C00N C00E C00A 118.8(2) . . ?
 C00N C00E C00U 134.8(2) . . ?
 C00Y C00F C00S 118.8(2) . . ?
 C010 C00F C00S 121.8(2) . . ?
 C010 C00F C00Y 119.1(2) . . ?
 C00R C00G N004 118.5(2) . . ?
 C011 C00G N004 121.35(19) . . ?
 C011 C00G C00R 120.0(2) . . ?
 C013 C00H N005 120.0(2) . . ?
 C013 C00H C01B 120.1(2) . . ?
 C01B C00H N005 119.9(2) . . ?
 N005 C00I C00U 108.86(19) . . ?
 N005 C00I C014 128.4(2) . . ?
 C014 C00I C00U 122.8(2) . . ?
 C00N C00J C00O 120.3(2) . . ?
 C00N C00J C00S 122.8(2) . . ?
 C00O C00J C00S 116.7(2) . . ?
 C00A C00K H00K 121.5 . . ?
 C00O C00K C00A 116.9(2) . . ?
 C00O C00K H00K 121.5 . . ?
 C00C C00L H00L 120.5 . . ?
 C00C C00L C00Z 118.9(2) . . ?
 C00Z C00L H00L 120.5 . . ?
 C00D C00M H00M 119.9 . . ?
 C019 C00M C00D 120.3(2) . . ?
 C019 C00M H00M 119.9 . . ?
 C00E C00N H00N 120.4 . . ?
 C00J C00N C00E 119.2(2) . . ?
 C00J C00N H00N 120.4 . . ?
 C00J C00O H00O 119.0 . . ?
 C00K C00O C00J 122.0(2) . . ?
 C00K C00O H00O 119.0 . . ?
 O003 C00P C00B 123.1(2) . . ?
 O003 C00P C01G 115.2(2) . . ?
 C00B C00P C01G 121.7(2) . . ?
 C008 C00Q H00Q 119.6 . . ?
 C00Z C00Q C008 120.8(2) . . ?
 C00Z C00Q H00Q 119.6 . . ?
 C00G C00R H00R 120.1 . . ?
 C00G C00R C010 119.8(2) . . ?
 C010 C00R H00R 120.1 . . ?
 O002 C00S C00F 119.3(2) . . ?
 O002 C00S C00J 120.5(2) . . ?
 C00J C00S C00F 120.2(2) . . ?
 C00V C00T C009 122.3(2) . . ?
 C00V C00T C018 117.3(2) . . ?
 C018 C00T C009 120.3(2) . . ?
 C00I C00U C00E 106.85(19) . . ?
 C015 C00U C00E 134.5(2) . . ?
 C015 C00U C00I 118.6(2) . . ?
 O003 C00V C01F 114.8(2) . . ?
 C00T C00V O003 123.5(2) . . ?
 C00T C00V C01F 121.7(2) . . ?
 C00B C00W H00W 119.1 . . ?
 C017 C00W C00B 121.9(2) . . ?
 C017 C00W H00W 119.1 . . ?
 C007 C00X H00X 119.0 . . ?
 C012 C00X C007 122.0(2) . . ?
 C012 C00X H00X 119.0 . . ?
 C00F C00Y H00Y 119.8 . . ?
 C011 C00Y C00F 120.5(2) . . ?
 C011 C00Y H00Y 119.8 . . ?
 C00L C00Z H00Z 119.8 . . ?
 C00Q C00Z C00L 120.3(2) . . ?
 C00Q C00Z H00Z 119.8 . . ?
 C00F C010 H010 119.8 . . ?
 C00R C010 C00F 120.3(2) . . ?
 C00R C010 H010 119.8 . . ?
 C00G C011 H011 119.9 . . ?
 C00Y C011 C00G 120.2(2) . . ?
 C00Y C011 H011 119.9 . . ?
 C00X C012 H012 120.4 . . ?
 C00X C012 C019 119.2(2) . . ?
 C019 C012 H012 120.4 . . ?
 C00H C013 H013 120.1 . . ?
 C00H C013 C01D 119.8(2) . . ?
 C01D C013 H013 120.1 . . ?
 C00I C014 H014 121.4 . . ?
 C01A C014 C00I 117.2(2) . . ?
 C01A C014 H014 121.4 . . ?
 C00U C015 H015 120.6 . . ?
 C01H C015 C00U 118.8(2) . . ?
 C01H C015 H015 120.6 . . ?
 C01D C016 H016 120.0 . . ?
 C01E C016 H016 120.0 . . ?
 C01E C016 C01D 120.0(2) . . ?
 C00W C017 H017 120.2 . . ?
 C00W C017 C01C 119.5(2) . . ?
 C01C C017 H017 120.2 . . ?
 C00T C018 H018 119.2 . . ?
 C01I C018 C00T 121.6(3) . . ?
 C01I C018 H018 119.2 . . ?
 C00M C019 C012 120.4(2) . . ?
 C00M C019 H019 119.8 . . ?
 C012 C019 H019 119.8 . . ?
 C014 C01A H01A 119.2 . . ?
 C014 C01A C01H 121.5(2) . . ?
 C01H C01A H01A 119.2 . . ?
 C00H C01B H01B 120.1 . . ?
 C00H C01B C01E 119.8(2) . . ?
 C01E C01B H01B 120.1 . . ?
 C017 C01C H01C 120.0 . . ?
 C01G C01C C017 120.0(2) . . ?
 C01G C01C H01C 120.0 . . ?
 C013 C01D H01D 119.9 . . ?
 C016 C01D C013 120.3(2) . . ?
 C016 C01D H01D 119.9 . . ?
 C016 C01E C01B 120.0(2) . . ?
 C016 C01E H01E 120.0 . . ?
 C01B C01E H01E 120.0 . . ?
 C00V C01F H01F 120.1 . . ?
 C01J C01F C00V 119.7(3) . . ?
 C01J C01F H01F 120.1 . . ?
 C00P C01G H01G 120.1 . . ?
 C01C C01G C00P 119.8(2) . . ?
 C01C C01G H01G 120.1 . . ?
 C015 C01H C01A 121.1(2) . . ?
 C015 C01H H01H 119.5 . . ?
 C01A C01H H01H 119.5 . . ?
 C018 C01I H01I 120.4 . . ?
 C01J C01I C018 119.3(3) . . ?
 C01J C01I H01I 120.4 . . ?
 C01F C01J C01I 120.3(2) . . ?
 C01F C01J H01J 119.8 . . ?
 C01I C01J H01J 119.8 . . ?
 Cl1 C Cl1 111.6(3) 2_656 . ?
 Cl1 C HA 109.3 2_656 . ?
 Cl1 C HA 109.3 . . ?
 Cl1 C HB 109.3 2_656 . ?
 Cl1 C HB 109.3 . . ?
 HA C HB 108.0 . . ?

loop_
  _geom_torsion_atom_site_label_1
  _geom_torsion_atom_site_label_2
  _geom_torsion_atom_site_label_3
  _geom_torsion_atom_site_label_4
  _geom_torsion
  _geom_torsion_site_symmetry_1
  _geom_torsion_site_symmetry_2
  _geom_torsion_site_symmetry_3
  _geom_torsion_site_symmetry_4
  _geom_torsion_publ_flag
 O003 C00P C01G C01C 177.5(2) . . . . ?
 O003 C00V C01F C01J 176.7(2) . . . . ?
 N004 C008 C00Q C00Z -177.9(2) . . . . ?
 N004 C00D C00M C019 -178.1(2) . . . . ?
 N004 C00G C00R C010 174.2(2) . . . . ?
 N004 C00G C011 C00Y -173.3(2) . . . . ?
 N005 C00A C00E C00N 176.93(19) . . . . ?
 N005 C00A C00E C00U -0.8(2) . . . . ?
 N005 C00A C00K C00O -175.3(2) . . . . ?
 N005 C00H C013 C01D -178.5(2) . . . . ?
 N005 C00H C01B C01E 178.5(2) . . . . ?
 N005 C00I C00U C00E -1.9(2) . . . . ?
 N005 C00I C00U C015 177.4(2) . . . . ?
 N005 C00I C014 C01A -179.0(2) . . . . ?
 C006 C008 C00Q C00Z 2.2(3) . . . . ?
 C006 C009 C00B C00P 126.8(2) . . . . ?
 C006 C009 C00B C00W -58.5(3) . . . . ?
 C006 C009 C00T C00V -129.1(2) . . . . ?
 C006 C009 C00T C018 51.6(2) . . . . ?
 C006 C00C C00L C00Z 0.9(3) . . . . ?
 C007 C009 C00B C00P -111.2(2) . . . . ?
 C007 C009 C00B C00W 63.4(2) . . . . ?
 C007 C009 C00T C00V 110.9(2) . . . . ?
 C007 C009 C00T C018 -68.4(2) . . . . ?
 C007 C00D C00M C019 2.2(3) . . . . ?
 C007 C00X C012 C019 1.0(4) . . . . ?
 C008 N004 C00D C007 14.0(3) . . . . ?
 C008 N004 C00D C00M -165.7(2) . . . . ?
 C008 N004 C00G C00R -77.6(3) . . . . ?
 C008 N004 C00G C011 98.0(3) . . . . ?
 C008 C006 C009 C007 23.2(3) . . . . ?
 C008 C006 C009 C00B 143.95(19) . . . . ?
 C008 C006 C009 C00T -95.6(2) . . . . ?
 C008 C006 C00C C00L 1.0(3) . . . . ?
 C008 C00Q C00Z C00L -0.3(4) . . . . ?
 C009 C006 C008 N004 -9.0(3) . . . . ?
 C009 C006 C008 C00Q 170.99(19) . . . . ?
 C009 C006 C00C C00L -172.53(19) . . . . ?
 C009 C007 C00D N004 3.2(3) . . . . ?
 C009 C007 C00D C00M -177.11(19) . . . . ?
 C009 C007 C00X C012 175.6(2) . . . . ?
 C009 C00B C00P O003 -3.3(3) . . . . ?
 C009 C00B C00P C01G 175.3(2) . . . . ?
 C009 C00B C00W C017 -174.5(2) . . . . ?
 C009 C00T C00V O003 3.7(3) . . . . ?
 C009 C00T C00V C01F -176.5(2) . . . . ?
 C009 C00T C018 C01I 178.6(2) . . . . ?
 C00A N005 C00H C013 98.2(3) . . . . ?
 C00A N005 C00H C01B -80.7(3) . . . . ?
 C00A N005 C00I C00U 1.4(2) . . . . ?
 C00A N005 C00I C014 -179.0(2) . . . . ?
 C00A C00E C00N C00J -0.6(3) . . . . ?
 C00A C00E C00U C00I 1.7(2) . . . . ?
 C00A C00E C00U C015 -177.5(3) . . . . ?
 C00A C00K C00O C00J -2.1(3) . . . . ?
 C00B C009 C00T C00V -7.6(3) . . . . ?
 C00B C009 C00T C018 173.11(19) . . . . ?
 C00B C00P C01G C01C -1.1(4) . . . . ?
 C00B C00W C017 C01C -0.6(4) . . . . ?
 C00C C006 C008 N004 177.56(19) . . . . ?
 C00C C006 C008 C00Q -2.5(3) . . . . ?
 C00C C006 C009 C007 -163.39(18) . . . . ?
 C00C C006 C009 C00B -42.6(3) . . . . ?
 C00C C006 C009 C00T 77.8(2) . . . . ?
 C00C C00L C00Z C00Q -1.2(3) . . . . ?
 C00D N004 C008 C006 -11.2(3) . . . . ?
 C00D N004 C008 C00Q 168.9(2) . . . . ?
 C00D N004 C00G C00R 98.7(2) . . . . ?
 C00D N004 C00G C011 -85.7(3) . . . . ?
 C00D C007 C009 C006 -20.4(3) . . . . ?
 C00D C007 C009 C00B -142.82(19) . . . . ?
 C00D C007 C009 C00T 98.0(2) . . . . ?
 C00D C007 C00X C012 -0.6(3) . . . . ?
 C00D C00M C019 C012 -1.8(4) . . . . ?
 C00E C00A C00K C00O 2.7(3) . . . . ?
 C00E C00U C015 C01H -179.1(2) . . . . ?
 C00F C00Y C011 C00G -1.0(4) . . . . ?
 C00G N004 C008 C006 165.16(19) . . . . ?
 C00G N004 C008 C00Q -14.8(3) . . . . ?
 C00G N004 C00D C007 -162.19(19) . . . . ?
 C00G N004 C00D C00M 18.1(3) . . . . ?
 C00G C00R C010 C00F -0.5(3) . . . . ?
 C00H N005 C00A C00E -178.9(2) . . . . ?
 C00H N005 C00A C00K -0.7(4) . . . . ?
 C00H N005 C00I C00U 180.0(2) . . . . ?
 C00H N005 C00I C014 -0.5(4) . . . . ?
 C00H C013 C01D C016 -0.3(4) . . . . ?
 C00H C01B C01E C016 0.4(4) . . . . ?
 C00I N005 C00A C00E -0.4(2) . . . . ?
 C00I N005 C00A C00K 177.9(2) . . . . ?
 C00I N005 C00H C013 -80.1(3) . . . . ?
 C00I N005 C00H C01B 101.0(3) . . . . ?
 C00I C00U C015 C01H 1.8(4) . . . . ?
 C00I C014 C01A C01H 1.4(4) . . . . ?
 C00K C00A C00E C00N -1.4(3) . . . . ?
 C00K C00A C00E C00U -179.1(2) . . . . ?
 C00N C00E C00U C00I -175.6(2) . . . . ?
 C00N C00E C00U C015 5.3(5) . . . . ?
 C00N C00J C00O C00K 0.1(3) . . . . ?
 C00N C00J C00S O002 145.8(2) . . . . ?
 C00N C00J C00S C00F -36.4(3) . . . . ?
 C00O C00J C00N C00E 1.3(3) . . . . ?
 C00O C00J C00S O002 -29.7(3) . . . . ?
 C00O C00J C00S C00F 148.1(2) . . . . ?
 C00P O003 C00V C00T 1.5(3) . . . . ?
 C00P O003 C00V C01F -178.3(2) . . . . ?
 C00P C00B C00W C017 0.4(3) . . . . ?
 C00R C00G C011 C00Y 2.2(3) . . . . ?
 C00S C00F C00Y C011 173.1(2) . . . . ?
 C00S C00F C010 C00R -172.2(2) . . . . ?
 C00S C00J C00N C00E -174.1(2) . . . . ?
 C00S C00J C00O C00K 175.8(2) . . . . ?
 C00T C009 C00B C00P 7.4(3) . . . . ?
 C00T C009 C00B C00W -178.00(19) . . . . ?
 C00T C00V C01F C01J -3.1(4) . . . . ?
 C00T C018 C01I C01J -1.0(4) . . . . ?
 C00U C00E C00N C00J 176.3(2) . . . . ?
 C00U C00I C014 C01A 0.5(3) . . . . ?
 C00U C015 C01H C01A 0.0(4) . . . . ?
 C00V O003 C00P C00B -1.7(3) . . . . ?
 C00V O003 C00P C01G 179.64(19) . . . . ?
 C00V C00T C018 C01I -0.7(3) . . . . ?
 C00V C01F C01J C01I 1.3(4) . . . . ?
 C00W C00B C00P O003 -178.03(19) . . . . ?
 C00W C00B C00P C01G 0.5(3) . . . . ?
 C00W C017 C01C C01G 0.0(4) . . . . ?
 C00X C007 C009 C006 163.57(18) . . . . ?
 C00X C007 C009 C00B 41.2(3) . . . . ?
 C00X C007 C009 C00T -78.0(2) . . . . ?
 C00X C007 C00D N004 179.22(19) . . . . ?
 C00X C007 C00D C00M -1.0(3) . . . . ?
 C00X C012 C019 C00M 0.2(4) . . . . ?
 C00Y C00F C00S O002 -26.7(3) . . . . ?
 C00Y C00F C00S C00J 155.5(2) . . . . ?
 C00Y C00F C010 C00R 1.7(3) . . . . ?
 C010 C00F C00S O002 147.2(2) . . . . ?
 C010 C00F C00S C00J -30.6(3) . . . . ?
 C010 C00F C00Y C011 -1.0(3) . . . . ?
 C011 C00G C00R C010 -1.5(3) . . . . ?
 C013 C00H C01B C01E -0.4(4) . . . . ?
 C014 C00I C00U C00E 178.5(2) . . . . ?
 C014 C00I C00U C015 -2.2(3) . . . . ?
 C014 C01A C01H C015 -1.7(4) . . . . ?
 C017 C01C C01G C00P 0.9(4) . . . . ?
 C018 C00T C00V O003 -177.0(2) . . . . ?
 C018 C00T C00V C01F 2.8(3) . . . . ?
 C018 C01I C01J C01F 0.7(4) . . . . ?
 C01B C00H C013 C01D 0.4(4) . . . . ?
 C01D C016 C01E C01B -0.3(4) . . . . ?
 C01E C016 C01D C013 0.3(4) . . . . ?

loop_
  _diffrn_refln_index_h
  _diffrn_refln_index_k
  _diffrn_refln_index_l
  _diffrn_refln_intensity_net
  _diffrn_refln_intensity_u
 -2 0 0 437.36 20.8
 -4 0 0 749.33 35.6
 6 0 0 18.2 1.2
 -6 0 0 17.8 1
 8 0 0 8699.93 385.26
 -8 0 0 7928.21 385.26
 8 0 0 7925.81 385.26
 10 0 0 428.66 19.1
 10 0 0 389.76 19
 -10 0 0 385.96 19
 12 0 0 714.93 36.4
 12 0 0 838.12 36.4
 -12 0 0 763.52 36.4
 -14 0 0 3.6 0.6
 14 0 0 3.2 0.9
 14 0 0 4.1 0.6
 16 0 0 35.7 2
 -16 0 0 37.3 1.8
 -16 0 0 35.6 1.8
 -16 0 0 32.4 2
 -18 0 0 9.5 0.7
 -18 0 0 10.6 0.7
 -20 0 0 403.26 19
 -20 0 0 392.26 19
 -22 0 0 88.39 4.4
 -24 0 0 29.8 1.7
 -26 0 0 0.8 0.7
 -28 0 0 186.78 8.9
 -28 0 0 183.18 9
 -30 0 0 8.2 0.8
 -30 0 0 9 0.8
 32 0 0 15.1 1
 -32 0 0 16.3 1
 -32 0 0 17.8 1
 -34 0 0 5.3 0.5
 34 0 0 4.7 0.4
 1 1 0 13 0.9
 -1 1 0 21.2 0.9
 -3 1 0 47.3 2.4
 3 -1 0 48.9 2.4
 -5 -1 0 533.85 24.3
 5 -1 0 502.55 24.3
 -5 1 0 478.25 24.2
 5 1 0 548.25 24.3
 7 1 0 1254.97 63.59
 7 -1 0 1312.77 63.59
 7 1 0 1460.95 63.59
 -7 -1 0 1324.27 63.59
 9 1 0 762.52 32.7
 9 1 0 710.83 32.8
 9 -1 0 656.43 32.7
 -9 -1 0 669.33 32.7
 -9 -1 0 754.12 32.7
 -9 1 0 639.34 32.7
 9 -1 0 642.54 32.7
 11 1 0 146.09 6.6
 -11 -1 0 135.49 6.5
 11 -1 0 133.49 6.5
 11 -1 0 131.59 6.5
 -11 -1 0 146.19 6.6
 -11 1 0 117.99 6.4
 13 1 0 149.09 6.6
 13 -1 0 141.49 6.6
 13 -1 0 138.39 6.6
 -13 -1 0 144.79 6.5
 15 1 0 102.29 4.6
 15 -1 0 85.19 4.5
 15 -1 0 94.79 4.5
 -15 -1 0 84.79 4.4
 15 1 0 91.49 4.4
 -15 1 0 76.39 4.3
 -17 1 0 11.2 0.8
 -17 -1 0 14 0.8
 17 1 0 10.8 1
 -17 1 0 12.6 0.8
 -19 1 0 21.9 1.2
 -19 -1 0 22.7 1.2
 -19 1 0 23.6 1.3
 -19 1 0 20.9 1.2
 -21 1 0 2 0.6
 -21 1 0 2.4 0.5
 -21 -1 0 2.5 0.6
 -21 1 0 2.2 0.6
 -23 -1 0 0.6 0.6
 -23 1 0 0.6 0.7
 -25 1 0 204.18 9.8
 -25 -1 0 200.58 9.7
 -27 -1 0 18.9 1.3
 -27 -1 0 17.8 1.2
 -27 1 0 15.8 1.2
 -27 1 0 18.6 1.3
 -29 1 0 4.1 0.7
 -29 1 0 5.5 0.9
 -29 -1 0 5.7 0.8
 -29 -1 0 5.7 0.7
 -31 1 0 2.5 0.6
 -31 -1 0 2.7 0.7
 31 1 0 4.2 0.6
 -31 1 0 4 0.7
 -31 -1 0 2.9 0.6
 -33 1 0 -0.4 0.4
 -33 1 0 0 0.5
 33 -1 0 -0.3 0.4
 33 1 0 0.5 0.4
 -33 -1 0 -0.1 0.5
 -35 -1 0 1 0.3
 -2 2 0 117.79 5.6
 2 2 0 112.69 5.6
 -4 2 0 419.56 20.4
 4 -2 0 436.96 20.4
 6 -2 0 196.98 9.4
 -6 2 0 200.38 9.4
 -6 -2 0 188.98 9.4
 -8 -2 0 29.5 1.8
 8 -2 0 30.9 1.8
 8 2 0 29.9 1.8
 -8 2 0 34.6 1.7
 -10 -2 0 17.4 1.2
 10 2 0 15.7 1.2
 10 -2 0 16.5 1.2
 12 -2 0 278.27 14
 12 2 0 291.87 14.1
 -12 2 0 279.27 13.9
 -12 -2 0 294.47 14
 14 -2 0 76.29 4.1
 14 -2 0 76.49 4.2
 -14 -2 0 80.49 4.1
 -14 -2 0 89.69 4.3
 -16 2 0 8.6 0.6
 -16 2 0 9.5 0.7
 -16 2 0 9.1 0.7
 -18 2 0 5.2 0.6
 -18 2 0 5.2 0.6
 -18 -2 0 5.8 0.5
 -18 2 0 5.8 0.5
 -20 2 0 99.89 4.6
 -20 2 0 93.19 4.6
 -20 2 0 90.19 4.6
 -20 -2 0 95.19 4.6
 -22 -2 0 3.4 0.6
 -22 2 0 4.6 0.7
 -22 2 0 4.2 0.8
 -24 -2 0 4.9 0.7
 -26 2 0 15.1 1.1
 -26 -2 0 17.8 1.1
 -28 2 0 18.7 1.2
 -28 -2 0 19 1.2
 30 2 0 12.2 0.8
 -30 2 0 8.7 0.7
 -32 2 0 0.8 0.6
 32 2 0 0 0.5
 -34 -2 0 4.5 0.5
 34 2 0 5.3 0.4
 -34 2 0 4.8 0.5
 1 3 0 124.49 6.1
 -1 3 0 123.99 6.1
 -1 3 0 124.89 6.1
 3 3 0 57.09 3
 -3 3 0 58.59 3
 5 3 0 210.38 10.3
 -5 3 0 213.98 10.3
 -7 3 0 192.38 9.1
 7 -3 0 183.68 9.1
 9 -3 0 243.78 12.5
 -9 3 0 267.67 12.4
 9 3 0 260.87 12.5
 11 3 0 10.9 1
 11 -3 0 12.5 1
 13 3 0 50.89 2.6
 -13 3 0 46.3 2.3
 13 -3 0 44.8 2.5
 13 3 0 42.6 2.3
 -13 3 0 46.6 2.3
 -15 3 0 15 0.9
 -15 3 0 14.3 0.9
 -17 3 0 6.2 0.6
 -17 3 0 6.2 0.6
 -19 3 0 3 0.6
 -19 3 0 3.1 0.6
 19 3 0 2.5 0.6
 -21 3 0 157.68 7.9
 -21 3 0 165.48 7.9
 21 3 0 164.28 7.9
 -23 3 0 7.8 0.9
 -23 3 0 8.9 0.9
 23 3 0 9.1 0.8
 -25 3 0 11.8 1
 -25 -3 0 12.5 1
 25 3 0 10.8 1
 -25 3 0 11.3 1
 -27 3 0 1.6 0.8
 27 3 0 1.1 0.7
 -27 -3 0 1.3 0.7
 29 3 0 8.1 0.8
 -29 3 0 7.4 0.9
 -29 -3 0 7.7 0.8
 -31 3 0 4.1 0.6
 31 3 0 3.4 0.6
 -31 -3 0 3.2 0.6
 -33 3 0 10.8 0.7
 33 3 0 12.3 0.7
 -33 -3 0 9.8 0.7
 0 4 0 0.7 0.6
 0 4 0 1.6 0.6
 -2 4 0 27.2 1.6
 2 4 0 27.1 1.6
 -2 4 0 26.1 1.5
 -4 4 0 230.18 11.4
 -4 4 0 234.38 11.3
 4 4 0 241.68 11.4
 6 4 0 315.47 15.6
 -6 4 0 332.27 15.6
 -8 4 0 6.3 0.8
 8 4 0 7.4 0.8
 -10 4 0 13 0.8
 10 4 0 11.6 0.8
 12 -4 0 12.6 1
 -12 4 0 13.2 0.8
 -12 4 0 12.7 0.8
 12 4 0 12.6 0.8
 -14 4 0 52.99 2.6
 -14 4 0 53.89 2.6
 14 4 0 50.19 2.6
 -16 4 0 11.9 0.8
 -16 4 0 12.5 0.9
 -16 -4 0 11.9 0.8
 16 4 0 11 0.8
 -18 4 0 0.4 0.6
 -18 4 0 -0.2 0.6
 18 4 0 0.4 0.6
 -18 -4 0 -0.5 0.4
 20 4 0 16.4 1.1
 -20 4 0 19.9 1.2
 -20 4 0 16.9 1.2
 -22 4 0 23.9 1.5
 -22 4 0 25.4 1.5
 22 4 0 26.8 1.5
 -22 -4 0 24 1.5
 -24 -4 0 5.7 0.8
 24 4 0 8.7 0.9
 -24 4 0 6.9 0.9
 -24 4 0 7.5 0.9
 -26 -4 0 2.8 0.7
 -26 4 0 3.4 0.8
 -26 4 0 2.6 0.8
 26 4 0 2.3 0.7
 -28 -4 0 1.8 0.6
 28 4 0 1 0.6
 -28 4 0 1 0.7
 -30 4 0 5 0.6
 -30 -4 0 4.9 0.6
 30 4 0 4.8 0.6
 -32 -4 0 0.4 0.4
 32 4 0 0.3 0.4
 -32 4 0 0.2 0.4
 1 5 0 67.69 3.6
 -1 5 0 71.89 3.7
 -1 5 0 71.09 3.6
 1 5 0 71.19 3.7
 -3 5 0 0.8 0.4
 3 5 0 0.4 0.6
 3 5 0 1.6 0.6
 -3 5 0 1.6 0.7
 3 5 0 0.3 0.4
 -5 5 0 146.59 7.1
 -5 5 0 142.59 7
 5 5 0 154.48 7.2
 -5 5 0 142.79 7
 -5 5 0 151.08 7.2
 -7 5 0 41.4 2.1
 -7 5 0 42.8 2.4
 -7 5 0 41.7 2.1
 -9 5 0 90.29 4.4
 -9 5 0 89.39 4.4
 11 5 0 14.9 1
 -11 5 0 15.2 0.9
 -11 5 0 14.6 1
 -13 5 0 3 0.6
 13 5 0 2.1 0.6
 -15 5 0 38.9 2.1
 -15 -5 0 42.9 2.1
 15 5 0 42.5 2.2
 -17 -5 0 5.2 0.6
 17 5 0 5.6 0.8
 -17 5 0 5.4 0.6
 -17 -5 0 5.1 0.6
 -19 -5 0 2.8 0.5
 19 5 0 3.6 0.8
 -19 5 0 3.6 0.6
 -19 -5 0 2.6 0.6
 -19 5 0 2.9 0.8
 -21 5 0 64.09 3.4
 21 5 0 71.59 3.5
 -21 5 0 72.09 3.5
 -23 5 0 53.79 2.7
 23 5 0 53.49 2.6
 -23 -5 0 47.2 2.6
 -23 5 0 47.9 2.6
 -25 5 0 0.8 0.8
 -25 5 0 2 0.7
 -25 -5 0 1.9 0.6
 25 5 0 1 0.7
 -27 5 0 3.5 0.6
 27 5 0 3.9 0.7
 -27 -5 0 3.2 0.6
 -29 -5 0 0.1 0.4
 29 5 0 0.3 0.5
 -29 5 0 -0.1 0.5
 -31 -5 0 0 0.3
 -31 5 0 0.2 0.3
 0 -6 0 1.4 0.4
 0 6 0 1.2 0.5
 0 6 0 2.3 0.5
 -2 6 0 24.2 1.3
 -2 6 0 24.6 1.4
 -2 6 0 25.5 1.4
 -2 -6 0 25.7 1.3
 2 6 0 26.6 1.4
 2 -6 0 23.4 1.3
 2 6 0 25.6 1.4
 4 6 0 73.09 3.7
 -4 6 0 72.79 3.7
 4 6 0 80.39 3.7
 -4 6 0 74.99 3.7
 6 6 0 13.4 0.8
 -6 6 0 12.4 0.9
 -6 6 0 11.8 0.8
 -8 6 0 0.2 0.5
 -8 6 0 0 0.6
 -10 6 0 4.5 0.6
 -10 -6 0 4.3 0.6
 -10 6 0 4.9 0.7
 -12 6 0 13.1 1
 12 6 0 12.4 1
 -12 -6 0 12.3 0.9
 -12 6 0 13.7 0.9
 -14 -6 0 3.8 0.7
 -14 6 0 3.7 0.8
 14 6 0 3.2 0.7
 -14 6 0 3.1 0.7
 -16 -6 0 8.7 0.8
 16 6 0 8.4 0.9
 -18 6 0 3.1 0.6
 -18 -6 0 4.4 0.7
 -20 6 0 6.4 0.7
 20 6 0 7.4 0.9
 -20 -6 0 7 0.7
 -22 6 0 12.3 0.9
 -22 -6 0 12.8 0.9
 22 6 0 16.6 1.1
 -22 6 0 15.1 1.1
 24 6 0 8.8 0.8
 -24 6 0 7.6 0.9
 -24 6 0 7 0.7
 -26 6 0 0.1 0.5
 -26 6 0 0.1 0.6
 -28 6 0 1.8 0.4
 30 6 0 1 0.3
 -30 -6 0 0.5 0.3
 1 7 0 118.89 5.8
 -1 -7 0 115.69 5.8
 -1 7 0 121.79 5.8
 1 -7 0 112.19 5.7
 -1 7 0 123.99 5.8
 1 7 0 125.99 5.8
 -3 7 0 14 1
 -3 7 0 12.3 0.9
 3 7 0 11.5 0.9
 -3 -7 0 11.6 0.8
 3 7 0 11.8 0.9
 -3 7 0 11.1 0.8
 3 -7 0 11 0.7
 -5 -7 0 0.1 0.5
 -5 7 0 0.2 0.5
 5 7 0 0.3 0.6
 5 7 0 0.7 0.6
 7 7 0 0.4 0.5
 -7 7 0 0.3 0.5
 -7 -7 0 0.3 0.6
 -9 7 0 7.9 0.7
 -9 7 0 7.1 0.8
 -11 7 0 35.5 1.9
 -11 7 0 36.3 2
 -11 -7 0 35.9 1.9
 -13 7 0 69.49 3.6
 -13 7 0 70.59 3.6
 -13 -7 0 75.99 3.6
 -15 7 0 29.5 1.7
 -15 -7 0 28.6 1.7
 -17 7 0 2.3 0.8
 -17 -7 0 1.7 0.7
 -19 -7 0 0.2 0.6
 -21 -7 0 3.9 0.6
 25 7 0 1.6 0.5
 -25 -7 0 0.7 0.3
 -25 7 0 0.4 0.6
 27 7 0 0.1 0.4
 0 8 0 18.7 1.2
 0 -8 0 16.7 1.1
 2 -8 0 46.6 2.5
 2 8 0 51.99 2.6
 -2 -8 0 54.69 2.6
 4 8 0 25 1.5
 -4 -8 0 26.2 1.5
 -6 8 0 45.9 2.4
 -6 -8 0 49.9 2.5
 6 8 0 46.2 2.5
 -8 8 0 13 1
 -8 -8 0 13.3 1
 -8 8 0 12.2 0.9
 -10 8 0 5.3 0.8
 -10 8 0 3.7 0.6
 -12 8 0 75.19 3.8
 -12 -8 0 77.09 3.8
 -14 -8 0 2.4 0.7
 -14 8 0 2.4 0.8
 16 8 0 11.3 1
 -16 8 0 10.3 1
 -16 -8 0 9.7 0.9
 -18 8 0 1.4 0.7
 18 8 0 0.7 0.7
 -18 -8 0 0.7 0.6
 20 8 0 0.1 0.6
 -20 8 0 -0.6 0.6
 -20 -8 0 0.3 0.5
 22 8 0 1.5 0.5
 -22 -8 0 0.6 0.4
 24 8 0 0.5 0.4
 1 -9 0 1.1 0.5
 -1 -9 0 1 0.5
 -3 -9 0 14.8 1.1
 3 9 0 19.1 1.2
 -5 9 0 0.8 0.7
 5 9 0 0.3 0.8
 -5 -9 0 0 0.6
 7 9 0 1.2 0.8
 -7 -9 0 0.4 0.7
 -7 9 0 0.1 0.7
 -9 -9 0 8.5 0.9
 -9 9 0 8.6 0.9
 -11 9 0 19.3 1.2
 -13 9 0 39 2.1
 15 9 0 1.1 0.7
 -15 9 0 0.8 0.6
 -15 -9 0 1.7 0.6
 -17 9 0 2.6 0.6
 17 9 0 1.8 0.6
 -17 -9 0 3.3 0.5
 19 9 0 0.6 0.5
 -19 9 0 0.6 0.5
 -19 -9 0 0.1 0.4
 -21 9 0 1.3 0.4
 21 9 0 0.8 0.4
 -21 -9 0 0.8 0.3
 0 -10 0 20.1 1.2
 0 10 0 23.5 1.2
 -2 -10 0 22.4 1.2
 2 10 0 21.3 1.2
 -2 10 0 20 1.2
 -4 10 0 8.8 0.8
 -4 -10 0 12.1 0.8
 -6 10 0 2.1 0.5
 -6 -10 0 1.4 0.5
 8 10 0 9.7 0.8
 -8 -10 0 8.6 0.8
 -8 10 0 9.7 0.8
 -10 10 0 31.1 1.7
 -10 -10 0 31.6 1.7
 -12 -10 0 15.5 1
 -12 10 0 14.9 0.9
 -14 10 0 5.5 0.5
 -16 10 0 2.1 0.4
 -16 -10 0 1.7 0.4
 16 10 0 3 0.4
 18 10 0 0.3 0.3
 -5 -11 0 2.3 0.3
 -7 -11 0 -0.1 0.3
 -9 -11 0 0.2 0.3
 -34 0 -1 -0.2 0.3
 34 0 1 0 0.3
 32 0 1 0.2 0.4
 -32 0 -1 0.4 0.5
 -32 0 -1 -0.4 0.5
 -30 0 -1 0 0.6
 -30 0 -1 -0.2 0.6
 -28 0 -1 0.7 0.7
 -28 0 -1 -0.3 0.7
 -26 0 -1 0.2 0.7
 -26 0 -1 0.8 0.7
 -24 0 -1 -0.5 0.7
 -22 0 -1 1.1 0.6
 -20 0 -1 0 0.6
 -18 0 -1 -0.3 0.5
 -18 0 -1 -0.2 0.4
 -16 0 -1 0.4 0.4
 -16 0 -1 0 0.4
 -16 0 -1 0.6 0.4
 14 0 1 1 0.5
 14 0 1 0.7 0.8
 -14 0 -1 -0.2 0.5
 12 0 1 0.4 0.8
 12 0 1 0.6 0.6
 -12 0 -1 -0.1 0.5
 10 0 1 -0.3 0.5
 10 0 1 0.1 0.7
 -10 0 -1 -0.3 0.5
 -8 0 -1 0.4 0.5
 -6 0 -1 0.5 0.5
 -4 0 -1 0.1 0.3
 4 0 1 0.2 0.4
 -2 0 -1 -0.1 0.2
 2 0 1 0.2 0.2
 -2 0 1 0.1 0.2
 2 0 -1 -0.1 0.2
 -4 0 1 0.3 0.4
 4 0 -1 0 0.4
 4 0 -1 0.1 0.4
 6 0 -1 0.3 0.5
 -6 0 1 0 0.5
 6 0 -1 -0.1 0.6
 -8 0 1 -0.3 0.6
 8 0 -1 0.2 0.6
 8 0 -1 -0.4 0.7
 -10 0 1 0 0.5
 10 0 -1 0.3 0.7
 10 0 -1 -0.2 0.6
 12 0 -1 0.2 0.6
 12 0 -1 -0.4 0.8
 -12 0 1 0.9 0.6
 -14 0 1 0.8 0.6
 14 0 -1 0.5 0.6
 14 0 -1 0.3 0.8
 16 0 -1 -0.5 0.6
 16 0 -1 -0.5 0.7
 -16 0 1 0.3 0.5
 -18 0 1 0.3 0.4
 -18 0 1 0.5 0.4
 -20 0 1 0 0.5
 -20 0 1 0.2 0.5
 -22 0 1 -0.1 0.6
 -22 0 1 0.8 0.6
 -24 0 1 -0.5 0.7
 -26 0 1 0.3 0.7
 -28 0 1 0 0.7
 -30 0 1 0.6 0.7
 -30 0 1 -0.9 0.7
 -32 0 1 0.1 0.6
 -32 0 1 -0.4 0.6
 -34 0 1 -0.4 0.4
 -34 0 1 0.3 0.4
 34 0 -1 -0.2 0.4
 -33 1 -1 0.6 0.4
 33 1 1 0.5 0.4
 33 -1 1 0.3 0.3
 -33 -1 -1 0.6 0.5
 -33 1 -1 0.9 0.5
 -31 1 -1 0 0.5
 -31 -1 -1 0.2 0.5
 -31 1 -1 0.1 0.6
 31 1 1 1 0.5
 -31 -1 -1 1.2 0.6
 -29 1 -1 4.6 0.7
 -29 -1 -1 3.8 0.7
 29 1 1 4.8 0.6
 -29 1 -1 5 0.8
 -29 -1 -1 4.4 0.8
 -27 1 -1 11.2 1
 -27 -1 -1 13.9 1.1
 -27 -1 -1 14 1
 -27 1 -1 14 1.1
 -25 -1 -1 34.3 1.8
 -25 1 -1 30.6 1.8
 -25 1 -1 35.2 1.9
 -23 1 -1 9.7 0.9
 -23 -1 -1 9 0.9
 -21 -1 -1 16.2 1.1
 -21 1 -1 16.5 1.1
 -19 1 -1 14.7 1
 -19 -1 -1 15 0.9
 -19 1 -1 15 0.9
 -17 -1 -1 77.39 3.8
 -17 1 -1 78.19 3.8
 -17 1 -1 79.49 3.8
 -15 -1 -1 2.9 0.6
 15 1 1 4 0.7
 15 -1 1 2.8 0.8
 -13 1 -1 7.9 0.7
 13 -1 1 5.9 0.9
 -13 -1 -1 8.1 0.8
 13 1 1 8.9 1.1
 13 -1 1 6.9 1
 11 -1 1 70.99 3.9
 -11 -1 -1 85.29 3.9
 11 -1 1 77.59 3.9
 -11 1 -1 73.89 3.8
 9 1 1 40.5 2.1
 9 -1 1 35.2 2.2
 -9 1 -1 37.4 2
 -9 -1 -1 44.6 2.1
 9 -1 1 40.6 2.2
 7 -1 1 221.08 11.2
 -7 -1 -1 251.97 11.2
 -7 1 -1 219.48 11.1
 7 1 1 257.47 11.2
 -5 -1 -1 805.52 37.6
 5 1 1 849.02 37.6
 5 -1 1 725.43 37.6
 3 -1 1 707.43 34.9
 -3 -1 -1 672.63 34.9
 1 -1 1 1201.88 56.79
 -1 1 -1 1191.18 56.79
 -1 -1 1 153.58 7.8
 1 1 -1 164.18 7.8
 -1 1 1 173.48 7.8
 -3 1 1 1864.31 88.99
 3 -1 -1 1886.91 88.99
 5 -1 -1 92.79 4.2
 -5 1 1 81.79 4.2
 -5 -1 1 82.19 4.2
 -5 -1 1 89.19 4.2
 -7 1 1 7.3 0.7
 -7 -1 1 7.8 0.8
 7 -1 -1 8.8 0.9
 7 1 -1 9 0.9
 -7 -1 1 9.1 0.9
 7 1 -1 10.4 0.8
 -9 -1 1 100.69 5
 9 -1 -1 97.29 5
 -9 -1 1 105.49 5
 9 1 -1 100.29 5
 11 -1 -1 467.55 21.4
 -11 -1 1 479.75 21.4
 11 1 -1 483.25 21.4
 -11 -1 1 482.75 21.4
 11 -1 -1 445.16 21.4
 -13 1 1 127.89 7.1
 13 -1 -1 140.69 7.2
 13 -1 -1 150.18 7.2
 -13 -1 1 161.78 7.2
 13 1 -1 166.88 7.3
 15 -1 -1 422.36 18.5
 -15 1 1 328.67 18.3
 15 1 -1 442.76 18.5
 15 1 -1 409.86 18.4
 15 -1 -1 345.67 18.4
 -15 -1 1 401.56 18.4
 -17 -1 1 47.9 2.3
 -17 1 1 45.8 2.3
 -17 1 1 46.2 2.3
 -17 1 1 44.2 2.3
 17 1 -1 47.7 2.5
 -17 -1 1 43 2.5
 -19 1 1 31.9 1.8
 -19 1 1 33 1.8
 -19 -1 1 35.9 1.8
 -19 1 1 36.6 1.8
 -21 1 1 8.5 0.7
 -21 1 1 7.1 0.7
 -21 1 1 7.7 0.8
 -21 -1 1 7.6 0.7
 -23 -1 1 233.28 10.8
 -23 1 1 225.18 10.8
 -23 1 1 217.28 10.8
 -25 1 1 15.7 1.2
 -25 -1 1 16.7 1.1
 -27 -1 1 0.4 0.6
 -27 1 1 -0.2 0.8
 -29 1 1 15.1 1.1
 -29 -1 1 17.4 1.2
 -29 1 1 18.7 1.2
 -29 -1 1 15.4 1.1
 -31 1 1 1.2 0.7
 -31 -1 1 0 0.7
 31 1 -1 0.8 0.6
 -31 -1 1 0.7 0.6
 -31 1 1 0.5 0.6
 -33 -1 1 4.2 0.6
 -33 1 1 3.7 0.5
 33 1 -1 5.1 0.6
 -33 -1 1 4.3 0.5
 -33 1 1 5.4 0.6
 35 1 -1 7.8 0.5
 -35 -1 1 6.4 0.5
 -34 2 -1 0.4 0.4
 -34 -2 -1 0.2 0.3
 32 2 1 0.5 0.4
 30 2 1 6.2 0.6
 -30 2 -1 3.6 0.5
 -28 2 -1 0.2 0.5
 28 2 1 0.1 0.6
 -28 -2 -1 0.1 0.5
 -26 2 -1 0.7 0.6
 -26 -2 -1 0.2 0.6
 26 2 1 0.8 0.6
 -24 -2 -1 1.7 0.6
 -24 2 -1 0.8 0.6
 -22 -2 -1 118.89 5.9
 -22 2 -1 121.69 5.9
 -22 2 -1 122.99 5.9
 -20 2 -1 15.7 1.1
 -20 -2 -1 15.3 1
 -20 2 -1 16.2 1
 -18 -2 -1 10.7 0.7
 -18 2 -1 9.4 0.7
 -18 2 -1 10.7 0.8
 -18 2 -1 10.6 0.8
 -16 2 -1 151.88 7.2
 -16 -2 -1 154.08 7.1
 -16 2 -1 149.29 7.2
 -16 2 -1 141.49 7.1
 -14 2 -1 15.1 0.9
 -14 2 -1 14.2 0.9
 14 -2 1 14.2 1.1
 12 -2 1 14.8 1.1
 -12 2 -1 14.5 0.9
 12 2 1 16.5 1.1
 12 -2 1 15.2 1.2
 -10 2 -1 168.98 8.3
 10 2 1 180.58 8.4
 10 -2 1 173.28 8.4
 8 -2 1 33.4 1.8
 8 2 1 33.2 1.9
 -6 2 -1 397.26 18.8
 -6 -2 -1 358.16 18.9
 6 2 1 421.26 18.9
 6 -2 1 396.66 18.8
 -4 2 -1 178.48 8.4
 4 -2 1 176.98 8.4
 -4 -2 -1 168.68 8.5
 2 2 1 94.09 4.7
 -2 2 -1 98.89 4.7
 0 2 -1 89.59 4.3
 -2 2 1 1270.27 58.09
 2 2 -1 1178.58 57.99
 -4 -2 1 137.99 7
 -4 2 1 145.19 7.1
 4 2 -1 145.19 7.1
 4 -2 -1 155.68 7.1
 -6 -2 1 171.28 8.3
 -6 2 1 164.18 8.2
 6 -2 -1 174.88 8.2
 8 2 -1 257.57 12.2
 8 -2 -1 246.98 12.1
 -8 -2 1 249.78 12.1
 -8 2 1 234.28 12.1
 10 2 -1 15.3 1.1
 -10 2 1 13.8 0.9
 -10 -2 1 12 1
 10 -2 -1 14.1 1.1
 -10 -2 1 15.7 1.1
 12 -2 -1 -0.3 0.7
 -12 -2 1 0.1 0.6
 -12 -2 1 0 0.8
 -14 -2 1 199.18 9.5
 -14 2 1 184.58 9.4
 14 -2 -1 182.08 9.5
 -14 -2 1 217.38 9.6
 14 -2 -1 199.58 9.5
 -16 2 1 34.5 1.9
 -16 2 1 37.4 1.9
 -18 2 1 46.4 2.5
 -18 -2 1 52.89 2.5
 -18 2 1 49 2.5
 -18 2 1 52.79 2.5
 -20 2 1 -0.6 0.6
 -20 2 1 0.2 0.4
 -20 -2 1 -0.2 0.4
 -20 2 1 0.4 0.5
 -22 -2 1 3.4 0.5
 -22 2 1 3.7 0.7
 -22 2 1 3.3 0.6
 -24 -2 1 36.4 1.9
 -24 2 1 36.4 2
 -26 -2 1 47.2 2.4
 -28 2 1 2.1 0.6
 28 2 -1 3.1 0.7
 -28 -2 1 2.2 0.6
 30 2 -1 3.2 0.6
 -30 -2 1 2.3 0.5
 -30 2 1 3.3 0.5
 32 2 -1 3 0.6
 -32 2 1 1.9 0.6
 -34 2 1 12.3 0.8
 34 2 -1 14.2 0.8
 33 3 1 0.9 0.3
 -33 3 -1 0.3 0.4
 31 3 1 1.8 0.5
 -31 3 -1 2.9 0.6
 -31 -3 -1 1.8 0.6
 -29 -3 -1 0.6 0.7
 -29 3 -1 0 0.7
 29 3 1 0.7 0.6
 -27 -3 -1 15.1 1.2
 -27 3 -1 17.3 1.2
 27 3 1 16.4 1.1
 25 3 1 -0.4 0.7
 -25 3 -1 0.6 0.8
 -25 -3 -1 -0.1 0.8
 -23 -3 -1 57.79 2.7
 -23 3 -1 55.39 2.7
 -23 3 -1 53.09 2.7
 -23 -3 -1 45.9 2.6
 23 3 1 53.79 2.7
 -21 3 -1 152.28 7.2
 21 3 1 156.38 7.2
 -21 3 -1 166.58 7.2
 19 3 1 49 2.6
 -19 3 -1 53.49 2.6
 -19 3 -1 49.6 2.6
 -17 3 -1 1.4 0.5
 -17 3 -1 0.5 0.6
 17 3 1 0.2 0.5
 15 3 1 0.6 0.4
 -15 3 -1 0.7 0.5
 -15 3 -1 0.4 0.5
 -13 3 -1 27.4 1.3
 13 3 1 23.4 1.3
 13 3 1 25.5 1.6
 13 -3 1 24.6 1.6
 11 3 1 3.9 0.8
 11 -3 1 4.1 0.7
 9 -3 1 376.06 18.2
 -9 -3 -1 347.27 18.3
 -9 3 -1 393.06 18.1
 9 3 1 383.16 18.3
 -7 -3 -1 20.5 1.4
 7 -3 1 18.4 1.2
 7 3 1 19.5 1.3
 -5 3 -1 34.8 1.9
 -5 -3 -1 34.8 2
 3 3 1 70.59 3.6
 -3 3 -1 73.59 3.6
 -1 3 -1 1.9 0.5
 -1 3 -1 2.1 0.6
 1 3 1 1.6 0.6
 -1 3 1 379.26 18.1
 1 3 -1 379.76 18.1
 3 3 -1 218.78 10.3
 -3 3 1 209.68 10.3
 -5 3 1 6.6 0.8
 5 3 -1 5.8 0.7
 7 -3 -1 53.79 2.8
 7 3 -1 54.39 2.8
 -7 -3 1 51.59 2.9
 -7 3 1 56.79 2.9
 -9 3 1 12 0.9
 -9 -3 1 13.8 1.2
 9 -3 -1 11.3 1
 11 -3 -1 434.46 21.7
 -11 3 1 464.85 21.7
 11 3 -1 462.05 21.8
 -11 -3 1 448.46 21.8
 -13 -3 1 109.29 5.4
 13 3 -1 107.99 5.4
 13 -3 -1 100.59 5.3
 -15 3 1 29.8 1.5
 -15 3 1 27.3 1.5
 -17 3 1 8 0.7
 -17 3 1 5.6 0.6
 -19 3 1 36 1.9
 -19 3 1 34.4 1.8
 -19 3 1 36.8 1.9
 -21 3 1 14.8 1
 21 3 -1 15.5 1
 -21 3 1 16.3 1
 -21 3 1 13.2 0.9
 -23 3 1 19.5 1.3
 23 3 -1 21.5 1.3
 -23 3 1 19.8 1.3
 25 3 -1 17 1.1
 -25 3 1 14.5 1.1
 -25 3 1 16.3 1.2
 27 3 -1 10 0.9
 -27 -3 1 9.8 1
 -27 3 1 8.3 1
 29 3 -1 13.3 1
 -29 -3 1 11.6 1
 -29 3 1 12.9 1
 -31 3 1 2.9 0.6
 31 3 -1 3.8 0.6
 -31 -3 1 2.1 0.6
 33 3 -1 3.9 0.5
 -33 3 1 3.7 0.5
 -33 -3 1 3.1 0.5
 -35 -3 1 3 0.3
 -32 -4 -1 1.3 0.4
 -32 4 -1 1.2 0.4
 -30 4 -1 6 0.6
 30 4 1 6 0.6
 -30 -4 -1 4.8 0.6
 -28 4 -1 5.9 0.8
 28 4 1 7.4 0.7
 -28 -4 -1 5.9 0.7
 26 4 1 0.1 0.7
 -26 4 -1 -0.9 0.7
 -26 -4 -1 0 0.7
 -24 -4 -1 39.1 2.3
 -24 4 -1 43.2 2.3
 -24 4 -1 42.1 2.3
 24 4 1 45 2.3
 -22 4 -1 79.39 4.1
 22 4 1 81.69 4.1
 -22 4 -1 85.09 4.1
 -22 -4 -1 80.29 4.1
 -20 4 -1 11.1 0.9
 -20 4 -1 11.9 1
 20 4 1 11.5 0.9
 -20 -4 -1 10.9 0.9
 -18 4 -1 4.8 0.7
 18 4 1 5.5 0.7
 -18 4 -1 5.1 0.8
 -16 -4 -1 15.1 0.9
 16 4 1 14.5 1
 -16 4 -1 15 1
 -14 4 -1 29.6 1.6
 -14 -4 -1 30.8 1.6
 14 4 1 29.7 1.6
 12 4 1 4.2 0.5
 -12 4 -1 4.1 0.5
 -12 4 -1 4.7 0.5
 -10 4 -1 93.59 4.5
 10 4 1 91.69 4.5
 -8 -4 -1 360.46 17.4
 -6 -4 -1 179.18 9.1
 -6 4 -1 193.48 9
 -6 4 -1 179.68 8.9
 6 4 1 190.28 9.1
 -4 4 -1 20.4 1.2
 -4 4 -1 20.6 1.3
 4 4 1 20.8 1.3
 -2 4 -1 158.48 7.6
 -2 4 -1 156.08 7.6
 2 4 1 152.08 7.6
 0 4 1 208.68 10.3
 0 4 1 214.78 10.3
 0 4 -1 214.48 10.2
 0 4 -1 209.98 10.3
 2 4 -1 17.3 1.2
 -2 4 1 16.1 1.1
 -2 4 1 16.3 1.2
 -4 4 1 43.7 2.5
 4 4 -1 48.1 2.5
 6 4 -1 6.3 0.8
 -6 4 1 6 0.8
 8 4 -1 133.39 6.5
 -8 4 1 139.59 6.5
 -12 4 1 125.39 6
 12 -4 -1 117.19 6.2
 -14 4 1 21.1 1.2
 -14 4 1 20.9 1.2
 14 4 -1 19 1.2
 -14 4 1 22.1 1.2
 16 4 -1 0.3 0.5
 -16 4 1 0.6 0.5
 -16 4 1 0.6 0.5
 -18 4 1 1.5 0.6
 -18 -4 1 2.3 0.5
 -18 4 1 2.2 0.6
 18 4 -1 3 0.6
 20 4 -1 0.7 0.6
 -20 4 1 -0.2 0.7
 -20 4 1 -0.4 0.7
 -22 4 1 21.2 1.3
 -22 4 1 19.8 1.3
 22 4 -1 22.1 1.3
 24 4 -1 24.4 1.4
 -24 -4 1 19.5 1.4
 -24 4 1 21.8 1.4
 -24 4 1 21.9 1.4
 -26 -4 1 19.8 1.3
 -26 4 1 21.2 1.3
 26 4 -1 21.9 1.4
 -26 4 1 20.3 1.3
 -28 4 1 4.1 0.7
 28 4 -1 4.3 0.7
 -28 -4 1 4.9 0.7
 -30 -4 1 0.2 0.6
 -30 4 1 0.1 0.6
 30 4 -1 -0.2 0.6
 -32 -4 1 2.4 0.5
 32 4 -1 3.3 0.5
 -32 4 1 3.2 0.5
 -31 -5 -1 1 0.3
 -29 5 -1 1.9 0.5
 -29 -5 -1 2.4 0.4
 -27 -5 -1 1 0.5
 27 5 1 1.8 0.6
 -27 5 -1 1.4 0.6
 -25 -5 -1 7.6 0.7
 25 5 1 8.9 0.8
 -25 5 -1 8 0.8
 -25 5 -1 9.3 0.9
 -23 5 -1 3.5 0.9
 -23 -5 -1 3.7 0.6
 -23 5 -1 4.1 0.7
 23 5 1 4.7 0.8
 -21 5 -1 68.89 3.2
 21 5 1 64.69 3.2
 -21 5 -1 61.39 3.1
 -21 -5 -1 57.19 3.1
 -19 -5 -1 166.78 8.2
 -19 -5 -1 164.78 8.2
 -19 5 -1 166.08 8.2
 19 5 1 186.48 8.2
 -17 -5 -1 92.19 4.3
 17 5 1 92.69 4.4
 -17 5 -1 83.09 4.3
 -17 -5 -1 84.69 4.3
 -15 -5 -1 57.09 2.7
 -15 5 -1 50.49 2.7
 15 5 1 53.49 2.7
 -13 5 -1 144.89 7
 13 5 1 139.49 7
 -13 -5 -1 145.69 7
 -13 5 -1 146.09 7
 11 5 1 9 0.7
 -11 5 -1 9.4 0.7
 -11 5 -1 9 0.8
 -11 -5 -1 9.2 0.7
 9 5 1 40.6 2.1
 -9 5 -1 43.8 2.1
 -9 5 -1 42.5 2.1
 -9 5 -1 39.5 2.1
 -7 5 -1 106.99 5.2
 7 5 1 107.99 5.2
 -7 5 -1 108.49 5.2
 -5 5 -1 16.5 1.1
 -5 5 -1 14 0.9
 -5 5 -1 14.2 0.9
 -3 5 -1 17.9 1.1
 3 5 1 16.7 1.2
 -3 5 -1 17.1 1.2
 -3 5 -1 16 1
 -1 5 -1 1050.69 48.5
 1 5 1 986.9 48.5
 1 5 1 1022.4 48.5
 -1 5 -1 1008.4 48.5
 1 5 -1 186.38 9.2
 -1 5 1 189.18 9.2
 1 5 -1 202.18 9.2
 -1 5 1 178.08 9.2
 -3 5 1 167.28 8.1
 3 5 -1 157.98 8.1
 3 5 -1 174.28 8.2
 -3 5 1 165.78 8.2
 -5 5 1 180.18 8.6
 -5 5 1 174.88 8.5
 5 5 -1 184.68 8.7
 -5 5 1 181.38 8.7
 -5 5 1 173.58 8.5
 -7 5 1 242.28 11.6
 -7 5 1 259.27 11.8
 7 5 -1 239.98 11.6
 -7 5 1 238.88 11.6
 -9 5 1 26.5 1.4
 -9 5 1 25.4 1.4
 -11 5 1 173.98 8.4
 -13 5 1 1.1 0.5
 -13 5 1 0.6 0.4
 -15 5 1 1.3 0.5
 -15 5 1 0.8 0.6
 15 5 -1 1.7 0.6
 17 5 -1 4.5 0.7
 -17 -5 1 3.6 0.6
 -17 5 1 2.4 0.6
 -17 5 1 3.2 0.7
 -19 -5 1 103.39 5
 -19 5 1 100.69 5
 19 5 -1 111.09 5.1
 -19 -5 1 95.19 5
 -19 5 1 108.69 5.1
 -21 5 1 144.79 6.5
 -21 -5 1 126.29 6.5
 -21 5 1 136.89 6.5
 21 5 -1 150.88 6.6
 -21 -5 1 122.09 6.5
 -23 5 1 8.6 0.9
 -23 -5 1 8.4 0.8
 23 5 -1 9.2 1
 -25 5 1 14 1
 -25 5 1 15.9 1.1
 25 5 -1 16.7 1.1
 27 5 -1 14.6 1
 -27 -5 1 11 0.9
 -27 5 1 14.4 1
 -27 5 1 13.7 1
 29 5 -1 3.2 0.6
 -29 5 1 3 0.5
 -29 -5 1 2.3 0.5
 -31 -5 1 0.8 0.3
 -31 5 1 0.8 0.4
 -28 -6 -1 1 0.4
 -26 6 -1 0 0.4
 -24 6 -1 3 0.5
 -24 6 -1 4.7 0.7
 22 6 1 22.4 1.3
 -22 6 -1 16.3 1.1
 -20 -6 -1 3.5 0.6
 -20 6 -1 3.1 0.6
 20 6 1 3.8 0.8
 -18 -6 -1 2.1 0.6
 18 6 1 2.5 0.8
 -16 -6 -1 78.99 3.9
 -16 6 -1 80.99 4
 16 6 1 78.99 4
 -14 6 -1 9.5 0.9
 -14 -6 -1 8.8 0.8
 14 6 1 9.8 0.9
 -12 6 -1 11.8 0.9
 -12 6 -1 11 0.9
 12 6 1 12.9 0.9
 -12 -6 -1 13.2 0.9
 -10 6 -1 5.6 0.7
 -10 6 -1 5.5 0.6
 -10 -6 -1 6.1 0.7
 -8 6 -1 2 0.6
 -8 6 -1 1.8 0.5
 -6 6 -1 123.19 5.8
 6 6 1 122.19 5.8
 -6 6 -1 114.19 5.8
 -6 -6 -1 122.69 5.8
 -4 -6 -1 0.6 0.4
 -4 6 -1 0.2 0.5
 4 6 1 0.8 0.5
 -4 6 -1 0.2 0.4
 -4 6 -1 0.2 0.5
 2 -6 1 60.29 3.1
 2 6 1 67.49 3.2
 -2 6 -1 64.29 3.2
 -2 -6 -1 64.29 3.1
 0 -6 -1 62.49 3.2
 0 6 -1 66.99 3.2
 0 6 -1 63.69 3.2
 0 6 1 67.39 3.2
 0 -6 1 63.49 3.2
 2 -6 -1 0.7 0.4
 2 6 -1 0.3 0.5
 2 6 -1 0.6 0.5
 -2 6 1 1.1 0.5
 -2 6 1 0.4 0.5
 -4 6 1 2.5 0.5
 4 6 -1 3 0.5
 4 6 -1 2.6 0.5
 -4 6 1 2.5 0.5
 -6 6 1 14.4 0.9
 6 6 -1 14.3 1
 6 6 -1 16.1 0.9
 -6 6 1 14.3 1
 8 6 -1 9.7 0.7
 -8 6 1 9.4 0.7
 -10 6 1 5.3 0.6
 -12 6 1 112.19 5.5
 -12 6 1 113.29 5.5
 -14 -6 1 61.49 3.1
 -14 6 1 60.79 3.1
 -16 -6 1 7.2 0.8
 -18 -6 1 24.8 1.4
 18 6 -1 25.5 1.5
 -20 -6 1 28.7 1.6
 -20 6 1 25.7 1.6
 20 6 -1 31.5 1.7
 -20 6 1 31.5 1.7
 -22 6 1 20.6 1.3
 -22 -6 1 21.6 1.3
 -22 6 1 25 1.5
 22 6 -1 25.9 1.5
 -24 6 1 27.8 1.5
 24 6 -1 25.6 1.5
 -26 6 1 26.8 1.4
 -26 6 1 20.4 1.3
 -28 6 1 0.6 0.4
 -30 -6 1 0.6 0.3
 30 6 -1 1.9 0.4
 27 7 1 1.1 0.3
 25 7 1 6 0.6
 -25 -7 -1 4.1 0.4
 -23 -7 -1 14.6 0.9
 23 7 1 19.3 1.1
 -21 -7 -1 4.1 0.5
 -19 7 -1 2.8 0.8
 -19 -7 -1 1.8 0.6
 -17 7 -1 4.8 0.9
 -17 -7 -1 4.7 0.7
 -15 -7 -1 7.6 0.8
 -15 7 -1 9.2 0.9
 -13 7 -1 78.69 4.2
 -13 -7 -1 87.49 4.1
 -11 7 -1 50.19 2.6
 -11 -7 -1 52.49 2.5
 11 7 1 47.3 2.6
 -11 7 -1 45.3 2.5
 -9 7 -1 0.5 0.6
 -9 7 -1 1 0.5
 9 7 1 0.6 0.7
 -7 -7 -1 -0.4 0.6
 -7 7 -1 0.1 0.5
 -7 7 -1 -0.6 0.7
 5 7 1 43 2.3
 -5 7 -1 44 2.3
 -5 -7 -1 43.5 2.2
 -3 -7 -1 30.1 1.6
 3 7 1 30.6 1.6
 -3 7 -1 28.3 1.6
 -1 -7 -1 16.3 1
 -1 7 -1 17.7 1.1
 1 -7 1 15.8 1
 -1 7 -1 17.6 1.1
 1 7 1 15.8 1.1
 -1 7 1 26.7 1.5
 1 -7 -1 24.6 1.4
 -1 -7 1 25.8 1.4
 1 7 -1 27.6 1.5
 -1 7 1 26.8 1.5
 1 7 -1 26.8 1.5
 -1 7 1 24.5 1.4
 -3 7 1 4.2 0.5
 3 7 -1 4.1 0.7
 3 -7 -1 4 0.5
 3 7 -1 5 0.7
 -3 -7 1 3.8 0.6
 -3 7 1 4.8 0.7
 -3 7 1 5.8 0.8
 5 7 -1 3.2 0.6
 5 7 -1 2.5 0.7
 -5 7 1 3.4 0.5
 -5 -7 1 3.3 0.6
 -7 -7 1 2.7 0.6
 7 7 -1 2.2 0.6
 7 7 -1 2.5 0.7
 -7 7 1 1.9 0.5
 9 7 -1 1 0.5
 -9 7 1 1.8 0.6
 9 7 -1 1.3 0.7
 -11 7 1 10.5 0.8
 -11 7 1 9 0.9
 -13 7 1 -0.2 0.7
 -13 -7 1 0.5 0.7
 -13 7 1 0.4 0.6
 -15 -7 1 13.6 1
 -15 7 1 12.7 1.1
 -17 -7 1 0.4 0.7
 -19 -7 1 4.6 0.7
 -21 -7 1 0.4 0.5
 -23 -7 1 0.4 0.4
 -23 7 1 0 0.7
 25 7 -1 3.4 0.6
 -25 7 1 3.6 0.6
 27 7 -1 2.1 0.5
 24 8 1 8.4 0.6
 -22 -8 -1 1.8 0.3
 -22 8 -1 2.2 0.5
 22 8 1 3 0.5
 -20 -8 -1 2.5 0.5
 -20 8 -1 3.6 0.6
 20 8 1 3 0.6
 -18 -8 -1 1.2 0.6
 18 8 1 2.4 0.7
 -18 8 -1 2.1 0.7
 -16 -8 -1 -0.1 0.6
 -16 8 -1 0 0.7
 16 8 1 0.4 0.7
 -14 -8 -1 8.3 0.9
 14 8 1 8.8 1
 -14 8 -1 9.4 0.9
 -12 8 -1 31.1 1.8
 -12 -8 -1 29.9 1.8
 12 8 1 31.4 1.8
 -10 8 -1 2.5 0.8
 10 8 1 3.9 0.9
 -8 8 -1 2.4 0.7
 -8 -8 -1 3 0.7
 -6 -8 -1 0.8 0.7
 -6 8 -1 0.4 0.6
 -4 -8 -1 32.7 1.8
 -2 8 -1 41.6 2.1
 -2 -8 -1 41.3 2
 0 8 -1 14.1 1.1
 0 -8 -1 13 0.9
 0 8 -1 15 1.1
 0 -8 1 12.2 0.9
 0 8 1 14.6 1.1
 2 8 -1 44.3 2.3
 -2 -8 1 40.8 2.2
 2 -8 -1 37.9 2.1
 -2 8 1 45.8 2.3
 2 8 -1 45.7 2.3
 4 8 -1 1.4 0.7
 4 8 -1 0.5 0.7
 -4 8 1 0.2 0.5
 6 8 -1 5.8 0.8
 6 8 -1 5.8 0.8
 -6 -8 1 7.7 0.8
 -6 8 1 5.4 0.7
 -8 8 1 1.4 0.7
 -8 -8 1 1.5 0.7
 -8 8 1 1.5 0.6
 8 8 -1 1 0.8
 -10 8 1 14.6 1.1
 -10 -8 1 14.7 1.1
 10 8 -1 16 1.1
 -10 8 1 13.3 1
 -12 8 1 60.59 3.2
 -12 8 1 66.09 3.2
 -14 8 1 39.8 2.2
 -14 -8 1 39.5 2.2
 -16 8 1 -0.3 0.8
 -16 -8 1 -0.3 0.7
 -18 -8 1 0.4 0.6
 -18 8 1 -0.6 0.7
 20 8 -1 12.4 1
 -20 -8 1 12.4 0.9
 22 8 -1 0.4 0.6
 -22 -8 1 0.7 0.4
 24 8 -1 7.7 0.6
 26 8 -1 -0.2 0.3
 21 9 1 0.2 0.3
 -21 9 -1 -0.4 0.3
 -19 -9 -1 -0.1 0.4
 -19 9 -1 0.6 0.4
 19 9 1 0.1 0.4
 -17 9 -1 0.4 0.5
 -17 -9 -1 0.7 0.5
 17 9 1 -0.1 0.5
 -15 -9 -1 1.3 0.6
 15 9 1 0.3 0.6
 -15 9 -1 0.2 0.6
 13 9 1 1.2 0.7
 -13 -9 -1 0.2 0.6
 -13 9 -1 2.3 0.7
 11 9 1 0.4 0.8
 -11 9 -1 -0.2 0.7
 -9 -9 -1 5.7 0.8
 -9 9 -1 6 0.8
 -7 9 -1 7.6 0.8
 -7 -9 -1 7.6 0.8
 -5 -9 -1 12.7 1
 -5 9 -1 12.8 1
 -3 9 -1 1.5 0.6
 -3 -9 -1 2.1 0.6
 1 -9 1 10.7 0.8
 -1 -9 -1 10.8 0.8
 1 -9 -1 6.5 0.7
 -1 -9 1 9.9 0.7
 -3 -9 1 2.8 0.6
 3 9 -1 2.3 0.8
 -5 -9 1 4.1 0.7
 5 9 -1 4.3 0.8
 -7 9 1 8.5 0.9
 7 9 -1 8.5 0.9
 -7 -9 1 9.3 0.9
 9 9 -1 3.9 0.8
 -9 9 1 5.8 0.8
 -9 -9 1 5.1 0.8
 -11 -9 1 8.2 0.9
 -11 9 1 9 0.9
 11 9 -1 7.3 0.9
 -13 9 1 3.9 0.7
 -15 9 1 2.2 0.7
 -15 -9 1 2.9 0.6
 -17 -9 1 6.1 0.7
 -17 9 1 6.2 0.7
 -19 9 1 5.9 0.6
 -21 9 1 0.5 0.4
 21 9 -1 0.4 0.4
 -23 9 1 1.1 0.3
 23 9 -1 1.5 0.3
 -16 -10 -1 0 0.3
 16 10 1 0.7 0.4
 14 10 1 1 0.4
 -14 10 -1 0.5 0.4
 -14 -10 -1 1.4 0.4
 -12 10 -1 6.8 0.6
 12 10 1 8.9 0.7
 -10 10 -1 9.8 0.8
 -10 -10 -1 12.2 0.8
 -8 10 -1 5.9 0.6
 -8 -10 -1 7.4 0.7
 -6 -10 -1 1.8 0.5
 -6 10 -1 1.5 0.5
 -4 10 -1 10.4 0.8
 -4 -10 -1 12.1 0.8
 -2 -10 -1 12.5 0.8
 -2 10 -1 9.6 0.8
 0 -10 -1 10 0.7
 0 10 1 12.8 0.7
 -2 10 1 29.3 1.4
 -2 -10 1 21.9 1.3
 -4 -10 1 23.7 1.3
 -4 10 1 23.6 1.3
 -6 10 1 1.7 0.6
 -6 -10 1 2.5 0.5
 -8 -10 1 4.8 0.6
 -8 10 1 3.4 0.6
 8 10 -1 5.6 0.7
 10 10 -1 1.9 0.6
 -10 -10 1 1.7 0.5
 12 10 -1 18 1.1
 -12 10 1 17.2 1
 -12 -10 1 16.8 1
 -14 10 1 1.4 0.5
 -16 10 1 -0.1 0.4
 -16 -10 1 0 0.4
 -18 10 1 0 0.3
 -9 -11 -1 1.1 0.3
 -7 -11 -1 0.3 0.3
 -5 -11 -1 1 0.3
 -3 -11 -1 1.2 0.3
 -5 11 1 7.7 0.5
 -5 -11 1 6.8 0.5
 -7 11 1 2 0.3
 -7 -11 1 1.6 0.3
 -32 0 -2 1.2 0.5
 32 0 2 0.9 0.4
 -30 0 -2 9.9 0.8
 -30 0 -2 9.7 0.8
 -28 0 -2 7.9 0.9
 -28 0 -2 6.4 0.8
 -26 0 -2 43.7 2.4
 -26 0 -2 46.7 2.4
 -24 0 -2 97.99 4.9
 -24 0 -2 98.19 4.9
 -22 0 -2 160.98 7.8
 -20 0 -2 1.9 0.6
 -18 0 -2 245.28 11.7
 -16 0 -2 9.3 0.7
 -14 0 -2 537.85 26.1
 14 0 2 555.94 26.1
 12 0 2 80.19 3.9
 -12 0 -2 78.09 3.9
 -10 0 -2 489.95 23.4
 10 0 2 493.55 23.5
 -8 0 -2 1446.56 68.69
 -6 0 -2 579.84 28.1
 6 0 2 604.04 28.1
 -4 0 -2 1881.31 86.39
 4 0 2 1654.83 86.39
 4 0 2 1845.62 86.39
 2 0 2 247.68 11.9
 2 0 2 249.08 11.8
 0 0 2 60.59 2.9
 2 0 -2 322.37 15
 -2 0 2 310.27 15
 -4 0 2 172.18 8.8
 4 0 -2 186.98 8.8
 -4 0 2 193.98 8.8
 6 0 -2 5939.61 284.57
 6 0 -2 6054.99 284.57
 8 0 -2 85.99 4.3
 -8 0 2 85.89 4.3
 8 0 -2 87.39 4.3
 10 0 -2 311.07 14.7
 10 0 -2 297.77 14.7
 -10 0 2 308.87 14.7
 12 0 -2 412.46 19.3
 12 0 -2 399.06 19.3
 -12 0 2 397.96 19.3
 -14 0 2 531.35 26.2
 14 0 -2 546.15 26.2
 14 0 -2 576.24 26.3
 16 0 -2 1178.18 57.39
 -16 0 2 1182.38 57.39
 16 0 -2 1270.97 57.49
 -18 0 2 26.5 1.3
 -18 0 2 25.2 1.4
 -20 0 2 92.09 4.4
 -20 0 2 89.19 4.4
 -22 0 2 1.1 0.5
 -22 0 2 1.8 0.6
 -24 0 2 149.99 7.3
 -24 0 2 149.59 7.3
 -26 0 2 178.38 8.6
 -28 0 2 37.9 2.1
 -30 0 2 -0.8 0.7
 -30 0 2 0.9 0.7
 -32 0 2 18.7 1.1
 -32 0 2 16.6 1.1
 -34 0 2 0.4 0.5
 34 0 -2 0.9 0.4
 -34 0 2 0.8 0.5
 36 0 -2 1.1 0.3
 -36 0 2 0.8 0.3
 -33 -1 -2 1.4 0.3
 -33 -1 -2 1.1 0.4
 33 1 2 1 0.3
 -31 -1 -2 1.3 0.6
 -31 1 -2 0.9 0.6
 31 1 2 0.9 0.4
 -31 1 -2 0 0.4
 -29 1 -2 10.4 0.8
 -29 -1 -2 10.4 1
 29 1 2 11.1 0.8
 -29 1 -2 11.7 1
 -29 -1 -2 10.3 0.9
 -27 1 -2 7.6 0.8
 -27 -1 -2 9.2 0.9
 -27 -1 -2 9.1 0.9
 -27 1 -2 9.8 1
 -25 1 -2 6.1 0.9
 -25 1 -2 5.2 0.8
 -25 -1 -2 7.3 0.8
 -25 -1 -2 6.2 0.9
 -23 1 -2 130.59 6.7
 -23 -1 -2 136.29 6.7
 -23 1 -2 146.09 6.7
 -21 -1 -2 67.99 3.4
 -19 1 -2 0.5 0.5
 -19 -1 -2 0.2 0.5
 -17 1 -2 10.8 0.8
 -17 -1 -2 11.1 0.8
 -15 -1 -2 124.99 5.9
 15 -1 2 122.39 6.2
 -15 1 -2 121.39 5.9
 -15 1 -2 122.49 5.9
 15 1 2 119.89 6.1
 -13 1 -2 16.6 1
 13 -1 2 16.2 1.3
 13 -1 2 18.9 1.3
 11 -1 2 30.6 1.7
 -11 1 -2 26.6 1.5
 -11 -1 -2 31 1.6
 9 1 2 26.2 1.5
 -9 -1 -2 29.6 1.5
 -9 -1 -2 25.8 1.7
 -9 1 -2 25.6 1.4
 -7 1 -2 119.19 5.9
 -7 -1 -2 139.39 6
 -7 -1 -2 124.79 6
 7 1 2 129.09 6
 -5 -1 -2 47 2.5
 -5 1 -2 45.8 2.3
 5 1 2 44.6 2.5
 5 -1 2 50.39 2.4
 -3 -1 -2 594.44 30.3
 3 1 2 696.53 30.3
 3 -1 2 629.64 30.3
 -1 1 -2 427.16 20.6
 1 -1 2 439.96 20.6
 -1 1 -2 439.06 20.6
 1 1 -2 534.35 25.3
 -1 -1 2 530.85 25.3
 -3 -1 2 312.37 15.4
 3 1 -2 335.57 15.4
 -5 1 2 15.5 1
 -5 -1 2 15.4 1
 7 -1 -2 5753.62 261.07
 -7 -1 2 5248.07 261.07
 -7 1 2 5241.88 261.07
 -7 -1 2 5885.71 261.07
 9 1 -2 750.82 35.1
 9 -1 -2 747.33 35.2
 -9 -1 2 728.33 35.1
 -9 1 2 692.73 35.1
 -9 -1 2 786.62 35.1
 11 -1 -2 1904.21 89.19
 11 1 -2 1906.01 89.19
 11 -1 -2 1784.42 89.19
 -11 -1 2 1882.11 89.19
 -11 -1 2 1918.81 89.19
 13 1 -2 70.09 3.4
 13 1 -2 72.69 3.5
 13 -1 -2 62.69 3.4
 -13 -1 2 73.19 3.5
 13 -1 -2 62.89 3.5
 -13 1 2 57.29 3.3
 -13 -1 2 70.09 3.4
 -15 -1 2 1143.69 50.09
 15 -1 -2 1029.5 50.09
 15 -1 -2 1084.19 50.09
 15 1 -2 1125.99 50.09
 15 1 -2 1179.58 50.09
 -17 -1 2 51.09 2.7
 17 1 -2 53.39 2.7
 -17 -1 2 51.49 2.4
 -17 1 2 47.3 2.4
 -17 1 2 45.3 2.4
 -19 -1 2 117.19 5.5
 -19 1 2 112.79 5.5
 -19 1 2 118.59 5.5
 -19 1 2 111.09 5.5
 -19 -1 2 108.69 5.5
 -21 1 2 1.9 0.5
 -21 1 2 1.2 0.6
 -21 -1 2 1.2 0.5
 -21 1 2 1.5 0.5
 -23 -1 2 2.4 0.6
 -23 1 2 2.3 0.7
 -23 1 2 1.9 0.6
 -25 -1 2 77.69 3.8
 -25 1 2 76.69 3.9
 -27 1 2 2.8 0.8
 -27 -1 2 2.2 0.7
 -29 -1 2 1.1 0.6
 -29 1 2 1.2 0.7
 -31 1 2 1.2 0.6
 -31 -1 2 2.3 0.7
 -31 1 2 0.7 0.7
 -31 -1 2 1.3 0.6
 33 1 -2 1.6 0.5
 -33 -1 2 0.9 0.6
 -33 1 2 0.4 0.6
 -33 1 2 1 0.5
 -33 -1 2 1.7 0.5
 35 1 -2 2.3 0.4
 35 -1 -2 1.6 0.4
 -35 -1 2 2.1 0.4
 -35 1 2 2.2 0.3
 -35 1 2 3.1 0.5
 -34 -2 -2 0.1 0.3
 32 -2 2 0.2 0.3
 32 2 2 -0.1 0.4
 -32 -2 -2 0.4 0.5
 30 2 2 3.1 0.5
 -28 2 -2 17.9 1.1
 28 2 2 22.2 1.2
 -26 2 -2 7.6 0.7
 26 2 2 7.1 0.8
 -26 -2 -2 7.2 0.7
 24 2 2 2.2 0.6
 -24 2 -2 2.6 0.6
 -24 -2 -2 2.5 0.6
 -24 2 -2 2 0.8
 -22 -2 -2 105.29 5.4
 -22 2 -2 117.99 5.4
 -22 2 -2 104.99 5.4
 -22 2 -2 116.79 5.4
 -20 2 -2 11.7 0.9
 -20 -2 -2 11.3 0.8
 -20 2 -2 12.6 0.9
 -18 2 -2 86.09 4.2
 -18 2 -2 86.89 4.2
 -18 -2 -2 83.69 4.2
 -16 2 -2 43.4 2.3
 -16 -2 -2 48.7 2.3
 -16 2 -2 47.9 2.4
 -16 2 -2 46.6 2.3
 -14 2 -2 3.4 0.5
 -14 2 -2 2.8 0.5
 14 -2 2 3.7 0.7
 12 2 2 38.5 2.1
 12 -2 2 37 2.2
 12 -2 2 36.6 2.1
 -12 -2 -2 40 2.3
 -10 -2 -2 122.89 5.5
 -10 2 -2 102.99 5.2
 10 -2 2 112.29 5.4
 10 2 2 116.99 5.4
 8 2 2 80.69 4.3
 -8 2 -2 86.79 4.1
 8 -2 2 86.39 4.2
 -8 -2 -2 83.69 4.3
 -6 2 -2 23.5 1.2
 6 -2 2 22.3 1.3
 6 2 2 23.3 1.4
 -6 -2 -2 24 1.5
 -4 -2 -2 529.35 25.1
 4 2 2 538.85 25.1
 4 -2 2 514.45 25
 -2 2 -2 0.3 0.5
 -2 2 -2 0.5 0.3
 0 2 -2 837.92 39.9
 0 2 -2 844.22 39.9
 -2 2 2 3586.04 166.48
 2 2 -2 3443.56 166.38
 -4 -2 2 3.6 0.6
 4 2 -2 4.2 0.6
 4 -2 -2 5.1 0.7
 -4 2 2 4.9 0.7
 6 -2 -2 959.2 43.4
 -6 2 2 909.91 43.4
 6 2 -2 867.31 43.4
 8 -2 -2 24.7 1.6
 -8 -2 2 31.2 1.7
 10 2 -2 196.98 9.1
 -10 -2 2 189.38 9
 10 -2 -2 175.68 9
 -10 2 2 170.48 9
 -10 -2 2 209.08 9.1
 -12 -2 2 10.1 0.9
 12 -2 -2 7.8 0.9
 -12 -2 2 8.2 1
 14 -2 -2 408.56 21.4
 14 -2 -2 421.76 21.4
 -14 -2 2 460.25 21.4
 -16 2 2 63.09 3.3
 16 2 -2 69.99 3.5
 -16 2 2 61.19 3.2
 -16 -2 2 72.59 3.2
 -18 2 2 70.29 3.6
 -18 -2 2 76.19 3.6
 -18 2 2 68.79 3.6
 -18 2 2 74.89 3.6
 -18 -2 2 76.59 3.6
 -20 -2 2 27.8 1.4
 -20 2 2 25.7 1.4
 -20 2 2 26.6 1.5
 -20 -2 2 29 1.5
 -22 2 2 0.8 0.5
 -22 -2 2 0.7 0.5
 -22 2 2 0.7 0.6
 -24 2 2 39.1 2
 -24 -2 2 37 2
 -24 2 2 37 2
 -26 -2 2 74.19 3.7
 -28 2 2 3.3 0.6
 -28 -2 2 2.1 0.6
 30 2 -2 0.7 0.7
 -30 -2 2 0.8 0.5
 -30 2 2 0.1 0.5
 -30 2 2 0.4 0.8
 -32 2 2 25.5 1.3
 32 2 -2 27.8 1.3
 34 2 -2 9.7 0.7
 -34 2 2 8.7 0.7
 -36 -2 2 0 0.3
 -36 2 2 0.8 0.3
 -33 -3 -2 0.2 0.3
 -31 3 -2 0.5 0.5
 31 3 2 -0.3 0.4
 -31 -3 -2 0.7 0.5
 29 3 2 -0.1 0.5
 -29 3 -2 1 0.7
 -29 -3 -2 0 0.6
 27 3 2 0 0.6
 -27 -3 -2 0.8 0.7
 -27 3 -2 0.8 0.7
 25 3 2 3.4 0.7
 -25 3 -2 3.7 0.9
 -25 -3 -2 2.8 0.8
 -23 3 -2 11.8 1
 23 3 2 9 0.9
 -23 3 -2 10.3 0.9
 -23 -3 -2 9.1 0.8
 -23 -3 -2 10.4 1
 -21 3 -2 16 1.1
 -21 3 -2 14.9 1.1
 -21 -3 -2 15.7 1.1
 21 3 2 15.1 1
 -21 -3 -2 12.8 0.9
 -19 -3 -2 0.4 0.4
 -19 3 -2 0.4 0.6
 -19 3 -2 0.8 0.6
 19 3 2 0.3 0.5
 -17 3 -2 0.1 0.6
 -17 3 -2 1.1 0.6
 17 3 2 0.9 0.5
 -17 -3 -2 0.5 0.4
 -15 3 -2 33.5 1.7
 15 3 2 30.5 1.7
 13 3 2 36.4 2
 -13 3 -2 41.7 2
 -11 -3 -2 67.49 3.6
 11 3 2 69.69 3.5
 11 -3 2 63.59 3.4
 9 3 2 40.2 2.3
 9 -3 2 42.4 2.2
 -9 -3 -2 40.9 2.4
 -7 -3 -2 127.69 6.2
 7 3 2 124.19 6.1
 7 -3 2 117.09 6
 -7 3 -2 126.09 6
 -5 3 -2 56.79 2.7
 -5 3 -2 49.5 2.5
 -5 -3 -2 50.79 2.8
 -3 3 -2 0.4 0.6
 3 3 2 0.3 0.6
 -3 3 -2 0.3 0.4
 1 3 2 76.29 3.9
 -1 3 -2 75.99 3.8
 -1 3 -2 78.59 3.8
 -1 3 2 58.99 3.1
 1 3 -2 61.79 3.1
 -3 3 2 144.19 7.1
 3 3 -2 147.19 7.1
 5 3 -2 0.4 0.6
 -5 3 2 0.3 0.7
 7 3 -2 22.1 1.4
 7 -3 -2 21.2 1.4
 -7 -3 2 24.4 1.4
 -7 3 2 23.3 1.5
 -9 3 2 17.8 1.3
 -9 -3 2 17.7 1.3
 9 -3 -2 18.9 1.2
 -11 -3 2 39.8 2.3
 -11 3 2 43.1 2.2
 -11 -3 2 40.3 2.3
 11 -3 -2 42 2.3
 -13 -3 2 222.08 10.5
 13 -3 -2 202.48 10.4
 -13 3 2 217.08 10.3
 -15 3 2 1.4 0.5
 -15 3 2 1.3 0.5
 -15 3 2 1 0.4
 -17 3 2 45.3 2.3
 -17 3 2 43.7 2.3
 -19 3 2 2.2 0.6
 -19 3 2 2.4 0.6
 -19 3 2 2.7 0.4
 -21 3 2 16.9 1
 -21 3 2 18.3 1.1
 -21 3 2 18.2 1.2
 -23 3 2 5.7 0.8
 -23 3 2 7.8 0.8
 -23 3 2 5.2 0.6
 23 3 -2 8.6 0.8
 -25 3 2 56.39 2.9
 -25 3 2 50.19 2.9
 27 3 -2 3.6 0.8
 -27 3 2 2 0.9
 29 3 -2 5.8 0.8
 -29 3 2 4.3 0.9
 -29 -3 2 3.6 0.8
 -31 3 2 11 0.9
 -31 -3 2 9.6 0.9
 31 3 -2 11.5 0.9
 33 3 -2 2.2 0.5
 -33 -3 2 1.9 0.5
 35 3 -2 0.7 0.3
 30 4 2 0.3 0.4
 -30 4 -2 -0.1 0.5
 -30 -4 -2 0.4 0.4
 -28 -4 -2 0.3 0.6
 -28 4 -2 -0.7 0.6
 28 4 2 0.4 0.5
 -26 4 -2 -0.2 0.7
 26 4 2 0.4 0.6
 -26 -4 -2 0.3 0.7
 24 4 2 22.5 1.4
 -24 4 -2 22.6 1.4
 -24 4 -2 22.1 1.4
 -24 -4 -2 21.4 1.4
 -22 4 -2 2.9 0.7
 22 4 2 3.7 0.7
 -22 -4 -2 3.9 0.7
 -22 4 -2 3.8 0.8
 -20 -4 -2 2.5 0.7
 -20 4 -2 3.6 0.7
 -20 4 -2 3.3 0.8
 20 4 2 2.8 0.7
 -18 4 -2 2.4 0.6
 18 4 2 2 0.6
 -18 -4 -2 2.2 0.6
 -16 -4 -2 1.7 0.5
 -16 4 -2 1.2 0.5
 16 4 2 1.3 0.6
 -16 -4 -2 1.5 0.4
 -14 4 -2 13.8 0.9
 14 4 2 14.6 0.9
 -14 -4 -2 15.9 0.9
 -12 -4 -2 8.8 0.6
 -12 4 -2 9.3 0.7
 12 4 2 8.6 0.7
 -12 4 -2 8.4 0.6
 -10 4 -2 103.79 5
 -10 -4 -2 106.19 5
 -10 4 -2 101.59 5
 10 4 2 99.09 5
 -8 -4 -2 47.7 2.8
 8 4 2 49.9 2.7
 -6 4 -2 38.8 2.1
 -6 4 -2 36.8 1.9
 -6 -4 -2 39.7 2.2
 -4 4 -2 101.49 5.1
 -4 4 -2 111.99 5.2
 4 4 2 100.59 5.2
 -2 4 -2 73.59 3.5
 2 4 2 67.69 3.6
 -2 4 -2 68.99 3.6
 0 4 -2 43.3 2.2
 0 4 2 40.8 2.3
 0 4 -2 43.6 2.3
 0 4 2 39.7 2.3
 2 4 -2 726.53 35.2
 -2 4 2 757.22 35.3
 4 4 -2 31.9 1.8
 -4 4 2 31 1.8
 -6 4 2 10.7 1
 6 4 -2 10.1 0.9
 -8 -4 2 7.9 1
 8 4 -2 9.6 0.9
 -8 4 2 7.1 0.9
 -10 -4 2 127.79 6.4
 10 4 -2 125.59 6.4
 -12 4 2 70.79 3.4
 12 -4 -2 66.19 3.6
 -12 4 2 68.89 3.4
 -14 4 2 72.99 3.6
 -14 4 2 72.99 3.6
 -14 4 2 72.79 3.6
 -16 4 2 13 0.8
 -16 4 2 11.2 0.8
 -16 4 2 11.3 0.9
 -18 4 2 1.8 0.6
 -18 4 2 2.5 0.6
 -20 4 2 12.1 0.9
 -20 4 2 10.9 0.9
 20 4 -2 11.5 0.9
 -22 4 2 0.1 0.7
 -22 4 2 0.3 0.7
 22 4 -2 -0.3 0.7
 24 4 -2 26.8 1.6
 -24 4 2 25.2 1.5
 -24 4 2 25.2 1.5
 -26 -4 2 1.5 0.7
 -26 4 2 2.7 0.7
 -26 4 2 2.2 0.8
 26 4 -2 0.8 0.8
 -28 -4 2 15.3 1.1
 -28 4 2 16.7 1.2
 28 4 -2 17 1.2
 30 4 -2 5.2 0.7
 -30 4 2 4.7 0.7
 -30 -4 2 2.8 0.6
 32 4 -2 3.6 0.6
 -32 4 2 3.2 0.5
 -32 -4 2 3.4 0.5
 -34 -4 2 0 0.3
 -34 4 2 0.1 0.3
 -29 5 -2 0.3 0.4
 -29 -5 -2 -0.4 0.4
 -27 5 -2 9.6 0.7
 -27 -5 -2 9 0.7
 27 5 2 10.6 0.8
 -25 5 -2 0.2 0.7
 -25 5 -2 -0.5 0.6
 25 5 2 0.3 0.6
 -25 -5 -2 0.5 0.5
 -23 -5 -2 35.4 2
 -23 5 -2 36.7 2
 23 5 2 42.2 2.1
 -23 5 -2 40.7 2.1
 -21 -5 -2 3.5 0.6
 -21 5 -2 4.4 0.7
 21 5 2 4.1 0.8
 -19 5 -2 9 0.8
 -19 -5 -2 8.3 0.7
 19 5 2 10.7 0.9
 -19 -5 -2 8.4 0.7
 -17 -5 -2 -0.3 0.5
 17 5 2 0.6 0.7
 -17 -5 -2 0.5 0.5
 -17 5 -2 0.2 0.5
 -15 5 -2 0.1 0.7
 -15 -5 -2 0.4 0.5
 15 5 2 0.2 0.6
 -15 -5 -2 0.6 0.4
 -15 5 -2 1.1 0.5
 -13 5 -2 10.5 0.9
 13 5 2 10.8 0.8
 -11 5 -2 13.8 0.9
 11 5 2 14.9 1
 -11 5 -2 15.3 1
 -11 -5 -2 15.2 0.9
 -11 5 -2 14.9 0.9
 -9 5 -2 23.2 1.3
 -9 -5 -2 25.8 1.3
 9 5 2 24.2 1.3
 -9 5 -2 24.8 1.3
 -9 5 -2 23.7 1.3
 -7 -5 -2 73.69 3.5
 7 5 2 69.09 3.5
 -7 5 -2 73.29 3.5
 -7 5 -2 69.19 3.5
 -5 5 -2 94.69 4.6
 3 5 2 63.29 3.2
 -3 5 -2 58.49 3
 -3 5 -2 64.59 3.1
 -3 5 -2 58.89 3
 -3 -5 -2 59.99 2.9
 1 5 2 15.4 1.2
 -1 5 -2 18.4 1.2
 1 5 2 15 1.2
 -1 5 -2 18.5 1.1
 1 5 -2 65.99 3.4
 -1 5 2 66.99 3.4
 1 5 -2 63.39 3.3
 -1 5 2 61.89 3.4
 3 5 -2 11.3 0.9
 -3 5 2 10.1 0.9
 3 5 -2 10.2 0.9
 -3 5 2 10.8 1
 -5 5 2 184.08 9.1
 5 5 -2 182.98 9
 -5 5 2 185.08 9
 -7 5 2 1.9 0.5
 -7 5 2 2.4 0.7
 7 5 -2 1.8 0.5
 -7 5 2 2.4 0.4
 -9 5 2 0.1 0.4
 9 5 -2 0.4 0.4
 -11 5 2 2.4 0.5
 11 5 -2 2.6 0.5
 -13 5 2 50.49 2.5
 -13 5 2 49.4 2.5
 -15 5 2 0.1 0.5
 -15 5 2 -0.1 0.6
 -15 5 2 0 0.6
 -17 5 2 0.3 0.6
 -17 5 2 0.1 0.6
 -17 5 2 0.1 0.6
 -19 -5 2 8.1 0.7
 -19 5 2 8.6 0.9
 -19 5 2 8.5 0.8
 -21 5 2 30.8 1.7
 -21 5 2 29.6 1.7
 -21 -5 2 29 1.6
 21 5 -2 31 1.8
 -23 -5 2 59.79 3.1
 23 5 -2 69.49 3.2
 -23 5 2 57.99 3.2
 -23 5 2 63.79 3.2
 -25 5 2 3.2 0.8
 -25 5 2 4.5 0.7
 -25 -5 2 4.2 0.6
 25 5 -2 5 0.9
 -27 5 2 2.2 0.7
 -27 -5 2 1.9 0.6
 27 5 -2 1.7 0.7
 -27 5 2 1.6 0.6
 -29 5 2 -0.6 0.5
 29 5 -2 -0.1 0.6
 -29 -5 2 -0.3 0.5
 -31 5 2 0.1 0.4
 31 5 -2 0.6 0.5
 -31 -5 2 0.1 0.4
 -28 -6 -2 1.6 0.4
 28 6 2 1.1 0.4
 -24 6 -2 0.6 0.5
 -22 6 -2 7.2 0.7
 -20 6 -2 11.6 0.9
 20 6 2 14.4 1
 -20 -6 -2 12.9 0.9
 -18 -6 -2 5.7 0.7
 18 6 2 5.8 0.8
 -18 6 -2 5.9 0.9
 -16 -6 -2 37.1 2
 -16 6 -2 40.1 2.1
 16 6 2 38.9 2.1
 14 6 2 8.1 0.9
 -14 -6 -2 10.5 0.8
 -14 6 -2 9 0.9
 -12 -6 -2 4.8 0.7
 -12 6 -2 6.1 0.8
 -10 6 -2 1.7 0.5
 -10 -6 -2 1.4 0.6
 -10 6 -2 1.4 0.6
 -10 6 -2 0.9 0.6
 -8 6 -2 1.1 0.6
 -8 -6 -2 1.2 0.5
 -8 6 -2 0 0.6
 -8 6 -2 1.1 0.4
 6 6 2 -0.1 0.5
 -6 6 -2 0.2 0.4
 -6 6 -2 -0.6 0.6
 6 6 2 0 0.4
 -4 -6 -2 3.2 0.5
 4 6 2 3 0.5
 -4 6 -2 2.6 0.6
 4 6 2 2.8 0.6
 2 6 2 46.9 2.3
 -2 -6 -2 44.7 2.3
 -2 6 -2 44.7 2.3
 2 6 2 44.5 2.3
 0 6 -2 13.5 0.9
 0 -6 -2 13.3 0.8
 0 6 -2 13.3 0.9
 0 6 2 13.9 0.9
 -2 6 2 0 0.5
 2 6 -2 1.5 0.5
 2 -6 -2 0.9 0.4
 2 6 -2 0.5 0.5
 4 6 -2 17.5 1
 -4 6 2 16.9 1
 4 6 -2 16.5 1
 -4 6 2 16.3 1
 4 -6 -2 16.7 0.9
 6 6 -2 30.2 1.6
 -6 6 2 28.8 1.5
 6 6 -2 28.4 1.6
 8 6 -2 27.2 1.5
 -8 6 2 26.7 1.5
 -10 6 2 9.1 0.7
 -12 6 2 78.69 4
 12 6 -2 83.79 4
 -12 6 2 79.99 4
 -14 6 2 0.1 0.6
 -16 6 2 54.39 2.8
 -16 -6 2 54.19 2.8
 -18 6 2 0.6 0.8
 -18 -6 2 1.1 0.6
 -18 6 2 -0.1 0.5
 -20 6 2 13 1.1
 -20 6 2 12.5 0.9
 -20 -6 2 12.7 0.9
 22 6 -2 19.5 1.3
 -22 6 2 18.9 1.3
 -22 6 2 16.2 1.1
 -22 -6 2 17 1.1
 -24 6 2 9 0.9
 -24 6 2 7.8 0.8
 24 6 -2 9.3 1
 26 6 -2 0.2 0.7
 -26 6 2 0.8 0.7
 -26 6 2 0.3 0.5
 -28 6 2 0.4 0.5
 -28 6 2 -0.3 0.4
 25 7 2 0.9 0.4
 -23 -7 -2 1.1 0.4
 23 7 2 2 0.5
 -21 7 -2 3.7 0.8
 21 7 2 5.3 0.7
 -21 -7 -2 4.1 0.5
 -21 -7 -2 3.4 0.5
 -19 7 -2 8 0.9
 -19 -7 -2 6.2 0.7
 -17 -7 -2 -1 0.6
 -17 7 -2 0.1 0.8
 -15 -7 -2 1 0.7
 -15 7 -2 0.2 0.8
 -13 -7 -2 9.5 0.9
 13 7 2 9.4 0.9
 -13 7 -2 9.1 0.9
 -11 -7 -2 36.4 2
 -11 7 -2 36.6 2
 11 7 2 36.4 2
 -9 7 -2 14.6 1
 -9 -7 -2 16.7 1
 9 7 2 14.2 1.1
 -9 7 -2 12.5 0.9
 -7 7 -2 13.9 1
 -7 7 -2 13.2 1
 7 7 2 14.1 1
 -5 7 -2 15 1
 5 7 2 14.2 1
 -5 -7 -2 13.9 1
 -3 -7 -2 3.1 0.6
 3 7 2 2.6 0.7
 -1 -7 -2 80.29 3.9
 -1 7 -2 85.19 4
 -1 7 -2 83.99 4
 1 -7 2 74.39 3.9
 1 7 -2 1.4 0.6
 1 7 -2 1.9 0.7
 1 -7 -2 1.8 0.5
 -1 -7 2 0.8 0.5
 3 7 -2 2.3 0.6
 -3 -7 2 1.3 0.5
 3 7 -2 1.2 0.6
 3 -7 -2 1.3 0.5
 -3 7 2 0.9 0.5
 -5 7 2 16.3 1
 -5 -7 2 16.5 1
 5 7 -2 16.9 1.1
 5 7 -2 16.9 1.1
 7 7 -2 0.1 0.6
 -7 -7 2 -0.2 0.6
 -7 7 2 -0.1 0.5
 7 7 -2 0 0.7
 9 7 -2 31.6 1.7
 -9 -7 2 31.9 1.7
 -9 7 2 29.4 1.7
 9 7 -2 30.1 1.7
 -11 7 2 18.6 1.2
 -11 7 2 19.4 1.2
 11 7 -2 18.8 1.2
 -13 7 2 1.1 0.8
 -13 7 2 1.6 0.7
 -13 -7 2 1.1 0.7
 -15 7 2 2.7 0.7
 -15 -7 2 2.4 0.7
 -17 -7 2 6 0.8
 -19 -7 2 22.2 1.3
 -21 -7 2 1.6 0.6
 -21 7 2 2.7 0.8
 -23 7 2 1.3 0.7
 -23 -7 2 0.7 0.5
 -25 7 2 1.9 0.6
 -27 7 2 2.7 0.5
 27 7 -2 3.2 0.5
 29 7 -2 0 0.3
 24 8 2 0.7 0.3
 22 8 2 7.2 0.6
 -22 8 -2 6.8 0.6
 20 8 2 6.6 0.6
 -20 8 -2 6 0.7
 -20 -8 -2 4.8 0.5
 18 8 2 3.1 0.7
 -18 -8 -2 3.1 0.6
 -18 8 -2 3 0.7
 -16 8 -2 8.3 0.9
 16 8 2 8.6 0.8
 -16 -8 -2 7.8 0.8
 14 8 2 1.9 0.7
 -14 -8 -2 2.3 0.7
 -14 8 -2 2.4 0.7
 -12 -8 -2 26.7 1.6
 12 8 2 27.2 1.6
 -12 8 -2 26.5 1.6
 -10 8 -2 17.1 1.2
 10 8 2 16.1 1.2
 -8 8 -2 4.9 0.8
 8 8 2 5.9 0.8
 -6 8 -2 0.5 0.7
 6 8 2 0.4 0.7
 -6 -8 -2 0.2 0.7
 -4 8 -2 10.6 0.9
 -4 -8 -2 10.4 0.9
 -2 -8 -2 16.1 1.1
 0 -8 2 0 0.5
 0 8 -2 0.9 0.8
 0 8 2 0.2 0.5
 0 -8 -2 0.2 0.6
 0 8 -2 0.6 0.7
 2 8 -2 2.3 0.8
 -2 -8 2 2.9 0.6
 -2 8 2 2.2 0.6
 2 8 -2 2.4 0.7
 2 -8 -2 2.9 0.6
 4 8 -2 136.59 6.2
 -4 -8 2 131.79 6.1
 4 -8 -2 114.79 6.1
 -4 8 2 123.59 6.1
 4 8 -2 134.79 6.2
 -6 -8 2 32.1 1.8
 6 8 -2 31.4 1.8
 -6 8 2 31 1.7
 6 8 -2 33 1.8
 -8 -8 2 3.4 0.7
 8 8 -2 2.5 0.8
 -8 8 2 1.9 0.6
 8 8 -2 2.9 0.6
 -10 -8 2 6.8 0.9
 -10 8 2 7.1 0.7
 -10 8 2 7.3 0.9
 10 8 -2 6.5 0.9
 -12 8 2 144.49 6.9
 12 8 -2 140.69 6.9
 -12 8 2 139.59 6.9
 -14 8 2 0.5 0.7
 -14 -8 2 1.3 0.7
 -14 8 2 1.4 0.8
 -16 -8 2 50.39 2.6
 -16 8 2 48.8 2.6
 -18 -8 2 2.9 0.6
 -20 -8 2 0.4 0.5
 -22 -8 2 -0.3 0.4
 -24 -8 2 0.5 0.3
 -24 8 2 0.1 0.5
 24 8 -2 1.1 0.5
 26 8 -2 0.5 0.3
 -26 8 2 0.3 0.3
 -19 9 -2 0.6 0.4
 19 9 2 0.5 0.4
 -19 -9 -2 0.7 0.3
 17 9 2 1.4 0.5
 -17 9 -2 0.2 0.5
 -17 -9 -2 1.5 0.5
 -15 -9 -2 0.3 0.5
 15 9 2 1.3 0.6
 -15 9 -2 1.1 0.6
 13 9 2 3.1 0.7
 -13 -9 -2 4.5 0.7
 -13 9 -2 3.7 0.7
 11 9 2 35.1 1.9
 -11 9 -2 31.9 1.8
 -9 9 -2 17.4 1.2
 -9 -9 -2 19.8 1.2
 9 9 2 21.2 1.3
 -7 -9 -2 1.4 0.7
 -7 9 -2 1.1 0.7
 7 9 2 0.9 0.8
 -5 9 -2 1.9 0.6
 -5 -9 -2 2.2 0.7
 -3 -9 -2 0.2 0.6
 -3 9 -2 1.1 0.6
 -1 -9 -2 26.1 1.5
 -1 9 -2 25.7 1.5
 -1 -9 2 24.6 1.4
 1 -9 -2 28.3 1.5
 -3 -9 2 18.5 1.1
 3 -9 -2 16.3 1
 -5 -9 2 0.8 0.6
 5 9 -2 0.3 0.7
 -7 9 2 14.1 1.1
 -7 9 2 13.2 0.9
 7 9 -2 15.3 1.1
 -7 -9 2 13.5 1
 9 9 -2 11.8 1
 -9 9 2 10.4 0.8
 -9 9 2 11.3 0.9
 -9 -9 2 10.3 0.9
 11 9 -2 15.6 1.1
 -11 9 2 14 1
 -11 9 2 15 1.1
 -11 -9 2 15 1.1
 13 9 -2 0.5 0.7
 -13 9 2 0.7 0.7
 15 9 -2 22.3 1.3
 -15 9 2 22.2 1.3
 -15 -9 2 21.1 1.3
 -17 -9 2 8.5 0.7
 -17 9 2 9.3 0.8
 -19 -9 2 2.7 0.5
 -19 9 2 3.6 0.6
 -21 9 2 0.6 0.5
 -21 -9 2 -0.5 0.3
 16 10 2 0.1 0.3
 -16 -10 -2 -0.5 0.3
 -14 10 -2 5.2 0.5
 -14 -10 -2 6.4 0.5
 14 10 2 6.5 0.5
 12 10 2 0.3 0.5
 -12 10 -2 0.4 0.4
 -10 -10 -2 42.1 2.1
 10 10 2 45.1 2.1
 8 10 2 3.2 0.6
 -8 -10 -2 3.2 0.6
 -8 10 -2 3.2 0.5
 -6 -10 -2 0.1 0.5
 -6 10 -2 0.2 0.5
 -4 10 -2 2.1 0.5
 -4 -10 -2 3.4 0.6
 -2 -10 -2 1.2 0.5
 -2 10 -2 0.2 0.5
 0 -10 -2 1.9 0.5
 -2 10 2 16.1 0.9
 -2 -10 2 9 0.7
 -4 10 2 17.5 0.9
 -4 -10 2 10.2 0.8
 -6 10 2 11.2 0.8
 -6 -10 2 10.1 0.8
 -8 -10 2 19.8 1.1
 -8 10 2 17.4 1.2
 -10 -10 2 4.5 0.6
 -10 10 2 5.5 0.6
 10 10 -2 4.6 0.7
 -12 -10 2 1.7 0.5
 12 10 -2 1.8 0.6
 -12 10 2 3.3 0.6
 -14 10 2 25.8 1.4
 14 10 -2 28.4 1.5
 16 10 -2 4.9 0.5
 -16 10 2 4.9 0.5
 -16 -10 2 4.5 0.5
 -18 10 2 3.4 0.4
 -9 -11 -2 5.4 0.4
 -3 -11 -2 0.2 0.3
 -3 11 2 3.6 0.4
 -5 11 2 4.2 0.4
 -5 -11 2 3.3 0.3
 -7 -11 2 1.2 0.3
 -7 11 2 1.3 0.3
 -9 11 2 1.5 0.3
 -9 -11 2 1.1 0.3
 -11 -11 2 3 0.3
 -32 0 -3 -0.2 0.4
 -30 0 -3 0.4 0.5
 30 0 3 -0.1 0.4
 -30 0 -3 -0.4 0.6
 -28 0 -3 -0.7 0.7
 -28 0 -3 0 0.7
 -26 0 -3 -0.5 0.7
 -26 0 -3 0.6 0.8
 -24 0 -3 -0.4 0.8
 -24 0 -3 0.6 0.7
 -22 0 -3 -0.1 0.7
 -22 0 -3 -0.2 0.7
 -20 0 -3 0.7 0.7
 -18 0 -3 0.2 0.5
 -16 0 -3 -0.1 0.5
 -14 0 -3 0.2 0.4
 12 0 3 0.5 0.8
 12 0 3 0.9 0.5
 10 0 3 0.3 0.8
 8 0 3 -0.1 0.7
 6 0 3 0.1 0.4
 6 0 3 -0.2 0.7
 4 0 3 0.3 0.7
 4 0 3 0.5 0.4
 2 0 3 0 0.5
 2 0 3 0.1 0.3
 0 0 3 0.1 0.3
 -2 0 3 0 0.3
 2 0 -3 0.2 0.3
 4 0 -3 0.2 0.3
 -4 0 3 0 0.3
 4 0 -3 -0.2 0.4
 6 0 -3 0.2 0.5
 -6 0 3 0.7 0.6
 8 0 -3 0 0.6
 8 0 -3 0.4 0.6
 10 0 -3 -0.5 0.7
 10 0 -3 -0.1 0.7
 -10 0 3 -0.3 0.6
 12 0 -3 0.3 0.7
 -12 0 3 0.1 0.6
 12 0 -3 -0.1 0.6
 14 0 -3 0.1 0.7
 -14 0 3 0.7 0.6
 14 0 -3 -0.1 0.7
 16 0 -3 -0.5 0.6
 -16 0 3 -0.7 0.6
 16 0 -3 -0.1 0.7
 16 0 -3 1 0.8
 -18 0 3 -0.2 0.4
 -18 0 3 0.1 0.6
 -18 0 3 -0.1 0.4
 -20 0 3 0.3 0.5
 -20 0 3 0.1 0.5
 -22 0 3 0.4 0.5
 -22 0 3 -0.5 0.5
 -24 0 3 -0.6 0.6
 -24 0 3 0.4 0.6
 -26 0 3 0.8 0.7
 -28 0 3 -0.3 0.7
 -30 0 3 0.3 0.7
 -32 0 3 -0.2 0.6
 -32 0 3 0.9 0.7
 34 0 -3 0.4 0.5
 -34 0 3 0.7 0.5
 -34 0 3 0.6 0.5
 36 0 -3 0.1 0.3
 -36 0 3 -0.3 0.3
 31 -1 3 0.7 0.3
 31 1 3 0.6 0.4
 -31 1 -3 1.2 0.6
 -31 1 -3 1 0.4
 -31 -1 -3 1.8 0.5
 -29 1 -3 0 0.5
 -29 1 -3 0.6 0.7
 -29 -1 -3 0.3 0.7
 29 1 3 1.5 0.5
 -29 -1 -3 1.1 0.6
 -27 -1 -3 -0.5 0.7
 -27 1 -3 0 0.6
 -27 -1 -3 0 0.6
 -27 1 -3 0.6 0.8
 27 1 3 -0.5 0.5
 -25 -1 -3 12 1
 -25 -1 -3 10.7 1.1
 -25 1 -3 11.7 1
 -23 -1 -3 0 0.8
 -23 1 -3 0.1 0.6
 -23 -1 -3 -0.4 0.7
 -21 1 -3 9.8 0.8
 -21 -1 -3 10 0.9
 -19 -1 -3 11.3 0.9
 -17 1 -3 7 0.7
 -17 -1 -3 7.6 0.6
 -15 -1 -3 113.09 5.3
 -15 1 -3 104.59 5.3
 13 1 3 21 1.5
 13 -1 3 19.2 1.4
 11 1 3 261.67 10.8
 11 -1 3 248.18 10.7
 9 -1 3 20.1 1.4
 -9 -1 -3 19.5 1.4
 9 1 3 22 1.3
 9 1 3 23.4 1.4
 -9 1 -3 18.8 1.1
 -7 1 -3 86.49 4.4
 -7 -1 -3 99.59 4.6
 7 1 3 94.59 4.6
 7 1 3 99.39 4.5
 5 1 3 188.48 9
 -5 -1 -3 184.18 9
 5 1 3 183.68 8.9
 3 -1 3 482.75 22.4
 3 1 3 444.76 22.5
 -3 -1 -3 410.66 22.5
 -1 -1 -3 153.78 7.5
 1 -1 3 157.88 7.5
 -1 -1 3 1.1 0.3
 -3 -1 3 120.29 5.8
 -5 -1 3 229.28 11
 -7 1 3 1485.15 70.39
 -7 -1 3 1481.45 70.39
 -9 -1 3 200.78 9.7
 -9 -1 3 212.98 9.7
 9 -1 -3 188.98 9.7
 -9 1 3 198.58 9.6
 11 -1 -3 203.18 10.3
 11 1 -3 213.38 10.3
 11 -1 -3 206.78 10.3
 -11 -1 3 231.08 10.3
 -11 -1 3 208.18 10.3
 11 1 -3 216.98 10.3
 13 1 -3 94.19 4.7
 13 -1 -3 86.89 4.7
 -13 -1 3 96.89 4.7
 13 -1 -3 91.49 4.7
 -13 -1 3 91.69 4.7
 13 1 -3 96.29 4.7
 -15 1 3 290.17 15.9
 15 -1 -3 341.87 16
 -15 -1 3 347.67 16
 15 1 -3 351.96 16
 15 -1 -3 309.27 15.9
 15 1 -3 365.06 16
 -17 1 3 5.1 0.7
 17 1 -3 7.3 0.9
 -17 -1 3 6.3 0.5
 17 -1 -3 5.3 0.9
 -17 -1 3 6 0.8
 -17 1 3 6.8 0.6
 17 1 -3 6.9 0.8
 -19 1 3 101.99 5
 -19 1 3 105.09 5
 -19 -1 3 103.09 5
 -19 1 3 99.29 5
 -19 -1 3 103.29 5
 -21 -1 3 4.5 0.5
 -21 -1 3 3.8 0.6
 -21 1 3 3.6 0.5
 -21 1 3 3.4 0.6
 -21 1 3 3.6 0.6
 -23 1 3 7.4 0.8
 -23 1 3 6.9 0.7
 -23 1 3 6.6 0.7
 -23 -1 3 7.7 0.7
 -25 1 3 48.2 2.6
 -25 -1 3 50.99 2.5
 -25 1 3 49.2 2.6
 -27 1 3 4.9 0.8
 -27 -1 3 5.8 0.7
 -29 1 3 25.9 1.6
 -29 -1 3 27.6 1.5
 -31 1 3 13.8 1
 -31 -1 3 15.7 1.2
 -31 1 3 15.5 1.1
 -31 -1 3 14.3 1
 -33 1 3 0.1 0.6
 -33 -1 3 -0.4 0.6
 -33 1 3 -0.4 0.5
 33 1 -3 -0.3 0.5
 -33 -1 3 -0.3 0.5
 35 1 -3 2.4 0.5
 -35 -1 3 1.4 0.5
 -35 1 3 1.9 0.4
 -35 1 3 1.6 0.5
 -32 -2 -3 -0.6 0.4
 -32 -2 -3 0.1 0.4
 30 2 3 9.3 0.7
 -28 2 -3 0.2 0.5
 28 2 3 0.6 0.5
 -26 2 -3 8.7 0.8
 26 2 3 10.6 0.8
 -26 2 -3 11.1 1
 -26 -2 -3 10.3 0.8
 -24 2 -3 2.5 0.8
 -24 2 -3 1.7 0.6
 -24 -2 -3 1.2 0.6
 24 2 3 1.1 0.6
 -22 2 -3 0.1 0.7
 -22 -2 -3 -0.8 0.6
 -22 2 -3 1 0.5
 -20 2 -3 17.2 1.1
 -20 2 -3 16.3 1.1
 -20 -2 -3 14.9 1
 -20 2 -3 14.2 1
 -18 2 -3 78.79 3.9
 -18 -2 -3 80.39 3.9
 -18 2 -3 80.59 3.9
 -18 2 -3 79.09 3.9
 -16 -2 -3 20.9 1.2
 -16 2 -3 21.2 1.2
 -16 2 -3 20.4 1.2
 14 -2 3 15.2 1.2
 -14 2 -3 16.6 1
 -14 2 -3 16 1
 -14 -2 -3 17.3 0.9
 -12 -2 -3 87.39 4.6
 12 -2 3 84.29 4.5
 12 2 3 94.49 4.5
 -10 -2 -3 765.92 36.1
 10 -2 3 738.13 35.9
 10 2 3 764.62 36
 8 2 3 14.1 1
 8 -2 3 13.7 1
 -8 -2 -3 16.1 1.2
 -6 -2 -3 284.37 14.3
 6 -2 3 294.27 14.2
 6 2 3 314.17 14.3
 -4 -2 -3 718.83 33.6
 4 -2 3 727.33 33.5
 4 2 3 748.93 33.6
 -4 2 -3 688.83 33.4
 -4 2 -3 706.33 33.4
 -2 2 -3 305.87 14.3
 -2 2 -3 311.37 14.4
 2 2 3 273.47 14.4
 0 2 -3 911.91 43.3
 0 2 -3 910.61 43.3
 -2 2 3 20.7 1.3
 -2 -2 3 20.7 1.2
 2 2 -3 21.5 1.2
 -4 2 3 134.39 6.2
 4 2 -3 123.49 6.2
 -4 -2 3 123.89 6.1
 -6 -2 3 6.8 0.8
 6 -2 -3 8.2 0.8
 6 2 -3 6.7 0.7
 -6 2 3 8.1 0.9
 -8 2 3 69.99 3.7
 8 -2 -3 67.69 3.6
 -10 -2 3 457.35 22
 -10 2 3 430.96 22
 10 -2 -3 447.76 22
 -12 -2 3 1 0.8
 12 -2 -3 0 0.7
 -12 -2 3 0.7 0.6
 -12 2 3 0.8 0.6
 -14 -2 3 462.85 22.3
 14 -2 -3 420.86 22.3
 14 -2 -3 451.75 22.3
 16 2 -3 39.9 2.2
 16 -2 -3 37.3 2.2
 -16 2 3 34.2 2.1
 -16 2 3 38 1.9
 16 -2 -3 33.6 2.2
 -18 2 3 0.7 0.4
 -18 -2 3 0.5 0.4
 -18 2 3 0.6 0.4
 -20 -2 3 31.4 1.6
 -20 -2 3 33.9 1.6
 -20 2 3 29.7 1.6
 -20 2 3 29.5 1.6
 -22 -2 3 23.7 1.4
 -22 2 3 23.3 1.4
 -22 2 3 25.7 1.4
 -22 -2 3 28.5 1.4
 -24 -2 3 2.8 0.5
 -24 2 3 2.7 0.6
 -24 2 3 3.2 0.6
 -26 2 3 32.2 1.7
 -26 -2 3 31.1 1.7
 -28 2 3 6.7 0.9
 -28 -2 3 4.7 0.6
 -30 -2 3 21.4 1.3
 30 2 -3 30.4 1.5
 -30 2 3 20.6 1.4
 -30 2 3 28.3 1.5
 32 2 -3 8.7 0.7
 -32 2 3 7 0.8
 34 2 -3 13.5 0.8
 -34 2 3 9.8 0.8
 36 -2 -3 0.1 0.3
 36 2 -3 0.6 0.3
 -36 2 3 0.3 0.3
 -31 3 -3 1.9 0.5
 -31 -3 -3 1.6 0.5
 31 3 3 1.5 0.3
 -29 -3 -3 1.4 0.6
 29 3 3 1.7 0.5
 -29 3 -3 2.3 0.6
 -27 -3 -3 1.3 0.7
 27 3 3 1.6 0.6
 -27 3 -3 1.6 0.7
 -25 -3 -3 0.4 0.8
 -25 3 -3 0.6 0.8
 25 3 3 -0.5 0.6
 23 3 3 0.6 0.6
 -23 -3 -3 0.5 0.7
 -23 3 -3 0.3 0.8
 -21 -3 -3 8.7 0.7
 -21 3 -3 9 0.9
 21 3 3 8.6 0.8
 -21 -3 -3 9.2 0.9
 -21 3 -3 9.6 0.9
 19 3 3 25.2 1.5
 -19 3 -3 26.5 1.5
 -19 3 -3 29 1.6
 -19 -3 -3 26 1.4
 -19 -3 -3 27.9 1.5
 17 3 3 12.4 0.8
 -17 3 -3 11.8 0.9
 -17 -3 -3 12 0.8
 15 3 3 25.4 1.5
 -15 3 -3 28.4 1.5
 -15 -3 -3 28.6 1.4
 13 3 3 50.09 2.6
 -13 3 -3 54.39 2.6
 11 3 3 1021.9 46.3
 -11 3 -3 966.7 46.1
 11 -3 3 942.11 46.2
 9 3 3 54.69 2.9
 9 -3 3 53.89 2.8
 -9 -3 -3 55.69 3
 7 -3 3 412.36 18.6
 -7 -3 -3 440.76 18.7
 7 3 3 450.95 18.7
 -5 -3 -3 51.39 2.8
 -5 3 -3 51.09 2.5
 5 3 3 52.59 2.7
 -3 3 -3 474.35 22.3
 -3 3 -3 463.35 22.3
 -1 3 -3 8.1 0.6
 1 3 3 9.5 0.8
 -1 3 -3 8.5 0.7
 1 3 -3 2.4 0.6
 -1 3 3 2.7 0.7
 1 3 -3 2.4 0.5
 3 3 -3 731.33 34.1
 -3 3 3 696.93 34.1
 5 3 -3 102.19 5
 -5 3 3 98.99 5
 7 3 -3 5 0.8
 -7 -3 3 5.2 0.7
 7 -3 -3 4.9 0.7
 -7 3 3 4.9 0.8
 -9 -3 3 30.1 1.7
 9 -3 -3 25.4 1.6
 -9 3 3 28.7 1.7
 9 3 -3 26.9 1.6
 -9 -3 3 26.3 1.6
 -11 3 3 150.98 7.3
 -11 -3 3 152.48 7.3
 11 -3 -3 141.79 7.3
 -13 -3 3 108.29 5.3
 13 -3 -3 102.89 5.3
 -13 -3 3 96.79 5.2
 -13 3 3 107.89 5.2
 -15 3 3 141.89 6.8
 -15 3 3 141.39 6.8
 -17 3 3 17.9 1.1
 -17 3 3 19.6 1.1
 -17 -3 3 19.7 1
 -17 3 3 16.9 1
 -19 3 3 35.7 1.8
 -19 3 3 30.6 1.7
 -19 3 3 34.7 1.8
 -21 3 3 94.19 4.9
 -21 3 3 106.19 4.9
 -21 3 3 106.39 5
 -23 3 3 38.9 2.1
 -23 3 3 34.9 2
 -23 3 3 40.2 2.1
 -25 3 3 164.98 8.4
 -25 3 3 179.48 8.4
 -25 3 3 154.38 8.4
 -27 3 3 0.9 0.8
 27 3 -3 1 0.8
 -27 3 3 1.6 0.7
 -29 3 3 7.4 0.9
 29 3 -3 7.9 0.9
 -31 -3 3 -0.3 0.7
 31 3 -3 0.2 0.7
 -33 -3 3 0.7 0.5
 33 3 -3 0.6 0.6
 35 3 -3 2.2 0.4
 -35 -3 3 1.1 0.4
 -30 4 -3 0.1 0.4
 -30 -4 -3 0.1 0.4
 -28 -4 -3 29.3 1.6
 28 4 3 27.2 1.5
 -28 4 -3 29.8 1.6
 -26 -4 -3 1.1 0.6
 26 4 3 0 0.6
 -26 4 -3 -0.1 0.6
 -24 4 -3 7.5 0.8
 24 4 3 8.8 0.8
 -24 -4 -3 7.4 0.8
 -22 4 -3 18.4 1.3
 -22 -4 -3 20.3 1.3
 22 4 3 19.6 1.3
 -22 4 -3 20.8 1.4
 20 4 3 105.49 5.2
 -20 4 -3 104.09 5.2
 -20 -4 -3 105.39 5.2
 18 4 3 6.9 0.7
 -18 4 -3 6.3 0.7
 -18 -4 -3 7.3 0.7
 -16 -4 -3 2.8 0.5
 16 4 3 3.7 0.6
 -16 4 -3 3.1 0.6
 -14 4 -3 1.2 0.5
 -14 -4 -3 1 0.4
 14 4 3 0.8 0.5
 -14 -4 -3 0.8 0.4
 -14 4 -3 1.1 0.5
 -12 4 -3 18 1.1
 -12 -4 -3 18.2 1
 12 4 3 17.1 1
 -12 -4 -3 19.5 1
 -12 4 -3 17.3 1
 -10 -4 -3 1.6 0.4
 10 4 3 0.8 0.4
 -10 4 -3 0.8 0.5
 -8 4 -3 61.19 3
 8 4 3 63.69 3.3
 -6 -4 -3 96.79 5
 -4 4 -3 169.88 8.1
 -4 -4 -3 166.78 8.3
 4 4 3 158.18 8.2
 -4 4 -3 171.18 8.2
 2 4 3 25.8 1.7
 -2 4 -3 30.3 1.6
 -2 4 -3 29.3 1.6
 0 4 -3 87.99 4.3
 0 4 3 81.29 4.4
 0 4 3 83.89 4.4
 0 4 -3 92.09 4.3
 2 4 -3 0.7 0.6
 2 4 -3 0.4 0.5
 -2 4 3 1.3 0.7
 -4 4 3 4.5 0.8
 4 4 -3 4.2 0.7
 6 4 -3 220.48 10.6
 -6 4 3 217.48 10.7
 8 4 -3 1.5 0.7
 -8 4 3 1.4 0.8
 -10 4 3 221.48 10.5
 10 4 -3 216.18 10.5
 -10 -4 3 206.38 10.5
 12 -4 -3 11.9 1
 -12 4 3 12.7 0.8
 12 4 -3 12.4 0.8
 -14 4 3 0.9 0.4
 -14 4 3 1.1 0.5
 14 4 -3 0.4 0.5
 -14 4 3 1.2 0.5
 -16 4 3 17.2 1
 -16 4 3 16.5 1
 16 4 -3 15.5 1
 -16 4 3 16.7 1
 -18 4 3 24.2 1.4
 -18 4 3 23.6 1.4
 -20 4 3 14.7 1
 -20 4 3 13.3 1
 -22 4 3 65.89 3.4
 -22 4 3 70.39 3.4
 -24 4 3 30.8 1.8
 24 4 -3 30.9 1.8
 -24 4 3 31.2 1.8
 -26 4 3 17.5 1.2
 -26 4 3 17.4 1.3
 26 4 -3 21.3 1.3
 -28 4 3 0.7 0.6
 28 4 -3 1.8 0.8
 -28 4 3 1.1 0.7
 -28 -4 3 1.5 0.7
 -30 -4 3 4.8 0.7
 -30 4 3 5.8 0.8
 30 4 -3 4.9 0.8
 -32 -4 3 4 0.6
 -32 4 3 3.3 0.6
 32 4 -3 4.8 0.6
 -34 4 3 -0.1 0.4
 -34 -4 3 -0.2 0.3
 34 4 -3 -0.2 0.4
 -29 5 -3 1.6 0.3
 -29 -5 -3 2 0.3
 -27 5 -3 19.4 1.1
 -27 -5 -3 18.8 1.1
 25 5 3 3.3 0.6
 -25 -5 -3 2.1 0.6
 -25 5 -3 3.4 0.6
 -23 -5 -3 75.29 3.9
 23 5 3 85.79 4
 -23 5 -3 78.19 3.9
 -21 -5 -3 2.6 0.6
 21 5 3 4 0.7
 -21 5 -3 3.5 0.7
 -19 5 -3 60.19 3.2
 -19 -5 -3 62.49 3.2
 19 5 3 70.89 3.3
 17 5 3 0.7 0.7
 -17 -5 -3 1.1 0.5
 -17 5 -3 0.3 0.8
 -17 -5 -3 1.2 0.5
 -17 5 -3 1.2 0.6
 -15 5 -3 9.7 0.8
 -15 -5 -3 12.7 0.8
 -15 5 -3 12.6 1
 15 5 3 11.8 0.9
 -15 -5 -3 11 0.8
 -13 -5 -3 153.08 7.3
 13 5 3 150.78 7.3
 -13 5 -3 150.98 7.3
 -11 5 -3 105.29 5
 -11 5 -3 97.49 4.9
 11 5 3 100.89 5
 -11 -5 -3 104.49 5
 -9 5 -3 99.49 4.9
 9 5 3 96.79 4.9
 -9 5 -3 101.29 4.9
 -9 5 -3 104.19 5
 -9 -5 -3 106.99 4.9
 -7 5 -3 34.8 1.8
 -7 5 -3 34.6 1.8
 -7 -5 -3 35.9 1.8
 7 5 3 34.5 1.8
 -7 5 -3 34.9 1.8
 -5 5 -3 30.3 1.6
 -3 -5 -3 0.2 0.4
 -3 5 -3 0 0.5
 -3 5 -3 0.2 0.4
 1 5 3 147.89 7
 -1 -5 -3 136.59 6.7
 -1 5 -3 144.69 6.9
 1 5 3 142.39 7
 1 5 3 137.49 6.7
 -1 5 -3 144.89 6.9
 -1 5 3 65.59 3.4
 -1 5 3 71.39 3.6
 1 5 -3 69.59 3.4
 -1 5 3 69.69 3.6
 1 5 -3 70.99 3.5
 1 5 -3 73.29 3.5
 3 5 -3 22.5 1.3
 -3 5 3 21.3 1.4
 -3 5 3 19.8 1.2
 3 5 -3 22 1.3
 -3 5 3 22.6 1.4
 -3 5 3 22 1.2
 -5 5 3 31.5 1.8
 5 5 -3 28.3 1.7
 -5 5 3 27.5 1.5
 -7 5 3 166.28 8.1
 7 5 -3 170.68 8.1
 -7 5 3 159.48 7.8
 9 5 -3 112.29 5.4
 -9 5 3 109.49 5.4
 11 5 -3 75.59 3.7
 -11 5 3 74.39 3.7
 -13 5 3 156.48 7.6
 -13 5 3 161.38 7.7
 13 5 -3 159.98 7.7
 15 5 -3 46.4 2.4
 -15 5 3 48.9 2.4
 -15 5 3 47.4 2.4
 -15 5 3 46.5 2.4
 -17 5 3 6.6 0.7
 17 5 -3 7 0.8
 -17 5 3 5.8 0.7
 -17 5 3 6.5 0.7
 -19 5 3 4.6 0.8
 -19 5 3 3.5 0.7
 -21 5 3 15.4 1.1
 -21 -5 3 15.2 1
 -21 5 3 16.4 1.1
 -23 5 3 0.5 0.7
 -23 5 3 0 0.7
 -25 -5 3 4.5 0.7
 -25 5 3 6.7 0.8
 -25 5 3 5.9 0.8
 -27 5 3 58.09 3.1
 -27 -5 3 58.59 3
 -27 5 3 62.29 3.1
 27 5 -3 65.29 3.1
 29 5 -3 10.4 0.9
 -29 5 3 9.5 0.8
 -29 -5 3 7.8 0.7
 -31 5 3 8.6 0.7
 -31 -5 3 6.6 0.6
 31 5 -3 8.7 0.7
 -33 5 3 4 0.4
 -28 -6 -3 0.1 0.3
 26 6 3 1.8 0.5
 -26 -6 -3 1.8 0.4
 -20 -6 -3 0.7 0.5
 -20 6 -3 0.8 0.8
 -18 6 -3 26.4 1.6
 18 6 3 27.4 1.5
 -18 -6 -3 25.1 1.5
 -16 -6 -3 67.79 3.5
 16 6 3 69.59 3.5
 -16 6 -3 71.29 3.5
 -14 6 -3 8.1 0.9
 -14 -6 -3 7.7 0.8
 -12 6 -3 8.9 0.8
 -12 -6 -3 7.6 0.8
 -10 6 -3 7.3 0.8
 -10 -6 -3 6.4 0.7
 -10 6 -3 6.3 0.7
 -8 6 -3 118.49 5.6
 -8 6 -3 110.59 5.6
 -8 -6 -3 120.49 5.6
 -8 6 -3 112.19 5.6
 -6 6 -3 67.29 3.3
 6 6 3 65.79 3.3
 -6 6 -3 65.39 3.3
 -4 6 -3 120.19 5.7
 -4 -6 -3 115.69 5.7
 4 6 3 114.39 5.7
 2 6 3 3.2 0.5
 -2 6 -3 3.1 0.5
 -2 6 -3 3 0.6
 -2 -6 -3 3 0.5
 2 6 3 3.1 0.5
 0 6 -3 29.7 1.7
 0 -6 -3 31.2 1.6
 0 6 3 32.3 1.6
 0 6 3 30.3 1.6
 0 6 -3 31.3 1.6
 -2 6 3 217.08 10.2
 2 6 -3 209.88 10.2
 -2 6 3 212.68 10.2
 2 -6 -3 209.48 10.2
 2 6 -3 213.18 10.2
 4 6 -3 56.19 2.8
 4 6 -3 56.99 2.8
 4 -6 -3 53.19 2.7
 6 6 -3 100.99 4.9
 6 6 -3 105.69 4.9
 -6 6 3 97.09 4.9
 -8 6 3 1.3 0.5
 8 6 -3 1.4 0.5
 10 6 -3 31.6 1.7
 -10 6 3 31.6 1.7
 -12 6 3 47.1 2.4
 -14 6 3 1.1 0.6
 14 6 -3 1.2 0.7
 -16 6 3 10.9 0.8
 -16 6 3 12.8 1
 -16 6 3 11.8 1
 16 6 -3 11.7 1
 -18 -6 3 27.1 1.5
 -18 6 3 26.7 1.5
 -18 6 3 23.9 1.4
 -20 6 3 62.29 3
 -20 6 3 54.39 2.9
 -20 -6 3 60.49 3
 -22 -6 3 17.6 1.1
 -22 6 3 17.4 1.2
 -22 6 3 21.1 1.3
 -24 6 3 2.1 0.7
 -24 -6 3 1.4 0.5
 -24 6 3 1.5 0.6
 -26 6 3 0.8 0.6
 -26 6 3 0.9 0.6
 -28 6 3 1.5 0.5
 -28 6 3 0.2 0.5
 -30 6 3 12.3 0.7
 32 6 -3 0.3 0.3
 25 7 3 1.4 0.4
 -23 7 -3 12.3 0.8
 23 7 3 11.4 0.8
 -23 -7 -3 9.6 0.7
 21 7 3 17.5 1
 -21 -7 -3 14.4 0.9
 -21 7 -3 17.1 1.1
 -19 -7 -3 37.9 2.1
 19 7 3 44.3 2.2
 -19 -7 -3 40.4 2.1
 -19 7 -3 46.6 2.2
 -17 -7 -3 111.59 5.5
 -17 7 -3 115.79 5.5
 17 7 3 110.69 5.5
 15 7 3 44.4 2.3
 -15 -7 -3 41.8 2.3
 -15 7 -3 44.4 2.3
 -13 -7 -3 36.5 2
 -13 7 -3 37.9 2
 13 7 3 36.3 2
 11 7 3 9 0.9
 -11 -7 -3 8.6 0.9
 -11 7 -3 8.3 0.9
 -9 7 -3 14.9 1.1
 9 7 3 14.4 1.1
 -9 -7 -3 13.9 1.1
 -7 7 -3 33.4 1.8
 -7 7 -3 32 1.8
 7 7 3 32.5 1.8
 -5 7 -3 2.5 0.6
 -5 -7 -3 2.5 0.6
 -5 7 -3 2.6 0.7
 5 7 3 2.1 0.7
 3 7 3 0.5 0.6
 -3 7 -3 0.3 0.7
 -3 -7 -3 0.3 0.5
 1 7 3 1.7 0.6
 -1 7 -3 1.7 0.6
 -1 -7 -3 1.7 0.6
 1 -7 3 2.2 0.4
 -1 7 3 155.28 7.4
 -1 -7 3 148.99 7.4
 1 7 -3 154.78 7.4
 1 7 -3 162.88 7.5
 1 -7 -3 149.99 7.4
 3 -7 -3 18.4 1.1
 -3 7 3 19.5 1.1
 3 7 -3 19.7 1.2
 3 7 -3 17.3 1.2
 5 -7 -3 -0.3 0.4
 5 7 -3 0.1 0.6
 -5 7 3 -0.5 0.5
 5 7 -3 -0.6 0.6
 7 7 -3 22.1 1.4
 -7 7 3 21.9 1.3
 7 7 -3 22.5 1.3
 9 7 -3 20.2 1.2
 9 7 -3 19.8 1.3
 -9 7 3 19 1.2
 -11 7 3 -0.1 0.6
 11 7 -3 0 0.7
 11 7 -3 0.2 0.5
 -13 7 3 149.09 7.7
 -13 7 3 160.58 7.7
 -13 -7 3 164.98 7.7
 -15 7 3 2.8 0.7
 -15 -7 3 2.2 0.7
 -17 -7 3 0 0.7
 -19 7 3 1.1 0.8
 -19 -7 3 0.6 0.7
 -21 7 3 52.89 2.6
 -21 -7 3 48.2 2.6
 -23 7 3 3.4 0.7
 -23 -7 3 3.4 0.5
 -25 7 3 0.8 0.6
 27 7 -3 5.5 0.6
 -27 7 3 4.8 0.6
 29 7 -3 3.5 0.4
 22 8 3 2.2 0.4
 -20 -8 -3 0.4 0.4
 20 8 3 0.8 0.5
 -20 8 -3 -0.4 0.5
 -18 -8 -3 1.4 0.5
 -18 8 -3 2.4 0.6
 18 8 3 2.1 0.6
 -16 8 -3 4 0.7
 16 8 3 5.2 0.7
 -16 -8 -3 4.2 0.7
 -14 8 -3 1.7 0.7
 -14 -8 -3 -0.4 0.7
 14 8 3 0.2 0.7
 -12 -8 -3 0.2 0.7
 12 8 3 -0.2 0.8
 -12 8 -3 0 0.7
 10 8 3 3.8 0.8
 -10 -8 -3 4.7 0.8
 -10 8 -3 3.8 0.8
 8 8 3 22.2 1.3
 -8 8 -3 18.8 1.3
 -6 -8 -3 3.5 0.7
 -6 8 -3 2.6 0.7
 6 8 3 2 0.8
 4 8 3 32.2 1.8
 -4 8 -3 32.4 1.8
 -4 -8 -3 29.8 1.7
 -4 8 -3 29.3 1.7
 2 8 3 17 1.2
 -2 -8 -3 19.2 1.2
 0 8 -3 53.79 2.7
 0 8 3 50.09 2.5
 0 -8 -3 49.8 2.6
 0 8 -3 53.49 2.6
 0 -8 3 45.2 2.5
 0 8 3 52.79 2.6
 -2 8 3 10.6 0.8
 2 -8 -3 10.2 0.8
 2 8 -3 13 1
 2 8 -3 12.6 1
 -2 -8 3 10.5 0.8
 -4 -8 3 2.4 0.6
 4 8 -3 2.5 0.7
 -4 8 3 3 0.7
 4 8 -3 3.1 0.8
 4 -8 -3 3.6 0.6
 -6 -8 3 0.4 0.7
 6 8 -3 -0.6 0.7
 6 8 -3 -0.1 0.7
 -6 8 3 1.4 0.6
 8 8 -3 14.6 1.1
 -8 8 3 12.2 0.9
 -8 -8 3 15.8 1.1
 8 8 -3 13.4 1
 10 8 -3 14 1.1
 10 8 -3 13 1
 -10 -8 3 16.1 1.1
 -10 8 3 15.6 1
 -12 8 3 5.2 0.7
 -12 8 3 2.9 0.8
 -14 8 3 88.89 4.4
 14 8 -3 87.99 4.4
 -14 -8 3 90.09 4.4
 -14 8 3 82.99 4.3
 16 8 -3 11.3 1.1
 -16 -8 3 12.3 1
 18 8 -3 1 0.8
 -18 -8 3 1.7 0.7
 -20 -8 3 1.2 0.6
 20 8 -3 2.1 0.7
 -22 -8 3 1.9 0.5
 -22 8 3 4.1 0.7
 -24 8 3 1.3 0.5
 -24 -8 3 0.8 0.3
 -26 8 3 0.7 0.4
 19 9 3 0.7 0.3
 -17 9 -3 0.6 0.4
 -17 -9 -3 1.2 0.4
 17 9 3 1.7 0.5
 15 9 3 9.5 0.8
 -15 -9 -3 9 0.7
 -15 9 -3 9.1 0.7
 -13 9 -3 2 0.6
 13 9 3 1.9 0.6
 -13 -9 -3 2.3 0.6
 -11 9 -3 6.2 0.7
 -11 -9 -3 7.8 0.8
 11 9 3 6 0.8
 -9 9 -3 0.3 0.6
 9 9 3 -0.5 0.7
 -7 9 -3 6 0.7
 7 9 3 7.5 0.8
 -7 -9 -3 6.6 0.8
 5 9 3 0.8 0.7
 -5 -9 -3 1.2 0.7
 -5 9 -3 0.9 0.6
 -3 9 -3 8.3 0.8
 -3 -9 -3 8.9 0.8
 3 9 3 8.3 0.9
 1 9 3 23.2 1.4
 -1 -9 -3 21.4 1.2
 -1 9 -3 18.9 1.2
 1 9 -3 2.4 0.6
 -1 -9 3 2.9 0.5
 3 -9 -3 3.5 0.5
 3 9 -3 2.9 0.8
 -3 9 3 3.9 0.6
 -5 9 3 1.1 0.5
 5 9 -3 1.9 0.8
 -5 -9 3 3.4 0.6
 -7 -9 3 1.6 0.7
 -7 9 3 2.9 0.6
 -9 9 3 2.7 0.8
 9 9 -3 0.5 0.7
 -9 -9 3 0.4 0.7
 -9 9 3 1.6 0.6
 11 9 -3 0.7 0.7
 -11 -9 3 0.8 0.7
 -11 9 3 2.8 0.8
 -11 9 3 2.9 0.6
 -13 9 3 0.4 0.7
 13 9 -3 -0.2 0.7
 -15 9 3 2.6 0.7
 15 9 -3 1.2 0.7
 17 9 -3 -0.5 0.6
 -17 -9 3 1.2 0.6
 -17 9 3 0.5 0.6
 19 9 -3 0.2 0.6
 -19 9 3 0.1 0.6
 -19 -9 3 0.3 0.5
 21 9 -3 3.1 0.5
 -21 -9 3 2 0.4
 -14 10 -3 1.6 0.3
 -14 -10 -3 2 0.4
 14 10 3 2.6 0.4
 12 10 3 23.9 1.1
 -12 10 -3 18.2 1.1
 -10 -10 -3 0.4 0.5
 10 10 3 0.4 0.5
 -10 10 -3 0.7 0.4
 -8 10 -3 0.3 0.4
 -8 -10 -3 -0.4 0.5
 -6 10 -3 1.9 0.5
 -6 -10 -3 2.8 0.6
 -4 -10 -3 2.6 0.6
 -4 10 -3 1.5 0.5
 -2 -10 -3 1.5 0.5
 0 -10 -3 0.4 0.5
 -2 -10 3 -0.2 0.4
 2 -10 -3 1.3 0.4
 -4 -10 3 0.6 0.5
 -4 10 3 3.9 0.6
 -6 -10 3 0.6 0.5
 -6 10 3 3.6 0.6
 -8 10 3 17.2 1
 -8 -10 3 11 0.9
 -10 10 3 1.7 0.6
 10 10 -3 0.7 0.6
 -10 -10 3 0.4 0.5
 12 10 -3 5.5 0.7
 -12 -10 3 7.4 0.6
 -14 -10 3 3.8 0.5
 14 10 -3 2.2 0.6
 16 10 -3 0.1 0.4
 -16 10 3 0.8 0.4
 -18 -10 3 4 0.4
 -18 10 3 4.1 0.4
 18 10 -3 3.9 0.4
 -7 -11 -3 3.9 0.4
 -5 -11 -3 3.5 0.4
 -3 -11 -3 -0.2 0.3
 -1 11 3 5.9 0.5
 -3 11 3 4.5 0.4
 -5 11 3 10.1 0.6
 -7 11 3 3.3 0.4
 -9 11 3 1.6 0.3
 -11 -11 3 4.4 0.4
 -32 0 -4 1 0.3
 -30 0 -4 0.7 0.5
 28 0 4 3.5 0.5
 -28 0 -4 3.7 0.7
 -26 0 -4 90.29 4.6
 -26 0 -4 95.59 4.6
 -24 0 -4 44.8 2.5
 -24 0 -4 49.9 2.5
 -22 0 -4 35.4 2
 -22 0 -4 36 2
 -20 0 -4 570.84 27.2
 -20 0 -4 572.14 27.2
 -18 0 -4 63.09 3.2
 -16 0 -4 28 1.5
 -14 0 -4 76.19 3.7
 12 0 4 148.39 7.3
 12 0 4 157.38 7.5
 10 0 4 1011.6 48.2
 8 0 4 128.69 6.3
 6 0 4 49.3 2.4
 6 0 4 45.5 2.5
 4 0 4 579.34 27.3
 4 0 4 565.24 27.4
 2 0 4 0.7 0.6
 0 0 4 1588.24 75.39
 2 0 -4 1141.79 52.39
 -2 0 4 1067.29 52.39
 4 0 -4 230.48 9.7
 -4 0 4 202.38 9.7
 6 0 -4 1685.83 81.19
 6 0 -4 1754.92 81.19
 8 0 -4 1853.91 87.29
 8 0 -4 1833.92 87.19
 8 0 -4 1827.02 87.29
 10 0 -4 9.5 0.9
 10 0 -4 8.7 0.9
 12 0 -4 725.93 34.7
 12 0 -4 728.03 34.7
 -12 0 4 732.43 34.8
 -14 0 4 4.4 0.7
 14 0 -4 4.7 0.8
 -16 0 4 291.87 14.8
 16 0 -4 322.37 14.8
 -18 0 4 14.6 1.2
 -18 0 4 16.8 0.9
 18 0 -4 16.1 1.3
 -18 0 4 15.8 0.9
 -20 0 4 74.39 3.6
 -20 0 4 73.59 3.6
 -22 0 4 1.8 0.5
 -22 0 4 2.2 0.6
 -24 0 4 76.79 3.7
 -24 0 4 73.49 3.7
 -26 0 4 140.39 6.8
 -26 0 4 139.09 6.8
 -28 0 4 108.89 5.3
 -30 0 4 15.4 1.1
 -32 0 4 122.29 6
 -34 0 4 5.3 0.6
 -34 0 4 4.8 0.6
 -36 0 4 2.3 0.4
 -36 0 4 1.8 0.4
 36 0 -4 2.9 0.4
 -31 -1 -4 1.5 0.4
 -31 1 -4 0.8 0.4
 -31 -1 -4 1.8 0.5
 29 1 4 5 0.6
 -29 -1 -4 6.4 0.7
 -29 1 -4 6.1 0.6
 27 1 4 1.5 0.5
 -27 1 -4 0.3 0.8
 -27 -1 -4 1.8 0.8
 -27 1 -4 0.5 0.6
 -27 -1 -4 0.5 0.7
 -25 -1 -4 -0.3 0.8
 -25 1 -4 1.2 0.6
 -25 -1 -4 0.2 0.7
 -23 -1 -4 36.3 2
 -23 -1 -4 36.8 2
 -23 1 -4 36.2 2
 -21 1 -4 157.18 7.9
 -21 -1 -4 162.58 7.9
 -21 -1 -4 170.58 7.9
 -19 -1 -4 7.8 0.8
 -19 1 -4 6.7 0.7
 -19 -1 -4 8 0.7
 -17 1 -4 12.8 0.9
 -17 -1 -4 12.5 0.9
 -17 1 -4 12.2 0.8
 -15 1 -4 2 0.5
 -15 -1 -4 2.3 0.5
 -15 1 -4 2.1 0.5
 13 -1 4 5 0.8
 -13 -1 -4 4.6 0.5
 -13 1 -4 4.1 0.5
 -13 1 -4 3.9 0.5
 11 1 4 13.1 1.2
 11 -1 4 12.9 1.2
 9 1 4 159.58 7.8
 9 1 4 159.18 7.7
 9 -1 4 155.88 7.8
 7 1 4 1.6 0.8
 -7 -1 -4 1.6 0.8
 7 1 4 1.7 0.5
 7 -1 4 2.1 0.8
 5 1 4 18.8 1.3
 5 1 4 20.4 1.2
 -5 -1 -4 19.7 1.3
 -3 -1 -4 1392.96 66.39
 3 1 4 1409.76 66.29
 3 1 4 1385.86 66.39
 1 -1 4 1964 92.89
 -1 -1 -4 1939.81 92.99
 1 1 -4 603.24 28.8
 1 -1 -4 573.44 28.8
 -1 -1 4 634.34 28.8
 3 1 -4 6.7 0.6
 -3 -1 4 6.7 0.6
 5 -1 -4 1828.52 85.19
 -5 -1 4 1781.62 85.19
 5 1 -4 1775.22 85.19
 7 1 -4 1101.29 58.89
 -7 1 4 1231.18 58.89
 -9 1 4 607.74 29.4
 -9 -1 4 623.44 29.3
 -11 -1 4 221.38 10
 11 1 -4 214.08 10
 11 -1 -4 198.58 10
 -11 -1 4 202.88 10
 -11 1 4 196.58 10
 13 1 -4 75.69 3.8
 13 -1 -4 75.99 3.8
 13 -1 -4 76.09 3.9
 -13 -1 4 75.99 3.8
 -13 -1 4 73.09 3.8
 15 -1 -4 404.16 19.9
 15 -1 -4 420.66 20
 -15 -1 4 439.06 20
 -15 1 4 378.36 19.9
 15 1 -4 444.46 20
 -17 -1 4 106.59 5.3
 -17 1 4 95.09 5.2
 17 -1 -4 97.89 5.2
 -19 1 4 80.39 3.8
 -19 -1 4 77.29 3.8
 -19 1 4 72.39 3.8
 -19 -1 4 78.09 3.8
 -19 1 4 78.29 3.8
 -21 1 4 69.59 3.2
 -21 -1 4 67.59 3.3
 -21 1 4 62.79 3.3
 -21 1 4 61.89 3.3
 -21 -1 4 65.99 3.2
 -23 1 4 0.1 0.5
 -23 -1 4 0.6 0.5
 -23 1 4 -0.1 0.6
 -23 1 4 0.4 0.5
 -23 -1 4 0.1 0.6
 -25 1 4 28.8 1.6
 -25 -1 4 30.9 1.6
 -25 1 4 28.5 1.7
 -27 1 4 9.4 0.9
 -27 1 4 8.9 0.8
 -27 -1 4 8 0.8
 -29 -1 4 61.59 3.2
 -29 1 4 67.49 3.3
 -31 1 4 0.7 0.7
 -31 -1 4 0.9 0.6
 -33 -1 4 4 0.6
 33 1 -4 5.6 0.7
 -33 1 4 4.3 0.7
 -33 1 4 2.9 0.6
 -33 -1 4 5.2 0.8
 35 1 -4 1.7 0.5
 -35 1 4 1.3 0.4
 -35 1 4 2.7 0.5
 -35 -1 4 1.9 0.5
 -37 1 4 3.2 0.3
 37 1 -4 3.3 0.4
 37 -1 -4 2 0.3
 -37 -1 4 2.7 0.4
 -32 -2 -4 1.1 0.4
 -30 -2 -4 8.8 0.7
 30 2 4 6.7 0.5
 28 2 4 2.7 0.5
 -28 2 -4 3.1 0.7
 -26 2 -4 8.1 0.9
 -26 2 -4 5.7 0.6
 26 2 4 7.3 0.7
 24 2 4 15 1
 -24 2 -4 15.4 1
 -24 -2 -4 15.5 1.1
 -24 2 -4 18.4 1.2
 -22 -2 -4 13.1 1
 -22 2 -4 12.7 0.9
 22 2 4 11.9 0.9
 -22 2 -4 14.4 1.1
 -20 2 -4 14.9 1
 -20 2 -4 14.4 1
 -20 -2 -4 12.7 1
 -20 2 -4 12.2 0.9
 -18 -2 -4 61.59 3
 -18 2 -4 61.29 3
 -18 2 -4 59.49 3
 -18 -2 -4 61.79 3
 -18 2 -4 56.19 3
 -16 2 -4 42.2 2.2
 -16 2 -4 44.7 2.2
 -16 2 -4 44.5 2.3
 -16 -2 -4 44.3 2.2
 -14 2 -4 66.09 3.2
 -14 2 -4 65.59 3.2
 -14 -2 -4 64.59 3.2
 12 -2 4 266.87 13.6
 12 2 4 302.97 13.7
 -10 -2 -4 32.6 2
 10 -2 4 32.9 1.8
 10 2 4 33.2 1.9
 8 2 4 659.53 31.3
 -8 -2 -4 678.23 31.3
 8 -2 4 638.64 31.2
 -6 -2 -4 56.19 2.9
 6 -2 4 53.79 2.8
 6 2 4 56.39 2.9
 4 2 4 477.75 21.8
 -4 -2 -4 470.95 21.8
 4 -2 4 436.66 21.7
 -2 -2 -4 83.99 4.2
 0 2 -4 0.6 0.4
 0 2 -4 0.4 0.3
 2 2 -4 3884.11 179.98
 -2 -2 4 3716.53 179.98
 4 2 -4 154.68 7.5
 -4 -2 4 154.08 7.4
 -6 2 4 3.4 0.7
 -6 -2 4 3.6 0.6
 6 2 -4 3.1 0.6
 -8 -2 4 932.71 46.4
 -8 2 4 957.2 46.5
 8 -2 -4 918.01 46.4
 10 -2 -4 891.41 43.5
 -10 -2 4 984.7 43.5
 -10 2 4 871.71 43.5
 -12 -2 4 287.97 12.6
 -12 -2 4 277.77 12.6
 12 -2 -4 241.08 12.6
 -12 2 4 244.18 12.6
 14 -2 -4 58.99 3.3
 14 -2 -4 55.19 3.3
 -14 -2 4 75.89 3.4
 -14 -2 4 69.49 3.4
 16 2 -4 68.19 3.3
 16 -2 -4 57.29 3.2
 -16 -2 4 69.59 3.3
 16 -2 -4 54.79 3.2
 -16 2 4 56.99 2.9
 -18 2 4 351.46 17.7
 -18 2 4 378.76 17.7
 -18 -2 4 383.06 17.7
 -20 2 4 22.6 1.2
 -20 -2 4 23.9 1.2
 -20 2 4 20.5 1.2
 -22 2 4 2 0.5
 -22 -2 4 1.6 0.5
 -22 2 4 2.5 0.5
 -22 -2 4 2.2 0.5
 -24 2 4 4.9 0.6
 -24 2 4 4.7 0.6
 -24 -2 4 4.5 0.6
 -26 2 4 120.59 5.7
 -26 2 4 115.69 5.8
 -26 2 4 111.19 5.7
 -26 -2 4 120.59 5.7
 -28 2 4 36.6 1.9
 -28 -2 4 30.6 1.7
 30 2 -4 17.1 1.2
 -30 2 4 16.3 1.2
 32 2 -4 4.2 0.7
 -32 2 4 4.1 0.7
 -32 2 4 3.2 0.5
 34 2 -4 0.2 0.5
 -34 2 4 -0.4 0.6
 -36 2 4 0.8 0.4
 36 2 -4 0.3 0.4
 -31 -3 -4 0.2 0.4
 -29 -3 -4 0.9 0.6
 -29 3 -4 1.2 0.6
 29 3 4 0 0.4
 27 3 4 1.1 0.5
 -27 -3 -4 1.4 0.7
 -27 3 -4 2 0.7
 25 3 4 7.3 0.7
 -25 -3 -4 7.5 0.9
 -25 3 -4 7.9 0.9
 -23 -3 -4 7.3 0.9
 23 3 4 7.3 0.7
 -23 3 -4 6.3 0.9
 -21 -3 -4 66.99 3.1
 -21 3 -4 63.99 3.2
 21 3 4 54.79 3.1
 -21 3 -4 61.69 3.1
 -19 3 -4 19.2 1.2
 -19 -3 -4 18 1.2
 -19 -3 -4 17.6 1.1
 19 3 4 15.7 1.1
 17 3 4 0.7 0.5
 -17 -3 -4 0.9 0.6
 -17 3 -4 0.8 0.6
 -17 -3 -4 0.7 0.5
 -15 -3 -4 32.7 1.6
 -15 3 -4 31.6 1.7
 15 3 4 28 1.6
 -15 -3 -4 33.4 1.7
 13 3 4 40.8 2.3
 -13 3 -4 46.3 2.3
 -13 3 -4 44.9 2.3
 -13 -3 -4 48.1 2.3
 -13 -3 -4 46.5 2.3
 -11 3 -4 15.3 0.9
 11 3 4 12.8 0.8
 11 3 4 14.5 1.2
 -11 -3 -4 15.2 0.9
 -9 -3 -4 120.59 5.9
 9 3 4 120.89 5.9
 9 -3 4 112.29 5.7
 7 3 4 50.49 2.6
 7 -3 4 45.1 2.4
 -7 -3 -4 45.8 2.6
 -5 -3 -4 400.36 19
 5 3 4 391.26 19
 -3 -3 -4 26.8 1.7
 -3 3 -4 27.5 1.4
 3 3 4 25.2 1.6
 -1 3 -4 138.29 6.6
 -1 3 -4 134.59 6.6
 1 3 -4 176.08 8.1
 -1 3 4 160.18 8.2
 1 3 -4 167.48 8.1
 3 3 -4 158.88 7.6
 -3 3 4 154.28 7.6
 -5 -3 4 94.79 4.7
 -5 3 4 92.99 4.7
 5 3 -4 96.99 4.7
 7 3 -4 85.69 4.2
 -7 -3 4 82.49 4.2
 -7 3 4 82.59 4.2
 9 -3 -4 135.59 6.6
 -9 -3 4 134.89 6.6
 9 3 -4 136.99 6.7
 -9 3 4 129.59 6.7
 -9 -3 4 136.79 6.7
 -11 -3 4 67.29 3.3
 -11 3 4 61.39 3.2
 -11 -3 4 60.09 3.3
 11 -3 -4 61.79 3.3
 -13 3 4 2.5 0.6
 -13 -3 4 1.6 0.8
 13 -3 -4 1.9 0.7
 -15 3 4 8.1 0.8
 -15 3 4 9 0.7
 -15 3 4 9.2 0.6
 -15 3 4 9.7 0.7
 -17 -3 4 20 1
 -17 3 4 18.2 1
 -17 3 4 18.6 1.1
 -17 3 4 19.1 1.1
 -17 3 4 17.6 1.1
 -19 3 4 20.1 1.2
 -19 3 4 19.9 1.1
 -19 3 4 20.5 1.2
 -19 -3 4 23.2 1.2
 -21 3 4 82.69 4.3
 -21 3 4 91.69 4.3
 -21 3 4 91.09 4.3
 -23 3 4 31.4 1.7
 -23 3 4 35.3 1.8
 -23 3 4 30.5 1.7
 -25 3 4 35.8 1.9
 -25 3 4 33.3 1.9
 -27 3 4 45.5 2.3
 -27 3 4 38.7 2.2
 29 3 -4 11.8 1
 -31 -3 4 3.7 0.7
 31 3 -4 5.2 0.7
 -33 -3 4 1.8 0.6
 33 3 -4 2.3 0.6
 -35 -3 4 1.1 0.4
 35 3 -4 0.7 0.4
 -30 -4 -4 1.7 0.4
 -30 -4 -4 1.4 0.4
 28 4 4 2.1 0.4
 -28 -4 -4 2.9 0.5
 -28 4 -4 2.8 0.5
 26 4 4 3.2 0.6
 -26 -4 -4 4 0.6
 -26 4 -4 3.4 0.7
 -24 4 -4 3.3 0.7
 -24 -4 -4 4.1 0.7
 24 4 4 3.9 0.6
 -22 4 -4 9.1 0.9
 22 4 4 6.6 0.8
 -22 -4 -4 9.1 0.9
 20 4 4 23 1.4
 -20 4 -4 23.5 1.4
 -20 -4 -4 23.3 1.4
 -18 -4 -4 26.2 1.5
 18 4 4 23.9 1.5
 -18 4 -4 25.4 1.5
 -16 -4 -4 94.89 4.7
 -16 4 -4 94.39 4.7
 16 4 4 91.99 4.7
 -16 4 -4 103.09 4.7
 14 4 4 47.1 2.5
 -14 -4 -4 49.3 2.4
 -14 -4 -4 49.1 2.4
 -14 4 -4 50.09 2.5
 -14 4 -4 46.4 2.4
 12 4 4 14.6 0.9
 -12 -4 -4 14.8 0.9
 -12 4 -4 15.4 0.9
 -12 -4 -4 15.7 0.9
 -12 4 -4 14.1 1
 -10 4 -4 77.99 3.7
 -10 -4 -4 79.89 3.7
 -10 -4 -4 73.59 3.7
 10 4 4 72.69 3.7
 -8 -4 -4 11 0.7
 -8 4 -4 10.2 0.7
 8 4 4 8.7 0.7
 6 4 4 109.69 5.5
 -6 -4 -4 108.59 5.5
 -4 -4 -4 7.2 0.9
 2 4 4 64.09 3.5
 -2 4 -4 67.09 3.3
 -2 4 -4 70.49 3.4
 0 4 -4 5.3 0.6
 0 4 4 5.1 0.8
 0 4 -4 5.3 0.5
 0 4 4 4.4 0.8
 -2 4 4 77.59 4.1
 2 4 -4 82.49 4
 2 4 -4 78.49 4
 -4 4 4 222.18 11.2
 4 4 -4 239.18 11.2
 6 4 -4 81.09 4
 -6 4 4 76.69 4
 -8 4 4 87.09 4.6
 8 4 -4 93.69 4.6
 -10 -4 4 141.69 7
 10 4 -4 137.99 6.9
 -10 4 4 135.89 6.9
 12 4 -4 104.79 5.1
 -12 4 4 110.79 5.3
 -12 4 4 105.69 5.1
 14 4 -4 3 0.5
 -14 4 4 2.7 0.5
 -14 4 4 3.5 0.5
 -14 4 4 3.5 0.5
 -16 4 4 49.6 2.4
 16 4 -4 44.8 2.4
 -16 4 4 47.7 2.4
 -16 4 4 46.6 2.4
 -18 4 4 11.9 0.8
 18 4 -4 9.6 0.8
 -18 4 4 10.9 0.8
 20 4 -4 2.9 0.6
 -20 4 4 2.6 0.6
 -20 4 4 2.3 0.6
 -22 4 4 7 0.8
 -22 4 4 8 0.8
 -24 4 4 16.5 1.2
 -24 4 4 15.3 1.1
 -26 4 4 2.2 0.7
 -26 4 4 3 0.8
 -28 4 4 9.7 0.9
 -28 4 4 12 1
 -30 -4 4 0.5 0.6
 30 4 -4 -1.5 0.7
 -30 4 4 -0.6 0.7
 32 4 -4 15.5 1
 -32 4 4 13.7 1
 -32 -4 4 13.4 0.9
 -34 4 4 0.2 0.4
 34 4 -4 1.1 0.4
 -34 -4 4 0.4 0.4
 -27 -5 -4 3.6 0.5
 -27 5 -4 3.3 0.5
 -25 5 -4 9.8 0.7
 -25 -5 -4 9.4 0.7
 23 5 4 1.1 0.6
 -23 -5 -4 0.6 0.5
 -23 5 -4 1.4 0.6
 21 5 4 56.49 2.8
 -21 5 -4 52.99 2.8
 -21 -5 -4 53.49 2.8
 19 5 4 18.2 1.2
 -19 5 -4 19 1.3
 -19 5 -4 17.3 1.1
 -19 -5 -4 16 1.1
 -17 5 -4 125.99 5.8
 -17 5 -4 115.19 5.8
 -17 -5 -4 115.49 5.8
 -17 -5 -4 117.49 5.8
 17 5 4 123.69 5.8
 -15 5 -4 32.7 1.8
 -15 -5 -4 29.6 1.6
 15 5 4 31.4 1.7
 -15 -5 -4 31.6 1.7
 -15 5 -4 29.6 1.6
 -13 5 -4 172.98 8
 13 5 4 164.08 8
 -13 -5 -4 172.68 8
 -13 -5 -4 155.88 7.9
 -11 5 -4 0.7 0.5
 11 5 4 1.3 0.5
 -11 -5 -4 0.4 0.5
 -11 5 -4 0.7 0.6
 -9 5 -4 3.4 0.6
 -9 -5 -4 2.4 0.5
 9 5 4 1.7 0.5
 -9 5 -4 2.4 0.5
 -7 5 -4 25.6 1.4
 -7 5 -4 26 1.4
 7 5 4 24.2 1.4
 -7 -5 -4 26.7 1.4
 -5 5 -4 173.08 8.5
 -5 5 -4 179.08 8.5
 -5 -5 -4 181.48 8.5
 -3 5 -4 22.6 1.2
 3 5 4 21.4 1.2
 -3 5 -4 22.1 1.2
 -1 5 -4 5.5 0.6
 1 5 4 5.7 0.5
 -1 -5 -4 5.7 0.5
 -1 5 4 0 0.4
 -1 5 4 -0.3 0.7
 1 5 -4 0.6 0.4
 -1 5 4 0.2 0.6
 -3 5 4 56.99 2.9
 -3 5 4 56.39 3
 3 5 -4 59.09 2.9
 3 5 -4 53.79 2.7
 -3 5 4 50.39 2.7
 3 5 -4 55.19 2.8
 -5 5 4 34.3 1.9
 -5 5 4 30.3 1.6
 5 5 -4 31.8 1.8
 7 5 -4 5.2 0.7
 9 5 -4 -0.4 0.4
 -9 5 4 -0.1 0.4
 11 5 -4 71.39 3.5
 -11 5 4 69.09 3.5
 13 5 -4 83.49 4.1
 -13 5 4 83.09 4.1
 -13 5 4 83.19 4.1
 15 5 -4 93.09 4.5
 -15 5 4 90.29 4.5
 -15 5 4 92.49 4.5
 -15 5 4 94.29 4.5
 -17 5 4 9 0.8
 17 5 -4 10 0.8
 -17 5 4 9.8 0.8
 -17 5 4 8.9 0.8
 -19 5 4 7.1 0.8
 -19 5 4 8.2 0.8
 -19 5 4 8.8 0.8
 19 5 -4 8.1 0.8
 -21 5 4 61.09 3.1
 -21 5 4 59.09 3.1
 21 5 -4 62.59 3.1
 -23 5 4 13 1
 -23 5 4 12.5 1
 -23 -5 4 12.4 0.9
 -25 5 4 0.2 0.7
 -25 -5 4 -1 0.6
 -25 5 4 0.6 0.7
 -27 -5 4 0.4 0.5
 -27 5 4 -0.8 0.7
 -27 5 4 0.5 0.7
 -29 -5 4 1.4 0.5
 -29 5 4 2.1 0.6
 -29 5 4 1.4 0.6
 31 5 -4 -0.4 0.6
 -31 -5 4 0.5 0.4
 -31 5 4 0 0.5
 -33 5 4 0.7 0.4
 26 6 4 -0.2 0.3
 -24 -6 -4 2.3 0.5
 -22 6 -4 32.5 1.8
 -20 6 -4 12.6 1.1
 -18 -6 -4 1.7 0.5
 -18 6 -4 1.8 0.8
 -16 6 -4 50.69 2.7
 -16 -6 -4 53.29 2.7
 -14 -6 -4 90.59 4.4
 -14 6 -4 87.39 4.4
 -12 6 -4 4.3 0.8
 -12 -6 -4 3.7 0.7
 -10 -6 -4 -0.2 0.6
 -10 6 -4 0.1 0.6
 -10 6 -4 -0.4 0.6
 -8 6 -4 14.9 1
 -8 -6 -4 16.5 1
 -8 6 -4 14.6 1
 -6 6 -4 0.3 0.6
 6 6 4 0.5 0.6
 -6 6 -4 0.5 0.5
 -4 6 -4 3.8 0.6
 -4 -6 -4 4.5 0.6
 -4 6 -4 4.7 0.7
 4 6 4 4.1 0.6
 -2 6 -4 0.6 0.5
 -2 6 -4 0 0.6
 2 6 4 0.4 0.5
 -2 -6 -4 0.6 0.5
 0 -6 -4 6.8 0.6
 0 6 -4 6.3 0.6
 0 6 4 7 0.6
 2 -6 -4 4.7 0.5
 2 6 -4 5.7 0.6
 -2 6 4 4.5 0.6
 2 6 -4 4.9 0.6
 4 -6 -4 11 0.7
 -4 6 4 11.1 0.8
 4 6 -4 11.5 0.8
 4 6 -4 11.7 0.8
 6 -6 -4 2.2 0.4
 -6 6 4 1.9 0.5
 6 6 -4 1.9 0.6
 6 6 -4 2.6 0.5
 -6 6 4 2.5 0.5
 -8 6 4 28 1.5
 8 6 -4 29.7 1.6
 -10 6 4 1.6 0.5
 10 6 -4 1.7 0.5
 -12 6 4 22.5 1.3
 -14 6 4 42.4 2.2
 14 6 -4 41.4 2.2
 -14 6 4 40.6 2.2
 16 6 -4 60.29 2.9
 -16 6 4 51.19 2.8
 -16 6 4 56.29 2.9
 -16 6 4 57.79 2.9
 -18 6 4 41 2.2
 -18 6 4 43.4 2.2
 -18 6 4 36.5 2.1
 18 6 -4 41.3 2.2
 -20 6 4 63.19 3.1
 20 6 -4 62.29 3.1
 -20 -6 4 63.39 3.1
 -20 6 4 55.49 3.1
 -22 6 4 5.9 0.7
 22 6 -4 7.1 0.9
 -22 -6 4 6.1 0.7
 -22 6 4 7.3 0.9
 -24 6 4 1.6 0.7
 -24 -6 4 2.2 0.5
 -24 6 4 2.6 0.6
 -26 6 4 -0.7 0.6
 -26 6 4 0.6 0.6
 -28 6 4 0.1 0.5
 -28 6 4 0.5 0.5
 -30 6 4 0.4 0.4
 32 6 -4 0.3 0.3
 23 7 4 4.8 0.5
 -23 -7 -4 4.3 0.4
 -21 -7 -4 5.9 0.5
 21 7 4 6.9 0.6
 -21 7 -4 5.6 0.7
 -19 7 -4 0.5 0.7
 -19 -7 -4 0.1 0.5
 19 7 4 -0.1 0.6
 -19 -7 -4 0.5 0.5
 17 7 4 1.1 0.7
 -17 7 -4 2.1 0.8
 -17 -7 -4 0.9 0.5
 -17 -7 -4 0.2 0.6
 -15 7 -4 4.4 0.8
 15 7 4 4.8 0.8
 -15 -7 -4 4.7 0.7
 -15 -7 -4 3.5 0.5
 -13 -7 -4 15.9 1.1
 13 7 4 15.5 1.1
 -13 7 -4 16.9 1.2
 -11 -7 -4 7.2 0.8
 11 7 4 6.1 0.8
 -11 7 -4 6.3 0.8
 9 7 4 114.79 5.6
 -9 7 -4 111.59 5.6
 -9 -7 -4 114.29 5.6
 7 7 4 96.89 4.7
 -7 7 -4 92.39 4.7
 -7 7 -4 94.19 4.7
 -5 7 -4 4.1 0.8
 5 7 4 4.9 0.7
 -5 -7 -4 4.7 0.7
 -5 7 -4 4.2 0.6
 3 7 4 5.9 0.7
 -3 7 -4 4.8 0.8
 -3 -7 -4 6.7 0.7
 -3 7 -4 5.6 0.6
 -1 -7 -4 0.1 0.6
 -1 7 -4 0.5 0.6
 1 7 4 0.5 0.6
 1 7 -4 57.49 2.8
 -1 7 4 55.19 2.8
 1 7 -4 55.89 2.8
 1 -7 -4 54.79 2.7
 -1 -7 4 51.09 2.7
 -3 7 4 50.29 2.7
 3 7 -4 53.59 2.6
 3 7 -4 53.89 2.7
 3 -7 -4 49.8 2.6
 5 -7 -4 23.4 1.3
 -5 7 4 25.5 1.4
 5 7 -4 25.9 1.4
 5 7 -4 25 1.5
 7 7 -4 85.19 4.3
 7 7 -4 86.59 4.3
 -7 7 4 86.19 4.2
 9 7 -4 1.5 0.6
 -9 7 4 1.4 0.6
 9 7 -4 1.6 0.7
 -11 7 4 18.8 1.2
 11 7 -4 18.6 1.2
 11 7 -4 17.6 1.1
 -13 7 4 2.5 0.7
 13 7 -4 1 0.7
 -15 7 4 46.1 2.4
 -17 7 4 37.5 2.1
 -17 -7 4 36.9 2
 -17 7 4 38.2 2.1
 -19 7 4 39.6 2.1
 -19 -7 4 37.8 2.1
 -21 7 4 1.7 0.8
 -21 -7 4 1.3 0.6
 -23 -7 4 2.3 0.6
 -23 7 4 4.4 0.7
 -25 -7 4 0.3 0.4
 -25 7 4 0.8 0.6
 -27 7 4 1.7 0.5
 22 8 4 20 1
 20 8 4 0.7 0.4
 -20 8 -4 0.2 0.5
 -20 -8 -4 -0.1 0.3
 -18 -8 -4 0.7 0.4
 18 8 4 0.7 0.5
 -18 8 -4 1.1 0.6
 -16 8 -4 8.8 0.8
 -16 -8 -4 8.6 0.8
 16 8 4 8.6 0.8
 14 8 4 6.8 0.8
 -14 8 -4 6.6 0.8
 -14 -8 -4 6.3 0.7
 -12 -8 -4 27 1.5
 12 8 4 25.5 1.5
 -12 8 -4 23.5 1.5
 10 8 4 11.3 1
 -10 8 -4 9 0.9
 -10 -8 -4 11.5 0.9
 8 8 4 38.9 2
 -8 8 -4 36 2
 6 8 4 28.4 1.6
 -6 8 -4 25 1.5
 -6 -8 -4 26 1.6
 -4 8 -4 0.7 0.6
 4 8 4 0.4 0.7
 -4 8 -4 0.7 0.8
 -4 -8 -4 0.5 0.6
 -2 8 -4 3.3 0.6
 -2 -8 -4 3.5 0.7
 2 8 4 1.7 0.7
 0 8 -4 19 1.1
 0 8 4 19.7 1.3
 0 8 -4 22.4 1.3
 0 -8 -4 18.9 1.2
 0 -8 4 17.9 1.1
 -2 -8 4 5.4 0.6
 2 -8 -4 5.6 0.6
 2 8 -4 5.6 0.8
 -2 8 4 5.1 0.8
 2 8 -4 5.8 0.9
 -2 8 4 5.5 0.7
 4 8 -4 51.39 2.5
 4 8 -4 52.39 2.5
 -4 -8 4 47.2 2.4
 -4 8 4 47.5 2.4
 4 -8 -4 43.3 2.4
 6 8 -4 60.39 2.9
 -6 -8 4 56.49 2.8
 6 8 -4 60.99 2.9
 -6 8 4 56.49 2.8
 8 8 -4 23.6 1.6
 -8 8 4 25.3 1.5
 8 8 -4 24.9 1.5
 10 8 -4 13.6 1
 10 8 -4 13.1 1.1
 -10 8 4 15.6 1
 -12 -8 4 3.3 0.8
 -12 8 4 2.3 0.8
 12 8 -4 1.3 0.8
 12 8 -4 0.8 0.6
 -12 8 4 1.5 0.7
 -14 8 4 12.6 1.1
 -14 8 4 9.6 0.9
 16 8 -4 3.2 0.9
 -16 8 4 4.2 0.7
 -16 -8 4 4.9 0.8
 -18 -8 4 32.1 1.8
 18 8 -4 32.4 1.8
 -20 8 4 4.9 0.8
 20 8 -4 3.3 0.7
 -20 -8 4 4.1 0.7
 -22 8 4 0.7 0.6
 -22 -8 4 0.6 0.5
 22 8 -4 -0.1 0.6
 -24 -8 4 0 0.4
 24 8 -4 -0.4 0.5
 -24 8 4 0 0.5
 -26 8 4 8.2 0.6
 -17 -9 -4 0.3 0.4
 -17 9 -4 0.8 0.4
 17 9 4 0.5 0.4
 -15 -9 -4 5.3 0.6
 -15 9 -4 3.5 0.5
 15 9 4 5.3 0.6
 -13 -9 -4 0.9 0.6
 13 9 4 0.6 0.6
 -13 9 -4 0.5 0.5
 11 9 4 2.2 0.6
 -11 -9 -4 1.5 0.7
 -11 9 -4 1.7 0.6
 9 9 4 39.7 1.9
 -9 9 -4 32.7 1.9
 7 9 4 39 2
 -7 -9 -4 37.8 2
 -5 9 -4 -0.1 0.6
 5 9 4 0.2 0.7
 -5 -9 -4 -0.2 0.7
 -3 -9 -4 2.6 0.7
 3 9 4 3.2 0.8
 -3 9 -4 3 0.6
 1 9 4 17.6 1.1
 -1 9 -4 17.9 1.1
 1 9 4 20.4 1.3
 -1 -9 -4 20.1 1.2
 1 -9 -4 4.8 0.6
 -1 9 4 4.8 0.6
 -1 -9 4 4 0.5
 3 -9 -4 18.6 1.1
 -3 9 4 20.2 1.1
 -3 -9 4 17.2 1.1
 -5 -9 4 30.2 1.7
 5 9 -4 35.7 1.8
 5 9 -4 33.5 1.8
 -5 9 4 31.4 1.7
 -7 9 4 9 0.8
 7 9 -4 10 0.9
 -7 -9 4 9 0.8
 -9 9 4 -0.2 0.7
 9 9 -4 -0.1 0.7
 -9 -9 4 -0.1 0.6
 -9 9 4 -0.2 0.5
 11 9 -4 -0.6 0.7
 -11 -9 4 1 0.7
 -11 9 4 -0.2 0.6
 -11 9 4 0.1 0.7
 -13 -9 4 65.09 3.3
 -13 9 4 62.39 3.3
 13 9 -4 68.39 3.3
 -13 9 4 67.69 3.3
 -15 9 4 17.9 1.2
 15 9 -4 17 1.2
 17 9 -4 0.7 0.6
 -17 9 4 0.7 0.6
 -17 -9 4 0.9 0.6
 19 9 -4 1.5 0.6
 -19 -9 4 2.6 0.5
 21 9 -4 -0.1 0.5
 -21 -9 4 0.9 0.4
 -23 9 4 -0.4 0.4
 23 9 -4 0.7 0.4
 -23 -9 4 0.4 0.3
 -14 -10 -4 0.7 0.3
 -12 -10 -4 0.6 0.4
 -10 10 -4 -0.4 0.4
 -8 10 -4 33.2 1.8
 -8 -10 -4 42.7 1.9
 -6 10 -4 11.1 0.8
 -6 -10 -4 15.4 0.9
 -4 -10 -4 8.4 0.7
 -2 -10 -4 0.9 0.5
 0 -10 -4 2.6 0.5
 2 -10 -4 0.3 0.4
 -4 -10 4 2.5 0.5
 -6 -10 4 2.2 0.5
 -6 10 4 1.1 0.6
 -8 10 4 6.2 0.7
 -8 -10 4 2.5 0.5
 -10 -10 4 1.9 0.5
 10 10 -4 2.3 0.6
 -10 10 4 2.2 0.6
 -12 -10 4 39.9 2.1
 12 10 -4 42.6 2.1
 -12 10 4 41.8 2.1
 14 10 -4 33.7 1.7
 -14 10 4 30.9 1.7
 -14 -10 4 31 1.7
 -16 10 4 3.1 0.5
 16 10 -4 2.8 0.5
 -18 -10 4 1.1 0.3
 18 10 -4 1.5 0.4
 -18 10 4 1.9 0.4
 -5 -11 -4 1.1 0.3
 -3 -11 -4 0.9 0.3
 1 11 4 -0.2 0.3
 -1 -11 -4 -0.1 0.3
 -1 11 4 13.7 0.8
 -3 11 4 3.3 0.4
 -5 11 4 2.8 0.4
 -7 -11 4 1.2 0.3
 -7 11 4 2.9 0.4
 -9 -11 4 2.7 0.3
 -9 11 4 3.5 0.4
 -11 -11 4 0 0.3
 -11 11 4 1.4 0.3
 -30 0 -5 -0.2 0.5
 -28 0 -5 -0.1 0.6
 -28 0 -5 -0.5 0.6
 -26 0 -5 -0.8 0.7
 -26 0 -5 -1.2 0.8
 -24 0 -5 0.3 0.7
 -24 0 -5 0.4 0.8
 -22 0 -5 0.1 0.7
 -22 0 -5 0.8 0.8
 -20 0 -5 0.9 0.7
 -20 0 -5 0.1 0.7
 -18 0 -5 -0.1 0.6
 -18 0 -5 -0.1 0.6
 -16 0 -5 0.2 0.5
 -16 0 -5 0 0.5
 -14 0 -5 -0.5 0.5
 12 0 5 -0.4 0.8
 10 0 5 -0.3 0.8
 8 0 5 0.6 0.8
 6 0 5 0.2 0.7
 6 0 5 0.1 0.4
 4 0 5 0.4 0.7
 4 0 5 0.5 0.4
 2 0 5 -0.2 0.5
 0 0 5 0.3 0.5
 -2 0 5 -0.2 0.4
 -2 0 5 -0.1 0.3
 4 0 -5 0.1 0.5
 -4 0 5 0.1 0.5
 -4 0 5 0 0.5
 6 0 -5 0 0.6
 8 0 -5 0 0.5
 8 0 -5 0.3 0.7
 10 0 -5 0.4 0.6
 10 0 -5 -0.1 0.6
 10 0 -5 -0.4 0.7
 12 0 -5 0.2 0.7
 12 0 -5 0.3 0.7
 12 0 -5 -0.5 0.6
 14 0 -5 0.4 0.7
 -14 0 5 -0.4 0.6
 14 0 -5 0.2 0.7
 14 0 -5 0.1 0.6
 -16 0 5 0.1 0.6
 16 0 -5 0.2 0.7
 16 0 -5 1 0.8
 18 0 -5 -0.8 0.7
 -18 0 5 -0.3 0.6
 -20 0 5 -0.2 0.5
 -22 0 5 -0.5 0.5
 -22 0 5 -0.1 0.5
 -24 0 5 -0.5 0.6
 -24 0 5 -0.1 0.6
 -26 0 5 0.2 0.6
 -26 0 5 -0.7 0.6
 -28 0 5 0.2 0.7
 -28 0 5 0 0.7
 -30 0 5 0 0.7
 -32 0 5 0.6 0.6
 -34 0 5 -0.4 0.5
 -34 0 5 -0.2 0.6
 -36 0 5 -0.1 0.4
 -36 0 5 0 0.4
 36 0 -5 0.4 0.4
 -31 -1 -5 1.3 0.4
 -31 -1 -5 1 0.3
 -29 1 -5 -0.4 0.6
 -29 1 -5 0 0.5
 -29 -1 -5 1.4 0.6
 27 1 5 2.5 0.5
 -27 -1 -5 1.5 0.7
 -27 1 -5 3 0.6
 -25 1 -5 3.4 0.7
 -25 -1 -5 3.7 0.7
 -25 -1 -5 3.7 0.8
 25 1 5 2.7 0.5
 -23 -1 -5 2.4 0.7
 -23 1 -5 0.7 0.6
 -23 -1 -5 1.5 0.8
 -21 -1 -5 5.7 0.8
 -21 -1 -5 4.4 0.8
 -21 1 -5 6.1 0.7
 -19 1 -5 0.7 0.6
 -19 -1 -5 0.1 0.6
 -19 -1 -5 0.6 0.6
 -17 1 -5 16.6 1.1
 -17 -1 -5 16.1 1.1
 -17 -1 -5 16.9 1
 -17 1 -5 16.3 1
 -15 1 -5 13.8 0.9
 -15 -1 -5 13.7 0.9
 -15 -1 -5 14.2 0.9
 -15 1 -5 13.8 0.9
 -15 1 -5 14.1 0.9
 -13 1 -5 8.9 0.7
 -13 1 -5 9.1 0.6
 13 -1 5 9.1 0.9
 -13 -1 -5 10 0.7
 11 1 5 7 1
 11 -1 5 7.4 1
 11 1 5 7.5 0.7
 9 1 5 22.9 1.4
 9 -1 5 23.5 1.6
 9 1 5 23.5 1.6
 7 1 5 15.5 1.2
 7 1 5 14.1 1
 7 -1 5 15.3 1.2
 -5 -1 -5 30 1.7
 5 1 5 29.9 1.8
 5 1 5 30.5 1.6
 -3 -1 -5 130.19 6.3
 3 1 5 131.89 6.2
 3 1 5 124.29 6.3
 -1 -1 -5 144.39 7.1
 1 -1 5 146.39 7
 1 -1 5 150.88 7
 1 -1 -5 7.9 0.6
 3 1 -5 0.4 0.5
 3 1 -5 0.3 0.3
 -3 1 5 0.5 0.6
 5 1 -5 2530.15 127.99
 -5 1 5 2775.52 127.99
 -5 -1 5 2535.65 127.99
 -7 -1 5 25.9 1.6
 -7 1 5 31.1 1.6
 7 1 -5 23.7 1.6
 7 -1 -5 31.7 1.6
 -7 -1 5 29.4 1.5
 9 -1 -5 74.59 3.7
 9 -1 -5 70.09 3.7
 -9 -1 5 76.49 3.7
 -9 1 5 79.19 3.8
 -11 1 5 252.17 11.9
 -11 -1 5 262.17 11.9
 -11 -1 5 239.38 11.9
 11 -1 -5 237.98 11.9
 13 -1 -5 330.17 16.8
 -13 -1 5 338.47 16.8
 13 1 -5 374.56 16.8
 -13 -1 5 361.26 16.8
 15 -1 -5 106.09 5.4
 -15 -1 5 107.39 5.4
 15 1 -5 112.69 5.5
 -17 -1 5 86.59 4.2
 17 1 -5 90.99 4.2
 -17 1 5 75.89 4.1
 17 -1 -5 73.09 4.1
 17 -1 -5 78.89 4.2
 -19 -1 5 22.6 1.2
 -19 1 5 20.9 1.2
 -19 -1 5 23.1 1.2
 -19 1 5 21.4 1.2
 -21 1 5 23.8 1.4
 -21 -1 5 24.9 1.3
 -21 1 5 25 1.4
 -21 1 5 23.5 1.3
 -21 -1 5 26.3 1.3
 -23 -1 5 7.5 0.7
 -23 -1 5 7.2 0.7
 -23 1 5 6.8 0.7
 -23 1 5 7.3 0.8
 -23 1 5 7 0.6
 -25 1 5 3.5 0.7
 -25 1 5 3.4 0.7
 -25 -1 5 4.4 0.7
 -25 -1 5 3.4 0.6
 -27 -1 5 80.69 4
 -27 1 5 78.99 4
 -27 -1 5 79.09 4
 -27 1 5 85.39 4.1
 -29 1 5 -0.1 0.7
 -29 -1 5 0.1 0.6
 -31 -1 5 1.3 0.6
 -31 1 5 -0.2 0.7
 -33 1 5 14.1 1
 -33 -1 5 15.5 0.9
 -33 1 5 15.5 1.1
 -35 -1 5 22.9 1.2
 35 1 -5 23.1 1.2
 -35 1 5 20 1.2
 -37 -1 5 0.7 0.4
 -32 -2 -5 1.2 0.3
 -30 -2 -5 0.1 0.4
 -30 -2 -5 -0.3 0.5
 -28 2 -5 2.8 0.7
 28 2 5 2.3 0.4
 -26 2 -5 10.1 0.8
 26 2 5 11 0.8
 -24 2 -5 15.5 1.1
 -24 2 -5 13.3 0.9
 24 2 5 12.4 0.9
 22 2 5 2.1 0.5
 -22 2 -5 3.5 0.8
 -22 2 -5 2.7 0.6
 -22 -2 -5 3.1 0.7
 20 2 5 35.5 2
 -20 2 -5 39.3 2.1
 -20 2 -5 44 2.1
 -20 -2 -5 41.1 2.1
 -18 2 -5 58.79 3
 -18 2 -5 57.69 3
 -18 -2 -5 63.89 3
 -18 2 -5 55.59 2.9
 -18 -2 -5 59.89 3
 -16 2 -5 0.8 0.6
 -16 -2 -5 1 0.5
 -16 -2 -5 1.1 0.6
 -16 2 -5 1.6 0.4
 -14 -2 -5 36 1.8
 -14 2 -5 33.9 1.8
 -14 -2 -5 35.8 1.8
 -14 2 -5 35.2 1.8
 -12 2 -5 2.6 0.5
 -12 -2 -5 3.1 0.5
 -12 -2 -5 3.2 0.4
 12 2 5 2.1 0.6
 -12 2 -5 3 0.5
 10 -2 5 3.7 0.9
 -10 -2 -5 2.8 0.8
 10 2 5 3 0.6
 10 -2 5 2.8 0.6
 -8 -2 -5 2 0.8
 8 2 5 1.9 0.6
 8 -2 5 1.6 0.5
 6 -2 5 76.99 3.9
 6 2 5 80.79 4
 -6 -2 -5 80.29 4
 4 -2 5 82.29 4
 4 2 5 82.69 4.1
 -4 -2 -5 83.09 4.2
 -2 -2 -5 53.59 2.8
 0 -2 -5 225.88 11.4
 0 2 -5 244.18 11.4
 -2 2 5 1840.32 83.79
 -2 -2 5 1928.61 83.79
 2 2 -5 1675.73 83.69
 -4 -2 5 601.44 28.6
 -6 -2 5 80.99 4
 -8 -2 5 0.4 0.6
 -8 -2 5 -0.3 0.6
 -10 -2 5 25.5 1.6
 -10 2 5 24.9 1.6
 -10 2 5 24.5 1.5
 -12 2 5 103.09 5.4
 -12 -2 5 117.09 5.4
 12 -2 -5 104.99 5.4
 -14 2 5 1.3 0.6
 14 2 -5 0.5 0.7
 14 -2 -5 0.7 0.7
 -14 -2 5 1 0.7
 -14 -2 5 0.3 0.6
 14 -2 -5 0.3 0.7
 16 2 -5 98.49 4.7
 -16 -2 5 102.79 4.7
 16 -2 -5 82.59 4.7
 16 -2 -5 86.19 4.7
 -18 2 5 45.1 2.4
 -18 -2 5 52.39 2.4
 -18 2 5 48.7 2.4
 -20 2 5 159.08 8.1
 -20 -2 5 180.38 8.1
 -20 2 5 168.58 8.1
 -22 2 5 110.89 5.6
 -22 -2 5 122.09 5.6
 -22 2 5 111.79 5.6
 -24 2 5 13.4 1.1
 -24 2 5 14.7 1
 -24 -2 5 15.9 1
 -24 2 5 12.3 0.9
 -26 2 5 2.4 0.6
 -26 -2 5 1.8 0.5
 -26 2 5 1.3 0.6
 -26 2 5 2.2 0.8
 -28 2 5 4.1 0.9
 -28 2 5 3.3 0.7
 -30 2 5 2.9 0.8
 -32 2 5 24.2 1.6
 -32 2 5 31.1 1.7
 34 2 -5 3.9 0.6
 -34 2 5 3 0.6
 -36 2 5 8.4 0.7
 36 2 -5 11.3 0.7
 -31 -3 -5 5.2 0.4
 -31 -3 -5 6.2 0.5
 -29 -3 -5 0.3 0.5
 -29 -3 -5 0.1 0.5
 -29 3 -5 -0.3 0.5
 27 3 5 1.9 0.5
 -27 -3 -5 2.9 0.7
 -27 3 -5 1.4 0.6
 25 3 5 12.6 0.9
 -25 -3 -5 13 1
 -25 3 -5 14.6 1.1
 -23 3 -5 6.4 0.8
 23 3 5 4.7 0.7
 -23 -3 -5 5.5 0.9
 -21 3 -5 -0.2 0.7
 -21 -3 -5 0.6 0.7
 21 3 5 -0.4 0.6
 19 3 5 16.6 1.1
 -19 3 -5 18.8 1.2
 -19 -3 -5 17.7 1.2
 17 3 5 42.9 2.4
 -17 -3 -5 49.8 2.4
 -17 3 -5 47.5 2.4
 -15 3 -5 14.1 0.9
 -15 3 -5 14.2 0.9
 -15 -3 -5 13.5 0.8
 -15 -3 -5 13.6 0.9
 15 3 5 11.3 0.8
 -13 -3 -5 13.2 0.8
 -13 3 -5 13.7 0.9
 -13 -3 -5 13.7 0.8
 13 3 5 11.6 0.8
 -13 3 -5 13.6 0.8
 11 3 5 141.79 7.4
 -11 3 -5 162.88 7.4
 -11 -3 -5 162.88 7.4
 -11 3 -5 154.08 7.4
 -9 -3 -5 25.2 1.7
 9 3 5 23.2 1.5
 -7 -3 -5 31.2 1.9
 7 3 5 31.9 1.8
 7 -3 5 28.5 1.6
 5 3 5 244.18 11.9
 -5 -3 -5 246.78 11.9
 -3 -3 -5 74.29 3.7
 3 3 5 71.09 3.7
 -1 3 -5 39.8 2
 1 3 -5 0.1 0.4
 1 3 -5 0.1 0.4
 -3 3 5 148.29 7.8
 3 3 -5 168.68 7.7
 5 3 -5 394.56 18
 -5 3 5 371.06 18
 -5 -3 5 362.46 17.9
 -7 -3 5 50.59 2.7
 7 3 -5 54.29 2.7
 -7 3 5 51.09 2.8
 -9 -3 5 713.43 34.2
 9 -3 -5 704.73 34.2
 -9 -3 5 733.23 34.2
 -9 3 5 717.33 34.3
 -11 -3 5 192.48 9
 -11 -3 5 173.48 9
 11 -3 -5 181.28 9
 -11 3 5 193.68 9.1
 -13 3 5 3.9 0.7
 -13 -3 5 3.7 0.8
 13 -3 -5 2.7 0.8
 -15 3 5 44.4 2.4
 -15 3 5 42.5 2.1
 -15 3 5 40.9 2.1
 -15 -3 5 42.9 2.4
 -17 3 5 127.89 6.4
 -17 -3 5 146.29 6.4
 -17 3 5 132.99 6.4
 -17 3 5 132.09 6.4
 -17 3 5 126.99 6.4
 -19 3 5 215.38 10.5
 -19 -3 5 246.48 10.5
 -19 3 5 202.98 10.5
 -19 3 5 218.38 10.5
 -19 3 5 214.58 10.5
 -21 3 5 0.3 0.5
 -21 -3 5 0.1 0.5
 -21 3 5 0.4 0.5
 -21 3 5 0.8 0.6
 -23 3 5 11.2 0.9
 -23 3 5 10.7 0.8
 -23 3 5 12 1
 -25 3 5 12.3 0.9
 -25 3 5 13.2 1.1
 -25 3 5 13.1 0.9
 -27 3 5 83.19 4
 -27 3 5 78.29 4
 33 3 -5 20.3 1.2
 -33 -3 5 17.2 1.2
 -35 -3 5 0.5 0.4
 35 3 -5 0.6 0.5
 -30 -4 -5 10.9 0.7
 -28 -4 -5 4.8 0.6
 -28 4 -5 5.5 0.5
 -26 4 -5 -0.3 0.6
 -26 -4 -5 1 0.6
 26 4 5 0.4 0.4
 -24 4 -5 4.1 0.7
 24 4 5 3 0.6
 -24 -4 -5 5 0.7
 22 4 5 2.6 0.6
 -22 -4 -5 3.2 0.7
 -22 4 -5 2 0.7
 20 4 5 0.4 0.6
 -20 4 -5 0.3 0.7
 -20 -4 -5 1 0.7
 -18 4 -5 14.9 1.1
 18 4 5 12.5 1
 -18 -4 -5 14.4 1
 -18 4 -5 14.4 1
 -16 4 -5 47.6 2.5
 -16 -4 -5 50.49 2.5
 16 4 5 44.6 2.5
 -16 4 -5 50.09 2.5
 -14 4 -5 0.3 0.6
 14 4 5 0.7 0.5
 -14 4 -5 1.1 0.5
 -14 -4 -5 0.4 0.5
 -14 -4 -5 -0.1 0.4
 -12 4 -5 63.79 3.2
 -12 -4 -5 65.59 3.2
 12 4 5 61.09 3.2
 -12 4 -5 65.09 3.2
 -12 -4 -5 66.19 3.2
 -10 -4 -5 1.3 0.4
 -10 4 -5 0.6 0.5
 -10 -4 -5 1.3 0.4
 10 4 5 1.4 0.5
 8 4 5 231.58 11.6
 -8 -4 -5 252.97 11.6
 -8 4 -5 244.58 11.6
 -6 -4 -5 22.1 1.2
 6 4 5 24 1.5
 -6 -4 -5 24.5 1.6
 4 4 5 554.54 26.7
 -4 -4 -5 557.74 26.7
 -2 -4 -5 6.7 0.9
 -2 4 -5 7.7 0.7
 -2 4 -5 7.1 0.5
 0 4 5 0.9 0.6
 0 4 -5 1.2 0.5
 0 4 5 0.3 0.6
 0 4 -5 0.5 0.4
 -2 4 5 239.08 12.2
 2 4 -5 246.38 12
 2 4 -5 267.37 12.1
 4 4 -5 3.7 0.6
 -4 4 5 3 0.8
 -6 4 5 58.99 3.1
 6 4 -5 57.79 3.1
 -8 4 5 -0.1 0.7
 8 4 -5 0.3 0.6
 -10 4 5 4.9 0.9
 -10 -4 5 4.8 0.8
 -12 4 5 55.39 2.8
 12 4 -5 56.49 2.8
 14 4 -5 13.4 0.8
 -14 4 5 12.8 0.8
 16 4 -5 49.5 2.5
 -16 4 5 50.49 2.5
 -16 4 5 49.9 2.5
 -18 4 5 20 1.2
 18 4 -5 17.5 1.2
 -18 4 5 21.1 1.2
 -20 4 5 16.1 1
 -20 4 5 17.1 1.1
 20 4 -5 14.9 1.1
 22 4 -5 10 0.9
 -22 4 5 9.6 0.9
 -22 4 5 9.9 0.8
 -24 4 5 36.1 2
 24 4 -5 41.4 2.1
 -24 4 5 37.3 2.1
 -26 4 5 20 1.3
 -26 4 5 18.9 1.2
 -28 4 5 7.6 0.8
 -28 4 5 9.7 0.9
 -30 -4 5 0 0.6
 -30 4 5 0.2 0.7
 -32 -4 5 0.5 0.5
 -32 4 5 1.6 0.6
 34 4 -5 -0.1 0.5
 -34 -4 5 0.3 0.4
 -34 4 5 -0.4 0.4
 -27 -5 -5 0.2 0.3
 -27 -5 -5 0.4 0.4
 -25 -5 -5 0.8 0.5
 -25 5 -5 -0.2 0.5
 23 5 5 19.1 1.1
 -23 -5 -5 18.7 1.1
 -23 5 -5 18.2 1.1
 -21 -5 -5 31.5 1.7
 21 5 5 31.3 1.7
 -21 5 -5 30.2 1.7
 19 5 5 17.3 1.1
 -19 -5 -5 16.8 1.1
 -19 5 -5 14.7 1.1
 -19 5 -5 19.1 1.2
 17 5 5 62.49 3.2
 -17 -5 -5 59.49 3.1
 -17 -5 -5 61.39 3.1
 -17 5 -5 60.89 3.1
 15 5 5 3.4 0.7
 -15 -5 -5 2.6 0.6
 -15 -5 -5 2.7 0.5
 -15 5 -5 3.2 0.8
 -15 5 -5 2.4 0.5
 13 5 5 21.4 1.2
 -13 -5 -5 18.6 1.1
 -13 5 -5 22.3 1.3
 -13 -5 -5 19.7 1.2
 -11 5 -5 37 1.9
 11 5 5 32.7 1.8
 -11 -5 -5 34.3 1.8
 9 5 5 92.89 4.7
 -9 5 -5 95.39 4.7
 -9 5 -5 100.19 4.8
 -9 -5 -5 101.59 4.7
 -7 -5 -5 175.18 8.2
 -7 5 -5 165.88 8.2
 -7 5 -5 169.68 8.2
 -5 -5 -5 25.6 1.4
 -5 5 -5 24.3 1.4
 -5 5 -5 25.5 1.4
 -3 5 -5 1.7 0.4
 -3 5 -5 1.4 0.5
 3 5 5 2 0.5
 -1 -5 -5 0.8 0.4
 1 5 5 0.3 0.4
 -1 5 -5 1.2 0.5
 -1 5 5 26.9 1.4
 1 -5 -5 27.5 1.4
 -3 5 5 49.5 2.5
 -3 5 5 51.79 2.8
 3 5 -5 53.19 2.7
 5 5 -5 34.4 1.9
 5 5 -5 32.4 1.7
 -5 5 5 32.9 1.7
 7 5 -5 9.9 0.9
 -9 5 5 136.79 6.7
 9 5 -5 139.19 6.7
 -11 5 5 13.5 0.9
 11 5 -5 12.9 0.8
 -11 5 5 12.9 0.8
 13 5 -5 151.38 7.2
 -13 5 5 150.98 7.2
 -13 5 5 148.29 7.2
 15 5 -5 40.4 2.2
 -15 5 5 42.8 2.2
 -15 5 5 42.9 2.2
 -15 5 5 41.6 2.1
 -17 5 5 5.8 0.7
 -17 5 5 6.4 0.7
 17 5 -5 6.8 0.7
 -17 5 5 6.6 0.7
 -19 5 5 5.4 0.7
 19 5 -5 4 0.7
 -19 5 5 5.8 0.7
 -19 5 5 5 0.8
 21 5 -5 6.3 0.8
 -21 5 5 4.7 0.7
 -21 5 5 5.3 0.8
 -23 -5 5 3.9 0.6
 23 5 -5 3.3 0.8
 -23 5 5 4.3 0.7
 -23 5 5 3.7 0.7
 -25 5 5 11 1
 25 5 -5 13.2 1.1
 -25 5 5 12.7 1
 -27 5 5 9.1 0.8
 -27 5 5 8 0.8
 -29 5 5 0.4 0.5
 -29 -5 5 0.7 0.5
 -29 5 5 0.8 0.7
 -31 -5 5 0.3 0.4
 -31 5 5 1.5 0.5
 -33 -5 5 1 0.3
 -33 5 5 0.8 0.4
 -26 -6 -5 1.7 0.4
 24 6 5 6.3 0.5
 -24 -6 -5 7.4 0.6
 -22 -6 -5 38.7 2
 -22 6 -5 38.3 2.1
 -20 6 -5 6.7 0.9
 -18 6 -5 29.2 1.6
 -18 -6 -5 24 1.4
 -16 -6 -5 24.1 1.4
 -16 6 -5 27.1 1.6
 -14 -6 -5 1.7 0.6
 -14 6 -5 1.2 0.7
 -12 -6 -5 98.79 4.9
 -12 6 -5 99.09 4.9
 -10 6 -5 108.89 5.1
 -10 6 -5 96.89 5.1
 -10 -6 -5 108.69 5.1
 -8 6 -5 139.59 6.9
 -8 -6 -5 148.29 6.9
 -8 6 -5 138.99 6.9
 6 6 5 25.7 1.4
 -6 6 -5 24.6 1.4
 -6 -6 -5 25.8 1.4
 -6 6 -5 25.7 1.4
 -4 6 -5 102.79 5
 4 6 5 102.79 5
 -4 6 -5 100.09 5
 2 6 5 27.4 1.5
 -2 -6 -5 27.1 1.5
 -2 6 -5 25.7 1.5
 0 6 -5 10 0.7
 0 6 5 9.7 0.8
 0 -6 -5 10 0.7
 2 6 -5 11.3 0.9
 -2 6 5 11.3 0.8
 2 6 -5 11.7 0.8
 2 -6 -5 10.5 0.7
 4 6 -5 0.2 0.5
 4 6 -5 0.2 0.5
 4 -6 -5 0 0.4
 -4 6 5 0 0.5
 6 6 -5 0.9 0.5
 6 6 -5 0.5 0.5
 -6 6 5 0.5 0.5
 6 -6 -5 0.9 0.4
 8 6 -5 7 0.7
 -8 6 5 8.4 0.7
 8 6 -5 8.7 0.7
 -10 6 5 2.1 0.6
 10 6 -5 2.1 0.5
 12 6 -5 9.4 0.7
 -12 6 5 7.9 0.7
 -14 6 5 46 2.4
 -14 6 5 47.4 2.5
 14 6 -5 50.29 2.5
 -16 6 5 24.3 1.5
 16 6 -5 27.1 1.5
 -16 6 5 25.2 1.5
 -16 6 5 22.8 1.4
 -18 6 5 18.9 1.2
 18 6 -5 21.2 1.3
 -18 6 5 20.1 1.3
 -18 6 5 20.9 1.3
 20 6 -5 6.9 0.9
 -20 6 5 5.2 0.8
 -20 6 5 6.2 0.7
 -22 6 5 6.5 0.8
 22 6 -5 7 0.9
 -22 -6 5 6.8 0.7
 -22 6 5 6.1 0.8
 -24 -6 5 5.3 0.6
 -24 6 5 5.6 0.8
 -24 6 5 5.4 0.7
 24 6 -5 5.2 0.9
 -26 6 5 21.6 1.3
 -26 6 5 19.4 1.2
 26 6 -5 22 1.4
 -28 6 5 4.1 0.6
 -28 6 5 4.2 0.6
 -30 6 5 0 0.4
 23 7 5 13.9 0.7
 -23 -7 -5 11.4 0.7
 21 7 5 4.4 0.6
 -21 -7 -5 4.2 0.5
 -21 7 -5 5 0.6
 -19 7 -5 4.3 0.7
 -19 -7 -5 3.5 0.5
 19 7 5 3.6 0.6
 -19 -7 -5 2.8 0.5
 -17 7 -5 10 0.9
 17 7 5 10.2 0.8
 -17 -7 -5 7.3 0.7
 -17 -7 -5 9.3 0.7
 15 7 5 1.2 0.7
 -15 -7 -5 0.7 0.6
 -15 7 -5 1.2 0.7
 -15 -7 -5 1.2 0.5
 -13 -7 -5 1 0.7
 13 7 5 1.4 0.7
 -13 7 -5 0.9 0.7
 11 7 5 91.99 4.5
 -11 -7 -5 93.09 4.5
 -11 7 -5 90.19 4.5
 -9 -7 -5 57.29 2.9
 -9 7 -5 55.99 2.9
 9 7 5 55.89 2.9
 -9 7 -5 54.89 2.9
 -7 7 -5 0.3 0.6
 7 7 5 0.5 0.7
 -7 7 -5 1 0.7
 -7 -7 -5 0.3 0.7
 5 7 5 38.1 2.1
 -5 7 -5 40.9 2.1
 -5 7 -5 40.7 2.1
 -3 7 -5 11.8 0.9
 -3 7 -5 12.7 1
 -3 -7 -5 13.5 0.9
 3 7 5 12.3 0.9
 -1 7 -5 48.5 2.5
 1 7 5 50.09 2.6
 -1 -7 -5 48.1 2.5
 -1 7 -5 52.99 2.6
 -1 7 5 10.2 0.9
 1 7 -5 11.6 0.9
 1 -7 -5 10.8 0.8
 3 7 -5 12 1
 3 7 -5 12.2 0.9
 -3 7 5 11.1 0.9
 3 -7 -5 11.2 0.8
 -5 7 5 16.9 1
 5 -7 -5 14.9 1
 5 7 -5 15.8 1.1
 5 7 -5 17.3 1.1
 7 -7 -5 -0.4 0.4
 7 7 -5 0.4 0.6
 7 7 -5 0.1 0.6
 -7 7 5 0.1 0.6
 9 7 -5 62.79 3.2
 -9 7 5 62.79 3.2
 9 7 -5 65.39 3.2
 -11 7 5 25.8 1.5
 11 7 -5 24.7 1.4
 11 7 -5 24.9 1.5
 13 7 -5 7.6 0.7
 -13 7 5 6.6 0.8
 13 7 -5 8.1 0.8
 -15 7 5 7.7 0.9
 -15 7 5 6.8 0.8
 -17 7 5 1 0.8
 -17 7 5 1 0.8
 -19 7 5 46.7 2.4
 -19 -7 5 45 2.4
 -21 -7 5 2.8 0.7
 -21 7 5 2 0.8
 -23 7 5 12 0.9
 -23 -7 5 10.6 0.8
 -23 7 5 9.2 0.8
 -25 7 5 1.1 0.6
 -25 7 5 0.5 0.4
 -25 -7 5 1.1 0.5
 -27 7 5 0.3 0.5
 29 7 -5 6.8 0.6
 20 8 5 8.1 0.6
 18 8 5 10.1 0.7
 -18 8 -5 10.4 0.8
 -18 -8 -5 9.2 0.7
 -16 -8 -5 1.9 0.5
 -16 8 -5 1.9 0.6
 16 8 5 2.6 0.6
 -14 -8 -5 1.9 0.6
 14 8 5 2 0.6
 -14 8 -5 2.4 0.7
 -12 8 -5 5.3 0.8
 -12 -8 -5 5 0.8
 12 8 5 6.2 0.8
 10 8 5 14.8 1.1
 -10 8 -5 13.9 1
 -10 -8 -5 15.9 1.1
 -8 8 -5 75.29 3.9
 8 8 5 82.59 3.9
 -6 8 -5 6.9 0.7
 6 8 5 7.1 0.8
 -6 8 -5 7 0.9
 -4 8 -5 2.5 0.6
 4 8 5 3.4 0.7
 -4 8 -5 2.3 0.8
 -4 -8 -5 2.9 0.7
 -2 8 -5 10.1 0.8
 2 8 5 10.1 0.9
 -2 8 -5 10.8 1
 -2 -8 -5 9.7 0.9
 0 8 5 -0.4 0.7
 0 8 -5 0.2 0.5
 0 -8 -5 0.7 0.6
 -2 8 5 14.7 1.1
 -2 8 5 14 1
 2 8 -5 14.2 1.1
 -2 -8 5 13.4 0.9
 2 8 -5 15.8 1.1
 2 -8 -5 15.9 1
 4 -8 -5 1.2 0.5
 4 8 -5 1.5 0.8
 -4 8 5 1.2 0.6
 -4 -8 5 1 0.6
 4 8 -5 1.7 0.7
 6 8 -5 28.8 1.5
 -6 8 5 25.8 1.5
 6 8 -5 27.2 1.5
 -6 -8 5 25.3 1.4
 8 8 -5 102.59 5
 -8 8 5 96.29 4.9
 -8 -8 5 100.39 4.9
 8 8 -5 102.19 4.9
 10 8 -5 52.59 2.7
 10 8 -5 48.1 2.6
 -10 8 5 50.49 2.7
 -10 -8 5 55.29 2.7
 -12 8 5 8.9 0.9
 12 8 -5 6.2 0.9
 -12 8 5 7 0.8
 12 8 -5 6.4 0.7
 -12 -8 5 7.5 0.9
 14 8 -5 -0.1 0.8
 -14 8 5 2.7 0.7
 -16 8 5 22.4 1.4
 16 8 -5 20.3 1.4
 -16 -8 5 24 1.4
 -18 -8 5 4.8 0.8
 18 8 -5 5 0.8
 -20 8 5 0.5 0.7
 -20 -8 5 1.1 0.6
 -22 -8 5 1.9 0.6
 -22 8 5 1 0.6
 -24 -8 5 1.5 0.4
 24 8 -5 1.5 0.5
 -24 8 5 1.2 0.5
 -26 8 5 1.3 0.4
 26 8 -5 1.9 0.4
 28 8 -5 0.4 0.3
 -17 9 -5 0.7 0.3
 -17 -9 -5 0.5 0.3
 17 9 5 0.4 0.3
 -15 -9 -5 1.1 0.4
 15 9 5 2.3 0.5
 -15 9 -5 1.2 0.4
 -13 9 -5 0.6 0.5
 -13 -9 -5 0.2 0.5
 13 9 5 0 0.5
 11 9 5 52.69 2.5
 -11 -9 -5 51.69 2.5
 -9 9 -5 7.5 0.7
 9 9 5 9.5 0.8
 -7 -9 -5 1.1 0.7
 -7 9 -5 0.6 0.5
 7 9 5 0.3 0.7
 5 9 5 31.8 1.7
 -5 -9 -5 32.7 1.7
 3 9 5 6.3 0.6
 3 9 5 6.4 0.8
 -3 -9 -5 5.4 0.7
 -3 9 -5 5.5 0.6
 1 9 5 0.6 0.5
 -1 -9 -5 0.7 0.6
 1 9 5 -0.8 0.7
 -1 9 5 25.6 1.5
 1 9 -5 26.2 1.7
 1 -9 -5 28.1 1.5
 -3 9 5 13.4 0.9
 3 9 -5 15.5 1.2
 3 -9 -5 13.6 0.9
 -3 -9 5 11.9 0.9
 -5 -9 5 6.7 0.7
 5 9 -5 9.1 0.8
 -5 9 5 8.9 0.8
 5 9 -5 8.8 1
 5 -9 -5 8.1 0.7
 -7 9 5 4.6 0.6
 -7 -9 5 4 0.7
 7 9 -5 5.6 0.8
 -9 -9 5 1.1 0.6
 9 9 -5 0.5 0.6
 -9 9 5 1.2 0.6
 9 9 -5 1.1 0.7
 -11 9 5 12 0.9
 -11 -9 5 14.2 1
 -11 9 5 14.1 1.1
 11 9 -5 14.1 1
 -13 9 5 21.4 1.1
 -13 9 5 20.6 1
 15 9 -5 24.3 1.5
 -15 9 5 29.5 1.6
 -17 -9 5 0.2 0.6
 17 9 -5 -0.2 0.6
 -19 -9 5 4.8 0.6
 19 9 -5 3.8 0.6
 -21 9 5 2.4 0.5
 21 9 -5 2.3 0.5
 -21 -9 5 1.6 0.4
 -23 9 5 2.2 0.4
 23 9 -5 2 0.4
 -14 -10 -5 1.4 0.3
 -12 -10 -5 1.3 0.4
 -8 -10 -5 0.1 0.5
 -6 -10 -5 1.4 0.5
 -4 -10 -5 3.7 0.6
 -2 -10 -5 -0.3 0.5
 0 -10 -5 1.1 0.5
 2 -10 -5 6.1 0.6
 -4 -10 5 5.8 0.5
 -6 10 5 12.2 0.9
 -6 -10 5 9.9 0.7
 -8 10 5 3.8 0.6
 -8 -10 5 3.7 0.5
 -8 10 5 3.2 0.5
 -10 -10 5 0.6 0.5
 -10 10 5 1.1 0.6
 -10 10 5 0.8 0.4
 -12 -10 5 1.4 0.5
 12 10 -5 0 0.5
 -14 -10 5 7.9 0.7
 14 10 -5 8 0.7
 -16 10 5 0.8 0.5
 16 10 -5 0.3 0.4
 -18 10 5 0.1 0.4
 -18 -10 5 0 0.4
 18 10 -5 -0.1 0.4
 -5 -11 -5 3.8 0.4
 -3 -11 -5 7.1 0.5
 -1 -11 -5 0.5 0.3
 -1 11 5 8.7 0.6
 -5 11 5 9 0.6
 -7 11 5 2.4 0.4
 -9 11 5 0.8 0.3
 -30 0 -6 10 0.7
 -28 0 -6 0.3 0.6
 -26 0 -6 6.4 0.8
 -26 0 -6 5.9 0.8
 -24 0 -6 22.6 1.4
 -24 0 -6 22.7 1.4
 -22 0 -6 38.6 2.1
 -22 0 -6 40.4 2.2
 -20 0 -6 9.2 0.9
 -20 0 -6 9.2 0.9
 -18 0 -6 10.3 0.9
 -18 0 -6 8.6 0.8
 -16 0 -6 85.89 4.3
 -16 0 -6 88.59 4.3
 -14 0 -6 153.68 7.4
 -12 0 -6 39 2
 10 0 6 114.39 5.8
 8 0 6 387.36 18.6
 6 0 6 160.08 7.6
 6 0 6 154.68 7.7
 4 0 6 11.2 0.8
 4 0 6 2.7 0.4
 2 0 6 104.29 5.1
 0 0 6 0.4 0.5
 -2 0 6 595.24 27.9
 -2 0 6 578.74 28
 -4 0 6 4090.59 201.98
 4 0 -6 4400.66 201.98
 -4 0 6 4241.98 201.98
 -6 0 6 9977.6 473.75
 6 0 -6 9999 473.65
 8 0 -6 8.8 0.6
 8 0 -6 6.9 0.8
 10 0 -6 3693.93 172.88
 10 0 -6 3566.44 172.88
 12 0 -6 191.58 9.1
 12 0 -6 184.18 9.2
 14 0 -6 387.36 18.1
 14 0 -6 372.26 18.1
 -14 0 6 368.26 18.1
 16 0 -6 317.77 15.7
 16 0 -6 342.17 15.6
 -16 0 6 308.27 15.6
 18 0 -6 716.43 34.3
 -20 0 6 43.5 2.2
 -22 0 6 20.4 1.2
 -24 0 6 0.4 0.6
 -26 0 6 76.89 3.7
 -26 0 6 73.79 3.8
 -28 0 6 29.6 1.7
 -28 0 6 29.2 1.7
 -30 0 6 4.5 0.7
 -32 0 6 12.7 1
 -34 0 6 97.49 4.8
 -36 0 6 2.6 0.4
 36 0 -6 1.7 0.5
 -36 0 6 2.2 0.5
 38 0 -6 2.1 0.3
 -31 -1 -6 0.3 0.3
 -29 -1 -6 1.9 0.4
 -29 1 -6 2.3 0.4
 -27 -1 -6 4.9 0.7
 -27 1 -6 3.6 0.6
 25 1 6 1 0.5
 -25 1 -6 1.5 0.6
 -25 -1 -6 2.2 0.8
 -25 -1 -6 2.3 0.7
 23 1 6 6 0.6
 -23 -1 -6 8.2 0.9
 -23 -1 -6 7.8 0.9
 -23 1 -6 8.1 0.8
 -21 -1 -6 64.89 3.2
 -21 -1 -6 62.49 3.2
 -21 1 -6 63.19 3.2
 -19 -1 -6 271.77 12.8
 -19 -1 -6 274.27 12.8
 -19 1 -6 261.57 12.8
 -19 1 -6 258.97 12.8
 -17 -1 -6 19.7 1.2
 -17 -1 -6 20.7 1.2
 -17 1 -6 18.9 1.2
 -17 1 -6 20.3 1.2
 -15 -1 -6 75.79 3.7
 -15 1 -6 74.09 3.7
 -15 1 -6 73.49 3.7
 -15 -1 -6 73.79 3.7
 -13 1 -6 32.5 1.7
 -13 -1 -6 34.4 1.7
 -13 1 -6 32 1.7
 -13 -1 -6 34.4 1.7
 11 -1 6 2.1 0.6
 -11 1 -6 1.9 0.4
 11 -1 6 2.9 0.8
 11 1 6 1.7 0.8
 -11 -1 -6 1.4 0.4
 -11 1 -6 2.6 0.4
 9 1 6 27.6 1.7
 9 1 6 27.3 1.5
 9 -1 6 24.9 1.7
 7 -1 6 0.5 0.8
 7 1 6 0.9 0.7
 7 1 6 0.6 0.5
 5 1 6 124.29 6.1
 5 1 6 121.79 6
 5 -1 6 122.59 6.1
 -3 -1 -6 7.7 0.8
 3 1 6 7.8 0.7
 3 1 6 7.7 0.8
 -1 -1 -6 3.6 0.7
 1 -1 -6 77.49 3.8
 3 1 -6 58.89 2.8
 -3 1 6 57.19 2.9
 3 -1 -6 56.09 2.8
 5 1 -6 465.35 23.1
 -5 1 6 482.65 23.1
 5 -1 -6 503.65 23.1
 5 1 -6 487.35 23.1
 7 -1 -6 981 42.5
 -7 -1 6 880.21 42.4
 7 1 -6 860.61 42.5
 -7 -1 6 869.01 42.5
 -7 1 6 885.91 42.5
 9 -1 -6 226.78 10
 9 -1 -6 203.98 10
 -9 1 6 208.98 10
 -9 -1 6 225.08 10
 9 1 -6 202.98 10
 -11 1 6 73.99 3.7
 11 -1 -6 73.59 3.7
 11 -1 -6 67.09 3.6
 -11 -1 6 75.59 3.6
 -13 -1 6 62.29 3.3
 -13 1 6 65.29 3.3
 13 1 -6 63.49 3.3
 13 -1 -6 61.59 3.2
 13 -1 -6 56.89 3.2
 -13 -1 6 65.69 3.2
 -15 -1 6 597.24 28.7
 15 1 -6 635.24 28.7
 15 -1 -6 576.74 28.6
 17 -1 -6 37.7 2.3
 -17 -1 6 42.6 2.3
 -17 1 6 36.5 2.3
 -19 1 6 117.99 5.6
 -19 1 6 117.39 5.6
 -19 -1 6 121.19 5.6
 -21 1 6 72.89 3.6
 -21 1 6 70.19 3.6
 -21 -1 6 74.79 3.6
 -21 -1 6 76.69 3.6
 -23 1 6 68.49 3.5
 -23 -1 6 77.09 3.5
 -23 1 6 67.09 3.5
 -23 -1 6 71.39 3.5
 -25 -1 6 17.7 1.1
 -25 -1 6 17.8 1.1
 -25 1 6 17.6 1.2
 -25 1 6 16.8 1.1
 -27 1 6 0.2 0.6
 -27 -1 6 0.7 0.6
 -27 -1 6 0.2 0.7
 -27 1 6 0.3 0.7
 -29 1 6 2.9 0.8
 -29 1 6 2.4 0.7
 -29 -1 6 2.7 0.6
 -31 1 6 1.5 0.7
 -31 -1 6 1.7 0.6
 -33 1 6 2.5 0.7
 -33 -1 6 1.8 0.5
 -35 -1 6 0.2 0.6
 -35 1 6 -0.1 0.5
 35 1 -6 0.9 0.5
 -35 1 6 0.3 0.5
 -37 1 6 4.3 0.4
 37 -1 -6 3.9 0.5
 -37 -1 6 6.2 0.5
 37 1 -6 5.9 0.5
 -37 1 6 6.1 0.5
 -30 -2 -6 -0.6 0.4
 -30 -2 -6 0 0.3
 -28 2 -6 7.2 0.7
 -28 -2 -6 7.1 0.7
 -26 2 -6 10.3 0.9
 -26 2 -6 8.3 0.7
 24 2 6 9 0.8
 -24 2 -6 10.3 0.8
 -22 2 -6 20.5 1.2
 -22 -2 -6 21.6 1.3
 -22 2 -6 22.8 1.4
 22 2 6 20.1 1.2
 -20 2 -6 11.3 0.9
 20 2 6 11.1 0.8
 -20 -2 -6 13 1
 18 2 6 2 0.5
 -18 2 -6 2.8 0.5
 -18 -2 -6 4 0.6
 -18 2 -6 3.6 0.7
 16 2 6 0.4 0.4
 -16 -2 -6 0.6 0.5
 -16 -2 -6 0.1 0.6
 -16 2 -6 0.4 0.4
 -16 2 -6 0.8 0.6
 -14 2 -6 2.3 0.6
 -14 -2 -6 2.5 0.5
 -14 2 -6 2.2 0.4
 -14 -2 -6 2.9 0.5
 -14 2 -6 2.7 0.5
 -12 -2 -6 169.18 7.8
 -12 2 -6 159.48 7.8
 -12 2 -6 158.98 7.8
 -12 -2 -6 162.58 7.8
 -10 2 -6 369.86 18.1
 10 2 6 397.86 18.3
 -10 -2 -6 385.76 18.1
 8 -2 6 141.99 7.2
 -8 -2 -6 156.78 7.4
 8 2 6 151.28 7.3
 6 -2 6 26.2 1.5
 6 2 6 28 1.6
 -6 -2 -6 31.5 1.7
 4 2 6 367.96 17.5
 -4 -2 -6 368.56 17.5
 4 -2 6 361.66 17.3
 -2 -2 -6 279.57 13.4
 0 -2 -6 964.8 45.9
 2 2 -6 241.58 11.1
 -2 -2 6 232.88 11.1
 -2 2 6 217.78 11.2
 4 2 -6 2373.36 110.39
 -4 -2 6 2334.67 110.39
 -4 2 6 2259.07 110.49
 -6 2 6 155.28 8
 -6 -2 6 172.38 8
 -8 -2 6 26 1.5
 -10 -2 6 0.3 0.6
 -10 -2 6 0.8 0.7
 10 2 -6 0.2 0.7
 -12 2 6 16.7 1.2
 12 2 -6 18.5 1.3
 -12 -2 6 18.5 1.2
 14 -2 -6 22 1.5
 14 -2 -6 21.4 1.4
 -14 2 6 21 1.4
 -14 -2 6 24.7 1.5
 16 2 -6 24.9 1.5
 16 -2 -6 21.2 1.5
 16 -2 -6 21.5 1.5
 -16 -2 6 23.7 1.5
 -18 2 6 79.89 4.1
 -18 2 6 83.59 4.1
 -20 2 6 0.6 0.4
 -20 2 6 0 0.4
 -20 -2 6 0.4 0.4
 -22 2 6 86.39 4.4
 -22 -2 6 97.69 4.4
 -22 2 6 84.29 4.4
 -22 2 6 89.79 4.4
 -24 2 6 5.9 0.8
 -24 2 6 6.1 0.7
 -24 2 6 4.3 0.6
 -24 -2 6 6.4 0.7
 -26 2 6 37.4 1.9
 -26 -2 6 37.9 1.9
 -26 2 6 35.3 1.9
 -28 2 6 42.6 2.2
 -28 2 6 37.2 2.1
 -30 2 6 52.49 2.8
 -32 2 6 7.6 0.9
 -34 2 6 -0.9 0.6
 -34 2 6 -0.1 0.4
 -36 2 6 1.9 0.5
 36 2 -6 3.3 0.5
 -29 -3 -6 1 0.4
 -29 -3 -6 2 0.5
 -27 -3 -6 0.6 0.6
 -27 3 -6 0.8 0.6
 -25 -3 -6 0.3 0.7
 -25 3 -6 0.1 0.7
 25 3 6 1.1 0.5
 23 3 6 10 0.8
 -23 3 -6 13.2 1
 -23 -3 -6 12.1 1
 21 3 6 2.2 0.6
 -21 -3 -6 2.8 0.8
 -21 3 -6 3 0.8
 -19 3 -6 1.4 0.7
 19 3 6 0.6 0.5
 -19 -3 -6 1.8 0.7
 -17 -3 -6 5.7 0.7
 17 3 6 4.9 0.6
 -17 3 -6 5.4 0.7
 -17 3 -6 5.2 0.8
 15 3 6 1.2 0.5
 -15 -3 -6 1.6 0.6
 -15 3 -6 1.9 0.6
 -15 3 -6 0.8 0.6
 -13 3 -6 0.3 0.5
 13 3 6 0 0.4
 -13 3 -6 -0.2 0.5
 -13 -3 -6 0.1 0.5
 -11 3 -6 0.2 0.5
 -11 -3 -6 0.8 0.4
 -11 3 -6 0.4 0.4
 11 3 6 0.2 0.4
 9 3 6 0.5 0.6
 -9 -3 -6 -0.2 0.4
 -9 3 -6 0 0.4
 7 3 6 15.4 1.2
 -7 -3 -6 16.2 1.2
 5 3 6 106.59 5.5
 -5 -3 -6 112.99 5.5
 3 3 6 212.48 10.6
 -3 -3 -6 224.78 10.6
 -1 -3 -6 73.49 3.5
 -1 3 -6 67.39 3.3
 1 3 -6 139.29 6.7
 3 3 -6 2 0.4
 -3 -3 6 1.5 0.5
 -5 -3 6 250.37 12
 -7 -3 6 1.5 0.6
 -7 3 6 0.7 0.7
 9 -3 -6 18.9 1.3
 -9 3 6 20.2 1.4
 -9 -3 6 18.6 1.3
 -11 3 6 78.19 4
 -11 -3 6 71.89 3.9
 11 -3 -6 73.89 3.9
 -11 -3 6 77.49 3.9
 13 -3 -6 58.69 3.1
 -13 -3 6 59.09 3.1
 -13 -3 6 56.49 3.1
 -13 3 6 57.69 3.1
 -15 3 6 0.7 0.6
 -15 -3 6 0.5 0.7
 -15 3 6 -0.2 0.4
 -15 3 6 0 0.4
 -17 3 6 24.7 1.3
 -17 -3 6 27.6 1.3
 -17 3 6 24.8 1.4
 -17 3 6 25.6 1.4
 -17 3 6 24.9 1.4
 -19 3 6 4.4 0.5
 -19 3 6 3.8 0.6
 -19 3 6 4.5 0.5
 -19 3 6 3.5 0.6
 -19 -3 6 4.9 0.5
 -21 3 6 21.3 1.2
 -21 -3 6 23.6 1.2
 -21 3 6 21.2 1.3
 -21 3 6 21.4 1.2
 -23 3 6 2.8 0.7
 -23 3 6 3.3 0.6
 -23 3 6 2.6 0.5
 -23 -3 6 2.2 0.5
 -25 3 6 39.6 2.2
 -25 3 6 39.7 2.2
 -25 3 6 45.2 2.3
 -27 3 6 49.2 2.8
 -27 3 6 50.89 2.8
 -29 3 6 1.1 0.6
 -33 -3 6 31.3 1.7
 -35 3 6 0.9 0.5
 -35 -3 6 0.5 0.5
 -37 3 6 0.1 0.3
 37 3 -6 -1.1 0.3
 -28 -4 -6 18.6 1
 -28 -4 -6 18.5 1
 -26 -4 -6 8.9 0.8
 -26 4 -6 10 0.7
 -24 4 -6 8.8 0.8
 24 4 6 8.4 0.7
 -24 -4 -6 9.8 0.8
 -22 4 -6 7.8 0.8
 22 4 6 6.6 0.7
 -22 -4 -6 8.1 0.8
 -20 4 -6 116.09 5.6
 -20 4 -6 113.29 5.5
 -20 -4 -6 119.39 5.5
 20 4 6 105.89 5.5
 -18 4 -6 11.6 1
 18 4 6 10.2 0.9
 -18 -4 -6 10.6 0.9
 -18 4 -6 11.9 0.9
 -16 4 -6 151.18 6.8
 16 4 6 128.39 6.7
 -16 -4 -6 144.39 6.8
 -16 4 -6 136.99 6.7
 -14 4 -6 35.7 1.8
 14 4 6 33.1 1.7
 -14 -4 -6 32.7 1.8
 -14 4 -6 30.8 1.7
 -12 4 -6 27.5 1.5
 -12 -4 -6 27.5 1.4
 -12 -4 -6 27.3 1.4
 12 4 6 24.7 1.4
 -12 4 -6 24.5 1.4
 -10 4 -6 0.2 0.5
 10 4 6 0.3 0.4
 -10 -4 -6 0.2 0.4
 -10 -4 -6 0.2 0.4
 -8 4 -6 8.5 0.6
 -8 -4 -6 7.7 0.6
 8 4 6 7.2 0.6
 -8 -4 -6 7.7 0.6
 -6 4 -6 7.4 0.6
 -6 -4 -6 7.7 0.6
 4 4 6 62.89 3.5
 -4 -4 -6 69.49 3.5
 -2 -4 -6 92.09 4.4
 2 4 6 79.09 4.3
 0 4 -6 25.2 1.3
 2 4 -6 122.79 5.8
 -2 4 6 115.29 6
 4 4 -6 840.62 38.1
 -4 4 6 802.82 38.2
 4 4 -6 772.42 38
 -6 4 6 1.3 0.7
 -8 4 6 17.7 1.3
 -10 -4 6 2.6 0.8
 -10 -4 6 2.4 0.6
 -10 4 6 2.2 0.8
 12 4 -6 5.1 0.5
 14 4 -6 0.6 0.4
 -14 4 6 0.3 0.4
 -16 4 6 7.8 0.6
 16 4 -6 8 0.7
 -16 4 6 7.9 0.7
 -18 4 6 27.2 1.5
 -18 4 6 26 1.5
 -18 4 6 28.4 1.5
 18 4 -6 25.5 1.5
 -20 4 6 0.5 0.7
 20 4 -6 0.3 0.6
 -20 4 6 0.4 0.6
 -20 4 6 0.2 0.6
 -22 4 6 11.9 0.9
 22 4 -6 12.4 0.9
 -22 4 6 12 0.9
 -22 4 6 9.2 0.7
 24 4 -6 19.7 1.2
 -24 4 6 14.2 1
 -24 4 6 18.5 1.2
 -24 4 6 15 1.1
 -26 4 6 74.99 3.9
 -26 4 6 66.99 3.8
 -28 4 6 34.8 2
 -28 4 6 38.5 2.1
 -30 4 6 1.1 0.8
 -32 4 6 4.2 0.7
 -32 -4 6 4 0.6
 -34 -4 6 6.2 0.6
 -34 4 6 6.2 0.6
 -27 -5 -6 1.1 0.3
 -27 -5 -6 0.9 0.4
 -25 -5 -6 12.4 0.8
 -25 -5 -6 11.8 0.8
 -25 5 -6 9.9 0.7
 -23 5 -6 -0.1 0.5
 -23 -5 -6 -0.5 0.5
 -21 5 -6 12.1 0.9
 -21 -5 -6 13.4 0.9
 19 5 6 10.5 0.9
 -19 -5 -6 11.3 0.9
 -19 5 -6 13.8 1.1
 -19 5 -6 11.8 0.9
 -17 5 -6 6.2 0.7
 -17 5 -6 7.9 0.9
 17 5 6 6.8 0.7
 -17 -5 -6 6.4 0.7
 15 5 6 42.5 2.3
 -15 -5 -6 44 2.2
 -15 5 -6 49.1 2.3
 -15 -5 -6 40.4 2.2
 -13 5 -6 57.49 2.8
 13 5 6 55.89 2.8
 -13 -5 -6 56.59 2.8
 -13 -5 -6 52.39 2.8
 -11 5 -6 25.9 1.4
 -11 -5 -6 21.6 1.3
 11 5 6 24 1.3
 -11 -5 -6 26.2 1.4
 -9 5 -6 19.6 1.1
 -9 5 -6 18.8 1.1
 -9 -5 -6 19.2 1.1
 9 5 6 18.2 1.1
 -7 5 -6 11.2 0.8
 -7 -5 -6 11.8 0.8
 -7 5 -6 11.4 0.8
 -5 5 -6 1.6 0.5
 -5 5 -6 2 0.5
 -5 -5 -6 1.6 0.5
 -3 5 -6 0.7 0.4
 3 5 6 0.3 0.4
 -3 5 -6 -0.1 0.5
 -1 5 -6 6.8 0.5
 1 5 6 6.9 0.6
 -1 5 -6 5.9 0.6
 -1 -5 -6 6.6 0.5
 -1 5 6 10.7 0.7
 1 -5 -6 10.6 0.7
 -3 5 6 39.1 2
 3 -5 -6 38.4 1.9
 -5 5 6 10 0.7
 5 5 -6 9.4 0.8
 5 5 -6 10.8 0.7
 5 -5 -6 9.8 0.6
 -9 5 6 25.5 1.4
 11 5 -6 68.19 3.3
 -11 5 6 66.49 3.3
 -11 5 6 64.79 3.3
 -13 5 6 5.2 0.6
 13 5 -6 5.2 0.6
 -13 5 6 5.6 0.6
 -15 5 6 17.7 1.1
 -15 5 6 17.5 1.1
 15 5 -6 18.1 1.1
 -17 5 6 28.1 1.6
 17 5 -6 29.6 1.6
 -17 5 6 29.2 1.6
 -17 5 6 29.4 1.6
 19 5 -6 9.5 0.9
 -19 5 6 8.2 0.8
 -19 5 6 8.9 0.8
 -21 5 6 1.6 0.7
 21 5 -6 1.2 0.7
 -21 5 6 1.7 0.7
 23 5 -6 5.5 0.9
 -23 5 6 4.7 0.7
 -23 5 6 5 0.8
 -25 5 6 1.1 0.7
 25 5 -6 0.4 0.8
 -25 5 6 0.9 0.7
 -25 -5 6 -0.1 0.5
 27 5 -6 27.6 1.6
 -27 5 6 24.2 1.4
 -27 5 6 24.4 1.5
 -29 5 6 5.8 0.6
 -29 -5 6 5.6 0.6
 29 5 -6 5.9 0.8
 -29 5 6 5.1 0.8
 -31 5 6 10.4 0.8
 -31 -5 6 9.8 0.7
 -33 -5 6 -0.3 0.3
 -33 5 6 -0.4 0.4
 -24 -6 -6 12.8 0.8
 22 6 6 0 0.5
 -22 -6 -6 0.5 0.5
 -20 -6 -6 22.1 1.3
 -20 6 -6 21.9 1.4
 -18 6 -6 0.5 0.7
 -16 6 -6 33.2 1.8
 -16 -6 -6 31.4 1.7
 -14 6 -6 68.79 3.6
 -14 -6 -6 71.69 3.5
 -12 -6 -6 2.9 0.7
 -12 6 -6 2.4 0.7
 -10 -6 -6 4.5 0.7
 -10 6 -6 5.3 0.7
 -10 6 -6 5.5 0.7
 -8 -6 -6 368.46 18.3
 8 6 6 386.26 18.4
 -8 6 -6 393.96 18.4
 -8 6 -6 384.26 18.4
 -8 -6 -6 399.06 18.4
 6 6 6 104.79 5.2
 -6 6 -6 103.59 5.2
 -6 6 -6 104.89 5.2
 -6 -6 -6 109.59 5.2
 -4 6 -6 0.4 0.6
 4 6 6 0.2 0.5
 -4 6 -6 0.4 0.5
 -2 -6 -6 0.2 0.5
 -2 6 -6 0.8 0.4
 -2 6 -6 0.6 0.6
 2 6 6 0.8 0.5
 0 6 -6 4.1 0.7
 0 6 6 4.8 0.6
 0 6 -6 4.2 0.5
 0 -6 -6 4.7 0.6
 2 6 -6 68.99 3.3
 -2 6 6 67.49 3.3
 2 -6 -6 63.69 3.3
 4 -6 -6 0.7 0.4
 4 6 -6 1 0.5
 -4 6 6 0.5 0.5
 4 6 -6 0.9 0.6
 -6 6 6 28.3 1.5
 6 6 -6 29 1.6
 6 6 -6 28.6 1.5
 6 -6 -6 27.1 1.5
 8 -6 -6 5.5 0.5
 8 6 -6 5.8 0.6
 -8 6 6 6.3 0.6
 8 6 -6 6.7 0.7
 -10 6 6 4.2 0.6
 10 6 -6 4.9 0.6
 12 6 -6 26.3 1.5
 -12 6 6 28.5 1.5
 14 6 -6 32.5 1.7
 -14 6 6 32.8 1.7
 -14 6 6 29.2 1.6
 -16 6 6 0.4 0.5
 -16 6 6 1.3 0.7
 16 6 -6 0.2 0.7
 -16 6 6 0.8 0.7
 -18 6 6 32.8 1.8
 -18 6 6 29.4 1.7
 -18 6 6 32.4 1.8
 18 6 -6 32.7 1.8
 -20 6 6 3.8 0.8
 -20 6 6 2.2 0.8
 -20 6 6 2.8 0.7
 20 6 -6 3.7 0.8
 22 6 -6 2.3 0.8
 -22 6 6 1.7 0.7
 -22 6 6 2.9 0.7
 -24 -6 6 15.1 1
 -24 6 6 16.8 1.1
 -24 6 6 14.1 1.1
 24 6 -6 16.5 1.2
 -26 6 6 21.4 1.2
 26 6 -6 21.9 1.3
 -26 6 6 19.8 1.2
 -26 -6 6 18.5 1.1
 -28 6 6 9.1 0.8
 -28 6 6 10.3 0.8
 28 6 -6 9.3 0.9
 -30 6 6 2.6 0.5
 -32 6 6 0.6 0.3
 -23 -7 -6 0.4 0.3
 21 7 6 0.3 0.4
 -21 -7 -6 1 0.4
 -19 -7 -6 9.4 0.7
 19 7 6 9.8 0.7
 -19 7 -6 11 0.8
 -17 7 -6 2 0.7
 -17 -7 -6 1.2 0.5
 -17 -7 -6 0.7 0.5
 17 7 6 0.9 0.6
 -15 7 -6 13.4 1
 15 7 6 12.4 0.9
 -15 -7 -6 10.9 0.8
 -15 -7 -6 13.1 0.9
 -13 7 -6 9 0.9
 -13 -7 -6 8 0.8
 13 7 6 8.3 0.8
 -13 -7 -6 6.8 0.6
 -11 7 -6 0.5 0.7
 -11 -7 -6 0.3 0.7
 11 7 6 0.5 0.7
 -9 7 -6 26.1 1.6
 -9 7 -6 24.5 1.5
 9 7 6 30.6 1.6
 -9 -7 -6 26.5 1.6
 -7 7 -6 4.7 0.7
 -7 -7 -6 5.7 0.8
 7 7 6 5.8 0.8
 -7 7 -6 5 0.8
 -5 7 -6 14.7 1.1
 5 7 6 16.6 1.1
 -5 7 -6 15.7 1
 -3 -7 -6 1.3 0.6
 -3 7 -6 0.1 0.5
 -3 7 -6 1 0.7
 3 7 6 1.3 0.6
 -1 7 -6 18.6 1.2
 1 7 6 17.6 1.1
 -1 7 -6 16.5 1
 -1 -7 -6 17.4 1.1
 -1 7 6 98.59 5
 1 7 -6 107.89 5
 1 -7 -6 101.59 5
 -3 7 6 3.3 0.6
 3 -7 -6 3.1 0.6
 3 7 -6 3.4 0.6
 3 7 -6 2.4 0.7
 5 -7 -6 39.2 2.1
 5 7 -6 41.7 2.2
 5 7 -6 45.5 2.2
 7 -7 -6 2.7 0.5
 7 7 -6 2.7 0.6
 -7 7 6 3.2 0.6
 9 7 -6 -0.1 0.6
 9 7 -6 -0.3 0.6
 -9 7 6 -0.3 0.6
 11 7 -6 4.8 0.7
 11 7 -6 4.8 0.7
 -11 7 6 4.7 0.7
 13 7 -6 8 0.9
 -13 7 6 8.6 0.8
 13 7 -6 8.1 0.8
 -15 7 6 1.2 0.8
 -15 7 6 1.9 0.7
 -17 7 6 133.59 6.4
 -17 7 6 128.59 6.4
 -19 7 6 20.7 1.4
 -19 7 6 21.8 1.4
 -21 7 6 13.6 1
 -21 7 6 11.5 0.9
 -21 -7 6 12.6 1
 -23 7 6 6.3 0.7
 -23 -7 6 7.9 0.7
 -23 7 6 9.1 0.8
 -25 7 6 3.3 0.6
 -25 7 6 2.4 0.5
 -25 -7 6 2.7 0.5
 -27 7 6 8.6 0.7
 -27 7 6 6.4 0.6
 29 7 -6 2.6 0.5
 31 7 -6 3.1 0.3
 20 8 6 0 0.3
 -18 8 -6 2 0.5
 18 8 6 2.2 0.4
 -18 -8 -6 1.7 0.4
 -16 -8 -6 21.4 1.2
 -16 8 -6 19.6 1.2
 16 8 6 21.8 1.2
 -14 8 -6 6.1 0.7
 -14 -8 -6 5.4 0.7
 14 8 6 6.5 0.7
 -12 8 -6 11.7 0.9
 -12 -8 -6 10.7 0.9
 12 8 6 11.3 0.9
 -10 8 -6 -0.4 0.6
 10 8 6 0.1 0.6
 -10 -8 -6 0.4 0.7
 -8 8 -6 29.8 1.8
 8 8 6 34.8 1.8
 -8 -8 -6 34.1 1.9
 -6 8 -6 30.5 1.7
 6 8 6 33.9 1.8
 -6 8 -6 31.2 1.8
 -4 -8 -6 44.4 2.2
 -4 8 -6 42 2.2
 -4 8 -6 38.4 2.1
 4 8 6 40 2.2
 2 8 6 10.7 0.9
 -2 8 -6 12.8 1
 -2 -8 -6 10.4 0.9
 -2 8 -6 9.7 0.8
 0 8 6 24.4 1.4
 0 -8 -6 23.5 1.4
 2 8 -6 36.9 1.9
 -2 8 6 36 1.9
 2 -8 -6 32.9 1.8
 4 8 -6 10.6 0.9
 4 8 -6 8 1
 4 -8 -6 10.2 0.8
 -4 -8 6 9.5 0.8
 -4 8 6 12 0.9
 -6 -8 6 8 0.8
 6 -8 -6 7.5 0.7
 6 8 -6 9.1 0.9
 6 8 -6 9.8 0.9
 -6 8 6 9.6 0.8
 8 8 -6 0.7 0.7
 8 8 -6 -0.1 0.7
 10 8 -6 44.6 2.4
 10 8 -6 41.5 2.4
 -10 8 6 49.2 2.4
 12 8 -6 31.7 1.7
 12 8 -6 28.1 1.7
 -12 -8 6 32 1.7
 -12 8 6 29.4 1.7
 -14 8 6 27.4 1.6
 14 8 -6 27.6 1.6
 -16 8 6 20.3 1.3
 16 8 -6 17.6 1.3
 18 8 -6 8.8 0.9
 -18 -8 6 10.5 0.9
 -18 8 6 10.5 0.9
 -18 8 6 10.7 1
 -20 8 6 31.3 1.8
 20 8 -6 31.8 1.8
 -20 -8 6 31.1 1.7
 22 8 -6 58.49 2.9
 -22 -8 6 53.29 2.8
 -22 8 6 58.69 2.9
 -24 -8 6 0.2 0.4
 24 8 -6 0.4 0.5
 -24 8 6 0.6 0.5
 -26 -8 6 1.5 0.3
 -26 8 6 2.2 0.4
 26 8 -6 2.4 0.5
 28 8 -6 0.7 0.3
 -15 -9 -6 0.7 0.4
 15 9 6 0.3 0.4
 -15 9 -6 0.1 0.4
 13 9 6 0.7 0.5
 -13 9 -6 -0.1 0.4
 -13 -9 -6 0.3 0.5
 -11 9 -6 2.7 0.5
 -11 -9 -6 3.6 0.6
 11 9 6 4.3 0.6
 9 9 6 47.6 2.2
 -9 -9 -6 49.5 2.2
 -7 9 -6 3.9 0.6
 7 9 6 4.8 0.7
 5 9 6 25.8 1.4
 -5 -9 -6 26 1.4
 -3 -9 -6 5.8 0.7
 3 9 6 5.2 0.8
 3 9 6 5.3 0.6
 1 9 6 9.5 0.8
 -1 -9 -6 9.3 0.8
 1 -9 -6 2.3 0.6
 -1 9 6 2.2 0.6
 1 9 -6 4 0.9
 -3 9 6 52.09 2.6
 -3 -9 6 45.9 2.5
 3 -9 -6 51.09 2.6
 5 -9 -6 32.1 1.8
 5 9 -6 37.4 2
 -5 9 6 36.6 1.9
 -5 -9 6 33.9 1.8
 7 9 -6 22 1.3
 7 9 -6 19.4 1.3
 -7 9 6 21.9 1.2
 -7 -9 6 19.3 1.2
 -9 -9 6 1 0.6
 -9 9 6 1.3 0.6
 9 9 -6 0.6 0.7
 9 9 -6 -0.5 0.7
 11 9 -6 11 0.9
 -11 -9 6 11 0.9
 11 9 -6 9.4 0.9
 -11 9 6 12.2 0.9
 13 9 -6 3.4 0.7
 -13 -9 6 3.6 0.7
 -13 9 6 4.5 0.7
 -13 9 6 5.3 0.8
 15 9 -6 12.3 1
 -15 -9 6 10.8 1
 17 9 -6 0.7 0.6
 19 9 -6 1.7 0.6
 -19 -9 6 2.6 0.6
 -21 -9 6 0.9 0.4
 21 9 -6 0.1 0.5
 -21 9 6 1.1 0.5
 -23 9 6 10.3 0.7
 23 9 -6 9.1 0.6
 -8 -10 -6 6 0.6
 -6 -10 -6 -0.2 0.5
 -4 -10 -6 11.7 0.8
 -2 -10 -6 6.3 0.6
 0 -10 -6 1.7 0.5
 2 -10 -6 -0.1 0.4
 4 -10 -6 -0.3 0.4
 -4 10 6 0 0.4
 -6 10 6 2.1 0.4
 -6 -10 6 1.2 0.4
 -8 -10 6 4.3 0.6
 -8 10 6 5.9 0.5
 -8 10 6 6.3 0.7
 -10 -10 6 -0.2 0.5
 -10 10 6 0.2 0.6
 -10 10 6 0.4 0.4
 -12 -10 6 3.4 0.5
 -12 10 6 3.5 0.6
 -14 -10 6 -0.5 0.5
 14 10 -6 0.1 0.5
 16 10 -6 1.1 0.4
 -16 10 6 0.4 0.5
 18 10 -6 0.1 0.4
 -20 -10 6 0.1 0.3
 -1 11 6 3 0.4
 -3 11 6 1.1 0.4
 -7 11 6 3.7 0.4
 -9 11 6 1.3 0.3
 -11 11 6 0.4 0.3
 -30 0 -7 -0.2 0.3
 -28 0 -7 0.1 0.5
 -26 0 -7 0.2 0.5
 -26 0 -7 -0.9 0.6
 -24 0 -7 -0.2 0.8
 -24 0 -7 0 0.7
 -22 0 -7 -0.5 0.8
 -22 0 -7 0 0.7
 -20 0 -7 -0.6 0.7
 -20 0 -7 -0.7 0.7
 -18 0 -7 0.8 0.7
 -18 0 -7 0.6 0.7
 -16 0 -7 0 0.6
 -14 0 -7 0.3 0.5
 -12 0 -7 -0.4 0.4
 10 0 7 1.1 0.7
 8 0 7 0 0.7
 6 0 7 0 0.7
 6 0 7 0.2 0.4
 4 0 7 0.4 0.7
 4 0 7 0.3 0.3
 2 0 7 -0.2 0.5
 0 0 7 -0.1 0.5
 -2 0 7 0.3 0.4
 -2 0 7 -0.1 0.4
 -4 0 7 0.2 0.5
 -6 0 7 0.3 0.7
 6 0 -7 0.4 0.5
 8 0 -7 0.2 0.6
 -8 0 7 -0.6 0.6
 10 0 -7 -0.1 0.7
 12 0 -7 0.2 0.6
 12 0 -7 -0.3 0.7
 14 0 -7 0.1 0.7
 14 0 -7 0.4 0.7
 16 0 -7 0 0.7
 16 0 -7 -0.1 0.7
 -16 0 7 -0.3 0.7
 18 0 -7 1.2 0.7
 -20 0 7 0 0.4
 -22 0 7 0.4 0.5
 -24 0 7 0.4 0.6
 -26 0 7 0.1 0.6
 -28 0 7 0.6 0.7
 -28 0 7 -0.4 0.6
 -30 0 7 0.5 0.7
 -30 0 7 -0.3 0.7
 -32 0 7 -0.7 0.6
 -34 0 7 0 0.5
 -36 0 7 0.9 0.5
 -36 0 7 0.4 0.4
 38 0 -7 0.6 0.3
 -38 0 7 0.1 0.3
 -29 1 -7 2.1 0.4
 -29 -1 -7 2.2 0.4
 -29 -1 -7 2.9 0.5
 -27 -1 -7 4.3 0.7
 -27 -1 -7 2.5 0.5
 -27 1 -7 3.7 0.5
 -25 1 -7 1.3 0.6
 -25 -1 -7 0.8 0.7
 -23 1 -7 23.8 1.4
 -23 -1 -7 24.4 1.5
 -23 -1 -7 23.3 1.5
 -21 -1 -7 89.59 4.5
 -21 1 -7 87.69 4.5
 -21 -1 -7 95.89 4.5
 -19 -1 -7 137.69 6.7
 -19 1 -7 133.09 6.7
 -19 -1 -7 143.99 6.7
 -19 1 -7 136.89 6.7
 -17 -1 -7 42.1 2.2
 -17 1 -7 39.9 2.1
 -17 -1 -7 42.4 2.2
 -17 1 -7 40.3 2.2
 -15 -1 -7 15.2 1
 -15 1 -7 13.2 0.9
 -15 1 -7 14.3 1
 -15 -1 -7 14.9 1
 -13 -1 -7 18.6 1.1
 -13 1 -7 17.9 1.1
 -13 1 -7 18.5 1.1
 -13 -1 -7 19.1 1.1
 -11 1 -7 36.9 2
 -11 -1 -7 39.5 2
 -11 1 -7 38.6 2
 -11 1 -7 40 2
 -11 -1 -7 38.4 2
 9 1 7 38.8 2.1
 9 1 7 42.4 2.3
 9 -1 7 40.2 2.3
 7 1 7 146.49 7.1
 7 -1 7 146.49 7.1
 7 1 7 141.19 7
 5 -1 7 2.4 0.7
 5 1 7 2.7 0.8
 5 1 7 2.5 0.5
 3 1 7 18.6 1.2
 3 1 7 19.3 1.1
 -1 -1 -7 113.59 5.5
 1 -1 -7 67.39 3.3
 -3 1 7 10.5 0.8
 3 -1 -7 11.7 0.7
 5 1 -7 4228.88 201.28
 -5 1 7 4383.36 201.38
 5 -1 -7 4222.68 201.28
 7 1 -7 351.56 16.8
 -7 -1 7 348.47 16.8
 7 1 -7 337.47 16.9
 -7 1 7 369.56 16.9
 7 -1 -7 364.16 16.9
 9 -1 -7 588.84 28.5
 9 -1 -7 660.73 28.6
 -9 -1 7 591.24 28.6
 9 1 -7 655.53 28.6
 -9 1 7 605.14 28.7
 9 1 -7 587.94 28.6
 -9 1 7 588.94 28.7
 -9 -1 7 565.64 28.6
 11 -1 -7 23.8 1.4
 11 -1 -7 21.7 1.3
 -11 -1 7 23.1 1.3
 11 1 -7 21.3 1.4
 -11 1 7 24 1.4
 -13 1 7 40.2 2.1
 -13 -1 7 36.7 2
 13 -1 -7 34.5 2
 13 -1 -7 38.6 2.1
 -15 -1 7 40.1 2.3
 15 -1 -7 38.4 2.3
 15 -1 -7 39.9 2.2
 15 1 -7 42.2 2.3
 17 -1 -7 57.59 3.3
 17 -1 -7 57.99 3.3
 17 1 -7 69.99 3.4
 17 1 -7 68.59 3.4
 -19 1 7 69.49 3.4
 -19 -1 7 74.89 3.4
 -19 1 7 70.79 3.4
 -21 1 7 55.39 2.9
 -21 -1 7 59.19 2.9
 -21 1 7 60.79 2.9
 -21 -1 7 58.89 2.9
 -23 1 7 1.4 0.5
 -23 -1 7 1.5 0.5
 -23 1 7 1.1 0.6
 -23 -1 7 1.6 0.5
 -25 -1 7 38.5 2
 -25 -1 7 39.6 2
 -25 1 7 37.4 2.1
 -25 1 7 38 2
 -27 1 7 0.8 0.7
 -27 -1 7 1.8 0.6
 -27 -1 7 1.2 0.7
 -27 1 7 2 0.7
 -29 1 7 68.89 3.5
 -29 -1 7 74.79 3.5
 -29 -1 7 62.09 3.4
 -29 1 7 69.69 3.4
 -31 1 7 1.7 0.7
 -31 1 7 2.2 0.7
 -31 -1 7 1.6 0.6
 -33 -1 7 -0.2 0.5
 -33 1 7 0.1 0.6
 -35 -1 7 2.5 0.6
 -35 1 7 0.9 0.5
 -35 1 7 1.3 0.5
 -37 1 7 0.1 0.4
 -37 -1 7 0.2 0.4
 -37 1 7 -0.3 0.3
 -30 -2 -7 0.2 0.3
 -28 -2 -7 1.9 0.5
 -28 -2 -7 1.7 0.5
 -26 2 -7 3.7 0.7
 -24 2 -7 4.1 0.8
 -24 2 -7 2.8 0.5
 22 2 7 13.1 0.9
 -22 2 -7 13.6 1
 20 2 7 31.8 1.8
 -20 2 -7 35 1.9
 -18 2 -7 26.3 1.4
 -18 -2 -7 27.2 1.5
 -18 2 -7 27.6 1.5
 -16 -2 -7 0.8 0.6
 16 2 7 0.9 0.4
 -16 2 -7 1.2 0.6
 -16 -2 -7 1.3 0.7
 -16 2 -7 1.1 0.5
 -16 2 -7 0.7 0.7
 -14 2 -7 7.6 0.7
 14 2 7 5.7 0.5
 -14 -2 -7 8.1 0.7
 -14 2 -7 7.2 0.6
 -14 2 -7 7.8 0.7
 -14 -2 -7 8 0.7
 -12 -2 -7 96.89 4.5
 -12 2 -7 88.39 4.5
 -12 2 -7 93.09 4.5
 -12 2 -7 90.29 4.5
 -12 -2 -7 92.49 4.5
 10 2 7 126.79 6.3
 -10 -2 -7 129.49 6.1
 -10 2 -7 126.99 6.1
 -10 2 -7 122.69 6.1
 -10 -2 -7 126.99 6.1
 -8 -2 -7 26.4 1.7
 8 2 7 25.6 1.5
 8 -2 7 26.4 1.7
 6 -2 7 714.83 36
 6 2 7 806.92 36.1
 -6 -2 -7 819.02 36.2
 4 2 7 45.2 2.3
 4 -2 7 41.3 2.1
 -2 -2 -7 234.48 11.3
 0 -2 -7 263.67 12.6
 2 -2 -7 434.56 20.3
 -2 -2 7 421.66 20.2
 -2 2 7 412.26 20.3
 2 2 -7 427.76 20.2
 4 2 -7 2238.88 102.69
 -4 -2 7 2237.28 102.69
 4 2 -7 2097.09 102.59
 -4 2 7 2277.77 102.79
 -6 -2 7 80.49 3.9
 6 2 -7 84.59 3.9
 -6 2 7 71.49 4
 -8 -2 7 16.5 1.1
 8 2 -7 16.4 1.1
 8 -2 -7 16 1.2
 -8 2 7 16.4 1.2
 -10 2 7 25.6 1.7
 -10 -2 7 25.6 1.6
 10 2 -7 25.9 1.6
 10 -2 -7 28.6 1.6
 -10 -2 7 26 1.5
 -12 -2 7 26.6 1.6
 -12 -2 7 23.2 1.5
 12 2 -7 25.4 1.5
 -12 2 7 23.6 1.5
 -14 2 7 0.1 0.6
 14 -2 -7 0.5 0.6
 -14 -2 7 0.4 0.6
 -16 2 7 8.7 1
 -16 -2 7 9.5 0.9
 16 -2 -7 9.3 0.9
 16 2 -7 10.3 1
 -18 2 7 311.57 15.4
 -18 2 7 313.77 15.4
 18 -2 -7 273.87 15.5
 -20 2 7 26.3 1.5
 -20 2 7 29.7 1.5
 -20 -2 7 31.3 1.5
 -20 2 7 26.6 1.5
 -22 2 7 0 0.4
 -22 2 7 0.2 0.6
 -22 2 7 0.7 0.5
 -22 -2 7 0.2 0.5
 -24 2 7 3.8 0.5
 -24 2 7 5 0.7
 -24 -2 7 5.8 0.6
 -24 2 7 5.6 0.8
 -26 2 7 2.4 0.6
 -26 2 7 2.1 0.8
 -26 -2 7 1.6 0.7
 -28 2 7 26.3 1.5
 -28 2 7 28.3 1.6
 -30 2 7 43.6 2.4
 -30 2 7 53.29 2.5
 -32 2 7 12.9 1
 32 2 -7 14 1
 -34 2 7 10.9 0.8
 -34 2 7 14 0.9
 -36 2 7 5.8 0.6
 38 -2 -7 -0.4 0.3
 -29 -3 -7 12.5 0.8
 -29 -3 -7 13.9 0.8
 -27 -3 -7 2.6 0.5
 -27 -3 -7 2.4 0.6
 -25 3 -7 1.3 0.6
 -25 -3 -7 1.5 0.7
 -23 3 -7 6.7 0.8
 -23 -3 -7 7.3 0.9
 23 3 7 5.5 0.6
 21 3 7 3.3 0.6
 -21 3 -7 3 0.8
 -21 -3 -7 4.5 0.8
 -19 3 -7 2 0.7
 19 3 7 0.9 0.5
 -19 -3 -7 1.9 0.8
 -17 3 -7 74.29 3.6
 -17 -3 -7 74.89 3.6
 17 3 7 65.99 3.5
 -17 3 -7 74.89 3.6
 15 3 7 40.7 2.3
 -15 -3 -7 48.5 2.4
 -15 3 -7 47.8 2.4
 -15 3 -7 46.5 2.3
 -13 -3 -7 33.1 1.7
 -13 3 -7 32.2 1.7
 13 3 7 27 1.6
 -13 3 -7 32.2 1.6
 -11 -3 -7 0.8 0.5
 -11 3 -7 1.6 0.5
 11 3 7 0.5 0.4
 -11 3 -7 1 0.4
 -9 -3 -7 4.5 0.4
 -9 3 -7 4.7 0.5
 -9 -3 -7 4.6 0.5
 -9 3 -7 4.4 0.5
 -7 -3 -7 5.5 0.8
 7 3 7 6.3 0.8
 5 3 7 327.47 16
 -5 -3 -7 337.77 16.1
 -3 -3 -7 4.3 0.8
 3 3 7 4.3 0.7
 -1 -3 -7 23.2 1.4
 1 3 -7 1.1 0.4
 1 -3 -7 1.4 0.6
 -1 3 7 1 0.7
 3 3 -7 46.6 2.4
 -3 3 7 48.5 2.6
 -3 -3 7 50.69 2.5
 -5 -3 7 571.24 27.2
 -7 -3 7 31.5 1.8
 -9 -3 7 255.67 12.4
 -11 -3 7 191.48 8.8
 -11 3 7 185.38 8.8
 -11 -3 7 184.28 8.8
 11 -3 -7 158.68 8.8
 13 3 -7 233.68 10.9
 -13 -3 7 219.18 10.8
 -13 -3 7 214.28 10.8
 -13 3 7 228.28 10.8
 13 -3 -7 217.18 10.9
 15 3 -7 211.08 10.6
 -15 3 7 222.18 10.6
 -15 3 7 224.98 10.6
 -15 -3 7 239.68 10.9
 -15 3 7 238.38 10.9
 -17 -3 7 1.1 0.3
 -17 3 7 1 0.4
 -17 3 7 0.8 0.4
 -17 3 7 1 0.5
 -17 3 7 1.5 0.4
 -19 3 7 11.1 0.7
 -19 3 7 10.5 0.8
 -19 -3 7 10.5 0.7
 -19 3 7 10.4 0.8
 -19 3 7 10 0.7
 -21 3 7 94.09 4.8
 -21 3 7 94.29 4.8
 -21 3 7 102.89 4.9
 -21 -3 7 106.79 4.8
 -23 3 7 16.3 1.1
 -23 3 7 17 1.1
 -23 3 7 18.9 1.2
 -25 3 7 130.19 6.8
 -25 3 7 132.79 6.8
 -27 3 7 23.6 1.4
 -27 3 7 21.9 1.4
 29 3 -7 0 0.8
 -29 3 7 0.6 0.5
 -29 3 7 0.9 0.6
 31 3 -7 1.5 0.7
 33 3 -7 8.9 0.8
 -35 -3 7 0.3 0.5
 -35 3 7 -0.8 0.5
 -37 3 7 4.7 0.5
 -37 -3 7 6.4 0.5
 -28 -4 -7 0.3 0.3
 -26 -4 -7 1.6 0.5
 -24 4 -7 0.9 0.6
 -24 -4 -7 0.4 0.6
 -22 4 -7 0.4 0.6
 -22 -4 -7 -0.4 0.7
 22 4 7 0.1 0.5
 -20 -4 -7 0.4 0.7
 20 4 7 0.3 0.5
 -20 4 -7 0.5 0.6
 -18 4 -7 1 0.8
 18 4 7 1.4 0.6
 -18 -4 -7 1.1 0.7
 -18 4 -7 1 0.6
 -16 4 -7 107.19 4.9
 -16 -4 -7 106.59 4.9
 -16 4 -7 95.19 4.9
 16 4 7 93.19 4.9
 -14 4 -7 43.3 2.1
 14 4 7 37.4 2
 -14 -4 -7 39.6 2.1
 -14 4 -7 39.1 2
 -12 -4 -7 53.49 2.6
 -12 4 -7 57.19 2.7
 12 4 7 49.3 2.6
 -12 -4 -7 53.19 2.6
 -12 4 -7 50.99 2.6
 -10 4 -7 10.4 0.8
 -10 -4 -7 9 0.7
 10 4 7 9.5 0.7
 -10 -4 -7 8.8 0.7
 -8 -4 -7 5.3 0.5
 -8 -4 -7 5.6 0.5
 -8 4 -7 5.7 0.6
 8 4 7 4.8 0.5
 -6 4 -7 12.4 0.8
 6 4 7 11.4 0.7
 -6 4 -7 11.3 0.7
 -6 -4 -7 12 0.7
 -4 -4 -7 25.4 1.6
 -4 -4 -7 23.4 1.3
 -2 -4 -7 12.5 1
 2 4 7 11.4 1
 0 -4 -7 169.38 8.3
 -4 4 7 11.9 1.1
 4 4 -7 13 0.8
 -6 4 7 56.59 3
 -8 4 7 56.09 2.9
 -8 -4 7 51.79 2.8
 -10 4 7 7.4 1
 -10 -4 7 5.8 0.7
 12 4 -7 144.79 6.9
 -12 -4 7 146.09 7.2
 -12 4 7 140.49 6.9
 -14 4 7 2.1 0.5
 -14 4 7 2.2 0.5
 14 4 -7 2.2 0.5
 16 4 -7 0 0.5
 -16 4 7 -0.3 0.5
 -16 4 7 0.2 0.5
 -16 4 7 0.5 0.5
 -18 4 7 25.2 1.4
 -18 4 7 26 1.4
 18 4 -7 22.5 1.4
 -18 4 7 27.5 1.4
 -20 4 7 19.4 1.2
 20 4 -7 17.2 1.2
 -20 4 7 19.2 1.1
 -20 4 7 21.4 1.2
 -20 4 7 20.8 1.2
 -22 4 7 0.1 0.6
 22 4 -7 -0.3 0.6
 -22 4 7 0 0.5
 -22 4 7 0.2 0.7
 -24 4 7 51.09 2.8
 -24 4 7 53.49 2.8
 -24 4 7 59.69 2.9
 26 4 -7 5.8 0.8
 -26 4 7 5.1 0.7
 -26 4 7 4.5 0.6
 -26 4 7 4.4 0.9
 -28 4 7 25 1.5
 28 4 -7 33.7 1.6
 -28 4 7 22.5 1.4
 -28 4 7 29.5 1.6
 -30 4 7 11.3 1
 -30 4 7 9.1 0.8
 32 4 -7 1 0.6
 -32 -4 7 0.3 0.6
 -32 4 7 1 0.6
 -34 4 7 0.7 0.5
 34 4 -7 1.4 0.5
 -34 -4 7 0.8 0.4
 -36 4 7 -0.1 0.3
 -36 -4 7 0.4 0.3
 -27 -5 -7 2.6 0.4
 -25 -5 -7 20.7 1.1
 -25 -5 -7 17.1 1
 -23 5 -7 2.6 0.5
 -23 -5 -7 2.6 0.6
 -23 -5 -7 3.2 0.5
 -21 5 -7 0.6 0.5
 -21 -5 -7 1 0.6
 -19 5 -7 1.3 0.8
 -19 -5 -7 0.5 0.6
 -19 5 -7 0.5 0.5
 -17 -5 -7 25 1.5
 17 5 7 25.9 1.5
 -17 5 -7 25.3 1.4
 15 5 7 5.8 0.7
 -15 -5 -7 6.1 0.7
 -15 -5 -7 6.8 0.6
 13 5 7 8.9 0.8
 -13 -5 -7 8.3 0.7
 -13 5 -7 10 0.9
 -13 -5 -7 9.5 0.7
 -11 -5 -7 7.2 0.7
 -11 5 -7 8.2 0.8
 11 5 7 7 0.7
 -11 -5 -7 6.8 0.6
 -9 5 -7 36.6 2
 -9 -5 -7 40.6 2
 -9 5 -7 40.6 2
 -7 5 -7 46.8 2.4
 -7 5 -7 44.6 2.3
 -7 -5 -7 47.9 2.4
 -5 5 -7 31.9 1.7
 -5 5 -7 31 1.7
 -5 -5 -7 33.2 1.7
 3 5 7 33.3 1.7
 -3 5 -7 30.8 1.7
 -3 -5 -7 32.6 1.7
 -3 5 -7 32 1.7
 1 5 7 189.98 9.1
 -1 5 7 145.59 7.1
 1 -5 -7 148.39 7.1
 -3 5 7 0.5 0.4
 3 -5 -7 0.8 0.4
 5 -5 -7 1.4 0.4
 5 5 -7 1.9 0.4
 -5 5 7 1.8 0.4
 5 5 -7 1.3 0.5
 7 5 -7 82.69 3.8
 7 -5 -7 74.69 3.8
 9 5 -7 21.8 1.1
 9 -5 -7 17.6 1
 11 5 -7 18.4 1.1
 -11 5 7 18.4 1
 11 5 -7 18.6 1.1
 -11 5 7 18.6 1.1
 13 5 -7 1.2 0.4
 -13 5 7 1.3 0.5
 13 5 -7 1.3 0.5
 -13 5 7 1.2 0.5
 15 5 -7 44.6 2.3
 -15 5 7 44.2 2.3
 -17 5 7 34.1 1.8
 -17 5 7 34.5 1.8
 17 5 -7 34.5 1.9
 -19 5 7 14 1
 19 5 -7 14.9 1
 -19 5 7 12.8 1
 -21 5 7 4.6 0.7
 21 5 -7 4.8 0.8
 -21 5 7 5.3 0.8
 23 5 -7 26.6 1.6
 -23 5 7 27.1 1.6
 -23 5 7 25.2 1.5
 25 5 -7 34.6 1.9
 -25 5 7 34.4 1.8
 -25 5 7 30 1.8
 -27 5 7 3.4 0.7
 -27 5 7 3.5 0.8
 27 5 -7 4.5 0.8
 29 5 -7 5.1 0.8
 -29 -5 7 4.9 0.6
 -29 5 7 4 0.8
 -29 5 7 4.4 0.6
 31 5 -7 0.5 0.6
 -31 -5 7 0.8 0.4
 -31 5 7 0.2 0.6
 33 5 -7 0.2 0.5
 -33 -5 7 0 0.3
 -33 5 7 -0.2 0.4
 -35 5 7 0.8 0.3
 -24 -6 -7 1.1 0.4
 -22 -6 -7 2.3 0.5
 20 6 7 1 0.5
 -20 -6 -7 1.3 0.6
 18 6 7 6.4 0.7
 -18 -6 -7 6.4 0.7
 -18 6 -7 7.8 0.9
 -16 6 -7 0.4 0.8
 -16 -6 -7 0.4 0.5
 -16 -6 -7 0.1 0.6
 -14 6 -7 43.6 2.3
 -14 -6 -7 44.1 2.3
 -12 -6 -7 28 1.6
 -12 6 -7 28.7 1.6
 -10 -6 -7 3 0.6
 -10 6 -7 3 0.7
 -10 -6 -7 3.9 0.7
 -10 6 -7 2.6 0.6
 -8 6 -7 0.1 0.6
 8 6 7 0 0.6
 -8 6 -7 -0.2 0.6
 -8 -6 -7 0.3 0.5
 -8 -6 -7 -0.1 0.6
 -6 6 -7 7.9 0.7
 -6 -6 -7 7.4 0.7
 6 6 7 6.6 0.7
 -6 6 -7 7.2 0.7
 -4 6 -7 2.4 0.5
 -4 -6 -7 2.5 0.6
 -4 6 -7 2.8 0.6
 4 6 7 2.4 0.6
 -2 6 -7 29.8 1.5
 2 6 7 28.9 1.6
 -2 6 -7 28.1 1.6
 0 6 -7 8.3 0.7
 0 6 -7 8.4 0.7
 0 6 7 7.8 0.7
 0 -6 -7 8.7 0.7
 2 -6 -7 0.4 0.4
 -2 6 7 0.3 0.5
 2 6 -7 0.4 0.5
 4 6 -7 17.8 1
 -4 6 7 16.4 1
 4 6 -7 17.5 1.1
 4 -6 -7 16.1 1
 6 6 -7 25.9 1.4
 6 6 -7 27 1.4
 -6 6 7 24 1.4
 6 -6 -7 24.9 1.4
 8 -6 -7 0.9 0.4
 8 6 -7 0.4 0.5
 10 6 -7 1.7 0.6
 -10 6 7 0.5 0.6
 -12 6 7 12 0.8
 -12 6 7 11.9 0.9
 12 6 -7 11.5 0.9
 -14 6 7 2.4 0.5
 -14 6 7 2.6 0.6
 14 6 -7 2.8 0.6
 -16 6 7 26.1 1.5
 -16 6 7 27.1 1.6
 -16 6 7 25.8 1.5
 16 6 -7 28.1 1.6
 -18 6 7 61.49 3.1
 18 6 -7 60.69 3.1
 -18 6 7 61.19 3.1
 -18 6 7 58.29 3
 20 6 -7 30.7 1.8
 -20 6 7 30.9 1.8
 -20 6 7 34.8 1.8
 -20 6 7 32.3 1.8
 22 6 -7 4.3 0.8
 -22 6 7 3.9 0.7
 -22 6 7 3.3 0.7
 -24 -6 7 0.8 0.6
 -24 6 7 0.7 0.7
 24 6 -7 0.1 0.7
 -24 6 7 0.2 0.7
 -26 -6 7 0.1 0.5
 -26 6 7 -0.1 0.6
 26 6 -7 -0.6 0.7
 -26 6 7 0.3 0.6
 -28 6 7 2.3 0.6
 -28 6 7 2.3 0.6
 28 6 -7 1.1 0.7
 -30 6 7 3.1 0.5
 -30 6 7 3.9 0.5
 -32 6 7 1.5 0.4
 -21 -7 -7 1.2 0.3
 -19 -7 -7 7.6 0.6
 19 7 7 7.1 0.6
 -17 -7 -7 61.89 3
 -17 7 -7 64.99 3.1
 17 7 7 59.59 3.1
 -17 -7 -7 59.99 3
 -15 7 -7 5.6 0.7
 15 7 7 6.2 0.7
 -15 -7 -7 5.3 0.7
 -15 -7 -7 4.8 0.6
 -13 7 -7 -0.1 0.7
 -13 -7 -7 1 0.6
 13 7 7 0.9 0.6
 -13 -7 -7 0.6 0.5
 -11 7 -7 28.7 1.7
 11 7 7 27.8 1.6
 -11 -7 -7 31.3 1.7
 9 7 7 32.3 1.7
 -9 -7 -7 31.8 1.8
 -9 7 -7 28.5 1.7
 -9 7 -7 31.4 1.7
 -7 -7 -7 198.78 9.4
 7 7 7 195.08 9.4
 -7 7 -7 190.78 9.4
 -7 7 -7 195.08 9.4
 5 7 7 268.27 12.6
 -5 7 -7 262.57 12.6
 -5 7 -7 258.17 12.6
 3 7 7 59.19 3
 -3 7 -7 58.79 3
 -3 7 -7 54.59 2.9
 -3 -7 -7 62.99 3
 1 7 7 29.9 1.7
 -1 7 -7 29.4 1.8
 -1 -7 -7 31.9 1.7
 -1 7 7 9.1 0.8
 1 -7 -7 8.4 0.8
 3 7 -7 124.99 5.9
 -3 7 7 118.19 5.9
 3 7 -7 123.59 5.9
 3 -7 -7 118.39 5.9
 5 7 -7 12 0.9
 5 7 -7 11.4 1
 5 -7 -7 10.8 0.8
 7 7 -7 47.4 2.4
 -7 7 7 48.4 2.4
 7 7 -7 46.1 2.4
 7 -7 -7 43.4 2.3
 9 7 -7 32.6 1.8
 9 7 -7 33.6 1.8
 -9 7 7 32.6 1.8
 11 7 -7 3.9 0.7
 11 7 -7 3 0.7
 -11 7 7 3.8 0.7
 13 7 -7 18.5 1.2
 -13 7 7 20.3 1.3
 13 7 -7 20.9 1.3
 -15 7 7 212.38 10
 15 7 -7 214.78 10
 -15 7 7 212.68 10
 15 7 -7 193.68 9.9
 -17 7 7 32.9 1.9
 -17 7 7 32.2 1.9
 -19 7 7 10.7 1
 -19 7 7 8.9 0.8
 -19 7 7 10.5 1
 -21 7 7 29.6 1.5
 -21 -7 7 26.7 1.5
 -23 7 7 32.8 1.9
 -23 -7 7 35.8 1.9
 -25 7 7 11.3 0.8
 -25 7 7 9.1 0.7
 -25 -7 7 10.4 0.8
 -27 7 7 2.1 0.5
 -27 -7 7 1.8 0.4
 -27 7 7 2.1 0.4
 29 7 -7 -0.1 0.4
 -29 7 7 -0.1 0.4
 31 7 -7 1.1 0.3
 18 8 7 7 0.5
 -16 8 -7 0.3 0.5
 16 8 7 -0.6 0.4
 -16 -8 -7 -0.5 0.4
 -14 8 -7 0.3 0.6
 -14 -8 -7 0.2 0.5
 14 8 7 0.1 0.5
 -12 8 -7 8.6 0.8
 12 8 7 9.6 0.8
 -12 -8 -7 10.2 0.8
 10 8 7 23 1.3
 -10 -8 -7 23.5 1.4
 -10 8 -7 20.6 1.3
 -8 8 -7 9.9 0.8
 8 8 7 11 0.9
 -8 -8 -7 11.4 1
 -6 8 -7 3.1 0.6
 6 8 7 3.2 0.7
 -6 8 -7 3.9 0.8
 -4 8 -7 9.9 0.8
 -4 -8 -7 11.4 1
 -4 8 -7 12.2 1
 4 8 7 10.5 0.9
 2 8 7 0 0.7
 -2 8 -7 1.3 0.8
 -2 -8 -7 0.6 0.7
 0 8 7 12.9 1
 0 8 -7 13.3 1.1
 0 -8 -7 12.1 1
 2 -8 -7 8 0.8
 -2 8 7 8.8 0.9
 -2 -8 7 7.5 0.7
 4 8 -7 113.39 5.3
 4 8 -7 112.69 5.4
 -4 8 7 112.69 5.3
 -4 -8 7 97.99 5.3
 4 -8 -7 108.99 5.3
 6 -8 -7 9.2 0.8
 6 8 -7 8.9 1
 6 8 -7 11.3 0.9
 -6 8 7 9.5 0.9
 8 8 -7 10.8 0.9
 -8 8 7 9.8 0.9
 8 8 -7 8.9 0.9
 8 -8 -7 8 0.7
 -10 8 7 5.6 0.8
 10 8 -7 7.3 0.8
 10 8 -7 6.4 0.8
 -12 8 7 2.7 0.8
 12 8 -7 2.3 0.7
 12 8 -7 1.9 0.7
 -14 8 7 25.6 1.4
 14 8 -7 21.1 1.3
 14 8 -7 24.2 1.4
 16 8 -7 39.1 2.2
 -16 8 7 41.7 2.2
 -16 8 7 44.2 2.3
 -18 8 7 15 1.1
 -18 8 7 15.1 1.1
 18 8 -7 12.3 1
 -18 -8 7 12 1
 20 8 -7 7.6 0.9
 -20 -8 7 8.4 0.9
 -22 -8 7 2.4 0.6
 22 8 -7 3 0.7
 -24 8 7 2.6 0.6
 -24 -8 7 1.2 0.5
 24 8 -7 2.2 0.5
 26 8 -7 -0.3 0.4
 -26 -8 7 -0.3 0.3
 -26 8 7 0.3 0.4
 28 8 -7 0.2 0.3
 15 9 7 0.8 0.3
 -15 -9 -7 1 0.4
 -13 -9 -7 -0.6 0.4
 13 9 7 0.7 0.4
 -13 9 -7 0.5 0.4
 -11 9 -7 0.7 0.4
 -11 -9 -7 1 0.5
 11 9 7 0.6 0.5
 -9 9 -7 0.6 0.5
 -9 -9 -7 1.6 0.6
 9 9 7 2.4 0.6
 -7 9 -7 15.5 1.1
 7 9 7 24.7 1.2
 -5 -9 -7 0.5 0.7
 5 9 7 0.2 0.6
 -3 -9 -7 0.9 0.7
 3 9 7 0.3 0.6
 -1 -9 -7 -0.6 0.6
 1 9 7 -0.6 0.5
 -1 9 -7 0 0.8
 1 -9 -7 0.9 0.6
 -1 9 7 0.3 0.6
 -3 -9 7 4.5 0.5
 3 -9 -7 5.5 0.7
 3 9 -7 6.9 0.9
 -3 9 7 5.8 0.7
 -5 -9 7 22.4 1.3
 -5 9 7 24.1 1.4
 5 -9 -7 23.1 1.3
 -7 -9 7 1.3 0.6
 -7 9 7 0.4 0.6
 7 9 -7 1.2 0.6
 7 9 -7 0.5 0.7
 7 -9 -7 -0.5 0.5
 9 9 -7 5 0.7
 -9 -9 7 4.1 0.7
 -9 9 7 5.4 0.7
 11 9 -7 19.7 1.3
 11 9 -7 22.7 1.3
 -11 -9 7 19.6 1.2
 -11 9 7 20.3 1.2
 -13 -9 7 0.9 0.6
 13 9 -7 1 0.6
 -13 9 7 0 0.6
 -15 -9 7 0.4 0.7
 15 9 -7 -0.7 0.6
 17 9 -7 48.2 2.5
 -19 9 7 5.2 0.7
 19 9 -7 4.4 0.6
 -19 -9 7 4.6 0.6
 -21 9 7 4.8 0.6
 21 9 -7 3.5 0.5
 -21 -9 7 3.3 0.5
 23 9 -7 -1.3 0.4
 -23 -9 7 0.7 0.3
 -10 -10 -7 0.5 0.4
 -6 -10 -7 0.4 0.5
 -4 -10 -7 0.8 0.5
 -2 -10 -7 0.6 0.5
 0 -10 -7 0.1 0.5
 -2 10 7 1.4 0.4
 2 -10 -7 1.5 0.5
 4 -10 -7 2.1 0.4
 -4 10 7 2.1 0.4
 -6 -10 7 2 0.4
 -6 10 7 2.4 0.5
 -8 10 7 9.3 0.8
 -8 10 7 8.6 0.6
 -8 -10 7 7.8 0.6
 -10 10 7 1.4 0.6
 -10 -10 7 0.6 0.5
 -10 10 7 1.3 0.5
 -12 -10 7 3.3 0.5
 -12 10 7 3.8 0.6
 -12 10 7 2.8 0.5
 -14 -10 7 0.5 0.5
 -14 10 7 0.3 0.5
 -16 -10 7 12.2 0.8
 16 10 -7 12.8 0.8
 18 10 -7 0.3 0.3
 -20 10 7 0.3 0.3
 -3 11 7 0.6 0.3
 -5 11 7 7.5 0.5
 -7 11 7 0.4 0.3
 -9 11 7 0 0.3
 -11 11 7 0.8 0.3
 -28 0 -8 5.1 0.5
 -26 0 -8 30.1 1.6
 -24 0 -8 2 0.5
 -24 0 -8 3 0.8
 -24 0 -8 2.8 0.7
 -22 0 -8 2.9 0.8
 -22 0 -8 3.9 0.8
 -20 0 -8 75.49 3.8
 -20 0 -8 75.69 3.8
 -18 0 -8 241.98 11.6
 -16 0 -8 37 2
 -14 0 -8 1.3 0.5
 -12 0 -8 113.69 5.5
 -10 0 -8 220.58 11
 -10 0 -8 239.88 11
 8 0 8 407.66 19.6
 6 0 8 37.2 2.1
 6 0 8 37.9 1.9
 4 0 8 83.79 4.2
 4 0 8 89.69 4.3
 2 0 8 417.96 20
 0 0 8 488.15 23.2
 -2 0 8 238.98 11.4
 -2 0 8 236.78 11.3
 -4 0 8 14.4 0.9
 -6 0 8 2781.62 126.99
 6 0 -8 2557.84 126.99
 -6 0 8 2724.43 126.99
 8 0 -8 4124.89 191.48
 -8 0 8 3915.21 191.48
 10 0 -8 1357.46 64.49
 12 0 -8 203.38 9.9
 14 0 -8 19.1 1.3
 14 0 -8 18.1 1.2
 -16 0 8 56.79 3.3
 16 0 -8 65.09 3.2
 16 0 -8 63.99 3.3
 18 0 -8 0.5 0.6
 -18 0 8 0 0.4
 -20 0 8 115.69 5.6
 -22 0 8 18.2 1.1
 -24 0 8 35.7 1.9
 -26 0 8 101.39 5
 -28 0 8 1.6 0.7
 -30 0 8 27.7 1.6
 -32 0 8 9.6 0.8
 -34 0 8 0.9 0.5
 -36 0 8 2.3 0.4
 -36 0 8 2.3 0.5
 -38 0 8 0.3 0.3
 -29 -1 -8 3.9 0.5
 -27 1 -8 -0.2 0.4
 -27 -1 -8 0.5 0.4
 -27 -1 -8 0.6 0.5
 -25 -1 -8 0.2 0.5
 -25 -1 -8 0.6 0.7
 -25 1 -8 1 0.5
 -23 -1 -8 30.1 1.6
 -23 1 -8 25.5 1.5
 -21 -1 -8 21.1 1.3
 -21 -1 -8 18.5 1.3
 -21 1 -8 20.2 1.3
 -21 1 -8 21.6 1.4
 -19 -1 -8 12.8 1
 -19 1 -8 12.2 1
 -19 -1 -8 11.9 1
 -19 1 -8 13.1 1
 -17 1 -8 3.5 0.7
 -17 -1 -8 3.5 0.7
 -17 -1 -8 1.8 0.7
 -17 1 -8 2.4 0.6
 -15 -1 -8 35.5 1.9
 -15 1 -8 35.2 1.9
 -15 -1 -8 38.1 1.9
 -15 1 -8 35.9 1.9
 -13 -1 -8 9.9 0.8
 -13 1 -8 10 0.7
 -13 1 -8 11.1 0.8
 -13 -1 -8 10.4 0.8
 -11 1 -8 3.4 0.5
 -11 -1 -8 4.1 0.5
 -11 -1 -8 2.9 0.5
 -11 1 -8 3.5 0.5
 -9 1 -8 5 0.5
 9 -1 8 4 0.8
 9 1 8 6 0.9
 -9 1 -8 5.2 0.5
 -9 -1 -8 6.1 0.5
 7 1 8 560.54 26
 7 -1 8 548.05 26
 7 1 8 529.05 25.9
 5 -1 8 1.1 0.7
 5 1 8 0.1 0.7
 5 1 8 -0.1 0.5
 3 1 8 81.09 4
 3 1 8 78.79 4
 3 -1 8 81.39 4
 -3 1 8 0.1 0.6
 -5 1 8 988.2 44
 5 1 -8 899.01 43.9
 -7 1 8 165.18 7.7
 -7 -1 8 156.68 7.6
 7 1 -8 159.08 7.6
 7 -1 -8 157.28 7.7
 9 1 -8 164.38 8.2
 -9 1 8 178.68 8.3
 9 -1 -8 158.98 8.1
 9 -1 -8 180.58 8.2
 -9 -1 8 169.88 8.1
 9 1 -8 191.38 8.2
 -11 1 8 1.4 0.7
 -11 -1 8 1.2 0.6
 -11 -1 8 1.5 0.7
 11 -1 -8 1.3 0.5
 11 -1 -8 1.3 0.7
 11 1 -8 1.2 0.7
 11 1 -8 1.6 0.7
 -13 1 8 5.8 0.9
 -13 -1 8 7.4 0.7
 13 -1 -8 7.3 0.9
 13 -1 -8 7.7 0.7
 15 1 -8 5.3 0.8
 -15 -1 8 2.4 0.8
 15 -1 -8 3 0.8
 15 -1 -8 4.7 0.7
 17 1 -8 498.15 20.3
 17 -1 -8 386.06 20.2
 17 1 -8 462.65 20.2
 17 -1 -8 375.66 20.1
 -19 1 8 0.8 0.5
 -19 1 8 0.4 0.4
 -19 -1 8 0.2 0.4
 -21 1 8 13 0.9
 -21 -1 8 14.8 0.9
 -21 1 8 14.4 0.9
 -21 -1 8 13.9 0.9
 -23 1 8 0.2 0.5
 -23 -1 8 0.3 0.5
 -23 -1 8 0.5 0.5
 -23 1 8 -0.5 0.6
 -25 1 8 12 0.9
 -25 -1 8 11.2 0.9
 -25 -1 8 10.3 0.8
 -25 1 8 12.5 0.9
 -27 1 8 -0.3 0.6
 -27 -1 8 1 0.7
 -27 1 8 0.7 0.7
 -27 -1 8 -0.5 0.5
 -29 1 8 42.2 2.1
 -29 -1 8 42.2 2.1
 -29 1 8 37.3 2.1
 -29 -1 8 37.3 2.1
 -31 1 8 20.7 1.3
 -31 -1 8 19.1 1.2
 -31 1 8 19.5 1.3
 -33 1 8 17 1.1
 -33 -1 8 15.5 1
 35 1 -8 2.6 0.6
 -35 1 8 2.9 0.6
 -37 -1 8 0.8 0.5
 -37 1 8 0.1 0.4
 -37 1 8 0 0.4
 -28 -2 -8 6.6 0.6
 -28 -2 -8 9.6 0.7
 -26 -2 -8 1.6 0.5
 -26 -2 -8 1.9 0.6
 -24 2 -8 2.9 0.5
 -24 2 -8 3.9 0.7
 -22 2 -8 1.4 0.5
 -22 2 -8 1.1 0.8
 -20 2 -8 41.4 2.3
 -20 2 -8 48 2.4
 -18 2 -8 86.29 4.4
 -18 2 -8 95.39 4.5
 -16 -2 -8 59.39 3
 -16 2 -8 57.59 2.9
 -16 2 -8 59.49 3
 -14 -2 -8 21.2 1.3
 -14 2 -8 21.1 1.2
 -14 2 -8 22.2 1.3
 -14 2 -8 20.5 1.2
 -14 -2 -8 21.7 1.2
 -12 -2 -8 2 0.5
 -12 2 -8 2.2 0.5
 -12 -2 -8 2.2 0.5
 -12 2 -8 1.6 0.4
 -12 2 -8 2.3 0.5
 -10 2 -8 61.09 3
 -10 -2 -8 61.69 3
 -10 2 -8 59.69 3
 -10 -2 -8 61.59 3
 8 2 8 68.99 3.7
 8 -2 8 67.19 3.8
 -8 -2 -8 74.29 3.5
 -8 2 -8 70.89 3.5
 -8 -2 -8 72.79 3.5
 6 2 8 480.55 23.1
 -6 -2 -8 483.95 23.1
 4 2 8 538.25 21.5
 -4 -2 -8 567.24 21.5
 -2 -2 -8 25.2 1.5
 0 -2 -8 8.3 0.8
 2 -2 -8 904.31 42.8
 -2 -2 8 907.81 42.7
 -2 2 8 875.51 42.8
 4 -2 -8 1529.75 72.89
 -4 -2 8 1542.75 72.89
 -4 2 8 1546.15 72.99
 4 2 -8 1526.25 72.89
 6 2 -8 8.4 0.6
 -6 -2 8 9.2 0.8
 -6 2 8 8.7 0.9
 6 2 -8 9.5 0.8
 -8 2 8 7.7 0.9
 8 2 -8 9.1 0.9
 -8 -2 8 9.4 0.8
 8 -2 -8 7.1 0.8
 10 2 -8 1.4 0.7
 -10 2 8 0.5 0.7
 10 -2 -8 0.4 0.7
 -10 -2 8 0.1 0.6
 -10 -2 8 0 0.6
 -12 -2 8 87.99 4.3
 -12 -2 8 81.79 4.4
 12 -2 -8 88.29 4.4
 -12 2 8 86.89 4.4
 12 2 -8 89.59 4.4
 14 -2 -8 12.3 1.1
 14 -2 -8 11.6 0.9
 -14 -2 8 11.5 1
 -14 -2 8 9.7 0.9
 14 2 -8 10.8 1.1
 -14 2 8 11.4 1
 -16 2 8 54.89 2.9
 16 -2 -8 50.59 2.7
 -16 -2 8 51.39 2.8
 -18 2 8 52.69 2.7
 -18 2 8 52.59 2.7
 -18 -2 8 60.09 2.7
 -18 2 8 50.19 2.7
 -18 -2 8 52.39 2.9
 -20 2 8 6.3 0.6
 -20 2 8 5.6 0.6
 -20 -2 8 7.8 0.6
 -20 2 8 6 0.7
 -22 -2 8 4.1 0.5
 -22 2 8 3.8 0.6
 -22 2 8 3.3 0.6
 -24 2 8 19.6 1.3
 -24 2 8 20.7 1.3
 -26 2 8 39.1 2.2
 -26 -2 8 44.3 2.2
 -26 2 8 40.6 2.2
 -28 -2 8 2.4 0.7
 -28 2 8 1.2 0.6
 -28 2 8 3 0.8
 -30 2 8 5.6 0.7
 -30 2 8 6.8 0.9
 32 2 -8 0.8 0.7
 -32 2 8 0.4 0.7
 34 2 -8 6 0.7
 -34 2 8 5.1 0.7
 36 2 -8 14.1 0.8
 -36 2 8 10.3 0.8
 -38 2 8 -0.1 0.3
 -29 -3 -8 -0.1 0.3
 -27 -3 -8 0.3 0.5
 -27 -3 -8 0.3 0.4
 -25 3 -8 0.6 0.6
 -25 -3 -8 1 0.6
 -25 -3 -8 1 0.6
 -23 3 -8 8.5 0.8
 -23 -3 -8 7.8 0.9
 -21 -3 -8 20.2 1.3
 -21 3 -8 20.1 1.3
 -19 3 -8 1.8 0.7
 -19 -3 -8 1.1 0.8
 -17 3 -8 131.49 6
 -17 -3 -8 140.09 6
 -15 3 -8 250.27 11.4
 -15 -3 -8 261.97 11.4
 -15 3 -8 245.58 11.4
 -13 -3 -8 77.99 3.8
 -13 3 -8 76.79 3.8
 -13 3 -8 73.69 3.7
 -11 3 -8 31 1.6
 -11 -3 -8 28.9 1.6
 -11 3 -8 30.1 1.6
 -9 -3 -8 83.69 4.1
 -9 3 -8 82.79 4.1
 -9 -3 -8 83.39 4
 -9 3 -8 82.19 4
 7 3 8 135.89 6.8
 -7 -3 -8 135.69 6.5
 -7 3 -8 136.79 6.6
 -5 -3 -8 26.8 1.6
 5 3 8 25.5 1.6
 3 3 8 6.5 0.8
 -3 -3 -8 7.4 0.8
 -1 -3 -8 184.28 9
 1 -3 -8 79.79 3.8
 -1 3 8 70.99 3.9
 -3 3 8 153.58 7.5
 -3 -3 8 143.79 7.4
 3 3 -8 165.78 7.4
 5 3 -8 8.2 0.7
 -5 3 8 6.4 0.9
 -5 -3 8 6.7 0.7
 7 3 -8 494.25 22.6
 -7 3 8 457.25 22.6
 -7 -3 8 463.75 22.6
 9 3 -8 100.09 4.8
 -9 -3 8 90.29 4.8
 11 3 -8 188.68 9.1
 -11 -3 8 185.78 9.1
 -11 -3 8 185.48 9.1
 13 3 -8 62.49 3.2
 -13 -3 8 59.39 3.2
 -13 3 8 61.09 3.2
 -13 -3 8 57.09 3.2
 -15 -3 8 37.1 2.1
 -15 3 8 35.8 1.9
 -15 3 8 38.3 1.9
 -17 3 8 8.5 0.6
 -17 3 8 10.4 0.7
 -17 3 8 10 0.7
 -17 3 8 10 0.7
 -17 -3 8 9.5 0.6
 -19 3 8 18.4 1.1
 -19 3 8 17.9 1.1
 -19 -3 8 20.3 1
 -19 3 8 18.8 1.1
 -19 3 8 19.5 1.1
 -21 3 8 18.9 1.1
 -21 3 8 18.7 1.2
 -21 -3 8 19.9 1.1
 -21 3 8 17.5 1.1
 -21 3 8 17 1.1
 -23 3 8 8.2 0.7
 -23 -3 8 10.6 0.7
 -23 3 8 9.8 0.8
 -25 3 8 16.7 1.1
 25 3 -8 21 1.2
 -25 3 8 18.4 1.2
 -25 -3 8 20.1 1.2
 -27 3 8 0.2 0.5
 -27 3 8 0.5 0.6
 27 3 -8 0.9 0.7
 29 3 -8 23.3 1.3
 -29 3 8 17.2 1.2
 31 3 -8 10.3 0.9
 -31 3 8 6.6 0.7
 33 3 -8 2.3 0.7
 -33 3 8 2.2 0.7
 35 3 -8 6.8 0.7
 -35 -3 8 7 0.7
 -35 3 8 5 0.6
 -37 3 8 0.1 0.4
 37 3 -8 -0.1 0.4
 -26 -4 -8 8.6 0.7
 -26 -4 -8 10 0.7
 -24 4 -8 33.9 1.8
 -24 -4 -8 35.6 1.8
 -22 -4 -8 0.6 0.6
 -22 4 -8 0 0.6
 -20 4 -8 4.1 0.7
 -20 -4 -8 4.6 0.8
 -18 4 -8 1.2 0.6
 -18 4 -8 0.6 0.8
 -18 -4 -8 0.6 0.7
 18 4 8 0.4 0.5
 -16 4 -8 5.1 0.7
 -16 4 -8 5.6 0.8
 16 4 8 4.4 0.6
 -16 -4 -8 4.9 0.7
 -14 4 -8 18.4 1.1
 14 4 8 15.1 1
 -14 -4 -8 17 1.1
 -14 4 -8 16.6 1
 12 4 8 24 1.4
 -12 4 -8 27.9 1.5
 -12 -4 -8 26.6 1.4
 -12 4 -8 26 1.4
 -12 -4 -8 26.3 1.4
 -10 4 -8 14 0.9
 10 4 8 12.6 0.8
 -10 -4 -8 13.9 0.9
 -10 -4 -8 14.8 0.9
 -8 4 -8 15.2 0.9
 8 4 8 13.2 0.8
 -8 -4 -8 13.8 0.8
 -8 -4 -8 14 0.9
 -6 4 -8 30.7 1.5
 -6 -4 -8 31.5 1.5
 6 4 8 26.2 1.5
 -6 4 -8 29.4 1.5
 -6 -4 -8 28.7 1.5
 -4 -4 -8 2 0.4
 -2 -4 -8 165.48 7.9
 -2 -4 -8 157.28 7.6
 0 -4 -8 238.28 11
 0 4 8 213.18 11
 -2 4 8 200.98 10.3
 2 -4 -8 220.58 10.3
 4 4 -8 130.39 6.4
 -8 4 8 35.3 2.1
 -8 -4 8 32.6 1.9
 -10 -4 8 3.8 0.6
 -12 -4 8 1.4 0.7
 -12 4 8 2.4 0.5
 -12 4 8 2.7 0.5
 14 4 -8 6.7 0.6
 14 4 -8 6.8 0.6
 -14 4 8 6.6 0.6
 -14 4 8 7.1 0.6
 16 4 -8 168.98 8.1
 -16 4 8 175.78 8.1
 -16 4 8 165.48 8.1
 -16 4 8 168.48 8.1
 -18 4 8 34.7 1.8
 18 4 -8 32.9 1.8
 -18 4 8 34.6 1.8
 -18 4 8 36.2 1.8
 -18 4 8 34.8 1.8
 20 4 -8 1.7 0.6
 -20 4 8 2 0.5
 -20 4 8 2.3 0.5
 -20 4 8 2.1 0.6
 -20 4 8 3.3 0.7
 -22 4 8 25.8 1.5
 22 4 -8 27.3 1.5
 -22 4 8 27.9 1.6
 -22 4 8 26.7 1.5
 -22 4 8 26.8 1.6
 -24 4 8 15.9 1.1
 24 4 -8 19 1.2
 -24 4 8 16.8 1.1
 -26 4 8 0.2 0.5
 26 4 -8 0 0.7
 -26 4 8 0.2 0.5
 -26 4 8 0.1 0.8
 -28 4 8 11.1 0.9
 28 4 -8 14 1
 -28 4 8 10.1 0.8
 -28 4 8 13 1.1
 30 4 -8 8.2 0.9
 -30 4 8 7.2 0.9
 32 4 -8 1 0.7
 -32 4 8 0.1 0.6
 34 4 -8 1.4 0.5
 -34 4 8 1.7 0.6
 -34 -4 8 1.5 0.5
 36 4 -8 0.8 0.4
 -36 -4 8 1 0.3
 -25 -5 -8 0.1 0.3
 -25 -5 -8 0.5 0.4
 -23 -5 -8 0 0.5
 -23 -5 -8 0 0.5
 -21 5 -8 3.8 0.5
 -21 -5 -8 3.8 0.7
 -21 -5 -8 3.3 0.6
 -19 5 -8 0.5 0.5
 -19 -5 -8 1.9 0.6
 -17 5 -8 2.2 0.8
 -17 -5 -8 2.6 0.6
 -17 5 -8 2 0.5
 -15 5 -8 32.1 1.7
 -15 -5 -8 27.7 1.6
 -15 -5 -8 29.1 1.6
 -13 5 -8 7.1 0.8
 -13 -5 -8 5.7 0.6
 -13 -5 -8 5 0.6
 -11 5 -8 5.4 0.7
 -11 -5 -8 6 0.7
 -11 -5 -8 5.6 0.6
 -9 5 -8 29 1.5
 -9 -5 -8 29.3 1.5
 -9 -5 -8 25.5 1.5
 -7 5 -8 15.3 1
 -7 5 -8 16.4 1
 -7 -5 -8 16.3 1
 -5 5 -8 71.39 3.7
 -5 -5 -8 75.89 3.6
 5 5 8 72.19 3.6
 -5 5 -8 73.49 3.6
 -5 -5 -8 78.59 3.7
 3 5 8 21.9 1.2
 -3 5 -8 20.4 1.2
 -3 -5 -8 21.7 1.2
 -3 -5 -8 22.7 1.2
 -3 5 -8 22 1.2
 1 5 8 1.2 0.4
 1 -5 -8 100.89 4.8
 -1 5 8 98.99 4.8
 -3 5 8 4.2 0.5
 3 5 -8 4.6 0.6
 3 -5 -8 3.2 0.5
 5 5 -8 15.9 1
 5 5 -8 16.3 0.9
 -5 5 8 14.2 0.9
 5 -5 -8 14.7 0.9
 7 5 -8 14.5 0.9
 7 5 -8 14.2 0.8
 7 -5 -8 12.2 0.8
 9 -5 -8 15.3 0.9
 9 5 -8 16.4 1
 11 5 -8 9.8 0.7
 11 5 -8 10.3 0.7
 -11 5 8 9.8 0.7
 13 5 -8 20 1.2
 13 5 -8 19.9 1.2
 -13 5 8 20.9 1.2
 15 5 -8 26.6 1.4
 15 5 -8 25.7 1.4
 -15 5 8 26.6 1.4
 -17 5 8 33.4 1.8
 17 5 -8 33 1.8
 -17 5 8 32.3 1.8
 -19 5 8 34.5 1.8
 19 5 -8 33.5 1.8
 -19 5 8 34.6 1.9
 -19 5 8 32.9 1.8
 -21 5 8 16.3 1.2
 -21 5 8 15.8 1.1
 -21 5 8 15.8 1.1
 21 5 -8 17.1 1.1
 -23 5 8 21.8 1.4
 23 5 -8 25.3 1.5
 -23 5 8 25.2 1.5
 25 5 -8 4.7 0.9
 -25 5 8 5.6 0.7
 -25 5 8 7.5 0.9
 27 5 -8 5.6 0.8
 -27 5 8 5.3 0.7
 -27 5 8 5.6 0.8
 29 5 -8 50.79 2.5
 -29 5 8 50.19 2.5
 31 5 -8 -0.8 0.6
 -31 -5 8 0.2 0.4
 -31 5 8 0.7 0.6
 33 5 -8 0.5 0.5
 -33 -5 8 -0.5 0.3
 -33 5 8 0.2 0.5
 -35 5 8 0.1 0.3
 -24 -6 -8 1.4 0.3
 -22 -6 -8 13.3 0.8
 -20 -6 -8 1.3 0.5
 -18 6 -8 9.9 0.9
 18 6 8 8.3 0.7
 -18 -6 -8 10.3 0.8
 -16 6 -8 0.4 0.7
 -16 -6 -8 0.8 0.5
 16 6 8 0.3 0.5
 -16 -6 -8 -0.1 0.6
 -14 6 -8 76.79 3.9
 14 6 8 74.49 3.8
 -14 -6 -8 75.89 3.8
 -14 -6 -8 81.29 3.8
 -12 6 -8 128.89 6.3
 12 6 8 123.79 6.2
 -12 -6 -8 130.09 6.2
 -12 -6 -8 131.19 6.3
 10 6 8 82.49 4
 -10 -6 -8 79.49 4
 -10 6 -8 76.59 4
 -10 6 -8 85.09 4
 -10 -6 -8 79.39 4
 -8 6 -8 36.6 1.9
 8 6 8 35.7 1.9
 -8 -6 -8 34.6 1.9
 -8 6 -8 35 1.9
 -8 -6 -8 34.1 1.8
 6 6 8 113.59 5.6
 -6 -6 -8 108.39 5.5
 -6 6 -8 115.69 5.6
 -6 6 -8 113.29 5.6
 -6 -6 -8 124.09 5.6
 -4 -6 -8 -0.3 0.6
 4 6 8 1.6 0.5
 -4 6 -8 1.4 0.6
 -4 6 -8 0.7 0.5
 2 6 8 166.58 8.2
 -2 6 -8 176.88 8.3
 0 -6 -8 1.1 0.6
 0 6 8 0.6 0.5
 0 6 -8 0.5 0.6
 2 -6 -8 4 0.6
 -2 6 8 3.6 0.6
 2 6 -8 4.6 0.5
 2 6 -8 3.1 0.7
 4 6 -8 8.5 0.7
 -4 6 8 8.5 0.7
 4 -6 -8 8.1 0.7
 6 -6 -8 2.5 0.5
 6 6 -8 2.9 0.5
 8 6 -8 30.7 1.5
 8 -6 -8 26.3 1.5
 10 -6 -8 2.5 0.4
 -10 6 8 4.2 0.6
 10 6 -8 4 0.6
 -12 6 8 16.6 1
 -12 6 8 20 1.2
 -14 6 8 24.6 1.4
 14 6 -8 22.5 1.3
 -14 6 8 21.1 1.3
 -16 6 8 214.18 10.3
 -16 6 8 228.48 10.3
 16 6 -8 202.98 10.3
 18 6 -8 95.99 4.6
 -18 6 8 88.69 4.6
 -18 6 8 94.09 4.6
 -20 6 8 3 0.7
 20 6 -8 2 0.7
 -20 6 8 2.5 0.7
 -22 6 8 2.4 0.7
 22 6 -8 3.4 0.8
 -22 6 8 2.5 0.7
 -24 6 8 3.2 0.7
 24 6 -8 3.6 0.8
 -24 6 8 3.4 0.7
 -26 -6 8 -0.5 0.5
 -26 6 8 -0.4 0.6
 26 6 -8 -0.1 0.7
 -26 6 8 -0.3 0.6
 -28 6 8 -0.2 0.5
 28 6 -8 0.4 0.7
 -28 6 8 0.6 0.6
 -30 6 8 2.8 0.4
 -30 6 8 3.4 0.5
 -32 6 8 0.8 0.4
 -21 -7 -8 3.1 0.4
 -19 -7 -8 0.5 0.4
 -17 -7 -8 7.6 0.6
 17 7 8 8.1 0.6
 -17 -7 -8 7.9 0.6
 -17 7 -8 9.2 0.8
 -15 -7 -8 21.3 1.2
 -15 7 -8 20.4 1.2
 15 7 8 19 1.2
 -15 -7 -8 18.3 1.1
 -13 7 -8 11.8 1
 13 7 8 12.4 0.9
 -13 -7 -8 12.1 0.8
 -13 -7 -8 12.9 0.9
 -11 7 -8 9.1 0.9
 11 7 8 9.3 0.8
 -11 -7 -8 8 0.7
 -11 -7 -8 10.5 0.9
 -9 7 -8 8.2 0.8
 -9 -7 -8 8.1 0.9
 -9 7 -8 7.8 0.8
 9 7 8 9.2 0.8
 -7 7 -8 50.69 2.6
 7 7 8 53.39 2.7
 -7 7 -8 48.3 2.7
 -7 -7 -8 53.79 2.7
 -5 7 -8 12.5 1
 5 7 8 13.7 1
 -5 -7 -8 12.3 1
 -5 7 -8 12.6 0.9
 -3 7 -8 74.29 3.8
 3 7 8 82.19 3.9
 -3 7 -8 78.79 3.9
 -1 7 -8 329.77 15.9
 1 7 8 327.47 15.9
 -1 -7 -8 340.77 15.9
 1 -7 -8 5.8 0.7
 -1 7 8 5.2 0.7
 1 7 -8 4.5 0.9
 3 -7 -8 0.8 0.6
 3 7 -8 0.4 0.6
 -3 7 8 -0.3 0.6
 5 7 -8 11.6 0.8
 5 7 -8 10.2 0.9
 5 -7 -8 9.5 0.8
 7 7 -8 80.99 3.9
 7 7 -8 81.59 3.9
 -7 7 8 79.29 3.9
 7 -7 -8 73.09 3.8
 -9 7 8 4.3 0.7
 9 -7 -8 4.1 0.5
 9 7 -8 4.7 0.7
 9 7 -8 3.4 0.7
 -11 7 8 29.5 1.7
 11 7 -8 30.3 1.7
 11 7 -8 29.8 1.7
 13 7 -8 44.2 2.3
 13 7 -8 39.9 2.2
 -13 7 8 43.5 2.3
 15 7 -8 9.2 0.9
 15 7 -8 8 0.8
 -17 7 8 27.1 1.5
 -17 7 8 24.4 1.5
 -19 7 8 2.2 0.6
 -19 7 8 4.1 0.8
 -19 7 8 3.2 0.8
 -21 7 8 3.6 0.7
 -21 7 8 2.4 0.8
 -21 7 8 2.7 0.6
 -23 7 8 6.2 0.8
 -23 7 8 4.2 0.6
 -25 -7 8 7.2 0.7
 -25 7 8 8.4 0.8
 -25 7 8 7.7 0.7
 -27 7 8 7.4 0.6
 -27 7 8 6.5 0.6
 -27 -7 8 6.3 0.5
 -29 7 8 0.5 0.4
 29 7 -8 0.1 0.5
 -29 7 8 0.8 0.3
 31 7 -8 -0.3 0.3
 16 8 8 8.8 0.6
 14 8 8 4.2 0.5
 -14 -8 -8 5.2 0.6
 -12 8 -8 5.2 0.6
 -12 -8 -8 5.4 0.7
 12 8 8 4.5 0.6
 -10 8 -8 14.9 1
 10 8 8 16.1 1.1
 -8 8 -8 6.9 0.7
 -8 -8 -8 8.6 0.9
 8 8 8 9 0.8
 6 8 8 38.3 1.9
 -6 8 -8 37.3 2
 4 8 8 25.6 1.5
 -4 8 -8 25.1 1.5
 2 8 8 11.1 0.9
 -2 8 -8 10.3 1
 -2 -8 -8 10.8 1
 0 -8 -8 5.3 0.7
 0 8 8 5.1 0.8
 0 8 -8 5.9 0.9
 2 -8 -8 0.7 0.6
 4 8 -8 59.99 2.8
 -4 8 8 52.49 2.7
 -4 -8 8 47.4 2.6
 4 -8 -8 54.79 2.7
 6 -8 -8 46.6 2.5
 -6 8 8 50.59 2.6
 6 8 -8 50.59 2.6
 6 8 -8 52.49 2.6
 8 -8 -8 7.9 0.7
 -8 8 8 9.4 0.9
 8 8 -8 9.3 0.8
 8 8 -8 6.5 0.9
 10 8 -8 1.9 0.7
 10 8 -8 1.8 0.8
 -10 8 8 2.6 0.7
 12 8 -8 12.5 1
 -12 8 8 13.7 1
 12 8 -8 11.1 1
 -14 8 8 28.3 1.5
 14 8 -8 26.5 1.5
 -16 8 8 22 1.3
 -16 8 8 21.9 1.3
 -18 -8 8 1.1 0.7
 -18 8 8 2.2 0.8
 18 8 -8 2.2 0.7
 -20 8 8 11.2 0.9
 20 8 -8 9.9 0.9
 -20 -8 8 9.3 0.9
 -22 -8 8 -0.1 0.6
 -22 8 8 0.7 0.6
 22 8 -8 -1.2 0.6
 -24 -8 8 0.4 0.5
 24 8 -8 0.5 0.5
 -24 8 8 0.7 0.5
 -26 8 8 8.4 0.6
 26 8 -8 6.9 0.6
 28 8 -8 2.9 0.4
 -13 -9 -8 1.5 0.4
 13 9 8 1.3 0.4
 -11 -9 -8 1.6 0.5
 11 9 8 1.4 0.4
 9 9 8 0 0.5
 -9 -9 -8 -0.4 0.6
 7 9 8 7.8 0.7
 -5 -9 -8 1.3 0.7
 5 9 8 1.3 0.6
 -3 -9 -8 0.4 0.7
 -1 -9 -8 5.4 0.7
 -1 9 -8 6.1 0.9
 1 9 8 5.2 0.7
 1 -9 -8 2 0.6
 -1 9 8 1.9 0.6
 3 -9 -8 0.3 0.6
 3 9 -8 0.3 0.8
 -3 9 8 0.2 0.6
 -5 -9 8 2.2 0.5
 -5 9 8 2 0.6
 5 -9 -8 2.3 0.6
 5 9 -8 0.8 0.8
 -7 -9 8 1 0.6
 7 -9 -8 1.4 0.5
 -7 9 8 2.4 0.6
 7 9 -8 1.3 0.8
 9 9 -8 54.59 2.9
 9 9 -8 54.89 2.9
 -9 9 8 58.89 2.9
 -9 -9 8 56.39 2.8
 11 9 -8 1.5 0.6
 11 9 -8 1.5 0.7
 -11 -9 8 0.8 0.6
 -11 9 8 1.7 0.6
 -13 -9 8 0.2 0.6
 -13 9 8 0.6 0.6
 13 9 -8 0.5 0.6
 13 9 -8 0.9 0.6
 15 9 -8 -0.3 0.6
 -15 9 8 0.7 0.6
 -15 -9 8 -0.4 0.6
 -17 9 8 18.2 0.9
 -17 9 8 14 0.9
 -19 -9 8 0.3 0.5
 -19 9 8 1.2 0.6
 19 9 -8 -0.2 0.5
 -21 -9 8 -0.4 0.5
 21 9 -8 -0.2 0.5
 -23 9 8 10.7 0.6
 -23 -9 8 9.4 0.6
 -10 -10 -8 2.6 0.4
 -6 -10 -8 -0.2 0.5
 -4 -10 -8 16.4 1
 -2 -10 -8 3.1 0.5
 0 10 8 1.1 0.4
 0 -10 -8 1.6 0.5
 2 -10 -8 20.1 1.2
 -2 10 8 21.5 1.1
 -4 10 8 0.4 0.4
 4 -10 -8 0.4 0.4
 -6 -10 8 3.4 0.4
 -6 10 8 5.3 0.5
 -8 10 8 0.3 0.6
 -8 -10 8 0.5 0.4
 -8 10 8 -0.3 0.5
 -10 10 8 0.5 0.6
 -10 -10 8 -0.3 0.5
 -10 10 8 -0.4 0.4
 -12 10 8 6.4 0.7
 -12 10 8 5.8 0.6
 -12 -10 8 5.4 0.6
 -14 -10 8 0.3 0.4
 -16 -10 8 0.4 0.4
 -18 -10 8 1.7 0.4
 -18 10 8 2.1 0.4
 -20 10 8 10.7 0.6
 -20 -10 8 10.2 0.6
 -1 11 8 0.3 0.3
 -3 11 8 -0.2 0.3
 -5 11 8 21.4 1.1
 -7 11 8 2.7 0.4
 -9 11 8 0.2 0.3
 -28 0 -9 0.3 0.4
 -26 0 -9 -0.6 0.5
 -24 0 -9 0.1 0.5
 -24 0 -9 0.1 0.6
 -22 0 -9 0 0.8
 -22 0 -9 0.1 0.5
 -22 0 -9 -0.8 0.7
 -20 0 -9 -0.2 0.7
 -18 0 -9 0.6 0.7
 -16 0 -9 0.1 0.6
 -14 0 -9 -0.2 0.6
 -12 0 -9 -0.2 0.5
 -10 0 -9 0.3 0.5
 -10 0 -9 0.5 0.4
 -8 0 -9 0.5 0.4
 8 0 9 0.2 0.6
 -8 0 -9 -0.1 0.4
 6 0 9 -0.4 0.7
 6 0 9 0.2 0.3
 4 0 9 -0.4 0.6
 4 0 9 0.1 0.4
 2 0 9 0 0.5
 0 0 9 0 0.4
 -2 0 9 0.1 0.4
 -2 0 9 -0.3 0.4
 -4 0 9 -0.1 0.6
 -4 0 9 0.8 0.5
 -6 0 9 0.3 0.7
 6 0 -9 0 0.5
 -6 0 9 -0.3 0.6
 -8 0 9 0.4 0.6
 8 0 -9 0 0.6
 -10 0 9 0.5 0.7
 10 0 -9 0.5 0.6
 12 0 -9 0.3 0.7
 14 0 -9 -0.2 0.7
 16 0 -9 0.2 0.7
 -18 0 9 -0.1 0.4
 -20 0 9 -0.2 0.5
 -20 0 9 0 0.4
 -22 0 9 0.1 0.5
 -24 0 9 -0.3 0.5
 -26 0 9 -1 0.6
 -28 0 9 0.2 0.6
 -30 0 9 0.7 0.6
 -32 0 9 0 0.6
 -34 0 9 0.2 0.5
 -36 0 9 0.1 0.4
 -38 0 9 0.5 0.4
 38 0 -9 -0.1 0.4
 -29 -1 -9 3.6 0.4
 -27 1 -9 1.8 0.4
 -27 -1 -9 2.6 0.5
 -27 -1 -9 1.3 0.4
 -25 1 -9 4.6 0.6
 -25 -1 -9 4.3 0.5
 -25 -1 -9 4.9 0.7
 -23 1 -9 0.4 0.8
 -23 -1 -9 1 0.6
 -23 -1 -9 0.4 0.7
 -23 1 -9 0.6 0.6
 -21 -1 -9 -0.4 0.8
 -21 1 -9 1.3 0.6
 -21 1 -9 0.5 0.8
 -19 1 -9 -0.4 0.8
 -19 -1 -9 1.2 0.8
 -19 1 -9 0.1 0.6
 -19 -1 -9 0.9 0.7
 -17 -1 -9 27.6 1.5
 -17 -1 -9 25.5 1.6
 -17 1 -9 25.2 1.5
 -17 1 -9 27.7 1.6
 -15 -1 -9 89.49 4.4
 -15 1 -9 85.59 4.3
 -15 1 -9 88.79 4.3
 -15 -1 -9 88.59 4.3
 -13 -1 -9 12.7 0.9
 -13 1 -9 11 0.8
 -13 1 -9 12.4 0.9
 -13 -1 -9 11.2 0.9
 -11 -1 -9 10.9 0.8
 -11 1 -9 9.8 0.7
 -11 1 -9 11 0.8
 -11 -1 -9 10.8 0.8
 -9 -1 -9 19.3 1.1
 -9 1 -9 19.2 1.1
 -9 1 -9 18.9 1.1
 -9 -1 -9 19.4 1.1
 7 1 9 26.4 1.5
 7 1 9 27.8 1.7
 7 -1 9 26.1 1.7
 5 1 9 257.37 12.6
 5 1 9 263.17 12.7
 5 -1 9 270.77 12.7
 3 1 9 7.9 0.7
 3 1 9 7.7 0.8
 3 -1 9 7.8 0.7
 1 -1 9 61.09 3
 1 -1 9 76.59 3.2
 -1 1 9 106.09 5.2
 -3 1 9 159.18 7.7
 -5 1 9 14.6 1
 -7 1 9 9.6 0.9
 7 1 -9 10.5 0.7
 -9 1 9 34.2 2
 -9 1 9 33.2 2
 9 1 -9 36.9 1.9
 9 -1 -9 35.7 1.9
 -9 -1 9 34.4 1.8
 -11 -1 9 9.3 0.9
 11 -1 -9 9.5 0.9
 11 -1 -9 8.7 0.6
 -11 -1 9 9.8 0.7
 11 1 -9 11.2 0.9
 -13 1 9 152.28 7.4
 -13 -1 9 148.19 7.4
 13 -1 -9 157.98 7.4
 -13 -1 9 140.59 7.3
 13 -1 -9 142.69 7.2
 -15 1 9 6 0.9
 15 1 -9 7.5 0.8
 15 -1 -9 6.1 0.7
 15 -1 -9 4.4 0.8
 17 -1 -9 82.89 4.5
 17 1 -9 104.69 4.7
 -19 1 9 66.19 3.3
 -19 1 9 66.19 3.3
 -19 -1 9 71.89 3.3
 -21 -1 9 109.59 5.4
 -21 1 9 110.99 5.5
 -21 1 9 110.29 5.5
 -21 -1 9 120.09 5.5
 -23 1 9 101.39 4.7
 -23 -1 9 96.69 4.7
 -23 -1 9 91.99 4.7
 -23 1 9 98.59 4.7
 -25 1 9 80.09 4.2
 -25 -1 9 91.99 4.2
 -25 -1 9 83.09 4.2
 -25 1 9 87.59 4.2
 -27 1 9 30.3 1.7
 -27 -1 9 34.1 1.7
 -27 1 9 31.5 1.7
 -27 -1 9 28.4 1.7
 -29 -1 9 2 0.7
 -29 1 9 1.5 0.7
 -29 1 9 2.7 0.7
 -29 -1 9 2.1 0.6
 -31 1 9 13.9 1
 -31 -1 9 15.6 1
 -31 1 9 12.7 1
 -31 -1 9 11.3 0.9
 -33 -1 9 0.5 0.5
 -33 1 9 0.2 0.6
 35 1 -9 12.1 0.9
 -35 1 9 11.2 0.8
 37 1 -9 8.2 0.6
 -37 1 9 6.7 0.6
 -37 1 9 6.9 0.6
 39 1 -9 8.2 0.5
 -39 -1 9 8.8 0.5
 -28 -2 -9 4.5 0.5
 -28 -2 -9 3.6 0.4
 -26 -2 -9 -0.2 0.4
 -26 -2 -9 0.7 0.6
 -24 2 -9 0.9 0.7
 -24 -2 -9 0.3 0.6
 -22 2 -9 1 0.7
 -22 2 -9 0.8 0.5
 -20 2 -9 29 1.7
 -20 2 -9 35.6 1.8
 -18 2 -9 77.59 4
 -18 2 -9 83.69 4
 -16 2 -9 38.5 2
 -16 2 -9 40.4 2.1
 -14 -2 -9 59.99 3
 -14 2 -9 58.39 2.9
 -14 2 -9 57.59 3
 -12 2 -9 32.9 1.7
 -12 -2 -9 34.4 1.7
 -12 2 -9 31 1.7
 -12 2 -9 32.2 1.7
 -10 -2 -9 8.7 0.7
 -10 2 -9 9 0.6
 -10 2 -9 8.8 0.7
 -10 2 -9 9.3 0.7
 -8 2 -9 -0.1 0.4
 -8 2 -9 0.7 0.4
 -8 -2 -9 0.1 0.4
 6 2 9 70.49 3.6
 6 -2 9 69.59 3.7
 4 2 9 130.39 6.6
 -4 -2 -9 138.19 6.6
 -2 -2 -9 46.4 2.5
 0 -2 -9 331.47 15.9
 2 -2 -9 0.2 0.5
 -2 -2 9 0.6 0.4
 -2 2 9 0.2 0.6
 4 -2 -9 635.64 30
 -4 -2 9 628.94 30
 -4 2 9 620.54 30.1
 6 2 -9 3 0.6
 6 2 -9 2.5 0.3
 -6 2 9 3.1 0.7
 -6 -2 9 2.5 0.6
 8 2 -9 26.9 1.5
 8 2 -9 28.6 1.6
 -8 2 9 27.5 1.7
 -8 -2 9 27.5 1.6
 10 2 -9 3 0.7
 10 2 -9 3.5 0.6
 -10 2 9 3.4 0.8
 10 -2 -9 2.3 0.7
 -10 -2 9 3 0.6
 -10 -2 9 2.5 0.7
 -12 -2 9 47.1 2.5
 -12 -2 9 46.9 2.6
 12 2 -9 48 2.6
 -12 2 9 47.9 2.6
 12 -2 -9 45.9 2.4
 12 -2 -9 47 2.6
 -12 2 9 48 2.6
 -14 2 9 48.7 2.5
 -14 -2 9 40.6 2.5
 -14 -2 9 43.4 2.4
 14 -2 -9 46.4 2.3
 14 -2 -9 41.2 2.5
 14 2 -9 47.2 2.5
 -16 2 9 34.2 1.7
 -16 -2 9 32.5 1.9
 16 2 -9 30.6 2
 -18 2 9 34.6 1.8
 -18 -2 9 37.1 1.8
 -18 2 9 35 1.8
 -18 2 9 35.4 1.8
 -20 2 9 7.9 0.7
 -20 2 9 8.5 0.7
 -20 -2 9 9.1 0.7
 -20 2 9 9.6 0.7
 -22 2 9 12.8 0.9
 -22 2 9 12.6 0.9
 -22 -2 9 13.2 0.8
 -24 2 9 98.19 5
 -24 -2 9 105.49 5
 -24 2 9 104.89 5.1
 -26 2 9 40.4 2.3
 -26 2 9 44.1 2.4
 -28 2 9 32.1 1.9
 -28 -2 9 36.6 1.9
 -28 2 9 33.5 1.9
 -30 2 9 14.4 1.1
 -30 2 9 12.2 1
 32 2 -9 8.4 0.8
 -32 2 9 7.1 0.8
 -32 2 9 8 0.9
 34 2 -9 41.6 1.9
 -34 2 9 28.7 1.9
 36 2 -9 4.8 0.6
 -36 2 9 3.8 0.6
 -38 2 9 2.9 0.4
 38 2 -9 4.7 0.4
 -27 -3 -9 5.7 0.5
 -27 -3 -9 4.1 0.5
 -25 -3 -9 1.3 0.5
 -25 -3 -9 0.8 0.6
 -23 -3 -9 26.2 1.5
 -23 -3 -9 25.2 1.5
 -23 3 -9 25.8 1.5
 -21 -3 -9 15.8 1.1
 -21 3 -9 14.5 1.1
 -19 -3 -9 9.8 1
 -19 3 -9 8.7 0.9
 -17 -3 -9 19.5 1.3
 -17 3 -9 19.5 1.2
 -15 3 -9 18.3 1.2
 -15 -3 -9 17.5 1.2
 -15 3 -9 17.4 1.1
 -13 -3 -9 34.9 1.9
 -13 3 -9 36.5 1.9
 -13 3 -9 33.5 1.8
 -11 3 -9 12.5 0.9
 -11 -3 -9 11.9 0.9
 -11 3 -9 11.9 0.8
 -9 3 -9 51.19 2.5
 -9 -3 -9 49.3 2.5
 -9 -3 -9 50.19 2.5
 -9 3 -9 49.3 2.5
 -7 3 -9 0.2 0.4
 -7 -3 -9 0.5 0.4
 -7 -3 -9 0.4 0.4
 5 3 9 30.2 1.8
 -5 -3 -9 31.9 1.6
 -5 -3 -9 30.9 1.9
 3 3 9 323.67 15.7
 -3 -3 -9 328.47 15.7
 -1 -3 -9 54.59 2.8
 1 -3 -9 40.2 2.1
 -1 3 9 38.1 2.2
 3 3 -9 0.7 0.4
 3 -3 -9 1.3 0.5
 -3 -3 9 0.9 0.4
 -5 3 9 88.69 4.6
 -5 -3 9 88.09 4.5
 5 3 -9 95.59 4.5
 7 3 -9 334.87 15.4
 -7 3 9 304.57 15.4
 -7 -3 9 318.57 15.4
 9 3 -9 33.4 1.8
 -9 -3 9 31.4 1.8
 -9 3 9 31.5 1.9
 -11 3 9 40.8 2.3
 11 3 -9 39.7 2.3
 -11 -3 9 41.3 2.2
 -11 -3 9 39.3 2.3
 13 3 -9 44.5 2.4
 -13 -3 9 42 2.3
 -13 -3 9 41.3 2.4
 -13 3 9 41.5 2.4
 -15 3 9 17 1
 -15 3 9 17.4 1
 -15 -3 9 15.3 1.2
 -17 3 9 40.9 2.2
 17 3 -9 43.3 2.2
 -17 3 9 42 2.2
 -17 3 9 44.4 2.2
 -17 3 9 44.9 2.2
 -19 3 9 11.4 0.8
 -19 -3 9 12.6 0.7
 -19 3 9 11 0.8
 -19 3 9 10 0.8
 -19 3 9 10.7 0.7
 -21 3 9 0.3 0.4
 -21 3 9 -0.1 0.5
 -21 -3 9 0.6 0.4
 -21 3 9 0.4 0.5
 23 3 -9 7 0.7
 -23 -3 9 7.5 0.6
 -23 3 9 6.4 0.7
 -23 3 9 6.5 0.6
 25 3 -9 18.1 1.1
 -25 -3 9 17.1 1
 -25 3 9 17 1
 27 3 -9 16.6 1.1
 -27 3 9 15.3 1.1
 29 3 -9 16.5 1.1
 -29 3 9 12.2 1
 31 3 -9 88.19 3.8
 -31 3 9 78.39 3.8
 33 3 -9 1.8 0.7
 -33 3 9 0.4 0.7
 35 3 -9 0.6 0.5
 -35 3 9 -0.5 0.5
 -37 3 9 0.4 0.4
 37 3 -9 -0.2 0.4
 -37 -3 9 0.3 0.4
 -26 -4 -9 1.2 0.4
 -26 -4 -9 0.5 0.4
 -24 -4 -9 -0.2 0.5
 -24 -4 -9 1.6 0.5
 -22 -4 -9 8.3 0.8
 -22 4 -9 8.1 0.7
 -20 4 -9 2 0.6
 -20 -4 -9 2.5 0.7
 -18 -4 -9 40.5 2.1
 -18 4 -9 38.1 2.1
 -16 4 -9 8.8 0.9
 -16 -4 -9 10.5 0.9
 -16 4 -9 9.6 0.8
 -14 4 -9 25.6 1.5
 -14 -4 -9 26 1.5
 -14 4 -9 25.2 1.4
 -12 4 -9 30.6 1.7
 -12 -4 -9 30.6 1.7
 -12 4 -9 30.8 1.7
 -12 -4 -9 32.3 1.7
 -10 4 -9 62.29 3.1
 -10 -4 -9 62.59 3.1
 -10 -4 -9 61.89 3.1
 -8 4 -9 2.5 0.5
 -8 -4 -9 2 0.5
 -8 -4 -9 2.3 0.5
 -6 4 -9 6.9 0.6
 -6 -4 -9 6.5 0.6
 -6 -4 -9 7 0.6
 -4 -4 -9 0.4 0.4
 -4 -4 -9 0.6 0.4
 -4 4 -9 1 0.4
 -2 4 -9 21 1.2
 -2 -4 -9 20.6 1.1
 -2 -4 -9 20.8 1.2
 -2 -4 -9 22.4 1.4
 0 -4 -9 18.3 1.2
 0 4 -9 17.6 1
 0 -4 -9 17.7 1
 2 -4 -9 65.79 3.1
 2 4 -9 58.59 2.9
 2 -4 -9 57.89 2.9
 -4 4 9 128.89 6.5
 6 4 -9 32.7 1.8
 -6 4 9 32.8 2
 8 4 -9 14.3 1
 -8 -4 9 11.2 1
 8 4 -9 13.4 0.8
 10 4 -9 52.69 2.5
 -10 -4 9 45.7 2.7
 10 4 -9 51.79 2.8
 12 4 -9 47.9 2.3
 -12 4 9 44.7 2.3
 -12 -4 9 48.7 2.6
 14 4 -9 -0.3 0.4
 -14 4 9 -0.3 0.4
 14 4 -9 0.2 0.4
 -14 4 9 0 0.5
 16 4 -9 16.9 1
 -16 4 9 17.5 1
 -16 4 9 16.8 1
 16 4 -9 17.7 1
 -16 4 9 18.1 1.1
 -18 4 9 49.99 2.5
 -18 4 9 51.39 2.6
 18 4 -9 49 2.6
 -18 4 9 50.49 2.5
 -18 4 9 52.59 2.6
 -20 4 9 84.79 4.3
 20 4 -9 86.69 4.3
 -20 4 9 88.49 4.3
 -20 4 9 94.29 4.4
 -20 4 9 89.89 4.4
 -22 4 9 11.3 0.8
 22 4 -9 11.4 0.9
 -22 4 9 12.2 0.8
 -22 4 9 12.9 1
 -22 4 9 14.1 1
 -24 4 9 4.4 0.6
 24 4 -9 5.2 0.7
 -24 4 9 5.2 0.6
 -24 4 9 6.6 0.9
 -26 4 9 0.4 0.5
 26 4 -9 0.7 0.7
 -26 4 9 0.8 0.5
 -26 4 9 1.7 0.8
 28 4 -9 117.89 4.5
 -28 4 9 80.49 4.4
 -28 4 9 79.89 4.4
 -28 4 9 104.19 4.5
 30 4 -9 34.9 1.7
 -30 4 9 33 1.7
 -32 4 9 3.9 0.7
 32 4 -9 3.7 0.7
 -34 -4 9 0.3 0.5
 34 4 -9 0.7 0.5
 36 4 -9 2.2 0.4
 -23 -5 -9 10.7 0.8
 -23 -5 -9 10.1 0.7
 -21 -5 -9 10.5 0.8
 -21 -5 -9 7.7 0.7
 -19 -5 -9 1.1 0.7
 -19 -5 -9 1.3 0.6
 -17 5 -9 43.2 2.2
 -17 -5 -9 44.7 2.2
 -17 -5 -9 38.4 2.2
 -15 5 -9 21.7 1.3
 -15 -5 -9 19.6 1.2
 -13 -5 -9 30.6 1.7
 -13 5 -9 34.9 1.8
 -13 -5 -9 31.3 1.7
 -11 5 -9 3.3 0.7
 -11 -5 -9 3.5 0.6
 -11 -5 -9 3.8 0.6
 -9 5 -9 10.2 0.8
 -9 -5 -9 11.4 0.8
 -9 -5 -9 10.2 0.7
 -7 5 -9 13.4 0.9
 -7 5 -9 13.1 0.9
 -7 -5 -9 14.1 0.9
 -7 -5 -9 14.4 0.9
 -5 5 -9 21.5 1.2
 5 5 9 21 1.2
 -5 5 -9 21.9 1.2
 -5 -5 -9 21.9 1.2
 -5 -5 -9 21.7 1.3
 3 5 9 18.3 1
 -3 -5 -9 18 1.1
 -3 5 -9 17.5 1.1
 -3 -5 -9 18.7 1
 1 5 9 37.4 1.9
 -1 -5 -9 38.2 1.9
 -1 5 9 32.3 1.7
 1 -5 -9 32.3 1.7
 -3 5 9 26.9 1.4
 3 5 -9 28.4 1.5
 3 -5 -9 28 1.5
 -5 5 9 65.99 3.3
 5 -5 -9 66.49 3.3
 7 5 -9 207.68 9.7
 7 -5 -9 195.98 9.6
 9 -5 -9 66.09 3.3
 9 5 -9 70.29 3.4
 11 5 -9 51.39 2.4
 11 -5 -9 46 2.4
 13 5 -9 6.5 0.6
 -13 5 9 6.8 0.6
 13 5 -9 6.5 0.6
 15 5 -9 56.39 2.8
 15 5 -9 57.89 2.8
 -15 5 9 58.79 2.8
 -15 5 9 51.29 2.8
 17 5 -9 2 0.6
 -17 5 9 1.6 0.6
 -17 5 9 1.2 0.6
 -19 5 9 5.8 0.7
 19 5 -9 5.8 0.7
 -19 5 9 5.3 0.8
 -19 5 9 5.4 0.7
 -21 5 9 83.59 4.3
 21 5 -9 89.59 4.3
 -21 5 9 88.99 4.3
 -21 5 9 88.39 4.4
 23 5 -9 3.1 0.7
 -23 5 9 1.4 0.8
 -23 5 9 2 0.7
 -23 5 9 3.6 0.8
 -25 5 9 78.19 4.2
 25 5 -9 88.69 4.2
 -25 5 9 89.59 4.2
 -27 5 9 1.2 0.6
 27 5 -9 2.3 0.8
 -27 5 9 3.2 0.8
 29 5 -9 31.6 1.7
 -29 5 9 33.8 1.7
 -31 -5 9 0.2 0.5
 31 5 -9 1 0.6
 -31 5 9 0.6 0.6
 33 5 -9 0 0.5
 -33 -5 9 0.2 0.3
 -33 5 9 -0.1 0.5
 -35 5 9 0.5 0.3
 -22 -6 -9 0.2 0.4
 -20 -6 -9 0.3 0.5
 -18 -6 -9 0.6 0.6
 16 6 9 0.4 0.5
 -16 6 -9 -0.3 0.7
 -16 -6 -9 -0.7 0.6
 -14 6 -9 3 0.7
 14 6 9 2.5 0.6
 -14 -6 -9 3.5 0.6
 -14 -6 -9 2.6 0.6
 -12 6 -9 0.4 0.7
 -12 -6 -9 0.1 0.6
 12 6 9 0.3 0.5
 -12 -6 -9 0.8 0.6
 -10 6 -9 -0.1 0.6
 -10 -6 -9 -0.2 0.6
 10 6 9 0 0.6
 -10 -6 -9 0.5 0.5
 -8 6 -9 23.2 1.4
 8 6 9 24.1 1.4
 -8 6 -9 24.4 1.4
 -8 -6 -9 25 1.4
 -8 -6 -9 29.3 1.5
 -6 6 -9 87.79 4.4
 6 6 9 90.09 4.4
 -6 6 -9 88.49 4.5
 -6 -6 -9 89.59 4.4
 -6 -6 -9 97.39 4.5
 -4 6 -9 -0.2 0.5
 -4 -6 -9 0.2 0.6
 4 6 9 -0.2 0.5
 -4 6 -9 -0.2 0.6
 -4 -6 -9 -0.1 0.4
 2 6 9 27.3 1.5
 -2 6 -9 26.3 1.5
 0 -6 -9 -0.7 0.6
 0 6 9 -0.3 0.5
 0 6 -9 -0.5 0.6
 -2 6 9 65.59 3.3
 2 6 -9 66.29 3.4
 2 -6 -9 70.29 3.4
 4 -6 -9 1.1 0.5
 4 6 -9 1.5 0.5
 -4 6 9 0.9 0.5
 6 6 -9 19.9 1.1
 6 -6 -9 20 1.1
 8 -6 -9 0.2 0.4
 8 6 -9 0 0.5
 10 -6 -9 9.1 0.7
 10 6 -9 9.9 0.7
 -10 6 9 9.6 0.8
 -10 6 9 9.2 0.7
 -12 6 9 1.6 0.6
 -12 6 9 1 0.5
 -14 6 9 0.5 0.7
 -14 6 9 0 0.5
 -16 6 9 5.1 0.7
 16 6 -9 5.2 0.7
 -18 6 9 4.7 0.7
 18 6 -9 5.2 0.7
 -18 6 9 4.5 0.7
 -20 6 9 0.9 0.7
 20 6 -9 0.2 0.7
 -20 6 9 -0.1 0.6
 -22 6 9 14.3 1.1
 22 6 -9 15.8 1.1
 -22 6 9 15.3 1.1
 -24 6 9 12.8 1
 24 6 -9 13.1 1
 -24 6 9 12.5 1
 -26 -6 9 1.7 0.5
 -26 6 9 1.2 0.6
 26 6 -9 0.6 0.7
 -26 6 9 2.2 0.7
 -28 -6 9 -0.4 0.4
 -28 6 9 0 0.5
 28 6 -9 1.2 0.6
 -28 6 9 0 0.6
 -30 6 9 0.1 0.4
 -30 6 9 -0.1 0.5
 -32 6 9 0.2 0.4
 -19 -7 -9 22 1.2
 -17 -7 -9 3.1 0.5
 -15 7 -9 -0.7 0.6
 15 7 9 0.3 0.4
 -15 -7 -9 0.3 0.5
 -15 -7 -9 0 0.5
 -13 7 -9 2.8 0.6
 -13 -7 -9 3.3 0.6
 13 7 9 2.7 0.6
 -13 -7 -9 3.2 0.5
 -11 7 -9 57.59 3
 -11 -7 -9 56.19 2.9
 11 7 9 57.99 2.9
 -11 -7 -9 63.49 3
 9 7 9 45 2.3
 -9 -7 -9 42 2.2
 -9 7 -9 41.3 2.3
 -7 7 -9 45.8 2.5
 7 7 9 48.3 2.5
 -7 7 -9 48.9 2.5
 -7 -7 -9 53.09 2.5
 -5 7 -9 2.2 0.6
 -5 -7 -9 2.6 0.7
 5 7 9 1.9 0.6
 -5 7 -9 2.8 0.7
 3 7 9 1.6 0.6
 -3 7 -9 2.4 0.8
 1 7 9 2.7 0.6
 -1 7 -9 4.2 0.8
 -1 -7 -9 3.3 0.7
 1 7 -9 122.69 6
 -1 7 9 122.09 6
 1 -7 -9 124.99 6
 -3 7 9 13.8 1
 3 -7 -9 13.6 1
 5 7 -9 9.2 0.7
 5 7 -9 7.4 0.9
 5 -7 -9 9.3 0.8
 7 -7 -9 3.4 0.6
 7 7 -9 4 0.6
 7 7 -9 3.2 0.8
 9 -7 -9 4.5 0.6
 9 7 -9 5.6 0.8
 9 7 -9 5 0.7
 -9 7 9 4.4 0.8
 11 7 -9 1.4 0.6
 11 7 -9 0.4 0.7
 -11 7 9 -0.4 0.7
 13 7 -9 9.1 0.8
 -13 7 9 8 0.9
 13 7 -9 7.6 0.9
 15 7 -9 5.8 0.8
 -15 7 9 6.3 0.9
 15 7 -9 4.5 0.7
 17 7 -9 32.2 1.7
 -17 7 9 32.9 1.8
 -17 7 9 28 1.7
 -17 7 9 31.5 1.8
 -19 7 9 16.4 1.1
 -19 7 9 14.4 1.1
 -21 7 9 45.9 2.3
 -21 7 9 48.4 2.4
 -21 7 9 40.5 2.3
 -23 7 9 10.6 0.9
 -23 -7 9 10.4 0.8
 -23 7 9 8.8 0.8
 -25 -7 9 -0.1 0.5
 -25 7 9 1.2 0.6
 -25 7 9 1.9 0.5
 -27 7 9 36.8 1.7
 27 7 -9 34.6 1.7
 -27 7 9 29.3 1.6
 -27 -7 9 29.3 1.6
 -29 7 9 9.7 0.6
 29 7 -9 10.3 0.7
 31 7 -9 0.3 0.3
 -16 -8 -9 8.7 0.6
 -14 8 -9 7.7 0.7
 14 8 9 8.8 0.6
 -12 8 -9 3 0.5
 12 8 9 3 0.5
 -12 -8 -9 3.6 0.6
 -10 -8 -9 22.1 1.2
 10 8 9 20.7 1.1
 -8 8 -9 5.8 0.7
 -8 -8 -9 7.8 0.8
 8 8 9 7.4 0.7
 6 8 9 3.3 0.6
 -6 -8 -9 3.5 0.8
 -6 8 -9 4.1 0.7
 4 8 9 3.5 0.6
 -4 8 -9 3 0.8
 2 8 9 13.6 1
 -2 8 -9 12.6 1.1
 -2 -8 -9 16.4 1.1
 0 8 -9 21.6 1.4
 0 8 9 21.5 1.3
 0 -8 -9 22.9 1.4
 2 -8 -9 68.39 3.4
 4 -8 -9 4.6 0.7
 6 8 -9 106.69 5.3
 6 -8 -9 103.19 5.3
 -6 8 9 112.19 5.3
 6 8 -9 111.79 5.4
 8 -8 -9 74.79 4
 -8 8 9 84.09 4
 8 8 -9 85.49 4
 8 8 -9 83.29 4.1
 10 8 -9 9.1 0.8
 10 8 -9 7.6 1
 -10 8 9 9.6 0.9
 12 8 -9 37.1 2.2
 12 8 -9 42 2.2
 -12 8 9 43.2 2.2
 14 8 -9 9 0.8
 14 8 -9 7.7 0.8
 -14 8 9 9 0.9
 -16 8 9 3.9 0.8
 16 8 -9 1.8 0.7
 16 8 -9 1.4 0.6
 -16 8 9 2.1 0.8
 -18 8 9 4.6 0.8
 -18 8 9 3.5 0.8
 18 8 -9 2.8 0.7
 -20 -8 9 2.5 0.7
 -20 8 9 3.2 0.7
 20 8 -9 2 0.6
 -20 8 9 3.8 0.8
 -22 8 9 20.1 1.2
 22 8 -9 20.2 1.2
 -22 -8 9 18.7 1.2
 -24 -8 9 0.3 0.5
 -24 8 9 0.6 0.5
 24 8 -9 -0.1 0.5
 -26 -8 9 0.3 0.4
 26 8 -9 -0.5 0.4
 28 8 -9 -0.3 0.3
 -13 -9 -9 0.1 0.4
 -11 -9 -9 1.5 0.5
 -9 -9 -9 0.1 0.5
 9 9 9 -0.2 0.4
 -7 -9 -9 0.2 0.6
 7 9 9 0.6 0.5
 -3 -9 -9 14.4 1
 -1 -9 -9 2.8 0.7
 1 9 9 2.4 0.6
 -1 9 -9 2.9 0.8
 -1 9 9 4.9 0.7
 1 9 -9 4.9 0.9
 1 -9 -9 5.8 0.7
 3 -9 -9 4.1 0.6
 -3 9 9 5 0.7
 5 -9 -9 48.8 2.4
 5 9 -9 54.59 2.5
 -5 9 9 50.99 2.4
 -7 -9 9 -0.3 0.5
 7 -9 -9 0.6 0.5
 7 9 -9 0.2 0.7
 -7 9 9 0.7 0.6
 -9 -9 9 8.2 0.7
 -9 9 9 6.2 0.8
 9 9 -9 7.1 0.9
 -11 -9 9 5.4 0.7
 -11 9 9 5.3 0.7
 11 9 -9 4.3 0.6
 11 9 -9 3.9 0.7
 -13 -9 9 4.2 0.7
 -13 9 9 4.4 0.7
 13 9 -9 3.6 0.6
 13 9 -9 3.5 0.6
 -15 9 9 2.9 0.6
 -15 -9 9 3.8 0.7
 15 9 -9 2.9 0.6
 15 9 -9 1.9 0.5
 -15 9 9 2.2 0.7
 -17 -9 9 -0.8 0.6
 -17 9 9 1.5 0.6
 17 9 -9 -0.2 0.5
 -17 9 9 0.8 0.6
 -19 9 9 1.9 0.6
 19 9 -9 2 0.5
 -21 -9 9 1.1 0.5
 -21 9 9 1.4 0.5
 21 9 -9 0.8 0.4
 -23 -9 9 5 0.5
 23 9 -9 4.2 0.5
 -8 -10 -9 6.9 0.5
 -4 -10 -9 0.4 0.5
 -2 -10 -9 2.2 0.5
 2 10 9 2 0.4
 0 10 9 0.6 0.4
 0 -10 -9 0.4 0.5
 2 -10 -9 1.3 0.5
 -2 10 9 0.9 0.4
 4 -10 -9 -0.6 0.4
 -4 10 9 0.7 0.4
 6 -10 -9 1 0.4
 -6 10 9 1.6 0.5
 -8 -10 9 2.8 0.4
 -8 10 9 3.3 0.5
 -10 10 9 10.1 0.8
 -10 10 9 10.2 0.7
 -10 -10 9 8 0.6
 -12 -10 9 6.6 0.6
 -12 10 9 7.8 0.6
 -14 10 9 1.9 0.4
 -14 -10 9 1.4 0.4
 -16 -10 9 1.2 0.4
 -18 -10 9 2.8 0.4
 -18 10 9 3.6 0.4
 -3 11 9 0.2 0.3
 -7 11 9 1 0.3
 -9 11 9 1.9 0.3
 -26 0 -10 18.6 1.1
 -24 0 -10 6 0.7
 -22 0 -10 56.09 3
 -22 0 -10 65.59 3.1
 -20 0 -10 67.29 3.4
 -20 0 -10 70.59 3.5
 -18 0 -10 2.6 0.8
 -16 0 -10 134.79 6.6
 -14 0 -10 1.3 0.6
 -12 0 -10 49.5 2.5
 -12 0 -10 49.9 2.5
 -10 0 -10 2.8 0.5
 -10 0 -10 1.8 0.5
 -8 0 -10 5.9 0.6
 -8 0 -10 5.4 0.5
 6 0 10 331.57 16
 4 0 10 203.88 9.7
 4 0 10 197.98 9.6
 2 0 10 83.09 4.1
 0 0 10 186.08 9
 0 0 10 186.68 8.9
 -2 0 10 189.88 8.9
 -2 0 10 181.78 8.9
 -4 0 10 388.76 18.7
 -4 0 10 396.06 18.7
 -6 0 10 661.13 31.1
 -6 0 10 642.44 31.1
 8 0 -10 1177.68 59.29
 -8 0 10 1367.96 59.39
 -10 0 10 319.67 15.1
 10 0 -10 310.07 15.1
 -12 0 10 128.09 6.5
 12 0 -10 132.69 6.4
 14 0 -10 749.03 35.8
 16 0 -10 34.1 2
 -18 0 10 62.49 3.1
 -20 0 10 167.48 8.2
 -20 0 10 174.88 8.2
 -22 0 10 44.1 2.3
 -22 0 10 45.6 2.3
 -24 0 10 8.6 0.7
 -26 0 10 4 0.6
 -28 0 10 51.89 2.7
 -30 0 10 43.1 2.3
 -32 0 10 2.8 0.6
 -34 0 10 5.9 0.6
 -36 0 10 12 0.8
 38 0 -10 4.9 0.5
 -38 0 10 7.5 0.5
 -27 -1 -10 0.2 0.4
 -25 -1 -10 0.5 0.4
 -25 -1 -10 1.2 0.6
 -25 1 -10 0.7 0.4
 -23 -1 -10 2.9 0.6
 -23 -1 -10 2.7 0.7
 -23 1 -10 2.9 0.6
 -21 1 -10 1.2 0.8
 -21 -1 -10 0.6 0.6
 -21 -1 -10 1.6 0.8
 -21 1 -10 1.3 0.6
 -19 -1 -10 19.8 1.3
 -19 1 -10 18.3 1.2
 -19 1 -10 21.8 1.3
 -17 -1 -10 38.5 2.1
 -17 1 -10 35.7 2
 -17 1 -10 39.6 2.1
 -15 1 -10 27.2 1.6
 -15 -1 -10 26.9 1.6
 -15 1 -10 26.8 1.5
 -15 -1 -10 27.5 1.6
 -13 -1 -10 56.89 3
 -13 1 -10 59.09 3
 -13 1 -10 59.29 3
 -13 -1 -10 60.39 3
 -11 -1 -10 20.4 1.2
 -11 1 -10 18.8 1.1
 -11 1 -10 21.4 1.2
 -11 -1 -10 20.2 1.2
 -9 -1 -10 12.1 0.8
 -9 1 -10 11.1 0.8
 -9 1 -10 11.6 0.8
 -9 -1 -10 11.8 0.8
 7 1 10 70.39 3.9
 -7 1 -10 79.09 3.7
 7 -1 10 72.09 3.9
 -7 1 -10 73.49 3.7
 5 1 10 277.97 13.3
 5 -1 10 276.97 13.3
 5 1 10 269.37 13.2
 3 -1 10 16 1
 3 1 10 14.6 1
 1 -1 10 1.3 0.2
 1 -1 10 1.5 0.5
 -1 1 10 0.5 0.6
 -3 1 10 1.5 0.6
 -5 1 10 118.49 5.8
 -7 1 10 2.4 0.7
 7 1 -10 2.6 0.4
 9 1 -10 410.36 20.4
 -9 1 10 467.35 20.5
 9 -1 -10 425.26 20.5
 -9 1 10 438.66 20.5
 -9 -1 10 423.76 20.3
 -11 -1 10 182.98 9.1
 11 1 -10 200.68 9.2
 11 -1 -10 199.28 9.3
 -13 1 10 7.9 1
 13 -1 -10 8.1 0.6
 13 -1 -10 9.9 0.9
 -13 -1 10 7.5 0.9
 13 1 -10 9.6 0.8
 15 1 -10 1.3 0.6
 -15 1 10 1 0.7
 15 -1 -10 0.8 0.7
 15 -1 -10 0.8 0.5
 -15 -1 10 1.5 0.7
 -17 1 10 84.59 4.2
 17 1 -10 97.99 4.5
 -19 1 10 25.9 1.4
 -19 -1 10 26.8 1.4
 -19 1 10 26.9 1.4
 -21 1 10 23.6 1.3
 -21 -1 10 24.3 1.3
 -21 1 10 25.8 1.4
 -23 1 10 61.19 3.1
 -23 -1 10 67.49 3.1
 -23 -1 10 58.99 3.1
 -23 1 10 62.19 3.1
 -25 1 10 2.4 0.6
 -25 -1 10 2.8 0.6
 -25 1 10 2.8 0.7
 -25 -1 10 2.8 0.5
 -27 -1 10 3.5 0.7
 -27 -1 10 2.7 0.6
 -27 1 10 3.7 0.7
 -27 1 10 3.5 0.7
 -29 1 10 1.1 0.7
 -29 -1 10 0.6 0.7
 -29 1 10 0.6 0.7
 -29 -1 10 0.7 0.5
 -31 1 10 1.5 0.7
 -31 1 10 1.4 0.7
 -31 -1 10 1.1 0.7
 -31 -1 10 0.4 0.5
 -33 1 10 20.1 1.3
 -33 1 10 20.7 1.3
 35 1 -10 8.5 0.7
 -35 1 10 6.6 0.7
 37 1 -10 0.8 0.5
 -37 1 10 1 0.4
 -37 1 10 0.7 0.4
 39 1 -10 8.2 0.5
 -39 -1 10 8.8 0.5
 -26 -2 -10 6.1 0.5
 -26 -2 -10 6.6 0.6
 -24 -2 -10 3.1 0.6
 -24 -2 -10 4.3 0.7
 -22 2 -10 3.3 0.7
 -22 -2 -10 3.7 0.7
 -22 2 -10 1.9 0.5
 -20 2 -10 32.8 1.9
 -20 2 -10 39.2 2
 -18 2 -10 18.9 1.2
 -18 2 -10 22.9 1.3
 -16 2 -10 7.7 0.7
 -16 2 -10 9.1 0.9
 -14 2 -10 6.7 0.7
 -14 2 -10 5.8 0.6
 -12 2 -10 147.89 7.2
 -12 -2 -10 154.18 7.3
 -12 2 -10 148.79 7.2
 -10 2 -10 1.6 0.5
 -10 2 -10 1.6 0.5
 -10 -2 -10 1.5 0.5
 -10 2 -10 1.5 0.4
 -8 2 -10 30.9 1.6
 -8 -2 -10 29.4 1.6
 -8 2 -10 30.7 1.6
 -8 2 -10 30.3 1.6
 -6 2 -10 1.7 0.4
 6 -2 10 1.8 0.7
 6 2 10 2.2 0.6
 -6 -2 -10 2.2 0.4
 4 2 10 166.48 8.1
 4 -2 10 162.88 8.1
 -2 -2 -10 6.9 0.7
 0 -2 -10 834.02 39.7
 2 -2 -10 268.67 12
 -2 -2 10 239.38 11.9
 -2 2 10 250.37 12.1
 -4 -2 10 99.39 4.8
 4 -2 -10 98.19 4.8
 -4 2 10 96.79 4.9
 6 -2 -10 151.48 7.3
 -6 -2 10 152.98 7.4
 -6 2 10 153.58 7.5
 8 2 -10 430.16 21.5
 -8 -2 10 485.75 21.7
 -8 2 10 475.85 21.7
 8 2 -10 455.95 21.6
 -10 -2 10 165.38 8
 -10 -2 10 172.38 8.1
 10 -2 -10 155.08 8.1
 10 2 -10 163.58 8
 10 2 -10 169.98 8.1
 -10 2 10 173.78 8.2
 -12 -2 10 69.39 3.5
 12 2 -10 71.59 3.5
 -12 -2 10 71.49 3.6
 -12 2 10 74.79 3.7
 12 -2 -10 71.29 3.6
 -12 2 10 67.39 3.6
 12 2 -10 70.49 3.6
 12 -2 -10 63.19 3.4
 -14 -2 10 12.6 1.1
 14 2 -10 13.4 1
 14 -2 -10 13.9 1.1
 -14 -2 10 12.2 0.9
 14 2 -10 12.4 1.1
 -14 2 10 15.1 1.2
 16 2 -10 1.3 0.7
 16 2 -10 1 0.5
 -16 2 10 1.6 0.5
 -18 2 10 16.2 1
 -18 -2 10 17.6 1
 -18 2 10 15.8 1
 -18 2 10 17.6 1
 -20 2 10 0.6 0.4
 -20 2 10 -0.1 0.5
 -20 -2 10 0.2 0.4
 -20 2 10 -0.3 0.5
 -22 -2 10 14.5 0.9
 -22 2 10 14.5 1
 -22 2 10 14.3 0.9
 -24 2 10 16.4 1.1
 -24 -2 10 17.5 1.1
 -24 2 10 17.4 1.1
 -26 2 10 15.1 1.1
 -26 2 10 14.8 1.1
 -26 -2 10 16.8 1
 -28 -2 10 0 0.6
 -28 2 10 0.9 0.7
 -28 2 10 0.2 0.8
 -30 2 10 4.9 0.8
 -30 2 10 5.6 0.9
 -30 -2 10 6.7 0.8
 32 2 -10 3.5 0.7
 -32 2 10 2.8 0.7
 -32 2 10 3.3 0.8
 34 2 -10 9.3 0.8
 -34 2 10 7.5 0.8
 -36 2 10 5.8 0.5
 -36 2 10 6.3 0.6
 -38 2 10 0.4 0.3
 38 2 -10 1.5 0.4
 -27 -3 -10 1.1 0.3
 -27 -3 -10 1.6 0.3
 -25 -3 -10 10.8 0.7
 -25 -3 -10 10.5 0.8
 -23 -3 -10 0.7 0.6
 -23 -3 -10 -0.2 0.6
 -21 3 -10 8.4 0.8
 -21 -3 -10 9.1 0.9
 -21 -3 -10 10 0.9
 -19 3 -10 2.9 0.7
 -19 -3 -10 2.3 0.8
 -17 3 -10 7.9 0.8
 -17 -3 -10 7.8 0.9
 -15 3 -10 4.3 0.7
 -15 -3 -10 5.8 0.8
 -13 3 -10 9.5 0.9
 -13 -3 -10 10.8 0.9
 -13 3 -10 9 0.8
 -11 3 -10 0.9 0.5
 -11 3 -10 0.6 0.6
 -11 -3 -10 0.1 0.6
 -9 3 -10 57.39 2.8
 -9 -3 -10 56.59 2.8
 -9 3 -10 55.59 2.8
 -7 3 -10 0.5 0.4
 -7 3 -10 0.6 0.4
 -7 -3 -10 0.9 0.4
 -7 -3 -10 0.8 0.4
 -5 3 -10 4.3 0.5
 -5 -3 -10 3.7 0.5
 -5 -3 -10 3.8 0.5
 -3 -3 -10 17.8 1
 3 3 10 16.7 1.2
 -3 -3 -10 18.3 1.2
 -3 -3 -10 18.5 1
 -1 -3 -10 45.1 2.4
 -1 3 10 513.65 25.2
 1 -3 -10 533.35 25.1
 3 -3 -10 28.4 1.5
 -3 3 10 29.1 1.7
 -3 -3 10 24.8 1.4
 -5 3 10 46.9 2.5
 5 -3 -10 49.9 2.4
 -5 -3 10 41.8 2.3
 5 3 -10 44.5 2.3
 -7 3 10 116.09 5.7
 -7 -3 10 112.09 5.6
 7 3 -10 115.89 5.7
 9 3 -10 0.2 0.5
 -9 3 10 -0.3 0.7
 -9 -3 10 0.9 0.6
 -11 -3 10 22.2 1.4
 -11 -3 10 22.2 1.4
 -11 3 10 21.1 1.5
 11 3 -10 23.3 1.5
 13 3 -10 78.89 4.1
 -13 -3 10 76.79 4
 -15 3 10 90.69 4.4
 -15 3 10 92.59 4.5
 -17 3 10 2.5 0.5
 17 3 -10 2.7 0.4
 -17 3 10 2.7 0.5
 -19 3 10 41.5 2
 -19 -3 10 38.6 2
 -19 3 10 37.4 2
 19 3 -10 36.3 2
 -19 3 10 40.7 2
 21 3 -10 3.3 0.5
 -21 3 10 3.6 0.6
 -21 -3 10 3.3 0.5
 23 3 -10 1 0.5
 -23 3 10 0.8 0.5
 -23 -3 10 1.5 0.5
 25 3 -10 68.59 3.3
 -25 3 10 63.49 3.3
 -25 -3 10 66.79 3.3
 27 3 -10 7 0.8
 -27 3 10 6.4 0.7
 -27 -3 10 7.3 0.7
 29 3 -10 89.29 3.7
 -29 3 10 75.89 3.8
 31 3 -10 8.7 0.8
 -31 3 10 7.1 0.7
 -31 3 10 7.5 0.9
 33 3 -10 0.4 0.6
 -33 3 10 0.4 0.5
 -33 3 10 0 0.7
 35 3 -10 1.2 0.5
 -35 3 10 1.6 0.6
 37 3 -10 0.2 0.4
 -37 -3 10 0.4 0.4
 -37 3 10 0.6 0.4
 -26 -4 -10 1.4 0.3
 -24 -4 -10 8.6 0.7
 -24 -4 -10 9.1 0.7
 -22 -4 -10 4.3 0.6
 -20 -4 -10 0.1 0.6
 -20 4 -10 0.5 0.6
 -18 4 -10 0.7 0.6
 -18 -4 -10 1 0.7
 -16 -4 -10 12.7 1
 -16 4 -10 11.2 0.9
 -14 4 -10 0.2 0.7
 -14 -4 -10 0.9 0.6
 -14 4 -10 0.6 0.5
 -12 4 -10 28 1.6
 -12 -4 -10 30.6 1.6
 -12 4 -10 28 1.6
 -10 4 -10 18.3 1.1
 -10 -4 -10 17.5 1.1
 -10 -4 -10 18.5 1.1
 -8 4 -10 -0.1 0.5
 -8 -4 -10 -0.2 0.5
 -8 -4 -10 0.2 0.5
 -6 4 -10 137.99 6.8
 -6 -4 -10 138.69 6.8
 -6 -4 -10 148.79 6.8
 -4 4 -10 0.3 0.4
 -4 -4 -10 0.2 0.4
 -4 -4 -10 -0.1 0.4
 -4 -4 -10 0 0.4
 -2 4 -10 34.7 1.8
 -2 -4 -10 36.1 1.8
 -2 -4 -10 35.7 1.8
 -2 -4 -10 37.3 1.9
 0 4 -10 46.3 2.4
 0 -4 -10 47.9 2.3
 0 -4 -10 48 2.4
 2 4 -10 230.18 11
 4 4 -10 631.14 30.1
 4 -4 -10 634.74 30.1
 6 -4 -10 308.47 14.7
 8 4 -10 135.69 6.7
 8 -4 -10 135.19 6.5
 8 4 -10 143.49 6.6
 -8 -4 10 122.59 6.7
 10 4 -10 23 1.5
 10 4 -10 25.8 1.3
 -10 -4 10 21.5 1.5
 12 4 -10 0.5 0.4
 -12 4 10 0.5 0.4
 -14 4 10 11.3 0.8
 14 4 -10 10.8 0.7
 14 4 -10 10.9 0.8
 -14 4 10 11.1 0.8
 16 4 -10 31.6 1.7
 16 4 -10 31.6 1.6
 -16 4 10 32.1 1.7
 -16 4 10 30.6 1.7
 18 4 -10 18 1.1
 -18 4 10 19.4 1.1
 -18 4 10 21.3 1.2
 -18 4 10 19.7 1.2
 -18 4 10 18.9 1.1
 -20 4 10 34.2 1.9
 -20 4 10 39.4 1.9
 20 4 -10 35.8 2
 -20 4 10 40.1 2
 -20 4 10 39.5 2
 -22 4 10 2.6 0.5
 22 4 -10 2.6 0.6
 -22 4 10 2.5 0.7
 -22 4 10 3.6 0.7
 -22 4 10 2.7 0.5
 -24 4 10 1.4 0.5
 24 4 -10 1.2 0.6
 -24 4 10 0.8 0.5
 -24 4 10 2.2 0.8
 -26 4 10 0.4 0.5
 26 4 -10 0.5 0.7
 -26 4 10 -0.1 0.5
 -26 4 10 0.6 0.8
 28 4 -10 23.9 1.3
 -28 4 10 22.3 1.4
 30 4 -10 26.9 1.4
 -30 4 10 26.5 1.5
 32 4 -10 4.4 0.7
 34 4 -10 0.4 0.5
 -34 -4 10 0.7 0.5
 36 4 -10 0.4 0.4
 -36 -4 10 1.5 0.3
 -23 -5 -10 0.1 0.4
 -23 -5 -10 0.2 0.3
 -21 -5 -10 3.4 0.6
 -21 -5 -10 3.6 0.5
 -19 -5 -10 0.6 0.6
 -19 -5 -10 0.1 0.5
 -17 -5 -10 3.2 0.7
 -17 -5 -10 3.1 0.6
 -15 5 -10 48.8 2.5
 -15 -5 -10 49.2 2.5
 -15 -5 -10 42.8 2.4
 -13 -5 -10 7.3 0.7
 -13 5 -10 7.4 0.8
 -13 -5 -10 8.4 0.8
 -13 -5 -10 7.4 0.7
 -11 5 -10 58.99 3
 -11 -5 -10 63.39 3
 -11 -5 -10 57.59 3
 -11 -5 -10 59.79 3
 -9 5 -10 10.7 0.9
 -9 -5 -10 11.6 0.9
 -9 -5 -10 11.5 0.8
 -9 -5 -10 12.3 0.9
 -7 5 -10 2.3 0.6
 -7 -5 -10 2.6 0.6
 7 5 10 1.7 0.5
 -7 -5 -10 2.8 0.5
 -7 -5 -10 3 0.6
 -5 5 -10 0.3 0.5
 -5 5 -10 -0.3 0.5
 -5 -5 -10 -0.6 0.6
 5 5 10 0 0.4
 -5 -5 -10 -0.2 0.5
 3 5 10 13 0.9
 -3 5 -10 14.9 0.9
 -3 -5 -10 14.9 0.9
 -3 -5 -10 15 0.9
 -1 -5 -10 0.4 0.5
 1 5 10 -0.3 0.4
 -1 -5 -10 0.3 0.4
 -1 5 10 23.3 1.3
 1 -5 -10 24.2 1.3
 -3 5 10 18.4 1
 3 5 -10 18 1.1
 3 -5 -10 19.6 1.1
 -5 5 10 103.49 5.1
 5 -5 -10 107.19 5.1
 7 -5 -10 0.4 0.4
 7 5 -10 0.6 0.5
 9 -5 -10 18.9 1.1
 9 5 -10 21 1.2
 11 -5 -10 72.29 3.6
 11 5 -10 77.89 3.7
 13 5 -10 25 1.4
 -13 5 10 24.8 1.4
 13 5 -10 26.3 1.4
 -13 5 10 25.4 1.4
 15 5 -10 0.1 0.5
 15 5 -10 0 0.5
 -15 5 10 0.3 0.6
 17 5 -10 48.1 2.4
 17 5 -10 43.5 2.3
 -17 5 10 46 2.4
 -17 5 10 45.7 2.4
 19 5 -10 121.19 5.9
 -19 5 10 123.89 6
 -19 5 10 119.69 5.9
 -19 5 10 122.89 5.9
 -21 5 10 16.9 1.1
 21 5 -10 18.4 1.2
 -21 5 10 16.6 1.2
 -21 5 10 19.2 1.2
 -23 5 10 1.7 0.6
 23 5 -10 1.6 0.7
 -23 5 10 2.8 0.8
 -23 5 10 1.9 0.7
 -25 5 10 0.1 0.6
 25 5 -10 -0.2 0.7
 -25 5 10 0.5 0.8
 -27 5 10 3.7 0.6
 27 5 -10 4.9 0.8
 -27 5 10 5.1 0.8
 -29 5 10 4.5 0.6
 29 5 -10 3.9 0.7
 31 5 -10 3.8 0.7
 -31 5 10 5 0.7
 33 5 -10 0.1 0.5
 -33 -5 10 0.5 0.4
 -33 5 10 0.5 0.5
 -22 -6 -10 0.8 0.3
 -20 -6 -10 1.1 0.5
 -18 -6 -10 17.6 1.1
 -16 -6 -10 4.3 0.6
 -14 6 -10 3.7 0.7
 -14 -6 -10 3.2 0.6
 -14 -6 -10 3.4 0.6
 -12 6 -10 2.3 0.7
 -12 -6 -10 2.1 0.6
 12 6 10 0.6 0.5
 -12 -6 -10 1.8 0.6
 -10 6 -10 9.9 0.8
 10 6 10 9.2 0.8
 -10 -6 -10 9.2 0.8
 -10 -6 -10 9.7 0.9
 -8 6 -10 47.2 2.5
 8 6 10 49.6 2.5
 -8 -6 -10 49.6 2.5
 -8 6 -10 47.5 2.5
 -8 -6 -10 54.39 2.6
 -6 6 -10 15.6 1
 6 6 10 16.4 1
 -6 6 -10 16.4 1.1
 -6 -6 -10 16.1 1
 -6 -6 -10 17.5 1.1
 4 6 10 141.49 7
 -4 6 -10 143.79 7
 -4 -6 -10 144.19 7
 -4 -6 -10 152.58 7
 -2 -6 -10 5.2 0.7
 2 6 10 5.3 0.6
 -2 6 -10 5.8 0.7
 0 6 -10 24.1 1.4
 0 6 10 23.9 1.3
 -2 6 10 35.7 1.9
 2 6 -10 35.4 2
 2 -6 -10 38.7 1.9
 -4 6 10 34.7 1.9
 4 -6 -10 36.6 1.9
 6 -6 -10 47.6 2.4
 8 -6 -10 9.6 0.7
 8 6 -10 9.7 0.7
 10 -6 -10 0.3 0.4
 10 6 -10 0.1 0.5
 -10 6 10 0.7 0.5
 12 -6 -10 -0.4 0.4
 12 6 -10 0.1 0.5
 -12 6 10 0.1 0.5
 -14 6 10 3.3 0.6
 -16 6 10 8.3 0.7
 -18 6 10 93.59 4.5
 -18 6 10 95.19 4.5
 18 6 -10 85.79 4.5
 -20 6 10 9.9 0.9
 20 6 -10 10.1 0.9
 -20 6 10 9.1 0.9
 22 6 -10 0.4 0.7
 -22 6 10 1.4 0.7
 -22 6 10 1.8 0.7
 -22 6 10 1.3 0.8
 -24 6 10 21.1 1.3
 24 6 -10 20.8 1.3
 -24 6 10 19.8 1.3
 -26 6 10 5.9 0.7
 26 6 -10 6.4 0.8
 -26 6 10 6.3 0.8
 -28 -6 10 5.9 0.6
 -28 6 10 7.5 0.6
 -28 6 10 7.6 0.7
 -30 6 10 51.49 2.6
 -30 6 10 55.59 2.7
 -32 6 10 4.9 0.5
 -19 -7 -10 1 0.3
 -17 -7 -10 9.9 0.7
 -15 -7 -10 8.6 0.7
 -15 -7 -10 9.1 0.7
 -13 -7 -10 7 0.7
 -13 -7 -10 6.5 0.6
 -13 7 -10 6 0.7
 -11 7 -10 6.8 0.7
 -11 -7 -10 6.3 0.7
 11 7 10 5.8 0.6
 -11 -7 -10 6 0.6
 -9 -7 -10 41.2 2
 -9 7 -10 34.8 2
 9 7 10 36.1 1.9
 -9 -7 -10 37.5 1.9
 -7 7 -10 6.6 0.7
 7 7 10 6.6 0.7
 -7 7 -10 7.6 0.8
 -7 -7 -10 8.9 0.9
 5 7 10 36.3 2
 -5 7 -10 36.5 2
 -5 -7 -10 40.4 2.1
 3 7 10 1.7 0.6
 -3 7 -10 2.4 0.7
 1 7 10 35.8 1.9
 -1 7 -10 36.9 2
 -1 -7 -10 36.8 2
 1 7 -10 44.8 2.4
 -1 7 10 45 2.3
 1 -7 -10 45.8 2.4
 3 7 -10 0.5 0.8
 3 -7 -10 1.9 0.6
 -3 7 10 1 0.6
 5 -7 -10 191.38 9.1
 5 7 -10 186.18 9.1
 7 -7 -10 17.7 1.1
 7 7 -10 18.3 1.1
 7 7 -10 18.1 1.3
 9 -7 -10 1.3 0.5
 -9 7 10 1 0.7
 9 7 -10 1.3 0.5
 9 7 -10 1.1 0.8
 11 -7 -10 7.5 0.7
 11 7 -10 8.2 0.8
 -11 7 10 9.1 0.9
 11 7 -10 10.2 0.9
 13 7 -10 5.6 0.7
 13 7 -10 5.8 0.8
 -13 7 10 5.6 0.8
 -15 7 10 19.6 1.2
 15 7 -10 20 1.2
 15 7 -10 16.2 1.2
 -15 7 10 17.9 1.1
 -17 7 10 26.2 1.5
 17 7 -10 26.2 1.5
 17 7 -10 23.1 1.4
 -17 7 10 23.5 1.4
 -17 7 10 28.1 1.6
 -19 7 10 18.6 1.2
 19 7 -10 18 1.2
 -19 7 10 18.6 1.1
 -21 7 10 18.7 1.2
 21 7 -10 16.7 1.2
 -21 7 10 17.5 1.1
 -23 7 10 40.2 2.1
 -23 7 10 38.4 2.1
 -25 -7 10 3.8 0.6
 -25 7 10 4.3 0.6
 -25 7 10 2.2 0.6
 -27 7 10 6.7 0.6
 -27 7 10 6 0.6
 -29 7 10 3.6 0.4
 29 7 -10 2.9 0.5
 -29 7 10 3.4 0.4
 31 7 -10 -0.2 0.3
 -14 -8 -10 14.7 0.9
 -12 8 -10 0.1 0.4
 -12 -8 -10 0.7 0.5
 -10 -8 -10 12.5 0.8
 10 8 10 10 0.7
 -8 -8 -10 0.1 0.7
 8 8 10 -0.1 0.5
 -6 -8 -10 0.4 0.7
 6 8 10 0.6 0.6
 -6 8 -10 1.7 0.6
 4 8 10 7 0.7
 -4 8 -10 6.7 0.8
 -2 -8 -10 28.5 1.6
 2 8 10 24.7 1.5
 -2 8 -10 24.2 1.6
 0 -8 -10 0.9 0.7
 0 8 10 -0.1 0.6
 0 8 -10 1.7 0.8
 2 -8 -10 33.3 1.8
 2 8 -10 32.8 1.9
 4 -8 -10 54.49 2.8
 6 -8 -10 186.78 9.4
 -6 8 10 197.08 9.5
 6 8 -10 207.98 9.5
 8 8 -10 43.8 2.3
 8 -8 -10 41.5 2.3
 -8 8 10 45.9 2.4
 8 8 -10 49.1 2.4
 -10 8 10 24.6 1.4
 10 8 -10 23 1.3
 10 8 -10 24.7 1.5
 10 -8 -10 20.8 1.3
 12 8 -10 129.69 6.4
 -12 8 10 135.09 6.5
 12 8 -10 132.99 6.5
 -14 8 10 32.4 1.7
 14 8 -10 31.1 1.7
 -16 8 10 6.5 0.8
 16 8 -10 7.2 0.7
 16 8 -10 5.6 0.7
 -16 8 10 8 0.9
 -18 8 10 6.2 0.8
 -18 8 10 6 0.8
 18 8 -10 5 0.7
 -20 8 10 19.9 1.2
 20 8 -10 16.7 1.2
 -20 8 10 19 1.2
 -20 -8 10 19.5 1.2
 -22 -8 10 5.1 0.7
 22 8 -10 4.9 0.7
 24 8 -10 6.5 0.6
 -24 8 10 7.6 0.7
 -24 -8 10 7.6 0.7
 26 8 -10 5.9 0.6
 -26 8 10 7.3 0.5
 -26 -8 10 6.5 0.5
 28 8 -10 2.8 0.3
 -11 -9 -10 6.2 0.5
 -9 -9 -10 0.3 0.5
 -7 -9 -10 -0.1 0.6
 -3 -9 -10 -0.1 0.6
 -1 -9 -10 1.3 0.6
 -1 9 -10 1.7 0.7
 1 -9 -10 3.6 0.7
 1 9 -10 2.6 0.8
 -1 9 10 4.4 0.6
 3 -9 -10 11 0.9
 -3 9 10 11.5 0.9
 5 -9 -10 5.7 0.6
 -5 9 10 5 0.7
 5 9 -10 5.7 0.9
 7 -9 -10 14.4 0.9
 7 9 -10 15 1.1
 -7 9 10 14.9 1
 -7 -9 10 12 0.9
 -9 -9 10 28.3 1.6
 9 9 -10 33.7 1.7
 -9 9 10 31.5 1.6
 -11 -9 10 1.5 0.6
 11 9 -10 1.9 0.5
 -11 9 10 2.1 0.7
 11 9 -10 2.7 0.7
 -13 -9 10 3.1 0.6
 -13 9 10 4 0.7
 13 9 -10 3.6 0.6
 13 9 -10 4.7 0.7
 -13 9 10 4.6 0.7
 -15 -9 10 1.3 0.6
 -15 9 10 1.7 0.7
 15 9 -10 1.7 0.5
 -15 9 10 1.2 0.6
 15 9 -10 0.7 0.5
 17 9 -10 13.4 0.9
 -17 9 10 16 1
 -17 -9 10 16.6 1
 -17 9 10 17.3 1
 -19 9 10 2 0.6
 19 9 -10 0.9 0.5
 -21 -9 10 3.8 0.5
 -21 9 10 4.3 0.5
 21 9 -10 3.1 0.4
 -23 9 10 3.8 0.4
 23 9 -10 1.6 0.3
 -8 -10 -10 0.5 0.3
 -4 -10 -10 0 0.4
 -2 -10 -10 3 0.5
 2 10 10 2.7 0.4
 0 10 10 0 0.4
 0 -10 -10 -0.1 0.5
 2 -10 -10 0.1 0.4
 -2 10 10 -0.3 0.4
 4 -10 -10 0.7 0.4
 -4 10 10 0.4 0.4
 6 -10 -10 19.8 1.1
 -6 10 10 24 1.2
 -8 10 10 48.7 2.4
 -10 -10 10 0.4 0.4
 -10 10 10 -0.6 0.5
 -12 -10 10 3.7 0.5
 -12 10 10 4.2 0.5
 -14 -10 10 3.8 0.5
 -14 10 10 3.5 0.5
 -16 -10 10 1.5 0.4
 -16 10 10 1 0.5
 -18 -10 10 2.9 0.4
 -18 10 10 3 0.4
 -5 11 10 1.7 0.3
 -7 11 10 0.6 0.3
 -9 11 10 0.4 0.3
 -26 0 -11 0.2 0.4
 -24 0 -11 0 0.5
 -22 0 -11 0.5 0.5
 -22 0 -11 0.1 0.6
 -20 0 -11 -0.1 0.5
 -20 0 -11 -0.8 0.7
 -18 0 -11 0.5 0.6
 -18 0 -11 0 0.7
 -16 0 -11 -0.1 0.7
 -14 0 -11 -0.4 0.6
 -14 0 -11 0.4 0.7
 -12 0 -11 0 0.6
 -12 0 -11 -0.5 0.6
 -10 0 -11 -0.2 0.5
 -10 0 -11 -0.2 0.5
 -8 0 -11 0.3 0.5
 -8 0 -11 0.6 0.5
 -6 0 -11 0 0.4
 6 0 11 0.6 0.6
 -6 0 -11 0.1 0.4
 4 0 11 -0.7 0.6
 2 0 11 -0.1 0.4
 2 0 11 -0.1 0.4
 0 0 11 0.1 0.4
 0 0 11 0.4 0.4
 -2 0 11 0.2 0.4
 -2 0 11 0.1 0.3
 -4 0 11 0.2 0.6
 -4 0 11 1.6 0.5
 -6 0 11 -0.4 0.6
 -6 0 11 0.1 0.5
 -8 0 11 0 0.7
 8 0 -11 0.2 0.5
 10 0 -11 -0.4 0.5
 -10 0 11 -0.4 0.7
 -12 0 11 0.3 0.7
 12 0 -11 0.4 0.6
 14 0 -11 0.1 0.6
 16 0 -11 0.1 0.5
 -18 0 11 0.4 0.4
 -20 0 11 -0.4 0.5
 -20 0 11 -0.1 0.4
 -22 0 11 0 0.5
 -22 0 11 0.1 0.5
 -24 0 11 0.4 0.6
 -24 0 11 0.3 0.5
 -26 0 11 1.3 0.6
 -26 0 11 0.2 0.6
 -28 0 11 -0.5 0.6
 -30 0 11 0.4 0.6
 -32 0 11 -0.8 0.6
 -34 0 11 0.7 0.5
 -36 0 11 0.5 0.4
 38 0 -11 0 0.4
 -38 0 11 0.1 0.4
 -27 -1 -11 2 0.3
 -25 1 -11 3.2 0.4
 -25 -1 -11 3.3 0.4
 -25 -1 -11 3 0.6
 -23 -1 -11 0.7 0.6
 -23 1 -11 0.3 0.5
 -23 -1 -11 0.4 0.5
 -21 -1 -11 10.9 0.8
 -21 -1 -11 10.6 1
 -21 1 -11 10.5 0.8
 -19 1 -11 1.5 0.8
 -19 -1 -11 2.4 0.7
 -19 -1 -11 1.2 0.8
 -19 1 -11 1.2 0.6
 -17 1 -11 10.5 1
 -17 1 -11 10.1 0.9
 -17 -1 -11 10.5 1
 -15 -1 -11 25.4 1.5
 -15 1 -11 22.6 1.4
 -15 1 -11 23.1 1.4
 -13 1 -11 3.3 0.7
 -13 -1 -11 2.3 0.7
 -13 1 -11 2.1 0.6
 -11 -1 -11 60.29 3.1
 -11 1 -11 60.79 3
 -11 1 -11 60.59 3
 -9 1 -11 8.5 0.7
 -9 -1 -11 7.1 0.7
 -9 1 -11 8.6 0.7
 -7 1 -11 0.3 0.4
 -7 -1 -11 1 0.5
 -7 1 -11 0.6 0.4
 5 -1 11 98.69 5.2
 -5 1 -11 104.89 5
 3 1 11 23.9 1.4
 3 -1 11 22.5 1.4
 1 -1 11 63.09 2.6
 1 -1 11 46.4 2.4
 -1 1 11 131.89 6.6
 -1 -1 11 138.79 6.6
 -3 1 11 7.3 0.7
 -3 -1 11 7.2 0.6
 -5 1 11 499.55 23.9
 -7 1 11 439.16 21
 -9 1 11 9.6 0.9
 -9 1 11 10.6 0.9
 -9 -1 11 9.5 0.6
 9 1 -11 9.5 0.7
 11 1 -11 441.56 21.9
 11 -1 -11 464.85 22
 -11 1 11 481.55 22
 -13 -1 11 64.99 3.3
 13 1 -11 62.49 3.2
 13 -1 -11 60.79 3.3
 -15 1 11 11.3 1.1
 15 -1 -11 11.5 1
 -15 -1 11 10.9 1.1
 15 1 -11 12.2 0.9
 17 -1 -11 0.4 0.4
 17 1 -11 0.3 0.5
 -17 1 11 0.5 0.4
 -19 -1 11 1.1 0.4
 -19 1 11 1.1 0.5
 -21 1 11 1.5 0.5
 -21 1 11 1.2 0.5
 -21 -1 11 1.3 0.5
 -23 1 11 13.3 1
 -23 1 11 14.1 0.9
 -23 -1 11 15.3 0.9
 -25 1 11 43.5 2.2
 -25 -1 11 44.1 2.1
 -25 -1 11 37.2 2.1
 -25 1 11 40.7 2.2
 -27 -1 11 7.2 0.8
 -27 1 11 7.8 0.8
 -27 1 11 6 0.8
 -27 -1 11 5.5 0.6
 -29 1 11 6.1 0.8
 -29 -1 11 4.9 0.8
 -29 1 11 4.8 0.7
 -29 -1 11 3.3 0.6
 -31 1 11 12.7 1
 -31 1 11 13.7 1
 -31 -1 11 11.6 0.9
 -33 1 11 1.4 0.7
 -33 -1 11 0.7 0.7
 -33 1 11 0.2 0.7
 35 1 -11 0.4 0.5
 -35 1 11 0.6 0.6
 37 1 -11 2.4 0.5
 -37 1 11 2.2 0.4
 39 1 -11 0.2 0.3
 39 -1 -11 0.1 0.3
 -39 -1 11 0.2 0.3
 -26 -2 -11 4 0.4
 -26 -2 -11 2.9 0.4
 -24 -2 -11 11.5 0.8
 -24 -2 -11 10.1 0.7
 -22 -2 -11 5 0.7
 -20 2 -11 4.5 0.6
 -20 -2 -11 6.5 0.8
 -18 2 -11 8.6 0.9
 -18 2 -11 8.7 0.8
 -16 2 -11 48.7 2.6
 -16 2 -11 55.49 2.7
 -14 2 -11 22.9 1.3
 -14 2 -11 24.9 1.4
 -12 2 -11 9.5 0.7
 -12 -2 -11 10 0.9
 -12 2 -11 10.1 0.8
 -10 -2 -11 50.79 2.5
 -10 2 -11 46.9 2.4
 -10 2 -11 49.8 2.5
 -8 -2 -11 13.7 0.9
 -8 2 -11 13.1 0.8
 -8 2 -11 13.6 0.9
 -6 2 -11 6.5 0.6
 -6 -2 -11 6.5 0.6
 -6 2 -11 6.8 0.5
 -6 2 -11 6.7 0.6
 4 -2 11 0.9 0.5
 4 2 11 -0.1 0.5
 -4 -2 -11 0.4 0.4
 2 2 11 417.76 20.1
 0 2 11 0.7 0.6
 -2 -2 11 9.4 0.6
 2 -2 -11 9.1 0.7
 -2 2 11 8.4 0.9
 -4 2 11 88.29 4.4
 -4 -2 11 83.79 4.3
 4 -2 -11 88.69 4.2
 -6 -2 11 140.59 6.5
 -6 2 11 140.39 6.5
 6 -2 -11 128.59 6.3
 -8 -2 11 205.98 8.6
 -8 2 11 210.28 8.6
 -10 -2 11 296.77 14.1
 -10 -2 11 313.27 14.2
 10 2 -11 279.97 14.1
 -10 2 11 302.77 14.3
 -12 -2 11 24.5 1.3
 12 2 -11 23.3 1.4
 -12 -2 11 24.3 1.5
 -12 2 11 25.9 1.6
 12 -2 -11 24.8 1.5
 12 2 -11 21.8 1.5
 -12 2 11 21 1.6
 14 2 -11 4.6 0.8
 14 2 -11 5.6 0.6
 -14 -2 11 4.8 0.8
 14 -2 -11 4.8 0.7
 16 2 -11 36.2 2
 -16 2 11 35.2 1.8
 -18 -2 11 11.7 0.7
 -18 2 11 11.5 0.7
 18 -2 -11 11.8 0.7
 -18 2 11 12.6 0.8
 -20 2 11 1.1 0.4
 -20 -2 11 1.3 0.4
 -20 2 11 0.8 0.5
 -20 2 11 0.8 0.5
 -22 2 11 0.5 0.5
 -22 -2 11 0.4 0.5
 -22 2 11 0.3 0.6
 -24 2 11 3.5 0.6
 -24 -2 11 3.6 0.6
 -24 2 11 3.7 0.7
 -26 2 11 65.89 3.4
 -26 -2 11 68.19 3.4
 -26 2 11 68.89 3.4
 -28 2 11 21.5 1.4
 -28 -2 11 23.6 1.3
 -28 2 11 23.7 1.5
 -30 2 11 55.09 3
 -30 2 11 58.79 3
 -30 -2 11 63.19 3
 32 2 -11 1.4 0.6
 -32 2 11 1 0.6
 -32 2 11 1.2 0.7
 34 2 -11 2.5 0.6
 -34 2 11 1.4 0.7
 -34 2 11 1.9 0.6
 36 2 -11 2.5 0.5
 -36 2 11 1.8 0.5
 -38 2 11 0.9 0.4
 38 2 -11 1.3 0.4
 -25 -3 -11 6 0.5
 -25 -3 -11 6.9 0.6
 -23 -3 -11 1 0.6
 -23 -3 -11 1.1 0.5
 -21 -3 -11 0.6 0.6
 -21 -3 -11 0.3 0.7
 -19 3 -11 42 2.3
 -19 -3 -11 45.5 2.4
 -19 -3 -11 46.4 2.4
 -17 -3 -11 20.5 1.3
 -17 3 -11 19.3 1.2
 -15 3 -11 2.8 0.7
 -15 -3 -11 3.8 0.8
 -13 3 -11 4.2 0.7
 -13 -3 -11 7 0.8
 -11 3 -11 6.6 0.7
 -11 3 -11 6 0.7
 -11 -3 -11 6 0.7
 -9 3 -11 3.5 0.6
 -9 -3 -11 3.3 0.6
 -9 3 -11 3.2 0.5
 -7 -3 -11 40.6 2
 -7 3 -11 39.6 2
 -7 -3 -11 40.2 2
 -7 3 -11 38.5 2
 -5 -3 -11 13.9 0.8
 -5 3 -11 13.1 0.8
 -5 -3 -11 14 0.9
 -3 -3 -11 4.8 0.5
 -3 -3 -11 5.3 0.5
 -3 -3 -11 5 0.5
 -1 -3 -11 10.7 0.7
 -1 -3 -11 10.3 0.7
 1 3 11 10.2 0.9
 1 3 11 10 0.9
 -1 3 11 25.7 1.6
 -3 3 11 409.96 19.7
 -5 3 11 16.6 1.2
 -5 -3 11 15.1 1
 -7 3 11 5.8 0.8
 -7 -3 11 6.6 0.7
 -9 -3 11 258.07 12.4
 -9 3 11 261.87 12.4
 9 3 -11 246.88 12.3
 -11 -3 11 169.78 8.1
 -11 -3 11 157.98 8.1
 -11 3 11 169.08 8.2
 11 3 -11 162.58 8.1
 -13 3 11 23 1.2
 13 3 -11 23.5 1.5
 -15 3 11 10.6 0.7
 17 3 -11 8 0.6
 -17 3 11 8.7 0.6
 -17 3 11 9.4 0.7
 17 -3 -11 8.9 0.6
 19 3 -11 13.2 0.8
 -19 3 11 13.6 0.9
 -19 3 11 12.7 0.9
 21 3 -11 0 0.5
 -21 3 11 0.4 0.5
 -21 -3 11 -0.1 0.4
 -21 3 11 0 0.5
 23 3 -11 130.09 6
 -23 3 11 124.59 6
 -23 -3 11 118.99 6
 -23 3 11 125.69 6.1
 25 3 -11 0.8 0.6
 -25 3 11 0.2 0.6
 -25 -3 11 0.7 0.5
 27 3 -11 6.6 0.7
 -27 3 11 3.3 0.7
 -27 -3 11 4.3 0.6
 -27 3 11 5.7 0.9
 29 3 -11 14.3 1
 -29 3 11 11.3 0.9
 -29 3 11 13.9 1.1
 31 3 -11 52.89 2.3
 -31 3 11 45.4 2.4
 33 3 -11 1.2 0.6
 -33 3 11 1.6 0.5
 -33 3 11 1.2 0.7
 35 3 -11 0.4 0.5
 -35 3 11 0.9 0.6
 37 3 -11 1.9 0.4
 -37 -3 11 2.2 0.4
 -37 3 11 1.3 0.4
 -24 -4 -11 7.9 0.6
 -24 -4 -11 6.3 0.6
 -22 -4 -11 3 0.6
 -22 -4 -11 2 0.5
 -20 -4 -11 0.4 0.6
 -18 -4 -11 -0.1 0.7
 -16 -4 -11 28.2 1.5
 -16 4 -11 25 1.5
 -14 -4 -11 34.7 1.9
 -14 -4 -11 35.2 1.8
 -14 4 -11 30.4 1.8
 -12 4 -11 4.6 0.6
 -12 4 -11 5.2 0.7
 -12 -4 -11 5 0.7
 -10 -4 -11 126.89 6.2
 -10 4 -11 129.49 6.3
 -10 -4 -11 129.79 6.2
 -8 4 -11 0.9 0.5
 -8 -4 -11 1.1 0.5
 -8 -4 -11 1.3 0.6
 -8 -4 -11 1 0.5
 -6 4 -11 3 0.5
 -6 -4 -11 2.8 0.6
 -6 -4 -11 2.9 0.5
 -6 -4 -11 2.3 0.5
 -4 -4 -11 17.3 1
 -4 -4 -11 16.7 1
 -4 -4 -11 16.1 1
 -2 4 -11 56.89 2.9
 -2 -4 -11 58.89 2.9
 -2 -4 -11 56.39 2.9
 -2 -4 -11 62.99 2.9
 0 4 -11 24.4 1.4
 0 -4 -11 26.2 1.3
 0 -4 -11 24.1 1.3
 0 -4 -11 27.3 1.4
 2 4 -11 30.1 1.6
 2 -4 -11 29.7 1.5
 4 -4 -11 42.4 2.1
 4 4 -11 44.6 2.2
 4 -4 -11 41 2.1
 6 -4 -11 658.13 31.3
 6 4 -11 658.23 31.3
 8 -4 -11 7.6 0.6
 8 4 -11 7 0.7
 10 4 -11 1.2 0.5
 10 -4 -11 0.6 0.4
 10 4 -11 0.6 0.5
 12 -4 -11 35.1 1.8
 12 4 -11 35.4 1.8
 -14 4 11 0 0.5
 14 4 -11 0 0.5
 16 4 -11 37.9 2
 -16 4 11 39.8 2
 16 4 -11 40.9 2
 -16 4 11 38.4 2
 18 4 -11 22.5 1.3
 -18 4 11 24.2 1.3
 18 4 -11 23.8 1.3
 -18 4 11 24 1.4
 -18 4 11 24.2 1.4
 -20 4 11 3.5 0.6
 -20 4 11 3.2 0.5
 20 4 -11 3.8 0.6
 -20 4 11 4.3 0.7
 -20 4 11 3.6 0.5
 -22 4 11 11.4 0.8
 22 4 -11 10.2 0.9
 -22 4 11 10.7 0.8
 -22 4 11 12.1 1
 -22 4 11 11.5 0.9
 -24 4 11 0.8 0.5
 24 4 -11 0 0.6
 -24 4 11 -0.2 0.6
 -24 4 11 0.8 0.8
 26 4 -11 -0.4 0.6
 -26 4 11 -0.6 0.6
 -26 4 11 -0.6 0.8
 -28 4 11 3.5 0.6
 28 4 -11 5.1 0.7
 -28 4 11 4.2 0.9
 30 4 -11 1.1 0.7
 -30 4 11 0.5 0.5
 32 4 -11 22.1 1.2
 -32 4 11 16.5 1
 34 4 -11 7.6 0.7
 36 4 -11 1.2 0.4
 -36 -4 11 1.4 0.4
 -23 -5 -11 1.9 0.4
 -23 -5 -11 1.8 0.3
 -21 -5 -11 -0.1 0.4
 -21 -5 -11 0.7 0.5
 -19 -5 -11 0.7 0.6
 -19 -5 -11 -0.5 0.5
 -17 -5 -11 1.7 0.7
 -17 -5 -11 1.6 0.6
 -15 -5 -11 10.5 0.9
 -15 -5 -11 9.7 0.8
 -13 5 -11 1.1 0.7
 -13 -5 -11 1.2 0.7
 -13 -5 -11 1.1 0.5
 -13 -5 -11 0.9 0.6
 -11 -5 -11 9.5 0.8
 -11 5 -11 9.3 0.8
 -11 -5 -11 9.6 0.9
 -11 -5 -11 8.8 0.8
 -9 -5 -11 42.5 2.2
 -9 5 -11 40.2 2.2
 -9 -5 -11 43.8 2.2
 -9 -5 -11 38.9 2.1
 -7 5 -11 9.3 0.8
 -7 -5 -11 10.6 0.8
 -7 -5 -11 8.8 0.7
 -7 -5 -11 10.5 0.8
 -5 5 -11 44.6 2.3
 -5 5 -11 44.3 2.3
 -5 -5 -11 48.7 2.3
 -5 -5 -11 42.6 2.3
 -5 -5 -11 47.4 2.3
 -3 5 -11 81.29 4.1
 -3 -5 -11 83.49 4.1
 -3 -5 -11 84.49 4.1
 -1 -5 -11 15.4 0.9
 -1 -5 -11 15.5 1
 1 -5 -11 1.9 0.4
 3 -5 -11 2.3 0.5
 -3 5 11 1.6 0.4
 3 5 -11 2.4 0.6
 3 -5 -11 1.7 0.4
 5 -5 -11 29.5 1.6
 -5 5 11 29 1.5
 5 5 -11 30.6 1.6
 7 -5 -11 92.19 4.5
 9 -5 -11 10.8 0.7
 9 5 -11 10.9 0.8
 11 -5 -11 71.49 3.6
 11 5 -11 77.89 3.7
 13 -5 -11 20.8 1.2
 -13 5 11 22.8 1.3
 13 5 -11 22.7 1.3
 -13 5 11 22.9 1.3
 15 5 -11 59.49 3
 15 5 -11 61.49 3
 -15 5 11 59.89 3
 -15 5 11 59.49 3
 -17 5 11 0.5 0.6
 17 5 -11 0 0.5
 17 5 -11 -0.5 0.5
 -17 5 11 0 0.6
 -19 5 11 5.7 0.7
 19 5 -11 6 0.7
 -19 5 11 6.3 0.8
 19 5 -11 5.5 0.6
 -19 5 11 6.3 0.8
 -21 5 11 -0.2 0.7
 -21 5 11 -0.2 0.6
 21 5 -11 0.4 0.6
 -21 5 11 -0.5 0.5
 -21 5 11 0.5 0.7
 23 5 -11 1.5 0.7
 -23 5 11 1.7 0.5
 -23 5 11 2.4 0.6
 -23 5 11 2.1 0.8
 -23 5 11 2.1 0.8
 -25 5 11 20.4 1.2
 25 5 -11 20.2 1.3
 -27 5 11 10.3 0.8
 27 5 -11 10.7 0.9
 29 5 -11 15.6 1.1
 -29 5 11 17.3 1.2
 31 5 -11 -0.4 0.6
 -31 5 11 0.2 0.6
 33 5 -11 6.3 0.6
 -33 -5 11 5.7 0.5
 -33 5 11 7.5 0.6
 -20 -6 -11 2.2 0.4
 -18 -6 -11 0.3 0.5
 -16 -6 -11 8.9 0.8
 -14 -6 -11 1.8 0.5
 -14 -6 -11 0.8 0.6
 -12 -6 -11 26 1.4
 -12 -6 -11 25.3 1.4
 -10 6 -11 2.6 0.6
 -10 -6 -11 1.7 0.6
 -10 -6 -11 1.7 0.6
 -8 -6 -11 14 1
 -8 6 -11 11.8 0.9
 -8 -6 -11 11 0.9
 -6 6 -11 0.8 0.5
 -6 -6 -11 0.9 0.7
 6 6 11 -0.1 0.5
 -6 6 -11 1.1 0.6
 -6 -6 -11 0.7 0.5
 4 6 11 23.2 1.3
 -4 6 -11 25 1.4
 -4 -6 -11 24.6 1.4
 -4 -6 -11 25.8 1.5
 2 6 11 40.2 2.1
 -2 6 -11 40 2.2
 -2 -6 -11 41.3 2.1
 -2 -6 -11 44.4 2.2
 0 6 11 1.4 0.5
 0 6 -11 3.1 0.7
 -2 6 11 15.3 1
 2 6 -11 15.8 1.1
 2 -6 -11 15.5 1
 4 -6 -11 49.1 2.4
 -4 6 11 45.7 2.4
 6 -6 -11 55.89 2.8
 8 -6 -11 76.89 3.8
 10 -6 -11 -0.2 0.5
 12 -6 -11 -0.1 0.4
 12 6 -11 -0.6 0.5
 -12 6 11 0.1 0.5
 14 6 -11 0.6 0.5
 -14 6 11 0.4 0.6
 -16 6 11 0.1 0.6
 -18 6 11 8.2 0.8
 -18 6 11 6.5 0.8
 -18 6 11 8.6 0.9
 -20 6 11 0.4 0.6
 -20 6 11 -0.9 0.8
 -20 6 11 -0.4 0.7
 -22 6 11 0.6 0.6
 -22 6 11 1.1 0.8
 -22 6 11 0.6 0.7
 -24 6 11 10.1 0.9
 24 6 -11 11 0.9
 -24 6 11 11.3 1
 -26 6 11 3.9 0.6
 -26 6 11 4.9 0.7
 -28 -6 11 1.8 0.5
 -28 6 11 3.5 0.5
 -28 6 11 3.7 0.7
 -30 6 11 4.8 0.7
 -32 6 11 2.3 0.5
 -17 -7 -11 2.9 0.4
 -15 -7 -11 7.7 0.6
 -13 -7 -11 29.1 1.6
 -13 -7 -11 28.9 1.5
 -11 -7 -11 25.5 1.4
 -11 -7 -11 23.9 1.3
 -11 7 -11 21 1.3
 -9 7 -11 16.2 1.1
 9 7 11 17.7 1.1
 -9 -7 -11 16.9 1
 -7 -7 -11 20.3 1.2
 7 7 11 18.1 1.1
 -7 7 -11 17.4 1.1
 -7 -7 -11 16 1
 5 7 11 82.19 4.3
 -5 7 -11 85.69 4.3
 3 7 11 17.4 1.1
 -3 7 -11 20.1 1.3
 -3 -7 -11 19.2 1.3
 1 7 11 108.29 5.4
 -1 7 -11 115.09 5.5
 1 -7 -11 2.1 0.7
 -1 7 11 1.1 0.6
 1 7 -11 1.3 0.8
 3 -7 -11 9.6 0.9
 3 7 -11 8.3 0.9
 5 -7 -11 25.8 1.5
 7 -7 -11 213.18 10.6
 7 7 -11 234.28 10.7
 9 -7 -11 46.9 2.6
 9 7 -11 55.39 2.7
 -9 7 11 51.39 2.6
 -11 7 11 -0.5 0.7
 11 -7 -11 0.5 0.5
 11 7 -11 -0.4 0.5
 11 7 -11 0.6 0.7
 -13 7 11 0 0.7
 13 7 -11 0.7 0.6
 13 7 -11 -0.1 0.7
 -13 7 11 0.3 0.5
 15 7 -11 87.89 4.4
 -15 7 11 87.09 4.4
 15 7 -11 93.19 4.5
 -15 7 11 92.99 4.5
 17 7 -11 14.8 1
 17 7 -11 13.3 1
 -17 7 11 13.7 0.9
 -19 7 11 4.7 0.8
 19 7 -11 5.9 0.7
 -19 7 11 4 0.7
 -21 7 11 1.1 0.7
 21 7 -11 1.2 0.6
 -21 7 11 0.9 0.6
 -23 7 11 7.9 0.8
 23 7 -11 7.2 0.8
 -23 7 11 7.2 0.8
 -25 -7 11 1 0.6
 -25 7 11 2.1 0.5
 25 7 -11 1.3 0.6
 -25 7 11 1.4 0.6
 -27 7 11 9.6 0.7
 27 7 -11 10.2 0.8
 -27 -7 11 9.5 0.7
 -27 7 11 8.7 0.7
 -29 7 11 0.6 0.4
 -29 -7 11 0.7 0.3
 -29 7 11 0.6 0.3
 29 7 -11 -0.1 0.4
 31 7 -11 1.1 0.3
 -14 -8 -11 1.8 0.4
 -12 -8 -11 1.3 0.5
 -10 -8 -11 12.1 0.9
 -8 -8 -11 10.2 0.8
 8 8 11 8.2 0.7
 -6 -8 -11 3.8 0.7
 6 8 11 3.5 0.5
 -4 -8 -11 50.59 2.5
 4 8 11 43 2.4
 -4 8 -11 49.7 2.5
 2 8 11 21.3 1.2
 -2 8 -11 20.4 1.3
 0 -8 -11 30.9 1.7
 0 8 -11 29.1 1.8
 2 -8 -11 38 2
 2 8 -11 35.8 2.1
 4 -8 -11 1.8 0.7
 6 -8 -11 13.9 1
 6 8 -11 16.6 1.2
 -6 8 11 14.8 1.1
 8 -8 -11 2.2 0.6
 8 8 -11 2.4 0.9
 -8 8 11 2.5 0.8
 10 -8 -11 0.6 0.5
 10 8 -11 -0.6 0.5
 10 8 -11 -0.4 0.8
 -10 8 11 -0.4 0.7
 12 8 -11 29.5 1.7
 -12 8 11 35.6 1.9
 12 8 -11 34.8 1.9
 14 8 -11 29.3 1.7
 14 8 -11 31.5 1.8
 -14 8 11 33.3 1.8
 -16 8 11 4.2 0.8
 16 8 -11 4.1 0.6
 16 8 -11 4.4 0.7
 -16 8 11 4.8 0.8
 -18 8 11 -0.3 0.7
 18 8 -11 0.3 0.6
 -18 8 11 -0.1 0.7
 -20 8 11 3.4 0.7
 20 8 -11 2.9 0.6
 -20 8 11 3.4 0.7
 -22 -8 11 3.3 0.7
 22 8 -11 4 0.6
 -24 -8 11 4.2 0.6
 -24 8 11 5.7 0.6
 24 8 -11 4 0.5
 -26 -8 11 1.6 0.4
 -26 8 11 2.1 0.4
 26 8 -11 1.1 0.4
 -11 -9 -11 0.4 0.3
 -9 -9 -11 1.8 0.5
 -7 -9 -11 0.4 0.5
 -3 -9 -11 2.1 0.6
 -1 -9 -11 0.1 0.6
 -1 9 -11 1.1 0.7
 1 -9 -11 0.8 0.6
 -1 9 11 0.5 0.6
 1 9 -11 2.4 0.7
 3 -9 -11 4.6 0.7
 -3 9 11 4.4 0.7
 5 -9 -11 2.3 0.6
 -5 9 11 3.5 0.7
 7 -9 -11 11.9 0.8
 -7 9 11 13.5 0.9
 7 9 -11 13.4 1.1
 -7 -9 11 10.5 0.8
 -9 -9 11 1.4 0.5
 -9 9 11 1.1 0.6
 9 -9 -11 -0.1 0.4
 9 9 -11 1.8 0.7
 -11 -9 11 4.4 0.6
 11 9 -11 5.2 0.8
 -11 9 11 5.2 0.7
 -13 -9 11 3.3 0.6
 -13 9 11 3 0.7
 13 9 -11 3.2 0.5
 13 9 -11 3.5 0.7
 -15 -9 11 0.8 0.6
 15 9 -11 0.2 0.4
 15 9 -11 0.6 0.5
 -15 9 11 1.1 0.6
 -15 9 11 0.6 0.6
 -17 -9 11 5.8 0.7
 -17 9 11 6.4 0.7
 17 9 -11 4.9 0.5
 -17 9 11 4.8 0.7
 19 9 -11 0.7 0.4
 -19 9 11 1.9 0.5
 -19 9 11 1.5 0.5
 -21 -9 11 4.8 0.5
 -21 9 11 4.9 0.5
 21 9 -11 3.2 0.4
 -23 -9 11 -0.1 0.4
 -23 9 11 -0.1 0.3
 -4 -10 -11 0.9 0.4
 4 10 11 0.7 0.3
 2 10 11 -0.1 0.3
 -2 -10 -11 0.1 0.4
 0 -10 -11 0.7 0.4
 0 10 11 -0.1 0.4
 -2 10 11 0.4 0.4
 2 -10 -11 0.9 0.4
 4 -10 -11 3.8 0.5
 -4 10 11 3.4 0.5
 6 -10 -11 0.1 0.4
 -6 10 11 0.8 0.4
 -8 10 11 9.6 0.7
 -10 10 11 0 0.4
 -10 -10 11 0.5 0.3
 -12 -10 11 1.6 0.4
 -12 10 11 1.4 0.4
 -14 10 11 7.6 0.6
 -14 -10 11 6.4 0.6
 -14 10 11 7.8 0.6
 -16 -10 11 2.4 0.4
 -16 10 11 1.5 0.4
 -26 0 -12 0.7 0.3
 -24 0 -12 -0.2 0.5
 -22 0 -12 1 0.6
 -20 0 -12 0.3 0.5
 -20 0 -12 0.7 0.7
 -18 0 -12 5 0.6
 -18 0 -12 4.8 0.8
 -16 0 -12 103.19 5.2
 -16 0 -12 113.19 5.3
 -14 0 -12 18.8 1.2
 -14 0 -12 20.6 1.3
 -12 0 -12 39.2 2
 -12 0 -12 35.6 1.9
 -12 0 -12 37.5 2
 -10 0 -12 168.58 8
 -10 0 -12 165.28 8
 -10 0 -12 164.68 8
 -8 0 -12 16.3 1
 -8 0 -12 16.8 1
 -8 0 -12 17.1 1
 -6 0 -12 339.07 16.1
 -6 0 -12 337.37 16.1
 4 0 12 2.3 0.6
 -4 0 -12 2.9 0.4
 -4 0 -12 2.5 0.4
 2 0 12 0.1 0.4
 0 0 12 28.5 1.5
 0 0 12 28.5 1.5
 -2 0 12 33.6 1.8
 -2 0 12 36.5 1.8
 -2 0 12 35.4 1.9
 -4 0 12 191.18 9.3
 -4 0 12 195.88 9.4
 -6 0 12 255.47 11.8
 -6 0 12 231.08 11.8
 -8 0 12 159.28 7.8
 -10 0 12 22.6 1.4
 10 0 -12 21.4 1.3
 -12 0 12 480.85 22.5
 12 0 -12 459.45 22.4
 14 0 -12 0.8 0.6
 16 0 -12 606.44 29
 18 0 -12 282.27 13.1
 -18 0 12 278.17 13.1
 -18 0 12 265.87 13.1
 -20 0 12 15.4 0.9
 -20 0 12 14.5 0.9
 -22 0 12 24.5 1.3
 -22 0 12 23.5 1.3
 -24 0 12 59.69 2.8
 -24 0 12 51.99 2.8
 -26 0 12 4.6 0.7
 -26 0 12 4.7 0.7
 -28 0 12 9.8 0.9
 -28 0 12 7.2 0.8
 -30 0 12 5 0.7
 -32 0 12 6.2 0.7
 -34 0 12 41.6 2.1
 -36 0 12 -0.5 0.4
 38 0 -12 4.1 0.5
 -25 -1 -12 0.6 0.4
 -23 -1 -12 8.3 0.6
 -23 -1 -12 8.8 0.7
 -23 1 -12 7.6 0.6
 -21 1 -12 4.6 0.6
 -21 -1 -12 4.5 0.6
 -21 -1 -12 3.7 0.7
 -19 1 -12 0.4 0.6
 -19 -1 -12 0.7 0.6
 -19 -1 -12 1.3 0.8
 -17 -1 -12 1.6 0.7
 -17 -1 -12 2 0.8
 -17 1 -12 1.7 0.7
 -15 -1 -12 58.79 3.1
 -15 -1 -12 61.79 3.1
 -15 1 -12 59.69 3.1
 -15 1 -12 63.79 3.1
 -13 -1 -12 204.18 9.8
 -13 1 -12 199.28 9.8
 -13 1 -12 206.88 9.8
 -11 1 -12 47.1 2.4
 -11 -1 -12 45.9 2.4
 -11 1 -12 45.2 2.4
 -9 1 -12 3.9 0.6
 -9 -1 -12 3.5 0.6
 -9 1 -12 3.4 0.5
 -7 -1 -12 23.1 1.2
 -7 -1 -12 21.9 1.3
 -7 1 -12 21.7 1.2
 -7 1 -12 22.5 1.2
 -5 -1 -12 77.79 3.6
 -5 1 -12 74.59 3.6
 -5 1 -12 73.19 3.6
 5 -1 12 68.89 3.8
 3 -1 12 0.4 0.4
 -3 -1 -12 -0.1 0.4
 1 -1 12 0.9 0.4
 1 1 12 0.4 0.5
 -1 -1 12 77.29 3.7
 -1 1 12 71.29 3.7
 -3 1 12 39.6 2.1
 -3 -1 12 39.3 2
 -5 1 12 14.1 1
 -5 -1 12 14.2 0.8
 -7 -1 12 288.17 15
 -7 -1 12 333.07 15
 -9 1 12 167.58 7.6
 9 1 -12 145.19 7.5
 -9 1 12 165.88 7.7
 11 1 -12 29.5 1.6
 11 -1 -12 31.3 1.7
 -11 1 12 31.1 1.9
 -13 1 12 90.89 4.5
 13 1 -12 83.79 4.3
 13 -1 -12 86.19 4.4
 15 -1 -12 0.8 0.6
 15 1 -12 1.2 0.5
 17 1 -12 7.3 0.8
 -17 -1 12 7.6 0.6
 -17 1 12 7.3 0.6
 17 -1 -12 7.7 0.6
 -19 -1 12 187.58 9
 -19 1 12 188.98 9
 -21 -1 12 3.7 0.5
 -21 1 12 2.7 0.5
 -23 1 12 38.1 2.1
 -23 1 12 40.2 2.1
 -23 -1 12 40.8 2.1
 -25 1 12 124.09 5.9
 -25 1 12 117.59 5.9
 -25 -1 12 123.79 5.9
 -27 1 12 59.89 2.8
 -27 -1 12 60.09 2.8
 -27 1 12 53.09 2.8
 -29 -1 12 4.8 0.7
 -29 1 12 3.8 0.7
 -29 1 12 4.3 0.8
 -31 1 12 18.9 1.2
 -31 -1 12 17.9 1.2
 -31 1 12 18.8 1.2
 -33 1 12 1.2 0.7
 -33 -1 12 1.4 0.6
 -33 1 12 1.6 0.6
 35 1 -12 2.8 0.6
 -35 1 12 3.3 0.6
 -35 1 12 2.3 0.6
 37 1 -12 15.3 0.8
 -37 1 12 11.2 0.8
 39 -1 -12 0 0.3
 39 1 -12 -0.1 0.3
 -39 -1 12 0.3 0.4
 -24 -2 -12 0.5 0.4
 -24 -2 -12 0.4 0.5
 -22 -2 -12 0.6 0.5
 -22 -2 -12 1.5 0.6
 -20 -2 -12 1 0.6
 -20 2 -12 0.4 0.5
 -18 -2 -12 12.6 0.9
 -18 2 -12 9.8 0.8
 -16 -2 -12 54.59 2.7
 -16 2 -12 47.1 2.6
 -16 2 -12 53.89 2.7
 -14 2 -12 49.7 2.6
 -14 2 -12 53.59 2.7
 -12 2 -12 108.79 5.4
 -12 2 -12 113.69 5.4
 -10 -2 -12 36.1 1.9
 -10 2 -12 35.8 1.9
 -10 2 -12 35 1.9
 -8 -2 -12 134.09 6.4
 -8 2 -12 131.29 6.4
 -8 2 -12 131.09 6.4
 -6 -2 -12 31 1.6
 -6 -2 -12 30.4 1.6
 -6 2 -12 29.4 1.5
 -6 2 -12 28.8 1.5
 -4 -2 -12 93.69 4.6
 -4 -2 -12 93.99 4.6
 -4 -2 -12 94.49 4.6
 -4 2 -12 98.09 4.6
 4 -2 12 89.09 4.8
 -4 2 -12 93.69 4.6
 2 -2 12 0.5 0.5
 -2 -2 -12 0.5 0.4
 2 2 12 0.2 0.5
 0 2 12 8.8 0.9
 -2 2 12 11.1 0.9
 -4 2 12 121.39 5.9
 -4 -2 12 117.19 5.8
 -6 2 12 243.88 12.1
 -6 -2 12 252.67 12
 -8 -2 12 471.95 22.2
 -8 2 12 453.45 22.2
 -10 2 12 3.6 0.8
 -10 -2 12 2.5 0.5
 -10 -2 12 3.3 0.7
 -12 -2 12 11.4 1
 -12 2 12 10.4 1
 14 -2 -12 33.8 2
 16 -2 -12 28.3 1.5
 -18 2 12 3.9 0.5
 18 -2 -12 3.7 0.5
 -18 -2 12 4.2 0.4
 -18 2 12 3.6 0.5
 -20 2 12 0.7 0.5
 -20 2 12 0.2 0.4
 -20 2 12 0.9 0.5
 -20 -2 12 0.7 0.4
 -22 2 12 2.6 0.5
 -22 2 12 3.1 0.6
 -22 2 12 2.6 0.6
 -22 -2 12 3.1 0.5
 -24 2 12 0.6 0.6
 -24 -2 12 0.4 0.5
 -24 2 12 1 0.6
 -26 2 12 44.2 2.4
 -26 -2 12 48.1 2.4
 -26 2 12 43.8 2.4
 -28 2 12 44.7 2.5
 -28 -2 12 49.8 2.4
 -28 2 12 46.1 2.5
 -30 2 12 12.6 1
 -30 -2 12 14.3 1
 -30 2 12 13.9 1.1
 32 2 -12 2.8 0.6
 -32 -2 12 1.7 0.6
 -32 2 12 1.8 0.7
 -32 2 12 3.2 0.7
 34 2 -12 3.6 0.6
 -34 2 12 1.9 0.6
 -34 2 12 2.5 0.7
 36 2 -12 34 1.6
 -36 2 12 24.6 1.5
 -38 2 12 1.3 0.4
 -25 -3 -12 3.9 0.4
 -25 -3 -12 5.6 0.4
 -23 -3 -12 2.9 0.5
 -23 -3 -12 2.9 0.5
 -21 -3 -12 7.1 0.7
 -21 -3 -12 6 0.7
 -19 -3 -12 0.4 0.7
 -19 -3 -12 -0.2 0.7
 -17 -3 -12 92.89 4.6
 -17 -3 -12 92.89 4.6
 -15 -3 -12 23.2 1.4
 -15 -3 -12 25 1.5
 -15 3 -12 22 1.4
 -13 -3 -12 24.7 1.4
 -13 -3 -12 22.4 1.4
 -13 3 -12 22.2 1.3
 -11 3 -12 2 0.6
 -11 -3 -12 1.4 0.7
 -9 3 -12 5.8 0.6
 -9 -3 -12 5.7 0.7
 -7 3 -12 3.4 0.5
 -7 3 -12 3.7 0.5
 -7 -3 -12 3.9 0.5
 -7 -3 -12 3.9 0.6
 -5 3 -12 0.3 0.4
 -5 -3 -12 1 0.4
 -5 -3 -12 0.6 0.5
 -5 -3 -12 0.8 0.5
 -3 -3 -12 42.5 2.2
 -3 -3 -12 42.8 2.2
 -3 -3 -12 43 2.2
 -1 -3 -12 0 0.4
 -1 3 -12 0 0.4
 -1 -3 -12 0.3 0.4
 -1 -3 -12 0.4 0.4
 1 -3 -12 22.6 1.2
 1 3 -12 22 1.2
 1 -3 -12 21.1 1.2
 1 -3 -12 22.1 1.2
 3 -3 -12 19.2 1.1
 3 -3 -12 19.2 1
 -3 3 12 17.8 1.3
 -5 3 12 0.3 0.6
 -7 3 12 288.17 13.5
 -7 -3 12 271.87 13.4
 -9 -3 12 63.89 3.3
 -9 3 12 65.69 3.5
 -11 -3 12 201.68 9.7
 11 3 -12 193.98 9.7
 13 3 -12 1.4 0.6
 13 -3 -12 0.3 0.4
 15 -3 -12 15 0.9
 -15 3 12 14.9 0.9
 15 -3 -12 15.2 0.9
 -17 3 12 26.9 1.5
 17 -3 -12 27.8 1.4
 19 3 -12 51.39 2.7
 -19 3 12 55.69 2.7
 -19 3 12 54.69 2.7
 21 3 -12 30.2 1.7
 -21 3 12 34.2 1.7
 -21 -3 12 30.6 1.6
 -21 3 12 32.9 1.7
 23 3 -12 0.6 0.5
 -23 3 12 0.5 0.6
 -23 -3 12 0.5 0.5
 -23 3 12 0.1 0.6
 25 3 -12 0.5 0.6
 -25 -3 12 -0.7 0.5
 -25 3 12 0.7 0.6
 27 3 -12 0.5 0.6
 -27 3 12 0 0.6
 -27 -3 12 1 0.5
 -27 3 12 -0.5 0.8
 29 3 -12 4.6 0.7
 -29 3 12 3.4 0.7
 -29 -3 12 3.7 0.6
 -29 3 12 3.3 0.9
 -31 3 12 4.2 0.7
 -31 3 12 4.2 0.8
 33 3 -12 18.7 1.1
 -33 3 12 16.5 1.1
 35 3 -12 -0.6 0.5
 -35 3 12 0.3 0.6
 37 3 -12 0.8 0.4
 -37 -3 12 1.5 0.4
 -37 3 12 0.7 0.4
 -24 -4 -12 4.3 0.4
 -24 -4 -12 3.6 0.4
 -22 -4 -12 0.5 0.5
 -22 -4 -12 1.1 0.5
 -20 -4 -12 5.5 0.7
 -18 -4 -12 7.2 0.8
 -16 -4 -12 34.6 1.9
 -14 -4 -12 20 1.3
 -14 -4 -12 18.6 1.2
 -12 4 -12 3.7 0.6
 -12 -4 -12 5.4 0.8
 -12 -4 -12 5.5 0.7
 -10 -4 -12 88.79 4.5
 -10 4 -12 91.39 4.6
 -10 -4 -12 98.79 4.6
 -10 -4 -12 93.39 4.6
 -8 -4 -12 48 2.4
 -8 -4 -12 49.1 2.4
 -8 -4 -12 46.7 2.4
 -8 4 -12 45.6 2.4
 -6 -4 -12 8.5 0.7
 -6 4 -12 7.1 0.6
 -6 -4 -12 8 0.7
 -6 -4 -12 7.3 0.7
 -4 -4 -12 27.2 1.4
 -4 -4 -12 27.1 1.4
 -4 -4 -12 24.9 1.4
 -2 -4 -12 0.4 0.5
 -2 -4 -12 0.5 0.4
 -2 4 -12 0.6 0.5
 -2 -4 -12 1.2 0.4
 0 -4 -12 7.2 0.6
 0 4 -12 6.1 0.6
 0 -4 -12 7 0.6
 0 -4 -12 6.7 0.5
 2 -4 -12 -0.2 0.3
 2 -4 -12 0.7 0.4
 2 -4 -12 0.1 0.5
 2 4 -12 1 0.5
 4 4 -12 0.6 0.5
 4 -4 -12 0.5 0.4
 6 -4 -12 23.7 1.3
 6 4 -12 22.1 1.3
 6 -4 -12 22.4 1.2
 8 -4 -12 323.87 15.3
 8 -4 -12 319.87 15.3
 10 -4 -12 218.68 10.7
 10 4 -12 230.68 10.8
 10 -4 -12 225.38 10.7
 12 -4 -12 3.7 0.5
 12 4 -12 4 0.6
 14 -4 -12 83.89 4.1
 14 4 -12 86.79 4.1
 -14 4 12 81.69 4.1
 16 4 -12 3.5 0.5
 -16 4 12 3.5 0.6
 -16 4 12 2.9 0.6
 18 4 -12 6.5 0.6
 -18 4 12 8 0.7
 18 4 -12 8.3 0.7
 -18 4 12 6.4 0.7
 -20 4 12 2.3 0.5
 20 4 -12 1.2 0.6
 20 4 -12 1.2 0.5
 -20 4 12 2.2 0.5
 -20 4 12 1 0.6
 -20 4 12 1.9 0.6
 -22 4 12 12.7 0.9
 22 4 -12 12.6 0.9
 -22 4 12 13.7 0.9
 -22 4 12 14.3 1
 -22 4 12 14.1 1
 24 4 -12 0.8 0.6
 -24 4 12 0.7 0.6
 -24 4 12 1.3 0.7
 -24 4 12 2.1 0.8
 26 4 -12 27.3 1.6
 -26 4 12 27.7 1.6
 -26 4 12 30 1.7
 28 4 -12 8.7 0.9
 -28 4 12 8.3 0.8
 30 4 -12 1.7 0.7
 -30 4 12 1.9 0.5
 32 4 -12 56.59 2.5
 -32 4 12 43.5 2.4
 34 4 -12 8 0.7
 36 4 -12 0.1 0.4
 -36 -4 12 -0.3 0.3
 -23 -5 -12 0.3 0.3
 -21 -5 -12 2.2 0.4
 -21 -5 -12 2.3 0.5
 -19 -5 -12 0.6 0.5
 -19 -5 -12 0.4 0.6
 -17 -5 -12 33.8 1.7
 -17 -5 -12 29 1.7
 -15 -5 -12 0.6 0.6
 -15 -5 -12 1 0.7
 -13 -5 -12 5.4 0.8
 -13 -5 -12 4.9 0.7
 -11 5 -12 5.6 0.7
 -11 -5 -12 4.1 0.6
 -11 -5 -12 4.4 0.6
 -11 -5 -12 6.1 0.8
 -9 -5 -12 44.8 2.3
 -9 -5 -12 46 2.3
 -9 -5 -12 42 2.2
 -9 5 -12 40.5 2.2
 -7 5 -12 0.3 0.5
 -7 -5 -12 0.3 0.6
 -7 -5 -12 0.1 0.6
 -7 -5 -12 0.3 0.5
 -5 -5 -12 45.4 2.2
 -5 5 -12 39.6 2.2
 -5 -5 -12 43.1 2.2
 -5 -5 -12 39.8 2.1
 -3 -5 -12 79.39 3.8
 -3 5 -12 75.69 3.8
 -3 -5 -12 77.39 3.8
 -1 -5 -12 57.79 2.9
 -1 -5 -12 58.59 2.9
 1 -5 -12 12.5 0.9
 1 -5 -12 12.6 0.8
 3 -5 -12 0.9 0.5
 3 5 -12 1.1 0.6
 3 -5 -12 0.5 0.4
 5 -5 -12 4.6 0.6
 5 -5 -12 3.5 0.4
 5 5 -12 3.5 0.7
 7 -5 -12 32.9 1.7
 9 -5 -12 66.29 3.4
 9 5 -12 72.39 3.5
 11 -5 -12 1.8 0.5
 11 5 -12 3 0.6
 13 -5 -12 48.8 2.5
 -13 5 12 51.89 2.6
 13 5 -12 51.19 2.6
 -15 5 12 13.9 1
 15 5 -12 14.4 1
 -15 5 12 14.4 1
 -17 5 12 2.8 0.7
 17 5 -12 3 0.5
 -17 5 12 3.1 0.5
 17 5 -12 2.7 0.6
 -17 5 12 2.2 0.6
 -19 5 12 7 0.7
 -19 5 12 8.1 0.6
 19 5 -12 6.6 0.7
 19 5 -12 6.4 0.7
 -19 5 12 7.2 0.8
 -19 5 12 8.6 0.8
 -21 5 12 36.9 2
 21 5 -12 38.4 2.1
 -21 5 12 40.4 2
 -21 5 12 38.1 2.1
 -21 5 12 42.5 2.1
 -23 5 12 0.2 0.5
 23 5 -12 -0.3 0.6
 -23 5 12 0.1 0.8
 -23 5 12 -0.3 0.5
 -23 5 12 0.1 0.7
 -25 5 12 28.4 1.6
 25 5 -12 29.4 1.6
 -25 5 12 26.2 1.5
 -27 5 12 6.4 0.7
 27 5 -12 8.9 0.8
 -27 5 12 6.8 0.6
 -27 5 12 8.3 0.9
 29 5 -12 4.4 0.7
 -29 5 12 5.6 0.8
 31 5 -12 1.8 0.6
 -31 5 12 2.8 0.7
 33 5 -12 0.4 0.5
 -33 -5 12 0.9 0.4
 -33 5 12 0.9 0.5
 -35 5 12 7.4 0.6
 -20 -6 -12 1.1 0.3
 -18 -6 -12 4.7 0.5
 -16 -6 -12 -0.5 0.5
 -14 -6 -12 2.5 0.6
 -12 -6 -12 5.1 0.6
 -12 -6 -12 4.5 0.7
 -10 6 -12 0.2 0.6
 -10 -6 -12 0.2 0.6
 -10 -6 -12 0.3 0.6
 -8 6 -12 0.2 0.5
 -8 -6 -12 0.2 0.6
 -8 -6 -12 0.2 0.6
 -6 -6 -12 0.1 0.7
 -6 6 -12 0 0.6
 -6 -6 -12 -0.4 0.5
 -4 -6 -12 179.88 8.3
 -4 6 -12 171.18 8.3
 -4 -6 -12 166.08 8.3
 -2 -6 -12 183.18 8.5
 -2 6 -12 177.28 8.5
 -2 -6 -12 169.88 8.5
 0 6 -12 65.69 3.2
 0 -6 -12 61.79 3.1
 2 -6 -12 32.6 1.7
 -2 6 12 29.4 1.6
 4 -6 -12 72.09 3.6
 6 -6 -12 36.3 1.9
 8 -6 -12 0.5 0.6
 10 -6 -12 56.39 2.9
 10 6 -12 59.99 3
 12 -6 -12 87.69 4.5
 -12 6 12 92.39 4.5
 12 6 -12 96.49 4.5
 14 6 -12 20.2 1.2
 14 6 -12 22.8 1.4
 -14 6 12 22.3 1.3
 -14 6 12 22.7 1.3
 -16 6 12 61.59 3
 -16 6 12 56.19 3
 -18 6 12 25.4 1.5
 -18 6 12 24.2 1.5
 -20 6 12 26.5 1.6
 -20 6 12 28.5 1.7
 -22 6 12 2.9 0.6
 -22 6 12 3.3 0.8
 -22 6 12 3.7 0.8
 -24 6 12 0.7 0.6
 -24 6 12 -0.1 0.7
 -24 6 12 0.3 0.7
 -26 6 12 5.1 0.6
 -26 6 12 5.2 0.8
 -28 6 12 2.7 0.5
 -28 6 12 2.8 0.7
 -30 6 12 27.9 1.5
 -32 6 12 0.7 0.4
 -17 -7 -12 4 0.4
 -15 -7 -12 0.2 0.4
 -13 -7 -12 15.1 0.9
 -13 -7 -12 15.2 0.9
 -11 -7 -12 10.7 0.8
 -11 -7 -12 9.6 0.7
 -9 -7 -12 3.8 0.7
 -9 -7 -12 2.6 0.5
 -7 7 -12 15.3 1
 -7 -7 -12 16.5 1
 -5 -7 -12 125.49 5.7
 -5 7 -12 107.69 5.6
 -3 -7 -12 141.79 6.6
 3 7 12 125.09 6.5
 -3 7 -12 141.59 6.6
 1 7 12 11.2 0.8
 -1 7 -12 12.4 1
 1 -7 -12 91.59 4.2
 1 7 -12 90.49 4.3
 3 7 -12 0.7 0.8
 3 -7 -12 0.8 0.7
 5 -7 -12 113.69 5.6
 5 7 -12 115.29 5.6
 7 -7 -12 1.2 0.6
 9 -7 -12 13.4 1
 9 7 -12 14.6 1.1
 -9 7 12 14.6 1.1
 11 -7 -12 1.4 0.5
 11 7 -12 2.4 0.8
 -11 7 12 1.4 0.5
 -11 7 12 1.9 0.8
 13 -7 -12 0.9 0.5
 13 7 -12 1.8 0.6
 13 7 -12 0.7 0.8
 -13 7 12 1.8 0.5
 15 7 -12 9.8 0.8
 15 7 -12 9.5 0.9
 -15 7 12 8.2 0.8
 17 7 -12 7 0.7
 17 7 -12 5.9 0.8
 -17 7 12 6.3 0.7
 -19 7 12 -0.3 0.7
 19 7 -12 0.1 0.6
 19 7 -12 -0.5 0.6
 -19 7 12 -0.2 0.6
 -21 7 12 0.1 0.6
 21 7 -12 0.2 0.6
 -21 7 12 1.1 0.6
 -23 7 12 1.6 0.6
 23 7 -12 2.1 0.6
 -23 7 12 2.3 0.8
 -23 7 12 1.9 0.6
 -25 7 12 0.5 0.5
 25 7 -12 0.4 0.5
 -25 7 12 0.8 0.5
 -27 -7 12 3.3 0.5
 -27 7 12 4.3 0.5
 27 7 -12 3.6 0.5
 -27 7 12 4.1 0.5
 -29 -7 12 0.1 0.3
 29 7 -12 0.2 0.4
 -29 7 12 0.3 0.4
 -12 -8 -12 7.5 0.6
 -10 -8 -12 14.3 0.9
 -8 -8 -12 11.6 0.9
 -6 -8 -12 0.7 0.7
 -4 -8 -12 18.3 1.2
 -4 8 -12 14.8 1.1
 -2 8 -12 4.6 0.8
 0 -8 -12 0.9 0.7
 0 8 -12 1.1 0.8
 2 -8 -12 6.7 0.8
 2 8 -12 6.2 0.9
 4 -8 -12 0.4 0.6
 4 8 -12 -0.3 0.9
 6 -8 -12 13.1 1
 -6 8 12 12 1
 8 -8 -12 4.2 0.6
 -8 8 12 5.1 0.8
 8 8 -12 5.2 0.9
 10 -8 -12 5.3 0.6
 10 8 -12 6.7 0.9
 -10 8 12 6 0.8
 12 -8 -12 0.1 0.5
 -12 8 12 0.9 0.8
 12 8 -12 1.6 0.8
 14 8 -12 9.3 0.8
 14 8 -12 11.7 0.9
 -14 8 12 11.4 1
 -16 8 12 -0.5 0.7
 16 8 -12 -0.3 0.5
 16 8 -12 -0.5 0.6
 -16 8 12 -0.1 0.7
 -18 8 12 22 1.2
 18 8 -12 17 1.1
 18 8 -12 16.1 1.1
 -18 8 12 22.1 1.3
 -20 8 12 8.1 0.7
 20 8 -12 6 0.7
 -22 8 12 16.6 1
 -22 -8 12 18.1 1
 -24 8 12 16 0.9
 -24 -8 12 17.2 0.9
 -26 -8 12 3 0.4
 -26 8 12 3.2 0.4
 26 8 -12 2.2 0.4
 -9 -9 -12 0.9 0.4
 -7 -9 -12 11.1 0.8
 -5 -9 -12 2.6 0.6
 -1 -9 -12 -0.3 0.6
 -1 9 -12 0.6 0.6
 -1 9 12 0.5 0.6
 1 -9 -12 0.8 0.6
 1 9 -12 1.5 0.7
 3 -9 -12 6.2 0.7
 3 9 -12 6 0.8
 -3 9 12 5.7 0.7
 5 -9 -12 1.2 0.6
 -5 9 12 0.6 0.6
 7 -9 -12 42.3 2.1
 7 9 -12 45.8 2.2
 -7 9 12 47.8 2.2
 -9 9 12 26.8 1.4
 9 -9 -12 21.4 1.3
 9 9 -12 25.8 1.4
 -9 -9 12 20.8 1.3
 -11 -9 12 2.7 0.6
 11 9 -12 2.7 0.7
 -11 9 12 2.8 0.7
 -13 9 12 17.9 1.1
 13 9 -12 15.6 1.1
 -13 -9 12 15 1
 -15 -9 12 2.9 0.6
 -15 9 12 3.1 0.6
 -15 9 12 3 0.6
 15 9 -12 2.8 0.6
 -17 -9 12 6.1 0.7
 -17 9 12 7.5 0.7
 -17 9 12 8.3 0.7
 -19 -9 12 0 0.5
 -19 9 12 1.1 0.5
 -21 9 12 1 0.4
 -23 9 12 4.4 0.4
 -6 -10 -12 3.9 0.4
 -2 -10 -12 2.8 0.4
 2 10 12 1.4 0.3
 0 -10 -12 6.1 0.5
 0 10 12 6.1 0.5
 2 -10 -12 1.8 0.4
 -2 10 12 1.8 0.4
 4 -10 -12 0.9 0.4
 -4 10 12 0.2 0.4
 6 -10 -12 11.9 0.8
 -6 10 12 13.9 0.8
 -8 10 12 0.1 0.4
 -10 10 12 0.5 0.4
 -12 -10 12 1.6 0.4
 -12 10 12 2.4 0.5
 -12 10 12 2.4 0.4
 -14 10 12 9.8 0.7
 -14 -10 12 8 0.6
 -14 10 12 8.8 0.6
 -16 -10 12 4.1 0.4
 -16 10 12 4.5 0.5
 -18 10 12 0.7 0.3
 -24 0 -13 0.1 0.4
 -22 0 -13 0.3 0.5
 -20 0 -13 -0.3 0.6
 -20 0 -13 0 0.4
 -18 0 -13 -0.1 0.5
 -18 0 -13 0.6 0.7
 -16 0 -13 0 0.5
 -16 0 -13 0.5 0.7
 -14 0 -13 -0.4 0.6
 -14 0 -13 1 0.7
 -12 0 -13 0.4 0.5
 -12 0 -13 0.5 0.7
 -10 0 -13 0 0.5
 -10 0 -13 0 0.6
 -8 0 -13 0.1 0.4
 -8 0 -13 -0.2 0.5
 -6 0 -13 0.2 0.4
 -6 0 -13 -0.1 0.5
 -4 0 -13 0.2 0.4
 -4 0 -13 0.2 0.4
 -2 0 -13 0.1 0.4
 -2 0 -13 0 0.4
 -2 0 13 0.5 0.5
 -2 0 13 0 0.4
 -4 0 13 1 0.6
 -4 0 13 0.2 0.5
 -6 0 13 0.5 0.6
 -6 0 13 0.2 0.5
 -8 0 13 0.2 0.6
 -10 0 13 1.1 0.7
 -12 0 13 0 0.7
 12 0 -13 0.1 0.5
 14 0 -13 0.5 0.5
 16 0 -13 -0.2 0.5
 -18 0 13 0.1 0.4
 -20 0 13 0 0.5
 -20 0 13 0.2 0.4
 -22 0 13 -0.3 0.5
 -22 0 13 -0.1 0.5
 -24 0 13 -0.6 0.6
 -24 0 13 0 0.5
 -26 0 13 0.5 0.6
 -26 0 13 0.4 0.6
 -28 0 13 1 0.7
 -28 0 13 -0.3 0.6
 -30 0 13 -0.3 0.7
 -30 0 13 0.5 0.6
 -32 0 13 0.3 0.7
 -32 0 13 -0.1 0.6
 -34 0 13 -0.5 0.5
 -36 0 13 -0.5 0.4
 38 0 -13 -0.4 0.4
 -25 -1 -13 7.9 0.5
 -23 -1 -13 0.5 0.4
 -23 -1 -13 0 0.5
 -23 1 -13 0 0.4
 -21 -1 -13 0.4 0.5
 -21 -1 -13 0 0.6
 -21 1 -13 -0.1 0.5
 -19 1 -13 0.6 0.6
 -19 -1 -13 1.5 0.6
 -19 -1 -13 2.3 0.7
 -17 -1 -13 7 0.8
 -17 -1 -13 7.5 0.9
 -17 1 -13 7.4 0.8
 -15 -1 -13 21 1.3
 -15 -1 -13 21.8 1.4
 -15 1 -13 20.3 1.3
 -13 -1 -13 1.1 0.6
 -13 -1 -13 0.7 0.7
 -13 1 -13 1.1 0.6
 -11 -1 -13 3.2 0.6
 -11 -1 -13 3.8 0.7
 -11 1 -13 3.8 0.6
 -9 -1 -13 68.69 3.4
 -9 1 -13 64.49 3.3
 -9 -1 -13 70.99 3.4
 -9 1 -13 69.89 3.4
 -7 -1 -13 21 1.2
 -7 1 -13 18.8 1.1
 -7 -1 -13 20.5 1.2
 -7 1 -13 20.4 1.2
 -5 1 -13 0.9 0.4
 -5 -1 -13 0.9 0.5
 -5 1 -13 1.1 0.4
 -5 -1 -13 0.9 0.5
 -3 -1 -13 31.3 1.6
 -3 1 -13 31.2 1.6
 -1 -1 -13 0.3 0.4
 -1 1 13 3 0.6
 -1 -1 13 2.7 0.5
 -3 1 13 4.8 0.6
 -3 -1 13 4.3 0.5
 -5 1 13 47.1 2.2
 -5 -1 13 39.9 2.1
 -7 1 13 19.3 1.2
 -9 1 13 49.99 2.6
 -9 1 13 48.2 2.7
 -11 1 13 543.75 23.7
 11 1 -13 471.15 23.5
 13 1 -13 58.19 3
 13 -1 -13 60.99 3.1
 15 1 -13 4.7 0.5
 15 1 -13 4.8 0.6
 15 -1 -13 5.8 0.5
 15 -1 -13 5.9 0.7
 -17 -1 13 140.09 6.9
 17 -1 -13 146.69 7
 17 -1 -13 146.49 7
 17 1 -13 146.19 7
 19 -1 -13 5.2 0.6
 -19 -1 13 5.5 0.5
 -19 1 13 6.2 0.6
 -21 -1 13 65.29 3.2
 -21 1 13 62.59 3.2
 -23 -1 13 2.2 0.5
 -23 1 13 2.1 0.6
 -25 -1 13 3.7 0.6
 -25 1 13 2.6 0.6
 -27 1 13 1.3 0.7
 -27 -1 13 0.4 0.6
 -27 1 13 -0.3 0.6
 -29 1 13 8.6 0.9
 -29 -1 13 8.5 0.8
 -29 1 13 9.2 0.9
 -31 1 13 40.4 2.2
 -31 -1 13 43.3 2.2
 -31 1 13 39.1 2.2
 -33 1 13 0.5 0.7
 -33 -1 13 0.2 0.6
 -33 1 13 0.8 0.6
 35 1 -13 2.2 0.5
 -35 1 13 2 0.6
 -35 1 13 1.6 0.6
 37 1 -13 10.8 0.7
 -37 1 13 7.6 0.6
 39 -1 -13 0.3 0.3
 39 1 -13 0.4 0.3
 -24 -2 -13 3.9 0.5
 -24 -2 -13 3.4 0.4
 -22 -2 -13 5.4 0.6
 -22 -2 -13 4.8 0.6
 -20 -2 -13 -0.3 0.6
 -18 -2 -13 2.9 0.7
 -18 2 -13 2.2 0.5
 -16 -2 -13 13.6 1
 -16 2 -13 10.2 0.8
 -14 -2 -13 15.9 1.1
 -14 2 -13 14.4 1
 -12 2 -13 6.1 0.8
 -12 -2 -13 6.7 0.8
 -12 2 -13 6 0.7
 -10 -2 -13 31.6 1.7
 -10 -2 -13 31.5 1.7
 -10 2 -13 29.2 1.6
 -10 2 -13 32.2 1.7
 -8 2 -13 0.4 0.5
 -8 -2 -13 -0.1 0.6
 -8 -2 -13 0.3 0.6
 -8 2 -13 0.2 0.5
 -6 -2 -13 74.39 3.6
 -6 -2 -13 73.69 3.6
 -6 2 -13 72.09 3.6
 -4 -2 -13 79.89 3.9
 -4 -2 -13 82.59 4
 -4 -2 -13 81.29 4
 -4 2 -13 79.89 3.9
 -2 -2 -13 17.9 1
 -2 -2 -13 18.5 1
 -2 2 -13 18.1 1
 2 2 13 17.1 1.2
 0 -2 -13 5.4 0.5
 0 -2 -13 4.9 0.5
 0 2 13 5.2 0.7
 2 -2 -13 67.89 3.3
 -2 2 13 68.29 3.5
 -4 2 13 1.3 0.6
 -6 -2 13 13.5 0.9
 -6 2 13 14.8 1.1
 -8 -2 13 235.08 11.4
 -8 2 13 238.08 11.5
 -10 -2 13 229.78 11.5
 -10 2 13 242.98 11.5
 -12 -2 13 203.88 10.4
 -12 2 13 223.18 10.5
 14 -2 -13 4.7 0.5
 14 2 -13 4.6 0.5
 14 -2 -13 5.1 0.5
 16 -2 -13 138.79 6.9
 16 -2 -13 147.89 6.9
 -18 2 13 10.9 0.8
 -18 -2 13 13.1 0.8
 18 -2 -13 11.6 0.8
 -18 2 13 12.6 0.7
 -20 2 13 81.29 4.2
 -20 2 13 89.89 4.2
 -20 2 13 90.49 4.3
 -20 -2 13 86.79 4.2
 -22 2 13 5.9 0.6
 -22 2 13 7 0.7
 -22 -2 13 6.5 0.6
 -22 2 13 6.3 0.7
 -24 2 13 30.7 1.7
 -24 -2 13 32.2 1.7
 -24 2 13 30.9 1.7
 -26 2 13 2.6 0.7
 -26 -2 13 0.3 0.6
 -26 2 13 2.2 0.7
 -28 -2 13 1.2 0.6
 -28 2 13 0.9 0.7
 -28 2 13 2.2 0.7
 30 2 -13 18.5 1.1
 -30 2 13 15.5 1.1
 -30 -2 13 15.8 1.1
 -30 2 13 15.8 1.2
 32 2 -13 11.2 0.8
 -32 2 13 9.6 0.9
 -32 -2 13 10.7 0.8
 -32 2 13 8.5 0.9
 34 2 -13 0.7 0.5
 -34 2 13 1.2 0.6
 -34 2 13 0.2 0.6
 36 2 -13 0.7 0.5
 -36 2 13 0.6 0.5
 38 2 -13 5.3 0.5
 -38 2 13 3.4 0.4
 -23 -3 -13 -0.3 0.4
 -21 -3 -13 -0.5 0.5
 -21 -3 -13 0.3 0.6
 -19 -3 -13 0.9 0.6
 -19 -3 -13 0.1 0.7
 -17 -3 -13 36 2
 -17 -3 -13 36.2 2
 -15 -3 -13 32.8 1.8
 -15 -3 -13 30.5 1.8
 -13 -3 -13 122.29 6
 -13 -3 -13 122.89 6
 -11 -3 -13 3.5 0.7
 -9 -3 -13 1.1 0.6
 -7 -3 -13 15.5 0.9
 -7 -3 -13 15 1
 -5 -3 -13 126.69 6.1
 -5 -3 -13 126.39 6.1
 -5 -3 -13 126.09 6.1
 -3 -3 -13 22.9 1.3
 -3 -3 -13 23.2 1.3
 -3 -3 -13 23.4 1.3
 -1 -3 -13 15.6 0.9
 -1 3 -13 14 0.9
 -1 -3 -13 14.4 0.9
 -1 -3 -13 15.6 0.9
 1 -3 -13 0.5 0.4
 1 3 -13 0.6 0.4
 1 -3 -13 0.7 0.4
 1 -3 -13 0.7 0.4
 3 -3 -13 1.7 0.4
 3 3 -13 1.1 0.4
 3 -3 -13 1.5 0.4
 3 -3 -13 1.7 0.4
 5 -3 -13 128.29 6.2
 7 -3 -13 611.94 29.1
 7 -3 -13 613.74 29.1
 9 -3 -13 377.76 18.2
 9 -3 -13 384.06 18.2
 11 -3 -13 63.39 3.1
 -11 -3 13 55.79 3.3
 11 -3 -13 64.79 3.1
 13 -3 -13 37.3 1.9
 13 -3 -13 35.5 1.9
 13 -3 -13 37.1 1.9
 15 -3 -13 14.1 0.9
 15 -3 -13 14.1 0.8
 -15 3 13 14 0.8
 -17 3 13 258.77 12.4
 17 -3 -13 261.87 12.4
 -19 3 13 82.99 4.1
 19 -3 -13 83.89 4.1
 21 3 -13 3.6 0.5
 -21 3 13 4 0.6
 -21 3 13 3.6 0.5
 -21 -3 13 3.2 0.5
 23 3 -13 19.4 1.2
 -23 3 13 20.8 1.2
 -23 -3 13 19 1.1
 -23 3 13 20.2 1.2
 25 3 -13 3.7 0.6
 -25 3 13 3.7 0.7
 -25 3 13 4.5 0.8
 -25 -3 13 3.9 0.5
 27 3 -13 1 0.6
 -27 3 13 1.2 0.6
 -27 -3 13 0.8 0.5
 -27 3 13 0.7 0.8
 29 3 -13 32.8 1.7
 -29 3 13 28 1.6
 -29 -3 13 27.8 1.6
 -29 3 13 31.4 1.8
 31 3 -13 0.4 0.6
 -31 3 13 0.5 0.6
 -31 3 13 -0.6 0.8
 -33 3 13 11.2 0.9
 -33 3 13 12.9 1
 35 3 -13 4 0.6
 -35 3 13 5.1 0.6
 37 3 -13 0.2 0.4
 -37 3 13 0.8 0.4
 -22 -4 -13 0.5 0.4
 -22 -4 -13 0.8 0.4
 -20 -4 -13 -0.2 0.5
 -20 -4 -13 -0.6 0.5
 -18 -4 -13 3.5 0.7
 -16 -4 -13 20.8 1.3
 -14 -4 -13 2.7 0.7
 -12 -4 -13 2.5 0.8
 -12 -4 -13 2.8 0.7
 -10 -4 -13 12.1 1
 -10 -4 -13 11.5 0.9
 -8 -4 -13 0.8 0.6
 -8 -4 -13 0.6 0.5
 -8 -4 -13 0.3 0.6
 -6 4 -13 5.3 0.6
 -6 -4 -13 4.7 0.6
 -6 -4 -13 5.7 0.7
 -6 -4 -13 5.4 0.6
 -4 -4 -13 0.4 0.5
 -4 -4 -13 1.4 0.6
 -4 -4 -13 0.5 0.5
 -2 -4 -13 0.5 0.4
 -2 -4 -13 0.7 0.5
 -2 -4 -13 0.4 0.5
 0 -4 -13 37.4 1.9
 0 4 -13 34.5 1.9
 0 -4 -13 34.5 1.8
 0 -4 -13 35.8 1.8
 2 -4 -13 15.3 0.9
 2 4 -13 13.7 0.9
 2 -4 -13 13.5 0.9
 2 -4 -13 13.7 0.8
 4 4 -13 86.99 4.2
 4 -4 -13 86.09 4.1
 4 -4 -13 81.89 4.1
 6 -4 -13 45.2 2.3
 6 4 -13 44.8 2.3
 6 -4 -13 45.8 2.3
 8 -4 -13 0.4 0.4
 8 -4 -13 0.5 0.4
 10 -4 -13 1.3 0.5
 10 4 -13 0.8 0.6
 10 -4 -13 1.2 0.4
 12 -4 -13 9 0.7
 12 4 -13 8.9 0.7
 12 -4 -13 9.6 0.6
 14 -4 -13 5 0.5
 14 -4 -13 5.7 0.5
 14 4 -13 5.5 0.6
 -14 4 13 4.7 0.6
 16 -4 -13 5.7 0.6
 16 4 -13 7 0.7
 -16 4 13 6.9 0.6
 -16 4 13 6.6 0.7
 18 4 -13 34.2 1.8
 -18 4 13 35.6 1.8
 -18 4 13 33.9 1.9
 20 4 -13 1.5 0.5
 20 4 -13 3 0.6
 -20 4 13 2.3 0.5
 -20 4 13 1.8 0.6
 -20 4 13 1.9 0.7
 22 4 -13 28.3 1.7
 -22 4 13 32.5 1.7
 -22 4 13 30.2 1.7
 -22 4 13 31.6 1.7
 24 4 -13 5.3 0.7
 -24 4 13 7.1 0.8
 -24 4 13 6.9 0.7
 -24 4 13 7 0.9
 26 4 -13 6.5 0.8
 -26 4 13 7.3 0.7
 -26 4 13 7.8 0.9
 28 4 -13 0.6 0.6
 -28 4 13 0.3 0.5
 30 4 -13 -0.1 0.6
 -30 4 13 0.3 0.5
 32 4 -13 3.8 0.6
 -32 4 13 3.3 0.5
 34 4 -13 -0.5 0.5
 36 4 -13 1 0.4
 -36 -4 13 0.9 0.4
 -36 4 13 1.3 0.4
 -21 -5 -13 0.2 0.3
 -21 -5 -13 -0.1 0.4
 -19 -5 -13 0 0.5
 -19 -5 -13 0.3 0.4
 -17 -5 -13 11.1 0.8
 -17 -5 -13 9 0.7
 -15 -5 -13 40.3 2
 -15 -5 -13 36.4 2
 -13 -5 -13 0.3 0.7
 -13 -5 -13 0.5 0.6
 -11 -5 -13 0.2 0.5
 -11 -5 -13 0.3 0.7
 -11 -5 -13 0.4 0.6
 -9 -5 -13 2.6 0.6
 -9 -5 -13 3.7 0.6
 -9 -5 -13 3.6 0.7
 -7 5 -13 1 0.5
 -7 -5 -13 1.2 0.6
 -7 -5 -13 1.1 0.5
 -7 -5 -13 2.1 0.6
 -5 -5 -13 1.7 0.6
 -5 -5 -13 1.3 0.6
 -5 -5 -13 1.5 0.5
 -3 -5 -13 2.4 0.6
 -3 5 -13 1.8 0.6
 -3 -5 -13 1.9 0.6
 -3 -5 -13 2.2 0.5
 -1 -5 -13 15.7 1
 -1 -5 -13 14.1 0.9
 1 -5 -13 -0.1 0.6
 1 -5 -13 0.3 0.5
 3 5 -13 149.99 7.2
 3 -5 -13 147.99 7.2
 5 5 -13 27.7 1.5
 5 -5 -13 26.7 1.4
 5 -5 -13 27.4 1.5
 7 -5 -13 4.1 0.6
 7 5 -13 3.9 0.7
 7 -5 -13 4 0.5
 9 -5 -13 124.39 6
 11 -5 -13 28.2 1.6
 11 5 -13 30.1 1.6
 13 -5 -13 58.49 3
 13 5 -13 62.39 3
 -13 5 13 60.09 3
 15 -5 -13 92.49 4.7
 15 5 -13 104.99 4.8
 -15 5 13 98.89 4.8
 -15 5 13 96.29 4.8
 -17 5 13 0.5 0.6
 -17 5 13 1.6 0.7
 17 5 -13 1.1 0.6
 19 5 -13 20.8 1.2
 -19 5 13 20.8 1.2
 19 5 -13 21.7 1.3
 -19 5 13 21.8 1.3
 -19 5 13 23.4 1.3
 -21 5 13 84.39 4.2
 21 5 -13 84.59 4.3
 -21 5 13 85.49 4.2
 21 5 -13 81.39 4.3
 -21 5 13 95.79 4.3
 -21 5 13 92.99 4.3
 -23 5 13 20 1.2
 23 5 -13 20 1.3
 -23 5 13 21.2 1.2
 -23 5 13 22.1 1.3
 -23 5 13 22.7 1.4
 -25 5 13 2.9 0.6
 25 5 -13 4.8 0.7
 -25 5 13 3.6 0.6
 -25 5 13 3.7 0.7
 -25 5 13 3.7 0.8
 27 5 -13 10.6 0.9
 -27 5 13 10.1 0.8
 29 5 -13 5.8 0.7
 -29 5 13 5.5 0.6
 31 5 -13 33.7 1.9
 -31 5 13 41.2 2
 33 5 -13 4.5 0.5
 -33 5 13 6.3 0.6
 -35 5 13 6.9 0.5
 -18 -6 -13 0.7 0.4
 -16 -6 -13 1 0.5
 -14 -6 -13 2.8 0.6
 -12 -6 -13 1 0.5
 -12 -6 -13 1.1 0.6
 -10 -6 -13 1.2 0.6
 -10 -6 -13 0.7 0.6
 -8 -6 -13 23.4 1.3
 -8 -6 -13 22.8 1.2
 -6 -6 -13 6.1 0.7
 -6 6 -13 4.4 0.6
 -6 -6 -13 5.2 0.7
 -4 -6 -13 40.6 2
 -4 6 -13 36.3 2
 -4 -6 -13 36.2 2
 -2 -6 -13 18 1.2
 -2 6 -13 18.3 1.2
 -2 -6 -13 16.7 1.1
 0 -6 -13 2.8 0.7
 0 6 -13 1.8 0.7
 0 -6 -13 2.5 0.5
 2 -6 -13 102.29 5
 4 -6 -13 89.39 4.4
 6 -6 -13 96.69 4.8
 8 -6 -13 62.99 3.2
 10 -6 -13 37.7 2
 10 6 -13 41.5 2.1
 12 -6 -13 40.4 2.2
 12 6 -13 45.2 2.3
 -12 6 13 43.1 2.3
 14 -6 -13 22.8 1.4
 14 6 -13 25.1 1.5
 -14 6 13 25.9 1.5
 -14 6 13 25.9 1.4
 -16 6 13 22 1.3
 -16 6 13 21.5 1.3
 16 6 -13 21.3 1.4
 -18 6 13 0.7 0.7
 -18 6 13 0.5 0.7
 -20 6 13 0.4 0.6
 -20 6 13 0.5 0.7
 -20 6 13 0 0.7
 -22 6 13 95.49 4.9
 -22 6 13 102.39 4.9
 -22 6 13 104.99 5
 -24 6 13 -0.3 0.5
 -24 6 13 0.7 0.7
 -24 6 13 0 0.7
 -26 6 13 0.4 0.5
 -26 6 13 0.7 0.7
 -28 6 13 1.6 0.7
 -30 -6 13 -0.4 0.4
 -30 6 13 0.8 0.6
 32 6 -13 0 0.4
 -32 6 13 1.2 0.4
 -34 6 13 3.4 0.3
 -15 -7 -13 9 0.6
 -13 -7 -13 -0.3 0.4
 -13 -7 -13 0.7 0.4
 -11 -7 -13 1.1 0.5
 -11 -7 -13 1.9 0.5
 -9 -7 -13 10.9 0.9
 -9 -7 -13 10.9 0.8
 -7 -7 -13 56.79 2.7
 -7 -7 -13 50.09 2.6
 -5 -7 -13 12.6 1
 -5 7 -13 12.1 0.9
 -5 -7 -13 11.3 0.8
 -3 -7 -13 -0.2 0.8
 -3 7 -13 -0.5 0.7
 -1 7 -13 105.59 5.2
 1 7 -13 173.88 8.4
 3 -7 -13 5.4 0.8
 3 7 -13 3.9 0.9
 5 -7 -13 31.5 1.7
 5 7 -13 30.2 1.8
 7 -7 -13 31.9 1.8
 9 -7 -13 0.5 0.6
 9 7 -13 0.7 0.8
 -11 7 13 7.8 0.7
 11 -7 -13 7.1 0.7
 11 7 -13 6.6 0.9
 13 -7 -13 56.79 3
 -13 7 13 59.09 3
 13 7 -13 63.79 3.1
 15 7 -13 36.7 2
 -15 7 13 34.6 1.9
 17 7 -13 16.4 1
 17 7 -13 16.3 1.1
 -17 7 13 15.5 1
 -19 7 13 12.5 0.9
 19 7 -13 10.4 0.9
 19 7 -13 11.5 0.9
 -19 7 13 12.5 0.9
 -21 7 13 50.89 2.4
 -21 7 13 50.99 2.5
 -21 7 13 47.6 2.4
 -23 7 13 6 0.6
 23 7 -13 4.7 0.6
 -23 7 13 5.8 0.8
 -23 7 13 4.8 0.7
 -25 7 13 2.3 0.5
 25 7 -13 2.5 0.5
 -25 7 13 2.2 0.6
 -27 -7 13 1 0.5
 -27 7 13 1.1 0.4
 27 7 -13 0.3 0.4
 -27 7 13 1.4 0.5
 -29 -7 13 1.1 0.4
 29 7 -13 0.6 0.4
 -29 7 13 1.5 0.4
 -12 -8 -13 -0.1 0.3
 -10 -8 -13 5.4 0.5
 -8 -8 -13 1.6 0.6
 -6 -8 -13 6 0.7
 -4 -8 -13 0.6 0.7
 -4 8 -13 0.4 0.6
 -2 8 -13 -0.2 0.7
 0 -8 -13 0.8 0.8
 0 8 -13 0.9 0.7
 2 -8 -13 9.4 0.9
 2 8 -13 9.3 1
 4 -8 -13 0.2 0.7
 4 8 -13 0.2 0.8
 6 -8 -13 2.1 0.6
 -8 8 13 0.6 0.7
 8 -8 -13 0.5 0.6
 8 8 -13 -0.9 0.9
 10 -8 -13 1.1 0.5
 10 8 -13 1.1 0.8
 -10 8 13 1.1 0.8
 12 8 -13 15 1.1
 -12 8 13 13.8 1.1
 14 8 -13 30 1.8
 -14 8 13 32.4 1.8
 16 8 -13 3.7 0.7
 -16 8 13 4.9 0.8
 -18 8 13 15.8 1
 18 8 -13 14.8 1
 -20 8 13 11.4 0.9
 -22 8 13 0.1 0.5
 22 8 -13 0.2 0.4
 -24 -8 13 4.4 0.6
 -24 8 13 5.2 0.5
 -26 -8 13 -0.3 0.4
 -26 8 13 1.1 0.3
 -9 -9 -13 0.6 0.3
 -7 -9 -13 1.5 0.4
 -5 -9 -13 0.2 0.5
 -1 -9 -13 0 0.6
 -1 9 -13 0.5 0.6
 1 -9 -13 1.7 0.6
 -1 9 13 1.7 0.6
 1 9 -13 1.6 0.7
 3 -9 -13 1.8 0.6
 -3 9 13 1.4 0.6
 3 9 -13 2.3 0.7
 -5 9 13 1.5 0.6
 5 -9 -13 1.8 0.6
 7 -9 -13 2.7 0.6
 -7 9 13 3.6 0.7
 -9 -9 13 28.5 1.7
 9 -9 -13 31 1.7
 9 9 -13 36.3 1.8
 -9 9 13 37.8 1.8
 -11 -9 13 1.6 0.5
 -11 9 13 3 0.6
 11 9 -13 2.4 0.7
 -13 -9 13 0.5 0.5
 -13 9 13 -0.2 0.6
 13 9 -13 0.8 0.6
 -15 -9 13 0.6 0.5
 -15 9 13 0 0.6
 -15 9 13 0 0.6
 15 9 -13 -0.1 0.5
 -17 -9 13 3.3 0.6
 17 9 -13 3.3 0.5
 -17 9 13 4.3 0.6
 -17 9 13 3.6 0.6
 -19 9 13 10.5 0.7
 -19 9 13 10.6 0.8
 -19 -9 13 9.4 0.7
 -21 9 13 5.1 0.5
 -23 -9 13 1.3 0.3
 -23 9 13 1.1 0.3
 -2 -10 -13 1.6 0.4
 0 -10 -13 2.1 0.4
 0 10 13 2.1 0.3
 -2 10 13 0.9 0.4
 2 -10 -13 1 0.4
 -4 10 13 5.4 0.5
 6 -10 -13 3.9 0.4
 -6 10 13 4.3 0.5
 -8 10 13 1.5 0.4
 -10 10 13 10.9 0.8
 -10 10 13 11.3 0.7
 -12 10 13 6.3 0.5
 -12 10 13 7 0.5
 -12 -10 13 5.4 0.4
 -14 10 13 6.4 0.5
 -14 10 13 6.9 0.5
 -16 10 13 0 0.3
 -16 10 13 0.1 0.3
 -18 10 13 0.9 0.3
 -24 0 -14 0.9 0.3
 -22 0 -14 10.6 0.7
 -20 0 -14 5.5 0.7
 -18 0 -14 6.8 0.7
 -18 0 -14 8 0.8
 -16 0 -14 105.39 5.2
 -16 0 -14 108.29 5.3
 -14 0 -14 204.48 10.2
 -14 0 -14 220.98 10.2
 -12 0 -14 -1 0.6
 -12 0 -14 0.5 0.7
 -10 0 -14 25.7 1.4
 -10 0 -14 25.3 1.5
 -8 0 -14 80.69 4
 -8 0 -14 83.79 4.1
 -6 0 -14 9.5 0.7
 -6 0 -14 9.5 0.8
 -4 0 -14 105.09 5.1
 -4 0 -14 105.69 5.1
 -2 0 -14 690.13 33
 -2 0 -14 700.83 33.1
 0 0 -14 76.29 3.7
 0 0 -14 73.59 3.7
 2 0 -14 1.4 0.4
 -4 0 14 18.4 1.2
 -6 0 14 25.8 1.4
 -6 0 14 23.3 1.5
 -8 0 14 116.29 5.8
 -10 0 14 61.19 3.3
 -12 0 14 9.6 1
 12 0 -14 8.1 0.7
 14 0 -14 1223.48 57.29
 14 0 -14 1133.69 57.39
 14 0 -14 1215.68 57.29
 16 0 -14 75.49 3.6
 16 0 -14 65.29 3.7
 -18 0 14 300.87 14.4
 -20 0 14 244.68 11.3
 -20 0 14 228.48 11.3
 -22 0 14 0 0.5
 -22 0 14 0.7 0.5
 -24 0 14 39.5 2
 -24 0 14 37.1 2
 -26 0 14 2.8 0.7
 -26 0 14 3.6 0.6
 -28 0 14 7 0.8
 -28 0 14 6.6 0.7
 -30 0 14 16.5 1.1
 -30 0 14 14.2 1
 -32 0 14 0.9 0.7
 -32 0 14 0.6 0.5
 -34 0 14 7.7 0.7
 -34 0 14 10.1 0.8
 38 0 -14 7.8 0.6
 -23 -1 -14 1 0.4
 -21 -1 -14 2.9 0.5
 -21 -1 -14 3.6 0.6
 -21 1 -14 2.6 0.5
 -19 -1 -14 0.4 0.7
 -19 1 -14 1.3 0.5
 -19 -1 -14 1.3 0.5
 -17 -1 -14 37.2 2
 -17 -1 -14 39.9 2.1
 -17 1 -14 35.5 2
 -15 -1 -14 54.99 2.8
 -15 -1 -14 57.99 2.9
 -15 1 -14 52.99 2.8
 -13 -1 -14 66.59 3.3
 -13 -1 -14 67.39 3.4
 -13 1 -14 64.79 3.3
 -11 -1 -14 12.8 1
 -11 -1 -14 13.9 1.1
 -11 1 -14 14.3 1
 -9 -1 -14 13.6 0.9
 -9 1 -14 11.4 0.8
 -9 -1 -14 13.4 1
 -9 1 -14 12.7 0.9
 -7 -1 -14 -0.3 0.5
 -7 1 -14 0.1 0.4
 -7 -1 -14 0.1 0.6
 -7 1 -14 0.2 0.5
 -5 1 -14 6.8 0.6
 -5 -1 -14 7.6 0.7
 -5 1 -14 7.3 0.6
 -5 -1 -14 6.2 0.6
 -3 -1 -14 180.28 8.6
 -3 1 -14 176.48 8.6
 -3 1 -14 183.48 8.6
 -1 -1 -14 158.88 7.7
 -1 -1 -14 161.28 7.7
 -1 1 -14 162.08 7.7
 -1 1 -14 161.98 7.7
 1 1 -14 3.1 0.4
 1 -1 -14 2.9 0.4
 -3 1 14 158.98 7.8
 3 -1 -14 159.28 7.6
 -5 1 14 16.4 1.1
 -7 1 14 153.78 7.2
 -7 1 14 140.29 7.3
 -9 1 14 377.76 18
 -9 1 14 370.86 18.1
 -11 1 14 2.7 0.8
 13 -1 -14 591.64 28.7
 13 -1 -14 609.74 28.7
 13 -1 -14 602.44 28.6
 13 1 -14 601.54 28.6
 13 1 -14 606.54 28.6
 15 -1 -14 56.39 2.8
 15 -1 -14 54.39 3
 15 -1 -14 56.49 2.8
 15 1 -14 56.49 2.8
 15 -1 -14 57.29 2.8
 17 -1 -14 30.7 1.6
 17 -1 -14 31.7 1.6
 17 1 -14 30.8 1.6
 -19 -1 14 31.2 1.6
 19 -1 -14 31 1.6
 -19 1 14 29.6 1.6
 19 -1 -14 31 1.6
 -21 -1 14 85.29 4.1
 -21 1 14 83.69 4.1
 -23 1 14 25.5 1.4
 -23 -1 14 26.1 1.4
 -25 -1 14 10.9 0.9
 -25 1 14 11.6 0.9
 -27 -1 14 9.7 0.8
 -27 1 14 9.2 0.9
 -29 -1 14 11.4 0.9
 -29 1 14 11.1 0.9
 -31 1 14 3.1 0.8
 -31 -1 14 2.5 0.7
 -31 1 14 2.3 0.7
 -33 1 14 15.5 1.1
 -33 -1 14 16 1
 -33 1 14 12.5 1
 35 1 -14 -0.1 0.5
 -35 1 14 1.6 0.6
 -35 -1 14 0.1 0.6
 -35 1 14 0.6 0.5
 37 1 -14 0.8 0.4
 -37 1 14 0.8 0.4
 39 -1 -14 2.4 0.3
 39 1 -14 3.8 0.4
 -24 -2 -14 0.2 0.3
 -22 -2 -14 4.6 0.6
 -22 -2 -14 4.4 0.5
 -20 -2 -14 1 0.5
 -20 -2 -14 2.3 0.7
 -18 -2 -14 18.7 1.1
 -18 2 -14 15 1
 -16 -2 -14 0.6 0.7
 -16 2 -14 0 0.5
 -14 -2 -14 2 0.7
 -14 2 -14 2.6 0.6
 -12 -2 -14 5.7 0.8
 -12 2 -14 5 0.6
 -10 -2 -14 181.98 8.4
 -10 2 -14 168.58 8.4
 -8 -2 -14 10 0.8
 -8 -2 -14 9.3 0.8
 -8 2 -14 8.9 0.7
 -6 -2 -14 74.99 3.6
 -6 -2 -14 71.39 3.6
 -6 2 -14 69.09 3.5
 -4 -2 -14 35.5 1.8
 -4 -2 -14 36.1 1.8
 -4 -2 -14 34.9 1.8
 -4 2 -14 34.2 1.8
 -2 -2 -14 146.29 7.1
 -2 -2 -14 151.38 7.1
 -2 -2 -14 146.49 7.1
 -2 2 -14 146.39 7.1
 0 -2 -14 5.9 0.5
 0 -2 -14 6.7 0.6
 0 2 -14 5.3 0.5
 2 -2 -14 12.1 0.8
 2 -2 -14 11.7 0.7
 -2 2 14 10.5 0.9
 4 -2 -14 5.7 0.5
 -4 2 14 7.4 0.8
 4 -2 -14 5.5 0.5
 4 -2 -14 6 0.5
 6 -2 -14 0.7 0.4
 6 -2 -14 0.4 0.4
 6 -2 -14 0.5 0.4
 -6 2 14 0.2 0.6
 -8 2 14 0.6 0.6
 -8 -2 14 -0.2 0.5
 8 -2 -14 0.9 0.4
 10 -2 -14 15.2 0.9
 -10 -2 14 13.5 1.1
 10 -2 -14 15.8 0.9
 -10 2 14 15.6 1.2
 12 -2 -14 39.7 2
 12 -2 -14 37.2 2
 -12 -2 14 35 2.2
 -12 2 14 39.6 2.3
 12 -2 -14 39.7 2
 12 2 -14 41.5 2
 14 -2 -14 126.69 6
 14 2 -14 123.29 6
 14 -2 -14 125.49 6
 14 -2 -14 123.99 6
 -16 -2 14 74.79 3.7
 16 -2 -14 77.39 3.7
 16 -2 -14 78.29 3.7
 18 -2 -14 3.3 0.5
 18 -2 -14 3.5 0.5
 -18 -2 14 3.7 0.4
 -18 2 14 2.9 0.6
 -20 -2 14 21.9 1.2
 -20 2 14 20.7 1.2
 -20 2 14 20.4 1.2
 20 -2 -14 21.6 1.2
 -22 2 14 1.9 0.5
 -22 2 14 2.6 0.6
 -22 -2 14 2.7 0.5
 -22 2 14 3.6 0.6
 -24 2 14 21.4 1.2
 -24 -2 14 19.5 1.2
 -24 2 14 19.5 1.3
 -26 2 14 1.2 0.7
 -26 -2 14 1 0.6
 -26 2 14 2 0.7
 -28 -2 14 0.4 0.6
 -28 2 14 1.1 0.7
 -28 2 14 1.5 0.7
 30 2 -14 0.6 0.6
 -30 2 14 0.8 0.7
 -30 -2 14 0.5 0.6
 -30 2 14 -0.1 0.7
 32 2 -14 23.4 1.3
 -32 2 14 21 1.3
 -32 -2 14 21 1.3
 -32 2 14 21.9 1.4
 34 2 -14 8.4 0.7
 -34 2 14 6.8 0.7
 -34 2 14 7.4 0.8
 36 2 -14 -0.1 0.4
 -36 2 14 -0.1 0.5
 -36 2 14 0 0.5
 38 2 -14 5.8 0.4
 -38 2 14 3.4 0.4
 -23 -3 -14 0.6 0.3
 -23 -3 -14 0.4 0.3
 -21 -3 -14 2.5 0.5
 -21 -3 -14 2.9 0.5
 -19 -3 -14 3.2 0.6
 -19 -3 -14 4 0.7
 -17 -3 -14 1 0.7
 -17 -3 -14 0.8 0.7
 -15 -3 -14 35.9 2
 -15 -3 -14 36.1 2
 -13 -3 -14 0.6 0.7
 -13 -3 -14 0.5 0.7
 -11 -3 -14 3 0.7
 -11 -3 -14 1.6 0.7
 -9 -3 -14 76.39 3.8
 -7 -3 -14 12.9 0.9
 -7 -3 -14 13.3 1
 -5 -3 -14 3.2 0.5
 -5 -3 -14 3 0.6
 -3 -3 -14 219.28 10.5
 -3 -3 -14 223.58 10.5
 -3 -3 -14 216.38 10.5
 -1 -3 -14 17.8 1
 -1 3 -14 13.9 0.9
 -1 -3 -14 16.2 1
 -1 -3 -14 16 1
 1 -3 -14 0.8 0.5
 1 3 -14 0.3 0.4
 1 -3 -14 0.5 0.4
 1 -3 -14 0.4 0.4
 3 -3 -14 152.98 7.3
 3 3 -14 148.99 7.3
 3 -3 -14 153.48 7.3
 3 -3 -14 152.98 7.3
 5 -3 -14 35.5 1.8
 5 -3 -14 34 1.8
 5 -3 -14 34.1 1.8
 7 -3 -14 7.5 0.6
 7 -3 -14 7.3 0.6
 7 -3 -14 6.8 0.6
 9 -3 -14 35 1.9
 9 -3 -14 36.5 1.9
 9 -3 -14 37.3 1.8
 11 -3 -14 90.69 4.4
 11 -3 -14 92.99 4.4
 11 -3 -14 89.79 4.4
 13 -3 -14 3.2 0.5
 13 -3 -14 3.5 0.5
 13 -3 -14 3 0.4
 15 -3 -14 0.4 0.4
 15 -3 -14 0.5 0.4
 -15 3 14 0.2 0.4
 17 -3 -14 38.3 1.9
 17 -3 -14 38 1.9
 -17 3 14 36 1.9
 -19 3 14 81.29 4.1
 19 -3 -14 88.09 4.1
 -21 3 14 0.8 0.5
 -21 3 14 0.2 0.6
 -23 3 14 15.6 1
 23 3 -14 14.6 0.9
 -23 3 14 16.3 1
 -23 -3 14 14.5 0.9
 -23 3 14 16.2 1.1
 25 3 -14 0.1 0.5
 -25 3 14 0.4 0.6
 -25 -3 14 0.5 0.5
 -25 3 14 0.9 0.8
 27 3 -14 11.5 0.9
 -27 3 14 11.8 0.9
 -27 3 14 13.5 1.1
 29 3 -14 32.7 1.7
 -29 3 14 29.6 1.7
 -29 -3 14 28.8 1.7
 -29 3 14 35.1 1.8
 31 3 -14 -0.1 0.5
 -31 3 14 0.7 0.6
 -31 3 14 1.3 0.8
 33 3 -14 0.1 0.6
 -33 3 14 0.2 0.5
 -33 3 14 0.4 0.7
 35 3 -14 2.3 0.5
 -35 3 14 1.5 0.5
 -35 3 14 1.8 0.6
 37 3 -14 0 0.3
 -37 3 14 0.8 0.4
 -22 -4 -14 0.1 0.3
 -20 -4 -14 1.4 0.5
 -20 -4 -14 1.3 0.5
 -18 -4 -14 1 0.5
 -16 -4 -14 30.2 1.7
 -14 -4 -14 1.2 0.7
 -12 -4 -14 36.3 2
 -12 -4 -14 35.7 2
 -10 -4 -14 15.7 1.1
 -10 -4 -14 13.7 1
 -8 -4 -14 45.6 2.4
 -8 -4 -14 51.09 2.5
 -8 -4 -14 48 2.5
 -6 -4 -14 36.9 1.9
 -6 -4 -14 36.1 2
 -6 -4 -14 35.8 1.9
 -4 -4 -14 2.9 0.6
 -4 -4 -14 2.7 0.6
 -4 -4 -14 2.2 0.5
 -2 -4 -14 4.1 0.6
 -2 -4 -14 5 0.6
 -2 -4 -14 4.3 0.6
 0 -4 -14 1.1 0.5
 0 -4 -14 1 0.5
 0 4 -14 0.6 0.5
 0 -4 -14 0.8 0.5
 2 -4 -14 1.6 0.5
 2 4 -14 1.3 0.5
 2 -4 -14 1.5 0.5
 2 -4 -14 1.2 0.4
 4 4 -14 10.9 0.8
 4 -4 -14 10.7 0.7
 4 -4 -14 10.6 0.7
 6 -4 -14 37.9 2
 6 4 -14 40.3 2
 6 -4 -14 37.8 2
 6 -4 -14 39.2 2
 8 -4 -14 8 0.7
 8 4 -14 8.3 0.7
 8 -4 -14 8.1 0.6
 10 -4 -14 379.16 18
 10 -4 -14 376.46 18
 12 -4 -14 13.4 0.9
 12 4 -14 12.9 0.9
 12 -4 -14 13.8 0.8
 14 -4 -14 4.3 0.5
 14 -4 -14 4.5 0.5
 14 4 -14 4.7 0.6
 -14 4 14 4.3 0.6
 16 -4 -14 0.7 0.4
 16 -4 -14 -0.2 0.4
 16 4 -14 0.2 0.5
 -16 4 14 0.7 0.5
 18 4 -14 11.2 0.9
 -18 4 14 11.6 0.8
 -18 4 14 10.8 0.9
 18 -4 -14 10.4 0.7
 -20 4 14 65.39 3.3
 20 4 -14 68.09 3.3
 -20 4 14 63.69 3.3
 -20 4 14 64.79 3.3
 22 4 -14 0.5 0.5
 22 4 -14 0 0.5
 -22 4 14 0.6 0.6
 -22 4 14 0.1 0.7
 -22 4 14 -0.2 0.6
 24 4 -14 13.9 1
 -24 4 14 17.7 1.1
 -24 4 14 17.9 1.2
 -24 4 14 16.8 1.1
 26 4 -14 0.1 0.6
 -26 4 14 -0.3 0.6
 28 4 -14 5 0.7
 -28 4 14 4.9 0.7
 30 4 -14 25.6 1.5
 -30 4 14 29.4 1.5
 32 4 -14 11.5 0.9
 -32 4 14 13.5 0.8
 34 4 -14 0.5 0.4
 -34 4 14 0.9 0.4
 36 4 -14 9 0.6
 -36 4 14 11 0.7
 -19 -5 -14 2 0.5
 -19 -5 -14 1.7 0.4
 -17 -5 -14 1 0.5
 -17 -5 -14 0.4 0.5
 -15 -5 -14 19.7 1.2
 -15 -5 -14 16.9 1.1
 -13 -5 -14 -0.3 0.6
 -13 -5 -14 0 0.7
 -11 -5 -14 -0.1 0.7
 -11 -5 -14 0.5 0.6
 -9 -5 -14 39.9 2.1
 -9 -5 -14 45.1 2.2
 -9 -5 -14 37.9 2.1
 -7 -5 -14 13.8 1
 -7 -5 -14 13.8 1
 -5 -5 -14 13.7 1
 -5 -5 -14 13.8 1
 -5 -5 -14 12.5 0.9
 -3 -5 -14 38.1 2
 -3 5 -14 36.4 1.9
 -3 -5 -14 38.8 2
 -3 -5 -14 34.3 1.9
 -1 -5 -14 4 0.7
 -1 -5 -14 3.5 0.6
 -1 -5 -14 3.1 0.5
 1 -5 -14 2.6 0.6
 1 -5 -14 2.6 0.5
 3 5 -14 1.8 0.6
 3 -5 -14 1.6 0.5
 5 -5 -14 2.4 0.6
 5 5 -14 3.2 0.7
 5 -5 -14 1.8 0.5
 7 -5 -14 45.9 2.4
 7 5 -14 45.8 2.4
 7 -5 -14 45.8 2.3
 9 -5 -14 159.18 7.6
 9 -5 -14 155.18 7.5
 11 -5 -14 10.7 0.8
 11 5 -14 10.3 0.9
 13 -5 -14 24.1 1.4
 -13 5 14 24.8 1.4
 13 5 -14 24.4 1.4
 -15 5 14 -0.3 0.6
 15 -5 -14 0.5 0.5
 15 5 -14 0.7 0.6
 -17 5 14 29.2 1.6
 17 5 -14 26.2 1.6
 -17 5 14 27.5 1.6
 -19 5 14 5 0.8
 -19 5 14 4.8 0.7
 19 5 -14 4.5 0.7
 -19 5 14 4.8 0.6
 -21 5 14 31.6 1.8
 21 5 -14 31.9 1.8
 -21 5 14 37.6 1.9
 -21 5 14 33.2 1.8
 21 5 -14 33.9 1.8
 -21 5 14 34.6 1.8
 -23 5 14 -0.3 0.5
 -23 5 14 -0.5 0.7
 23 5 -14 -0.2 0.5
 -23 5 14 -0.5 0.5
 -23 5 14 0.2 0.7
 25 5 -14 5.3 0.7
 -25 5 14 5.8 0.6
 -25 5 14 5.4 0.8
 -25 5 14 7.1 0.9
 27 5 -14 2.9 0.6
 -27 5 14 3.2 0.5
 -27 5 14 3.6 0.8
 29 5 -14 5 0.6
 -29 5 14 4.8 0.6
 31 5 -14 9.7 0.8
 -31 5 14 15.1 0.9
 -33 5 14 2.8 0.6
 -35 5 14 19.7 1.1
 -16 -6 -14 7.1 0.6
 -14 -6 -14 20.2 1.2
 -12 -6 -14 17.6 1.1
 -10 -6 -14 5.1 0.6
 -10 -6 -14 6.6 0.7
 -8 -6 -14 1.8 0.6
 -8 -6 -14 1.1 0.6
 -6 -6 -14 9.3 0.9
 -6 -6 -14 9.5 0.8
 -4 -6 -14 65.79 3.1
 -4 6 -14 57.39 3.1
 -4 -6 -14 60.49 3.1
 -2 -6 -14 8 0.8
 -2 6 -14 7 0.8
 -2 -6 -14 6.6 0.7
 0 -6 -14 3.2 0.8
 0 6 -14 3.6 0.8
 0 -6 -14 2.9 0.6
 2 6 -14 1.6 0.7
 2 -6 -14 1.2 0.5
 4 -6 -14 101.59 5
 6 -6 -14 135.99 6.6
 8 -6 -14 167.28 8.1
 10 -6 -14 58.19 3
 10 6 -14 61.99 3.1
 12 6 -14 15.7 1.2
 -12 6 14 16.2 1.1
 12 -6 -14 13.7 1
 -14 6 14 1.3 0.7
 14 -6 -14 0.8 0.5
 14 6 -14 0.6 0.7
 -14 6 14 0.7 0.6
 16 6 -14 51.49 2.7
 -16 6 14 52.09 2.7
 -16 6 14 51.59 2.7
 -18 6 14 9.6 0.9
 -18 6 14 9.3 0.9
 -20 6 14 5.9 0.7
 -20 6 14 6.2 0.8
 -20 6 14 7.2 0.8
 -22 6 14 28.6 1.6
 -22 6 14 31.3 1.7
 -22 6 14 28.4 1.7
 -24 6 14 3.6 0.6
 -24 6 14 3.8 0.8
 -24 6 14 3.3 0.7
 -26 6 14 1 0.7
 -28 6 14 2.2 0.6
 -30 -6 14 0.1 0.4
 -30 6 14 0 0.6
 32 6 -14 1.2 0.3
 -32 6 14 2.6 0.5
 -34 6 14 0.5 0.3
 -13 -7 -14 5.1 0.5
 -11 -7 -14 16.4 1
 -11 -7 -14 16.6 1
 -9 -7 -14 0.2 0.5
 -9 -7 -14 0.4 0.4
 -7 -7 -14 10.2 0.8
 -7 -7 -14 9.8 0.7
 -5 -7 -14 34.1 1.7
 -5 7 -14 28.6 1.6
 -5 -7 -14 29.8 1.6
 -3 7 -14 38.1 2
 -3 -7 -14 34.9 1.9
 -1 -7 -14 -0.1 0.8
 -1 7 -14 -0.5 0.7
 1 7 -14 66.89 3.4
 3 -7 -14 20.5 1.3
 3 7 -14 18.1 1.3
 5 -7 -14 27.7 1.6
 5 7 -14 28.5 1.7
 7 -7 -14 13.1 1
 9 -7 -14 -0.3 0.6
 9 7 -14 0.6 0.9
 -9 7 14 -0.4 0.5
 11 -7 -14 20.3 1.2
 -11 7 14 20.9 1.2
 11 7 -14 21.6 1.4
 13 -7 -14 85.79 4.5
 13 7 -14 101.89 4.6
 -13 7 14 91.89 4.5
 15 7 -14 11 1
 -15 7 14 8.9 0.8
 -15 7 14 10.3 1
 -17 7 14 37.4 2
 17 7 -14 34.7 1.9
 -17 7 14 33.8 1.9
 -19 7 14 0.1 0.6
 19 7 -14 0.3 0.6
 -19 7 14 1 0.7
 -19 7 14 -0.6 0.6
 -21 7 14 4.5 0.8
 -21 7 14 4.1 0.6
 21 7 -14 3.2 0.6
 -21 7 14 4.2 0.7
 -23 7 14 0.4 0.5
 23 7 -14 -0.1 0.5
 -23 7 14 0.9 0.7
 -23 7 14 0 0.6
 -25 7 14 18.6 1
 -25 7 14 20.9 1.1
 27 7 -14 -0.5 0.4
 -27 7 14 0.7 0.5
 -27 -7 14 -0.1 0.5
 -29 -7 14 1.4 0.4
 -29 7 14 1.9 0.4
 -8 -8 -14 0.8 0.5
 -6 -8 -14 33 1.8
 -4 -8 -14 3.8 0.7
 -4 8 -14 3.3 0.6
 -2 -8 -14 1.3 0.7
 -2 8 -14 0.4 0.6
 0 8 -14 0.9 0.7
 2 -8 -14 5 0.8
 2 8 -14 4.5 0.8
 4 -8 -14 2.1 0.7
 4 8 -14 2 0.8
 6 -8 -14 18.5 1.2
 6 8 -14 19.5 1.4
 -8 8 14 3.6 0.8
 8 -8 -14 3.9 0.7
 10 -8 -14 6.9 0.7
 10 8 -14 8.2 1
 -10 8 14 8.6 0.9
 -12 8 14 6.1 0.8
 12 -8 -14 4.9 0.6
 12 8 -14 4.8 0.8
 14 8 -14 49 2.6
 16 8 -14 2 0.7
 -18 8 14 1.8 0.6
 18 8 -14 1.8 0.6
 -20 8 14 6.8 0.6
 20 8 -14 4.4 0.6
 -22 8 14 3.5 0.5
 -24 -8 14 7.2 0.6
 -24 8 14 6.9 0.6
 -26 -8 14 6.1 0.5
 -7 -9 -14 0 0.4
 -5 -9 -14 4.6 0.5
 1 -9 -14 0.2 0.5
 -1 9 14 0.4 0.5
 1 9 -14 0.4 0.6
 3 -9 -14 0.6 0.6
 3 9 -14 -0.3 0.6
 -3 9 14 0.1 0.6
 5 -9 -14 0.7 0.5
 5 9 -14 1.2 0.7
 -5 9 14 1.5 0.6
 7 -9 -14 3 0.5
 -7 9 14 1.6 0.6
 -9 -9 14 4.6 0.5
 9 -9 -14 5 0.6
 -9 9 14 6.6 0.7
 9 9 -14 5.5 0.8
 11 -9 -14 16.5 1
 11 9 -14 19.3 1.2
 -11 9 14 21 1.1
 -11 -9 14 16.9 1
 -13 -9 14 5.5 0.6
 -13 9 14 7.4 0.7
 13 9 -14 6.6 0.7
 -15 -9 14 0.5 0.5
 -15 9 14 1 0.5
 -15 9 14 0.2 0.6
 -17 -9 14 -0.3 0.5
 -17 9 14 0.1 0.5
 17 9 -14 0.6 0.4
 -17 9 14 -0.2 0.5
 -19 -9 14 0.4 0.5
 -19 9 14 0.1 0.4
 -19 9 14 0 0.5
 -2 -10 -14 4.4 0.4
 0 -10 -14 8.2 0.5
 2 -10 -14 0.6 0.4
 -2 10 14 -0.2 0.3
 4 -10 -14 3.1 0.4
 6 -10 -14 0.1 0.3
 -6 10 14 0 0.4
 -8 10 14 14.3 0.8
 -10 10 14 -0.1 0.4
 -10 10 14 0.4 0.4
 -12 10 14 1.7 0.4
 -12 10 14 2 0.4
 -14 -10 14 0.2 0.2
 -14 10 14 0.5 0.4
 -14 10 14 0.5 0.3
 -16 10 14 0.4 0.3
 -16 10 14 0.3 0.3
 -20 0 -15 -0.1 0.5
 -18 0 -15 -0.5 0.4
 -18 0 -15 0.5 0.6
 -16 0 -15 0 0.7
 -16 0 -15 -0.6 0.5
 -14 0 -15 0.2 0.6
 -14 0 -15 0.2 0.7
 -12 0 -15 -0.5 0.5
 -12 0 -15 -0.7 0.7
 -10 0 -15 -0.5 0.5
 -10 0 -15 -0.7 0.7
 -8 0 -15 0.3 0.5
 -8 0 -15 -0.1 0.6
 -6 0 -15 0.3 0.5
 -6 0 -15 -0.9 0.6
 -4 0 -15 0 0.4
 -4 0 -15 0 0.5
 -2 0 -15 -0.6 0.4
 -2 0 -15 -0.2 0.5
 0 0 -15 0 0.4
 0 0 -15 0.2 0.4
 0 0 -15 0.7 0.4
 2 0 -15 -0.3 0.4
 2 0 -15 0.2 0.4
 2 0 -15 0 0.4
 4 0 -15 0.1 0.4
 4 0 -15 0.1 0.4
 4 0 -15 -0.2 0.4
 -6 0 15 0.3 0.6
 6 0 -15 0 0.4
 6 0 -15 -0.1 0.4
 6 0 -15 0.3 0.4
 -8 0 15 0.3 0.6
 8 0 -15 -0.6 0.4
 8 0 -15 -0.1 0.4
 -10 0 15 1 0.6
 10 0 -15 0.3 0.4
 10 0 -15 0 0.4
 10 0 -15 0.4 0.4
 12 0 -15 0 0.4
 12 0 -15 -0.1 0.4
 12 0 -15 -0.2 0.5
 14 0 -15 0.8 0.4
 14 0 -15 -0.1 0.5
 16 0 -15 -0.6 0.5
 16 0 -15 0 0.4
 -18 0 15 0.2 0.4
 -20 0 15 0.2 0.5
 -20 0 15 -0.3 0.4
 -22 0 15 0.2 0.5
 -22 0 15 -0.4 0.4
 -24 0 15 -0.4 0.5
 -24 0 15 0 0.6
 -26 0 15 -0.4 0.6
 -26 0 15 -0.4 0.5
 -28 0 15 0.5 0.7
 -28 0 15 0.4 0.6
 -30 0 15 0.2 0.7
 -30 0 15 -1 0.6
 -32 0 15 0.1 0.7
 -32 0 15 0 0.5
 -34 0 15 -0.1 0.6
 -34 0 15 0 0.5
 -36 0 15 -0.2 0.6
 38 0 -15 0.3 0.3
 -23 -1 -15 0 0.3
 -21 -1 -15 7.1 0.5
 -21 1 -15 8 0.6
 -19 -1 -15 4.2 0.5
 -19 -1 -15 4.2 0.7
 -19 1 -15 4.2 0.6
 -17 -1 -15 0.7 0.6
 -17 1 -15 1.2 0.6
 -17 -1 -15 0.7 0.7
 -15 -1 -15 58.79 3.1
 -15 -1 -15 67.19 3.1
 -15 1 -15 57.99 3.1
 -13 -1 -15 47.1 2.5
 -13 -1 -15 49.8 2.5
 -13 1 -15 47.4 2.5
 -11 -1 -15 0.3 0.6
 -11 -1 -15 1.5 0.7
 -11 1 -15 0.9 0.6
 -9 -1 -15 9.8 0.9
 -9 -1 -15 9.8 0.8
 -9 1 -15 9.1 0.8
 -7 -1 -15 19.6 1.1
 -7 1 -15 17.4 1.1
 -7 -1 -15 20.6 1.2
 -7 1 -15 18.6 1.1
 -5 1 -15 4.3 0.5
 -5 -1 -15 4.2 0.6
 -5 -1 -15 3.4 0.6
 -5 1 -15 3.1 0.6
 -3 -1 -15 14.2 0.9
 -3 1 -15 13 0.8
 -3 -1 -15 14 0.9
 -3 1 -15 14 0.9
 -1 1 -15 0.7 0.5
 -1 -1 -15 0.9 0.4
 -1 1 -15 0.5 0.4
 -1 -1 -15 0.4 0.5
 1 -1 -15 219.68 10.5
 1 -1 -15 217.28 10.5
 1 1 -15 216.98 10.5
 1 1 -15 220.98 10.5
 3 -1 -15 113.49 5.5
 3 -1 -15 113.79 5.5
 3 1 -15 115.79 5.5
 5 -1 -15 17.5 1
 5 -1 -15 16.5 0.9
 5 -1 -15 16.8 1
 5 1 -15 15 0.9
 -7 1 15 8 0.8
 7 -1 -15 7.9 0.6
 7 1 -15 6.4 0.6
 7 -1 -15 6.3 0.6
 7 -1 -15 7 0.6
 7 1 -15 6.5 0.5
 -7 1 15 6.5 0.8
 -9 1 15 0.1 0.6
 9 -1 -15 0.4 0.4
 9 1 -15 0.1 0.4
 9 1 -15 0.2 0.4
 11 -1 -15 143.99 6.8
 11 1 -15 144.39 6.8
 11 -1 -15 140.69 6.8
 11 1 -15 141.59 6.8
 11 1 -15 140.09 6.8
 13 1 -15 969.3 46.3
 13 -1 -15 985.5 46.3
 13 -1 -15 963 46.3
 13 -1 -15 974.9 46.3
 13 1 -15 981.4 46.3
 15 -1 -15 0.6 0.4
 15 1 -15 0.5 0.4
 15 -1 -15 0.5 0.4
 15 -1 -15 0.2 0.4
 17 -1 -15 3.2 0.5
 17 1 -15 3 0.5
 17 -1 -15 3 0.5
 -19 -1 15 13.8 0.8
 19 -1 -15 12.5 0.8
 -19 1 15 12.3 0.8
 19 -1 -15 12 0.8
 -21 -1 15 58.09 2.9
 -21 1 15 59.29 2.9
 -23 1 15 26.8 1.5
 -23 -1 15 26.1 1.5
 -25 -1 15 2 0.6
 -25 1 15 1.7 0.6
 -27 -1 15 5.2 0.7
 -27 1 15 5.1 0.8
 -29 -1 15 1.7 0.7
 -29 1 15 2.2 0.7
 -31 -1 15 26.6 1.4
 -31 1 15 20.4 1.4
 -33 -1 15 5 0.7
 -33 1 15 5.6 0.7
 -35 1 15 0.5 0.6
 35 1 -15 0.5 0.5
 -35 -1 15 0.7 0.5
 -35 1 15 0.3 0.5
 37 1 -15 -0.1 0.4
 -37 1 15 0 0.5
 -37 1 15 -0.1 0.4
 39 -1 -15 0.7 0.3
 39 1 -15 0.8 0.3
 -22 -2 -15 8 0.5
 -22 -2 -15 9.3 0.6
 -20 -2 -15 -0.1 0.5
 -20 -2 -15 0 0.4
 -18 -2 -15 7.6 0.7
 -16 -2 -15 2.8 0.7
 -16 2 -15 2.6 0.5
 -14 -2 -15 0.8 0.7
 -14 2 -15 -0.1 0.5
 -12 -2 -15 15.1 1.1
 -12 2 -15 15.2 1
 -10 -2 -15 0.5 0.7
 -10 2 -15 -0.2 0.5
 -8 -2 -15 20.8 1.3
 -8 -2 -15 21.3 1.3
 -8 2 -15 20.3 1.2
 -6 2 -15 1.3 0.5
 -6 -2 -15 1.7 0.6
 -6 -2 -15 0.9 0.6
 -4 -2 -15 2.9 0.5
 -4 -2 -15 2.9 0.6
 -4 -2 -15 3.1 0.6
 -4 2 -15 2.9 0.5
 -2 -2 -15 6.9 0.6
 -2 -2 -15 7.4 0.7
 -2 2 -15 7.3 0.6
 -2 -2 -15 6.9 0.6
 0 -2 -15 23.9 1.4
 0 -2 -15 25.4 1.4
 0 2 -15 26.4 1.4
 2 -2 -15 0.5 0.4
 2 -2 -15 0.2 0.4
 2 2 -15 0.4 0.4
 4 2 -15 1.3 0.4
 4 -2 -15 1.4 0.5
 4 -2 -15 1 0.4
 6 -2 -15 51.69 2.6
 -6 2 15 50.19 2.8
 6 -2 -15 50.99 2.6
 6 -2 -15 49.5 2.5
 6 2 -15 53.09 2.5
 8 -2 -15 14.8 0.9
 8 -2 -15 15 0.9
 -8 2 15 13.4 1.1
 8 2 -15 15.9 0.9
 -10 2 15 134.59 6.8
 10 -2 -15 135.09 6.5
 10 -2 -15 137.99 6.5
 10 -2 -15 134.29 6.5
 10 2 -15 135.49 6.5
 12 -2 -15 6.4 0.6
 12 -2 -15 6.9 0.6
 12 -2 -15 6.3 0.6
 12 2 -15 7.3 0.6
 12 2 -15 7.2 0.5
 14 -2 -15 30.1 1.6
 14 -2 -15 29.7 1.5
 14 -2 -15 29 1.6
 14 2 -15 29.1 1.5
 -16 -2 15 22.8 1.2
 16 -2 -15 24.3 1.3
 16 -2 -15 23.5 1.3
 16 2 -15 24 1.3
 18 -2 -15 2.6 0.5
 18 -2 -15 3.2 0.5
 -18 -2 15 2.2 0.4
 20 -2 -15 -0.1 0.5
 20 -2 -15 0.2 0.4
 -20 -2 15 0.2 0.4
 -20 2 15 0.5 0.6
 -22 2 15 50.39 2.5
 -22 -2 15 49.5 2.5
 -22 2 15 49.99 2.6
 -24 2 15 20 1.2
 -24 -2 15 19.2 1.2
 -24 2 15 19.7 1.2
 26 2 -15 21.6 1.3
 -26 2 15 25.2 1.4
 -26 -2 15 21 1.3
 -26 2 15 23.4 1.4
 28 2 -15 0.4 0.5
 -28 2 15 0.2 0.7
 -28 -2 15 0.2 0.6
 -28 2 15 0.4 0.7
 -30 -2 15 6.1 0.7
 30 2 -15 7.3 0.7
 -30 2 15 6.4 0.8
 -30 2 15 6.8 0.8
 32 2 -15 1.7 0.5
 -32 2 15 2.2 0.7
 -32 -2 15 1.9 0.6
 -32 2 15 2.3 0.7
 34 2 -15 4.2 0.6
 -34 2 15 4.2 0.6
 -34 2 15 5 0.7
 36 2 -15 0.8 0.4
 -36 2 15 0.8 0.5
 -36 2 15 0.7 0.5
 38 2 -15 14.3 0.8
 -38 2 15 11.6 0.8
 -21 -3 -15 3.4 0.5
 -21 -3 -15 3.3 0.4
 -19 -3 -15 1.4 0.6
 -19 -3 -15 2.2 0.5
 -17 -3 -15 -0.3 0.6
 -17 -3 -15 1.5 0.7
 -15 -3 -15 46.6 2.4
 -15 -3 -15 44.5 2.4
 -13 -3 -15 6.6 0.9
 -13 -3 -15 7.9 0.9
 -11 -3 -15 1 0.7
 -11 -3 -15 1.2 0.7
 -9 -3 -15 8.2 0.9
 -9 -3 -15 8.9 0.9
 -7 -3 -15 32.1 1.8
 -5 -3 -15 11.2 0.8
 -5 -3 -15 10.5 0.9
 -3 -3 -15 275.97 13
 -3 -3 -15 267.17 13
 -3 -3 -15 272.67 13
 -1 -3 -15 1.5 0.5
 -1 -3 -15 2.7 0.5
 -1 -3 -15 2.6 0.6
 1 -3 -15 0.7 0.5
 1 3 -15 0.3 0.5
 1 -3 -15 0.5 0.5
 1 -3 -15 0.5 0.5
 3 -3 -15 61.29 3
 3 3 -15 57.89 3
 3 -3 -15 60.39 3
 3 -3 -15 60.39 3
 5 -3 -15 11.2 0.8
 5 3 -15 10.1 0.8
 5 -3 -15 9.8 0.7
 5 -3 -15 10.6 0.7
 7 -3 -15 35.1 1.8
 7 -3 -15 35.9 1.8
 9 -3 -15 5.2 0.6
 9 -3 -15 6.1 0.5
 9 -3 -15 5.9 0.5
 11 -3 -15 18.2 1.1
 11 -3 -15 19.1 1.1
 11 -3 -15 17.9 1
 13 -3 -15 33.9 1.8
 13 -3 -15 35 1.8
 13 -3 -15 35 1.8
 13 3 -15 35.4 1.8
 15 -3 -15 20.5 1.1
 -15 3 15 19.8 1.1
 15 -3 -15 20.1 1.1
 17 -3 -15 16.4 1
 17 -3 -15 16 1
 -17 3 15 16 1
 19 -3 -15 40.6 2.1
 -19 3 15 38.8 2.1
 19 -3 -15 42.9 2.1
 -21 3 15 1.8 0.6
 -21 3 15 1.4 0.7
 -21 3 15 1.2 0.5
 -23 3 15 24.7 1.4
 -23 -3 15 22.6 1.3
 -23 3 15 26 1.4
 -23 3 15 23.5 1.3
 25 3 -15 1.4 0.5
 -25 3 15 1.5 0.7
 -25 3 15 -0.1 0.6
 -25 -3 15 0.6 0.5
 27 3 -15 1.2 0.5
 -27 -3 15 1.3 0.5
 -27 3 15 1.7 0.7
 -27 3 15 1.9 0.8
 29 3 -15 3.7 0.6
 -29 3 15 4.4 0.7
 -29 -3 15 3.3 0.5
 -29 3 15 4.3 0.9
 31 3 -15 1.1 0.5
 -31 3 15 1 0.6
 -31 -3 15 1.3 0.5
 -31 3 15 1.4 0.8
 33 3 -15 1.2 0.5
 -33 3 15 1.2 0.6
 -33 3 15 0.6 0.7
 35 3 -15 -0.7 0.4
 -35 3 15 0 0.4
 -35 3 15 -0.3 0.6
 -37 3 15 0.7 0.4
 -20 -4 -15 4.2 0.4
 -20 -4 -15 4.5 0.5
 -18 -4 -15 0.9 0.5
 -18 -4 -15 1.1 0.5
 -16 -4 -15 5.7 0.7
 -14 -4 -15 2.3 0.7
 -12 -4 -15 -0.2 0.7
 -10 -4 -15 28.7 1.7
 -10 -4 -15 27.9 1.6
 -8 -4 -15 183.98 9.4
 -8 -4 -15 207.88 9.4
 -8 -4 -15 196.08 9.4
 -6 -4 -15 42.2 2.3
 -6 -4 -15 43.1 2.3
 -4 -4 -15 1.2 0.6
 -4 -4 -15 1.8 0.6
 -4 -4 -15 1 0.6
 -2 -4 -15 52.69 2.6
 -2 -4 -15 51.89 2.6
 -2 -4 -15 47.5 2.6
 0 -4 -15 5 0.6
 0 4 -15 3.8 0.6
 0 -4 -15 4.5 0.6
 0 -4 -15 3.8 0.5
 2 -4 -15 9.4 0.8
 2 4 -15 7.5 0.7
 2 -4 -15 7.5 0.7
 2 -4 -15 8.2 0.7
 4 -4 -15 13.4 0.9
 4 4 -15 13 0.9
 4 -4 -15 14.4 0.9
 4 -4 -15 13.6 0.8
 6 4 -15 1.9 0.6
 6 -4 -15 1.1 0.4
 6 -4 -15 1.3 0.5
 8 -4 -15 70.09 3.4
 8 4 -15 69.49 3.4
 8 -4 -15 67.79 3.4
 8 -4 -15 67.49 3.4
 10 -4 -15 4.3 0.5
 10 -4 -15 5.3 0.6
 10 -4 -15 6.3 0.5
 12 -4 -15 -0.2 0.4
 12 -4 -15 0 0.5
 12 4 -15 0.2 0.6
 14 -4 -15 9 0.7
 14 4 -15 8.8 0.8
 -14 4 15 8.2 0.7
 14 -4 -15 7.9 0.6
 16 -4 -15 0.2 0.4
 16 -4 -15 0.4 0.5
 16 4 -15 -0.4 0.6
 -16 4 15 -0.1 0.5
 18 -4 -15 11.4 0.8
 18 4 -15 12.9 0.9
 -18 4 15 12 0.9
 -18 4 15 12.5 0.9
 18 -4 -15 11.7 0.8
 20 4 -15 21.5 1.3
 -20 4 15 21.9 1.3
 -20 4 15 25.3 1.4
 22 4 -15 0.7 0.6
 -22 4 15 1.9 0.6
 -22 4 15 0.9 0.6
 -22 4 15 2.5 0.7
 -24 4 15 4.7 0.7
 -24 4 15 5.1 0.7
 26 4 -15 2.5 0.6
 -26 4 15 2.8 0.6
 28 4 -15 1.6 0.6
 -28 4 15 0.6 0.6
 30 4 -15 10.7 0.8
 -30 4 15 11.7 0.8
 32 4 -15 6.6 0.6
 -32 4 15 7.6 0.6
 -34 4 15 4.3 0.5
 -34 4 15 5.4 0.6
 -36 4 15 2.1 0.5
 -19 -5 -15 5.9 0.5
 -17 -5 -15 1.2 0.5
 -17 -5 -15 0.8 0.4
 -15 -5 -15 25.8 1.3
 -15 -5 -15 21.2 1.3
 -13 -5 -15 0.4 0.5
 -13 -5 -15 0 0.7
 -11 -5 -15 3.6 0.7
 -11 -5 -15 2.6 0.6
 -9 -5 -15 7.9 0.7
 -9 -5 -15 9 0.9
 -9 -5 -15 8.7 0.8
 -7 -5 -15 1.8 0.6
 -7 -5 -15 1 0.6
 -7 -5 -15 1.6 0.7
 -5 -5 -15 0.7 0.6
 -5 -5 -15 0.9 0.6
 -5 -5 -15 0.8 0.5
 -3 -5 -15 12 0.9
 -3 5 -15 10.8 0.8
 -3 -5 -15 10.5 0.9
 -3 -5 -15 9.8 0.8
 -1 -5 -15 49.5 2.4
 -1 -5 -15 46.8 2.3
 -1 -5 -15 41.1 2.3
 1 -5 -15 10.7 0.9
 1 -5 -15 8.9 0.8
 1 -5 -15 8.9 0.7
 3 -5 -15 6.1 0.7
 3 5 -15 4.2 0.7
 3 -5 -15 5.7 0.6
 5 5 -15 0.9 0.7
 5 -5 -15 1.2 0.5
 7 -5 -15 2.8 0.6
 7 5 -15 2.3 0.7
 7 -5 -15 2.3 0.5
 9 -5 -15 129.79 6.2
 9 -5 -15 125.89 6.2
 11 -5 -15 257.47 12.2
 11 5 -15 260.17 12.2
 11 -5 -15 247.08 12.1
 13 -5 -15 2.3 0.6
 13 5 -15 3.5 0.7
 15 -5 -15 1.2 0.5
 15 5 -15 1.3 0.7
 -15 5 15 1.5 0.6
 17 -5 -15 293.37 15.3
 17 5 -15 344.27 15.3
 -17 5 15 325.17 15.3
 -17 5 15 327.67 15.3
 -19 5 15 230.58 11.3
 19 5 -15 247.98 11.3
 -19 5 15 232.78 11.3
 -19 5 15 234.38 11.3
 -21 5 15 5.4 0.6
 21 5 -15 6.4 0.7
 -21 5 15 6.5 0.7
 -21 5 15 6.2 0.8
 -21 5 15 7 0.8
 -23 5 15 23.9 1.4
 23 5 -15 21.9 1.4
 -23 5 15 28.2 1.5
 -23 5 15 26.8 1.5
 -25 5 15 13.2 0.9
 -25 5 15 15.3 1.1
 -25 5 15 13.8 1
 27 5 -15 21.6 1.4
 -27 5 15 25.7 1.4
 29 5 -15 2.7 0.5
 -29 5 15 2.5 0.5
 -29 5 15 3.9 0.8
 -31 5 15 0.6 0.4
 -31 5 15 1.2 0.7
 -33 5 15 2.1 0.5
 -35 5 15 1.2 0.4
 -16 -6 -15 1.1 0.4
 -14 -6 -15 5.4 0.6
 -12 -6 -15 14.4 0.9
 -10 -6 -15 -0.4 0.5
 -10 -6 -15 0.5 0.6
 -8 -6 -15 -0.5 0.6
 -8 -6 -15 0.3 0.6
 -6 -6 -15 -0.1 0.6
 -6 -6 -15 0.1 0.6
 -4 -6 -15 9.6 0.9
 -4 6 -15 8.5 0.8
 -4 -6 -15 8.6 0.8
 -2 -6 -15 112.69 5.1
 -2 6 -15 101.09 5.1
 -2 -6 -15 100.19 5.1
 0 -6 -15 3.5 0.8
 0 6 -15 3.9 0.8
 0 -6 -15 3.5 0.6
 2 6 -15 22.8 1.4
 2 -6 -15 20.4 1.2
 4 -6 -15 0.7 0.7
 4 -6 -15 0.6 0.5
 6 -6 -15 13.9 1
 8 -6 -15 504.05 24
 8 6 -15 501.15 24
 10 -6 -15 14 1
 12 -6 -15 18.8 1.2
 12 6 -15 20.1 1.3
 -12 6 15 20.9 1.3
 14 -6 -15 0.7 0.5
 14 6 -15 0.5 0.7
 -14 6 15 0.5 0.7
 -14 6 15 1.2 0.7
 -16 6 15 34.4 1.8
 16 -6 -15 29.6 1.7
 16 6 -15 35.6 1.9
 -16 6 15 34.1 1.8
 -18 6 15 2.3 0.7
 -18 6 15 2.9 0.7
 18 6 -15 2.7 0.7
 -20 6 15 7.4 0.7
 -20 6 15 7.7 0.8
 -20 6 15 8.1 0.8
 -22 6 15 1.5 0.5
 -22 6 15 1.7 0.7
 -22 6 15 1.6 0.7
 -24 6 15 -0.3 0.5
 -24 6 15 -0.6 0.7
 -24 6 15 0.1 0.7
 -26 6 15 1.8 0.7
 -28 6 15 3.3 0.7
 -30 6 15 0.9 0.5
 -32 6 15 6.1 0.6
 -34 6 15 2.1 0.3
 -13 -7 -15 1.2 0.3
 -11 -7 -15 9.6 0.7
 -11 -7 -15 10.3 0.7
 -9 -7 -15 0.3 0.5
 -9 -7 -15 0.8 0.4
 -7 -7 -15 5.6 0.7
 -7 -7 -15 5.5 0.6
 -5 -7 -15 0.8 0.7
 -5 -7 -15 0.7 0.5
 -3 7 -15 43.3 2.3
 -3 -7 -15 41.6 2.2
 -1 -7 -15 25.7 1.5
 -1 7 -15 21.9 1.4
 1 7 -15 34.3 1.9
 3 -7 -15 49.4 2.5
 3 7 -15 46.1 2.5
 5 -7 -15 5.3 0.8
 5 7 -15 5.8 0.9
 7 -7 -15 20.6 1.3
 7 7 -15 20.4 1.4
 9 -7 -15 0 0.6
 11 -7 -15 0.6 0.6
 11 7 -15 -0.2 0.9
 -11 7 15 1.1 0.6
 13 -7 -15 1.6 0.6
 -13 7 15 1 0.6
 -13 7 15 -0.3 0.8
 15 -7 -15 26.9 1.6
 15 7 -15 30.5 1.7
 -15 7 15 31 1.6
 -15 7 15 32 1.7
 17 7 -15 6.7 0.8
 -17 7 15 5.8 0.8
 -17 7 15 6.4 0.7
 -19 7 15 1.2 0.6
 -19 7 15 1.3 0.7
 19 7 -15 0.8 0.6
 -19 7 15 1 0.6
 -21 7 15 21.1 1.2
 21 7 -15 20.8 1.3
 -21 7 15 22.3 1.3
 -21 7 15 23.4 1.4
 -23 7 15 17.1 1.1
 -23 7 15 15.8 1
 -25 7 15 -0.3 0.4
 -25 7 15 -0.6 0.5
 -27 7 15 3.1 0.5
 -29 7 15 8.5 0.6
 -29 -7 15 7.5 0.6
 -8 -8 -15 12.1 0.8
 -6 -8 -15 2.1 0.5
 -4 -8 -15 1.1 0.6
 -2 -8 -15 22.2 1.3
 -2 8 -15 19.7 1.2
 0 8 -15 2.5 0.7
 2 -8 -15 0.2 0.7
 2 8 -15 -0.5 0.7
 4 -8 -15 1.4 0.7
 4 8 -15 0.3 0.8
 6 -8 -15 3.2 0.7
 6 8 -15 3 0.9
 8 -8 -15 38.1 2.1
 -8 8 15 42.2 2.2
 10 -8 -15 -0.4 0.6
 10 8 -15 -0.4 0.8
 12 -8 -15 21.7 1.3
 12 8 -15 24.3 1.5
 14 8 -15 1.2 0.7
 16 8 -15 6.5 0.8
 -18 8 15 19.9 1.1
 18 8 -15 16.9 1.1
 -20 8 15 3.3 0.6
 20 8 -15 2.7 0.5
 -22 8 15 0.3 0.4
 -22 8 15 0.4 0.6
 -24 8 15 5.4 0.5
 -24 -8 15 7.6 0.6
 -26 -8 15 0.1 0.4
 -5 -9 -15 0.1 0.4
 -3 -9 -15 5.4 0.6
 1 9 15 1.2 0.5
 -1 9 15 1.1 0.5
 1 -9 -15 0.8 0.5
 1 9 -15 0.5 0.5
 3 -9 -15 11.2 0.8
 3 9 -15 9.4 0.8
 -3 9 15 11.4 0.8
 5 -9 -15 -0.7 0.5
 5 9 -15 -0.6 0.6
 -5 9 15 0.3 0.5
 7 -9 -15 0.2 0.5
 -7 9 15 0 0.6
 9 -9 -15 21.7 1.2
 9 9 -15 22.3 1.4
 -9 9 15 23.4 1.3
 -11 -9 15 2.4 0.4
 11 -9 -15 2.3 0.4
 11 9 -15 3.1 0.7
 -11 9 15 2.9 0.6
 -13 9 15 1.1 0.6
 -13 -9 15 0.9 0.5
 13 9 -15 0.6 0.6
 -15 -9 15 3.4 0.5
 -15 9 15 3.6 0.5
 15 9 -15 3.6 0.6
 -15 9 15 3.2 0.6
 -17 9 15 8.8 0.6
 -17 9 15 8.5 0.7
 17 9 -15 6.9 0.6
 -17 -9 15 8.5 0.7
 -19 -9 15 1.6 0.4
 -19 9 15 2 0.4
 -21 -9 15 1.4 0.4
 0 -10 -15 0.1 0.3
 2 -10 -15 -0.3 0.3
 -2 10 15 0.6 0.3
 4 -10 -15 6.2 0.5
 -4 10 15 7.1 0.5
 6 -10 -15 -0.2 0.3
 -6 10 15 -0.4 0.3
 -8 10 15 6.4 0.5
 -10 10 15 1.2 0.4
 -10 10 15 1.1 0.4
 -12 10 15 7.5 0.6
 -12 10 15 9.3 0.6
 -14 10 15 0.5 0.3
 -14 10 15 0.3 0.3
 -16 10 15 0 0.3
 -20 0 -16 0.7 0.4
 -18 0 -16 1.8 0.6
 -16 0 -16 257.07 12.8
 -16 0 -16 283.77 12.8
 -14 0 -16 -0.2 0.5
 -14 0 -16 0.3 0.7
 -12 0 -16 14.8 1
 -12 0 -16 15.9 1.1
 -10 0 -16 54.89 2.8
 -10 0 -16 57.89 2.9
 -8 0 -16 40.1 2.1
 -8 0 -16 41.9 2.2
 -6 0 -16 14.5 0.9
 -6 0 -16 15.1 1
 -4 0 -16 24.8 1.4
 -4 0 -16 25.9 1.4
 -2 0 -16 755.52 35.5
 -2 0 -16 737.93 35.5
 0 0 -16 295.87 14
 0 0 -16 290.47 14
 2 0 -16 12 0.8
 2 0 -16 11.3 0.8
 2 0 -16 11.6 0.8
 4 0 -16 211.18 9.8
 4 0 -16 203.58 9.8
 4 0 -16 199.68 9.8
 6 0 -16 11.8 0.8
 6 0 -16 11.5 0.7
 6 0 -16 11.3 0.8
 -8 0 16 46.8 2.7
 8 0 -16 51.09 2.5
 8 0 -16 51.29 2.5
 8 0 -16 50.79 2.5
 10 0 -16 31.6 1.6
 10 0 -16 30.6 1.6
 10 0 -16 30.8 1.6
 12 0 -16 15.3 0.9
 12 0 -16 15.2 0.9
 14 0 -16 61.19 3.1
 14 0 -16 64.89 3.1
 16 0 -16 168.78 8.2
 16 0 -16 172.38 8.2
 -20 0 16 19.8 1.1
 -22 0 16 29.7 1.6
 -22 0 16 27.9 1.5
 -24 0 16 115.49 5.4
 -24 0 16 107.69 5.4
 -26 0 16 0.1 0.6
 -26 0 16 0.2 0.5
 -28 0 16 137.99 6.1
 -28 0 16 116.49 6.1
 -30 0 16 60.69 2.8
 -30 0 16 50.29 2.8
 -32 0 16 12.1 0.9
 -32 0 16 8.7 0.8
 -34 0 16 3.9 0.7
 -34 0 16 3.4 0.5
 36 0 -16 6.9 0.6
 -36 0 16 7.2 0.7
 38 0 -16 2 0.4
 -21 -1 -16 3.8 0.5
 -19 -1 -16 14 0.9
 -19 -1 -16 16.8 1
 -19 1 -16 15 0.9
 -17 -1 -16 11.3 0.8
 -17 1 -16 12 0.9
 -15 -1 -16 53.69 2.7
 -15 -1 -16 56.89 2.8
 -15 1 -16 50.19 2.7
 -13 -1 -16 31.9 1.8
 -13 -1 -16 30.1 1.8
 -13 1 -16 32.9 1.8
 -11 -1 -16 27 1.6
 -11 -1 -16 27.9 1.6
 -11 1 -16 26.8 1.6
 -9 -1 -16 33 1.8
 -9 -1 -16 33.3 1.8
 -9 1 -16 32 1.8
 -7 -1 -16 1.1 0.6
 -7 -1 -16 1.9 0.7
 -7 1 -16 1.9 0.5
 -7 1 -16 0.9 0.6
 -5 -1 -16 1.7 0.6
 -5 -1 -16 1.7 0.6
 -5 1 -16 1.7 0.5
 -5 1 -16 2 0.6
 -3 -1 -16 0.5 0.5
 -3 -1 -16 0.8 0.6
 -3 1 -16 0.3 0.4
 -1 1 -16 0.7 0.5
 -1 -1 -16 0.8 0.5
 -1 -1 -16 0.7 0.5
 -1 1 -16 1.1 0.4
 1 -1 -16 46.2 2.4
 1 -1 -16 47.4 2.4
 1 1 -16 47.6 2.4
 1 1 -16 47.6 2.4
 3 -1 -16 0.1 0.4
 3 1 -16 -0.2 0.4
 3 1 -16 -0.2 0.4
 3 -1 -16 0.2 0.4
 3 1 -16 0.2 0.4
 5 -1 -16 25.3 1.3
 5 1 -16 23.9 1.3
 5 -1 -16 23.9 1.3
 5 1 -16 24.6 1.3
 5 1 -16 24.4 1.3
 7 -1 -16 23.8 1.2
 7 1 -16 20.9 1.2
 7 -1 -16 21.5 1.2
 7 1 -16 21.2 1.2
 7 -1 -16 22 1.2
 7 1 -16 21.2 1.2
 9 -1 -16 21.4 1.2
 9 1 -16 21.6 1.2
 9 1 -16 20.7 1.2
 9 -1 -16 21.2 1.2
 9 1 -16 22 1.2
 9 -1 -16 21.7 1.2
 11 1 -16 9.9 0.7
 11 1 -16 9.7 0.7
 11 -1 -16 9.8 0.7
 11 1 -16 9.6 0.7
 13 -1 -16 105.19 5.2
 13 -1 -16 106.09 5.2
 13 1 -16 105.39 5.2
 13 1 -16 108.79 5.2
 15 -1 -16 80.69 3.9
 15 -1 -16 80.19 3.9
 15 1 -16 81.09 3.9
 15 -1 -16 79.09 3.9
 17 -1 -16 7.4 0.7
 17 -1 -16 7.6 0.7
 17 1 -16 8.2 0.6
 -19 -1 16 29.6 1.5
 19 -1 -16 29 1.6
 19 -1 -16 30.8 1.6
 -19 1 16 27.7 1.6
 19 1 -16 29.1 1.6
 21 -1 -16 2.8 0.6
 -21 -1 16 3 0.5
 -21 1 16 2.6 0.6
 -23 -1 16 17.6 1.1
 -23 1 16 17.5 1.1
 -25 -1 16 23.1 1.3
 -25 1 16 21.3 1.3
 -27 -1 16 3.7 0.7
 -27 1 16 2.6 0.7
 -29 -1 16 87.89 4.3
 -29 1 16 83.99 4.3
 -31 -1 16 30.6 1.7
 -31 1 16 28 1.6
 33 1 -16 3.8 0.5
 -33 -1 16 3 0.7
 -33 1 16 2.6 0.6
 35 1 -16 3.5 0.5
 -35 -1 16 3.1 0.6
 -35 1 16 2.4 0.5
 37 1 -16 5 0.5
 -37 1 16 4.4 0.5
 -22 -2 -16 14.5 0.8
 -20 -2 -16 15 0.9
 -20 -2 -16 16.2 0.9
 -18 -2 -16 0.5 0.6
 -18 -2 -16 0.7 0.5
 -16 -2 -16 16.3 1.1
 -14 -2 -16 0.7 0.7
 -14 2 -16 0.2 0.5
 -12 -2 -16 18.6 1.2
 -12 2 -16 15.6 1.1
 -10 -2 -16 1.6 0.7
 -10 2 -16 0.4 0.6
 -8 -2 -16 21.2 1.3
 -8 2 -16 20 1.2
 -6 -2 -16 24.3 1.4
 -6 -2 -16 22.3 1.4
 -6 2 -16 22.8 1.3
 -4 -2 -16 27.7 1.5
 -4 -2 -16 26.7 1.5
 -4 -2 -16 26.3 1.5
 -4 2 -16 27.6 1.5
 -2 -2 -16 1.8 0.5
 -2 -2 -16 1.7 0.6
 -2 -2 -16 1.8 0.6
 -2 2 -16 1.3 0.5
 0 -2 -16 0 0.5
 0 -2 -16 0.4 0.5
 0 -2 -16 0.2 0.5
 0 2 -16 0.9 0.4
 2 -2 -16 27.5 1.4
 2 -2 -16 26.3 1.4
 2 2 -16 26 1.4
 4 -2 -16 16.6 1
 4 -2 -16 15.8 1
 4 2 -16 15.7 0.9
 6 -2 -16 23 1.3
 6 -2 -16 21.9 1.3
 6 -2 -16 23.7 1.3
 6 2 -16 22.7 1.2
 8 2 -16 37 1.8
 8 -2 -16 34.3 1.8
 8 -2 -16 36.4 1.8
 8 2 -16 35.4 1.8
 10 -2 -16 70.59 3.5
 10 -2 -16 70.49 3.4
 10 -2 -16 67.79 3.4
 10 2 -16 71.79 3.4
 10 2 -16 69.89 3.4
 12 -2 -16 14.1 0.9
 12 -2 -16 14.6 0.9
 12 2 -16 13.9 0.8
 12 -2 -16 13.8 0.9
 12 2 -16 13.9 0.9
 14 -2 -16 1.4 0.5
 14 2 -16 1.5 0.4
 14 -2 -16 2.2 0.5
 14 -2 -16 1.5 0.5
 16 -2 -16 2.8 0.5
 16 2 -16 3.3 0.5
 16 -2 -16 3.3 0.5
 -18 -2 16 28.3 1.5
 18 -2 -16 29.3 1.5
 18 -2 -16 29.3 1.6
 -20 -2 16 25.1 1.3
 20 -2 -16 24.1 1.4
 -20 2 16 25.9 1.4
 20 -2 -16 25.5 1.4
 -22 2 16 15.3 1
 -22 -2 16 14.5 0.9
 -22 2 16 15.6 1
 -24 2 16 27.4 1.5
 -24 -2 16 27.9 1.5
 -24 2 16 26.1 1.6
 -26 2 16 7.6 0.8
 -26 -2 16 7.3 0.7
 -26 2 16 7.6 0.8
 28 2 -16 2.2 0.5
 -28 2 16 1.4 0.7
 -28 -2 16 1.6 0.6
 -28 2 16 3.1 0.8
 30 2 -16 4.8 0.6
 -30 2 16 5.5 0.8
 -30 -2 16 4.6 0.6
 -30 2 16 5.2 0.8
 32 2 -16 6.2 0.6
 -32 2 16 7.1 0.8
 -32 -2 16 5.9 0.7
 -32 2 16 6.7 0.8
 34 2 -16 6.5 0.6
 -34 2 16 5 0.7
 -34 -2 16 4.9 0.6
 -34 2 16 5.9 0.7
 -36 2 16 20.3 1.2
 -36 2 16 18.8 1.2
 38 2 -16 0.1 0.3
 -38 2 16 -0.2 0.3
 -21 -3 -16 1.5 0.3
 -19 -3 -16 -0.2 0.5
 -19 -3 -16 0.2 0.4
 -17 -3 -16 2.6 0.6
 -17 -3 -16 2.2 0.6
 -15 -3 -16 5.4 0.7
 -15 -3 -16 3.6 0.7
 -13 -3 -16 10.2 0.9
 -13 -3 -16 9.3 0.9
 -11 -3 -16 5.9 0.8
 -11 -3 -16 5.4 0.8
 -9 -3 -16 30.8 1.7
 -9 -3 -16 29.2 1.7
 -7 -3 -16 13.3 1
 -5 -3 -16 94.79 4.7
 -5 -3 -16 98.89 4.8
 -3 -3 -16 3.9 0.6
 -3 -3 -16 2.8 0.6
 -1 -3 -16 3.2 0.6
 -1 -3 -16 2.8 0.6
 -1 -3 -16 2.2 0.6
 1 -3 -16 -0.3 0.5
 1 3 -16 0.6 0.5
 1 -3 -16 0.6 0.5
 1 -3 -16 0.7 0.5
 3 -3 -16 66.69 3.2
 3 3 -16 60.79 3.2
 3 -3 -16 64.89 3.2
 3 -3 -16 64.89 3.2
 5 -3 -16 28.9 1.5
 5 3 -16 24.9 1.5
 5 -3 -16 26.5 1.4
 5 -3 -16 26.3 1.4
 7 -3 -16 8 0.7
 7 -3 -16 8.1 0.6
 9 -3 -16 104.29 5.1
 9 -3 -16 106.49 5.1
 9 -3 -16 103.69 5.1
 11 -3 -16 29.1 1.6
 11 -3 -16 28.6 1.5
 11 -3 -16 29.5 1.5
 13 -3 -16 0.2 0.5
 13 3 -16 0 0.4
 13 -3 -16 0.3 0.5
 13 -3 -16 1.1 0.5
 15 -3 -16 1.1 0.5
 15 -3 -16 1 0.5
 -15 3 16 1.2 0.4
 15 -3 -16 1.5 0.4
 17 -3 -16 4.3 0.6
 17 -3 -16 3.8 0.6
 -17 3 16 4.2 0.5
 19 -3 -16 14.2 0.9
 -19 3 16 13.5 0.9
 -19 3 16 15.4 1
 19 -3 -16 15.1 0.9
 -21 3 16 76.89 3.6
 -21 3 16 67.49 3.5
 21 -3 -16 71.29 3.5
 -23 3 16 11.5 0.9
 -23 3 16 10.9 1
 -23 3 16 12.7 0.8
 -25 3 16 70.89 3.5
 25 3 -16 67.29 3.4
 -25 -3 16 64.69 3.4
 -25 3 16 75.79 3.5
 -27 3 16 34.8 1.8
 -27 3 16 34.2 1.8
 29 3 -16 4.7 0.6
 -29 3 16 3.9 0.7
 -29 -3 16 4 0.6
 -29 3 16 5.1 0.8
 31 3 -16 0.5 0.5
 -31 3 16 0.1 0.6
 -31 -3 16 0.9 0.5
 -31 3 16 0.1 0.7
 33 3 -16 8.5 0.7
 -33 3 16 9.4 0.8
 -33 3 16 10.7 0.9
 35 3 -16 2 0.4
 -35 3 16 2 0.5
 -35 3 16 2.6 0.6
 -37 3 16 8.7 0.6
 -20 -4 -16 5.6 0.4
 -18 -4 -16 0.4 0.4
 -18 -4 -16 -0.2 0.4
 -16 -4 -16 0.6 0.5
 -16 -4 -16 0.5 0.6
 -14 -4 -16 30.7 1.7
 -12 -4 -16 8.3 0.8
 -10 -4 -16 5.2 0.7
 -8 -4 -16 60.59 3.2
 -8 -4 -16 69.39 3.3
 -8 -4 -16 63.69 3.2
 -6 -4 -16 2.8 0.6
 -6 -4 -16 2.7 0.7
 -6 -4 -16 2.1 0.6
 -4 -4 -16 0.7 0.6
 -4 -4 -16 1.2 0.7
 -4 -4 -16 0.3 0.6
 -2 -4 -16 6.8 0.7
 -2 -4 -16 7 0.7
 -2 -4 -16 5.6 0.7
 0 -4 -16 168.08 7.7
 0 4 -16 147.79 7.7
 0 -4 -16 166.38 7.7
 0 -4 -16 155.28 7.7
 2 -4 -16 8.7 0.8
 2 4 -16 9.7 0.8
 2 -4 -16 10 0.8
 2 -4 -16 8.7 0.7
 4 -4 -16 1 0.6
 4 4 -16 0.5 0.6
 4 -4 -16 -0.1 0.5
 4 -4 -16 0.2 0.4
 6 4 -16 2.5 0.6
 6 -4 -16 3 0.5
 6 -4 -16 3.1 0.5
 8 -4 -16 7.2 0.7
 8 4 -16 7 0.8
 8 -4 -16 6.6 0.6
 8 -4 -16 6.4 0.6
 10 -4 -16 36.6 2
 10 4 -16 39.2 2
 10 -4 -16 36.9 1.9
 10 -4 -16 35.7 1.9
 12 -4 -16 2.7 0.5
 12 -4 -16 2.6 0.6
 12 -4 -16 2.6 0.5
 14 -4 -16 17.8 1.1
 14 4 -16 17 1.2
 -14 4 16 17.3 1
 14 -4 -16 17 1
 16 -4 -16 0.1 0.4
 16 -4 -16 0.4 0.5
 16 4 -16 0.4 0.6
 -16 4 16 0.4 0.5
 -18 4 16 13.6 0.9
 18 -4 -16 12.8 0.9
 18 4 -16 13.5 1
 -18 4 16 13.4 1
 18 -4 -16 12 0.8
 20 4 -16 27.5 1.5
 -20 4 16 25.7 1.4
 -20 4 16 25.7 1.5
 20 -4 -16 24.1 1.4
 -22 4 16 121.89 5.9
 22 4 -16 120.59 5.9
 -22 4 16 118.29 5.8
 24 4 -16 5 0.6
 -24 4 16 5.5 0.7
 -24 4 16 5.1 0.7
 -26 4 16 1.2 0.6
 -28 4 16 4.5 0.7
 30 4 -16 6.1 0.6
 -30 4 16 8.3 0.7
 32 4 -16 0.7 0.4
 -32 4 16 0.5 0.5
 -32 4 16 1.6 0.7
 -34 4 16 0.6 0.4
 34 4 -16 0.1 0.4
 -34 4 16 0.3 0.5
 -36 4 16 0.1 0.4
 -17 -5 -16 3 0.4
 -17 -5 -16 2.6 0.4
 -15 -5 -16 3.7 0.5
 -15 -5 -16 2.9 0.5
 -13 -5 -16 19.1 1.1
 -13 -5 -16 15 1
 -11 -5 -16 -0.6 0.7
 -11 -5 -16 -0.1 0.5
 -9 -5 -16 0.5 0.7
 -9 -5 -16 0.8 0.5
 -9 -5 -16 0 0.5
 -7 -5 -16 36.2 2
 -7 -5 -16 39.8 2
 -7 -5 -16 35 1.9
 -5 -5 -16 52.99 2.7
 -5 -5 -16 54.79 2.7
 -5 -5 -16 47.6 2.6
 -3 -5 -16 24.4 1.4
 -3 -5 -16 24.2 1.4
 -3 -5 -16 22.6 1.3
 -1 -5 -16 55.19 2.7
 -1 5 -16 49.8 2.7
 -1 -5 -16 55.89 2.7
 -1 -5 -16 49.8 2.6
 1 -5 -16 0.3 0.7
 1 -5 -16 -0.4 0.6
 1 -5 -16 0.2 0.5
 3 -5 -16 42.9 2.2
 3 5 -16 39.5 2.2
 3 -5 -16 40.2 2.1
 5 5 -16 9.1 0.9
 5 -5 -16 8.6 0.7
 7 -5 -16 98.49 4.9
 7 5 -16 101.19 4.9
 7 -5 -16 98.59 4.8
 9 -5 -16 118.39 5.7
 9 5 -16 121.69 5.8
 9 -5 -16 113.39 5.7
 11 -5 -16 55.59 2.8
 11 -5 -16 56.29 2.8
 13 -5 -16 15.1 1
 13 5 -16 13.8 1.1
 13 -5 -16 14.2 0.9
 15 -5 -16 95.79 4.8
 15 5 -16 101.59 4.9
 -15 5 16 100.29 4.9
 17 -5 -16 15.6 1
 17 5 -16 17.2 1.1
 -17 5 16 16.2 1.1
 -17 5 16 16.2 1.1
 19 5 -16 7 0.8
 -19 5 16 7.1 0.8
 -19 5 16 6.9 0.9
 -21 5 16 162.48 8.1
 21 5 -16 166.18 8.1
 -21 5 16 169.38 8.1
 -21 5 16 175.48 8.1
 -23 5 16 17.9 1.1
 23 5 -16 15.2 1.1
 -23 5 16 18.1 1.1
 -23 5 16 17.9 1.2
 -25 5 16 1.2 0.8
 -25 5 16 1.1 0.6
 -25 5 16 1.3 0.7
 -27 5 16 33.6 1.9
 -27 5 16 42.2 2
 -29 5 16 16.3 1
 -29 5 16 21.2 1.2
 -31 5 16 3.3 0.4
 -31 5 16 5.2 0.7
 -33 5 16 5.2 0.6
 -35 5 16 0.9 0.4
 -16 -6 -16 -0.1 0.3
 -14 -6 -16 1.5 0.4
 -12 -6 -16 1.8 0.5
 -10 -6 -16 10.4 0.8
 -10 -6 -16 12.5 0.8
 -8 -6 -16 5.7 0.7
 -8 -6 -16 6 0.7
 -6 -6 -16 6 0.7
 -6 -6 -16 5.7 0.7
 -4 -6 -16 10.9 0.9
 -4 -6 -16 10.6 0.8
 -2 -6 -16 3.1 0.7
 -2 6 -16 2 0.6
 -2 -6 -16 1.7 0.6
 0 -6 -16 9.6 0.9
 0 6 -16 8.3 0.9
 0 -6 -16 8.7 0.8
 2 -6 -16 12.9 1
 2 6 -16 11.2 1
 4 -6 -16 3.5 0.5
 6 -6 -16 34.9 1.7
 6 -6 -16 27.8 1.6
 8 -6 -16 18.7 1.2
 8 6 -16 19.9 1.3
 10 -6 -16 3.5 0.7
 12 -6 -16 113.09 5.6
 12 6 -16 120.79 5.7
 -12 6 16 111.49 5.6
 14 -6 -16 2.1 0.6
 14 6 -16 2.5 0.8
 -14 6 16 2.9 0.7
 -14 6 16 2.8 0.7
 16 -6 -16 20.5 1.3
 -16 6 16 23.8 1.4
 16 6 -16 24.4 1.5
 -16 6 16 24.7 1.4
 -18 6 16 3.4 0.7
 -18 6 16 3.4 0.5
 18 6 -16 4 0.8
 -18 6 16 4 0.7
 -20 6 16 19.9 1.2
 -20 6 16 18.4 1.1
 -20 6 16 21.1 1.3
 -20 6 16 20.3 1.3
 -22 6 16 1.7 0.5
 -22 6 16 2.6 0.7
 -22 6 16 3 0.7
 -24 6 16 2.3 0.7
 -24 6 16 1.7 0.7
 -26 6 16 0.1 0.7
 -28 6 16 11.9 0.9
 -30 6 16 0.1 0.5
 -32 6 16 7.1 0.6
 -34 6 16 25.8 1.3
 -11 -7 -16 1.2 0.3
 -9 -7 -16 2.4 0.5
 -9 -7 -16 2.1 0.4
 -7 -7 -16 2.9 0.6
 -7 -7 -16 2.8 0.5
 -5 -7 -16 6.3 0.7
 -5 -7 -16 6.1 0.6
 -3 -7 -16 1.3 0.7
 -3 7 -16 0.5 0.5
 -3 -7 -16 0.7 0.5
 -1 -7 -16 1.7 0.7
 -1 7 -16 1 0.6
 -1 -7 -16 1.3 0.5
 1 7 -16 1.2 0.7
 3 7 -16 3.2 0.8
 5 -7 -16 -0.1 0.7
 5 7 -16 0.7 0.8
 7 -7 -16 17.1 1.2
 7 7 -16 17.1 1.3
 9 -7 -16 58.09 3
 -11 7 16 69.19 3.6
 11 -7 -16 71.99 3.6
 11 7 -16 75.19 3.7
 -11 7 16 75.79 3.7
 13 -7 -16 32 1.8
 -13 7 16 32.7 1.8
 -13 7 16 32.6 1.7
 15 -7 -16 0.9 0.5
 -15 7 16 -0.7 0.7
 -15 7 16 0.2 0.6
 17 7 -16 0.6 0.7
 -17 7 16 0.7 0.7
 -17 7 16 0.1 0.6
 -19 7 16 1 0.5
 19 7 -16 1.5 0.7
 -19 7 16 2.6 0.7
 -19 7 16 0.7 0.6
 -21 7 16 0.3 0.5
 21 7 -16 0.7 0.6
 -21 7 16 0.3 0.7
 -21 7 16 1.3 0.6
 -23 7 16 7.4 0.6
 -23 7 16 8.7 0.7
 -23 7 16 8 0.8
 -25 7 16 4.5 0.6
 -27 7 16 0.5 0.5
 -29 -7 16 1 0.4
 -29 7 16 1.2 0.4
 -6 -8 -16 1.7 0.5
 -4 -8 -16 1.3 0.5
 -2 -8 -16 -0.8 0.6
 -2 8 -16 -0.7 0.5
 0 8 -16 11 0.9
 2 -8 -16 -0.6 0.7
 2 8 -16 1.2 0.7
 4 -8 -16 20.3 1.2
 4 8 -16 17.9 1.3
 6 -8 -16 -0.2 0.6
 6 8 -16 0.7 0.8
 8 -8 -16 2.1 0.6
 10 -8 -16 9.8 0.8
 12 -8 -16 0 0.5
 12 8 -16 0.3 0.8
 14 -8 -16 9.9 0.7
 14 8 -16 11.5 1
 16 8 -16 -0.5 0.7
 -16 8 16 0.3 0.7
 -18 8 16 6.1 0.6
 18 8 -16 5.3 0.7
 -18 8 16 7.2 0.7
 -20 8 16 3.9 0.5
 20 8 -16 3.1 0.5
 -20 8 16 4 0.6
 -22 8 16 14.7 0.9
 -22 8 16 18 1
 -24 -8 16 0.4 0.4
 -26 -8 16 -0.2 0.4
 -5 -9 -16 9.3 0.5
 5 9 16 7 0.5
 -3 -9 -16 2 0.4
 3 9 16 1.2 0.4
 1 9 16 0.3 0.4
 1 -9 -16 2.1 0.5
 -1 9 16 3 0.5
 3 -9 -16 2.2 0.5
 3 9 -16 1.8 0.6
 -3 9 16 1.8 0.5
 5 -9 -16 0.5 0.5
 5 9 -16 1 0.6
 -5 9 16 0.2 0.5
 7 -9 -16 0.1 0.5
 7 9 -16 0.7 0.6
 -7 9 16 0.1 0.5
 9 -9 -16 0.2 0.4
 -9 9 16 0.4 0.5
 -11 -9 16 2.4 0.4
 11 -9 -16 2.4 0.4
 -11 9 16 2.7 0.6
 11 9 -16 2.6 0.6
 -13 -9 16 4 0.5
 13 9 -16 4 0.6
 -13 9 16 4.9 0.6
 -15 -9 16 3.9 0.5
 -15 9 16 4 0.5
 15 9 -16 4.9 0.6
 -17 -9 16 0.6 0.4
 -17 9 16 0.8 0.4
 17 9 -16 0.8 0.4
 -19 -9 16 0.4 0.4
 -19 9 16 0.4 0.4
 -21 -9 16 0.2 0.4
 -4 10 16 6 0.4
 -6 10 16 0.5 0.3
 -8 10 16 1 0.3
 -10 10 16 1.1 0.3
 -12 10 16 0.7 0.3
 -12 10 16 -0.1 0.3
 -14 10 16 0.5 0.3
 -20 0 -17 0.1 0.4
 -18 0 -17 -0.2 0.5
 -16 0 -17 0.5 0.6
 -14 0 -17 -0.3 0.5
 -14 0 -17 -0.6 0.7
 -12 0 -17 0.4 0.6
 -12 0 -17 -0.5 0.7
 -10 0 -17 0.2 0.6
 -10 0 -17 0 0.7
 -8 0 -17 0.1 0.7
 -8 0 -17 0.5 0.6
 -6 0 -17 -0.6 0.7
 -6 0 -17 0 0.5
 -4 0 -17 -0.2 0.5
 -4 0 -17 -0.1 0.6
 -2 0 -17 0 0.5
 -2 0 -17 0.2 0.5
 0 0 -17 0.5 0.5
 0 0 -17 0.2 0.5
 2 0 -17 0 0.5
 2 0 -17 -0.1 0.4
 2 0 -17 0.1 0.4
 4 0 -17 -0.2 0.5
 4 0 -17 0.1 0.5
 4 0 -17 0.1 0.4
 6 0 -17 0.1 0.5
 6 0 -17 -0.3 0.5
 6 0 -17 0.3 0.4
 8 0 -17 0.3 0.5
 8 0 -17 0 0.4
 8 0 -17 0.3 0.4
 10 0 -17 -0.1 0.5
 10 0 -17 0.3 0.5
 10 0 -17 0.1 0.4
 12 0 -17 0 0.5
 12 0 -17 -0.7 0.5
 14 0 -17 -0.2 0.5
 14 0 -17 -0.3 0.5
 14 0 -17 0.6 0.5
 16 0 -17 0 0.5
 16 0 -17 0.5 0.5
 18 0 -17 0.7 0.5
 -20 0 17 -0.1 0.5
 -22 0 17 0.2 0.5
 -22 0 17 0.2 0.5
 -24 0 17 -0.3 0.6
 -24 0 17 -0.1 0.5
 -26 0 17 -0.4 0.7
 -26 0 17 0 0.5
 -28 0 17 0.5 0.7
 -28 0 17 -0.2 0.5
 -30 0 17 -0.7 0.7
 -30 0 17 0.1 0.5
 -32 0 17 0.6 0.7
 -32 0 17 0.1 0.5
 -34 0 17 0.5 0.6
 36 0 -17 -0.3 0.4
 -36 0 17 -0.6 0.5
 38 0 -17 -0.5 0.3
 -21 -1 -17 0.9 0.3
 -19 -1 -17 1.5 0.5
 -19 1 -17 1 0.3
 -17 -1 -17 -0.2 0.4
 -17 -1 -17 1.1 0.6
 -17 1 -17 0 0.5
 -15 -1 -17 15.3 1
 -15 -1 -17 17.6 1.1
 -15 1 -17 14.2 1
 -13 -1 -17 10.6 0.9
 -13 -1 -17 11.6 1
 -13 1 -17 10.1 0.9
 -11 -1 -17 -0.5 0.7
 -11 -1 -17 0.4 0.8
 -11 1 -17 -0.2 0.6
 -9 -1 -17 12.5 1
 -9 -1 -17 12.5 1
 -9 1 -17 12.2 0.9
 -7 -1 -17 74.99 3.6
 -7 1 -17 65.09 3.5
 -7 -1 -17 74.19 3.6
 -7 1 -17 72.39 3.6
 -5 -1 -17 18.9 1.1
 -5 1 -17 17 1
 -5 -1 -17 18.6 1.2
 -5 1 -17 15.8 1.1
 -3 -1 -17 0.1 0.6
 -3 -1 -17 0.2 0.6
 -3 1 -17 0.2 0.5
 -3 1 -17 0.6 0.5
 -1 -1 -17 66.79 3.4
 -1 -1 -17 69.69 3.4
 -1 1 -17 67.89 3.4
 1 -1 -17 85.89 4.3
 1 -1 -17 88.79 4.3
 1 1 -17 87.89 4.3
 1 1 -17 89.59 4.3
 3 -1 -17 96.19 4.7
 3 1 -17 94.99 4.7
 3 -1 -17 97.89 4.7
 3 1 -17 98.19 4.7
 3 1 -17 96.59 4.7
 5 -1 -17 0.7 0.5
 5 1 -17 1.1 0.5
 5 -1 -17 1.1 0.5
 5 1 -17 1 0.5
 5 1 -17 1.1 0.4
 7 -1 -17 53.99 2.7
 7 1 -17 53.89 2.7
 7 -1 -17 53.89 2.7
 7 1 -17 53.99 2.7
 7 1 -17 51.79 2.7
 9 -1 -17 7 0.7
 9 1 -17 7 0.6
 9 -1 -17 6.5 0.6
 9 1 -17 7.1 0.6
 9 -1 -17 6.9 0.6
 9 1 -17 6.7 0.6
 11 1 -17 0.8 0.4
 11 1 -17 1.3 0.5
 11 -1 -17 0.9 0.5
 11 1 -17 1.5 0.5
 13 -1 -17 109.19 5.4
 13 -1 -17 114.59 5.4
 13 1 -17 112.39 5.4
 13 1 -17 110.79 5.4
 15 -1 -17 37.9 2
 15 1 -17 37.8 2
 15 -1 -17 37.7 2
 15 1 -17 38.5 2
 17 -1 -17 40.1 2.1
 17 -1 -17 39.7 2.1
 17 1 -17 40.7 2.1
 -19 -1 17 128.09 6.3
 19 -1 -17 132.89 6.3
 19 -1 -17 131.69 6.3
 19 1 -17 128.59 6.3
 -21 1 17 22.1 1.3
 -21 -1 17 22.2 1.3
 21 -1 -17 23.4 1.3
 -23 1 17 4 0.7
 -23 -1 17 3.5 0.6
 -23 1 17 4.7 0.6
 -25 1 17 1.7 0.7
 -25 -1 17 0.6 0.6
 -25 1 17 1.2 0.6
 -27 -1 17 57.09 2.9
 -27 1 17 55.79 2.9
 -29 -1 17 4.1 0.7
 -29 1 17 3.9 0.7
 31 1 -17 -0.5 0.5
 -31 -1 17 -0.4 0.7
 -31 1 17 -1.4 0.6
 33 1 -17 -0.4 0.4
 -33 -1 17 -0.8 0.6
 -33 1 17 -0.6 0.6
 35 1 -17 0 0.4
 -35 -1 17 -0.6 0.5
 -35 1 17 0.3 0.5
 37 -1 -17 1.3 0.3
 37 1 -17 1.3 0.4
 -37 1 17 1.9 0.4
 -20 -2 -17 0.4 0.4
 -18 -2 -17 -0.2 0.5
 -18 -2 -17 -0.1 0.4
 -16 -2 -17 4.2 0.6
 -14 -2 -17 2 0.7
 -14 2 -17 1.5 0.5
 -12 -2 -17 22.7 1.3
 -12 2 -17 20.4 1.2
 -10 -2 -17 0 0.7
 -10 2 -17 0.6 0.5
 -8 -2 -17 39.1 2
 -8 2 -17 33.3 1.9
 -6 -2 -17 9.1 0.9
 -6 2 -17 8.4 0.7
 -6 -2 -17 7.9 0.8
 -4 -2 -17 3 0.7
 -4 -2 -17 3.5 0.7
 -4 2 -17 2.9 0.6
 -2 -2 -17 57.89 2.8
 -2 -2 -17 57.79 2.8
 -2 -2 -17 51.29 2.8
 -2 2 -17 54.69 2.8
 0 -2 -17 41 2.2
 0 -2 -17 42.6 2.2
 0 -2 -17 42.5 2.2
 0 2 -17 43.3 2.2
 2 -2 -17 34 1.8
 2 2 -17 30.4 1.7
 2 -2 -17 33.2 1.7
 2 -2 -17 33.4 1.7
 2 2 -17 33.5 1.7
 4 -2 -17 47.1 2.4
 4 -2 -17 45.2 2.3
 4 2 -17 46.2 2.3
 6 -2 -17 0.1 0.5
 6 -2 -17 0.1 0.5
 6 2 -17 0.5 0.4
 8 -2 -17 39.9 2
 8 -2 -17 38.7 2
 8 -2 -17 39.2 2
 8 2 -17 37.6 1.9
 8 2 -17 37.1 2
 10 2 -17 0.1 0.4
 10 -2 -17 -0.1 0.5
 10 2 -17 0.2 0.4
 10 -2 -17 0.3 0.5
 12 2 -17 4.6 0.5
 12 -2 -17 5 0.6
 12 -2 -17 4.5 0.5
 12 2 -17 5.1 0.5
 12 -2 -17 5.1 0.6
 14 -2 -17 1.5 0.5
 14 2 -17 1.9 0.5
 14 -2 -17 1.7 0.5
 14 -2 -17 1.6 0.5
 16 -2 -17 5.3 0.6
 16 2 -17 5.2 0.6
 16 -2 -17 5.7 0.6
 16 -2 -17 6.1 0.6
 -18 -2 17 6.5 0.6
 18 -2 -17 7 0.7
 18 -2 -17 6.4 0.6
 20 -2 -17 0.2 0.5
 20 -2 -17 -0.3 0.5
 -20 -2 17 0.6 0.4
 -20 2 17 0.2 0.6
 -22 2 17 37.6 2
 -22 -2 17 37.5 2
 -22 2 17 38.3 2
 22 -2 -17 39.1 2
 -24 2 17 28.3 1.6
 -24 -2 17 28.2 1.5
 -24 2 17 27.8 1.6
 -26 2 17 1 0.7
 -26 -2 17 0.2 0.5
 -26 2 17 0.5 0.7
 -28 2 17 7 0.8
 -28 -2 17 6.4 0.7
 -28 2 17 7.4 0.8
 -30 2 17 9 0.9
 -30 -2 17 7.7 0.8
 -30 2 17 7.9 0.9
 32 2 -17 18.1 1.1
 -32 2 17 20.1 1.2
 -32 -2 17 17.2 1.1
 -32 2 17 18.5 1.2
 34 2 -17 2.5 0.5
 -34 2 17 3 0.6
 -34 -2 17 2.9 0.5
 -34 2 17 2.6 0.6
 -36 2 17 6 0.6
 -36 2 17 5.3 0.6
 -38 2 17 0.6 0.3
 -19 -3 -17 1 0.3
 -19 -3 -17 0.7 0.4
 -17 -3 -17 4.8 0.6
 -17 -3 -17 4 0.6
 -15 -3 -17 10.5 0.8
 -15 -3 -17 9 0.8
 -13 -3 -17 12.6 1
 -13 -3 -17 12.4 1
 -11 -3 -17 1.6 0.7
 -11 -3 -17 0.4 0.7
 -9 -3 -17 21 1.4
 -9 -3 -17 23.8 1.4
 -7 -3 -17 5.4 0.9
 -7 -3 -17 4.9 0.8
 -5 -3 -17 2.7 0.6
 -5 -3 -17 2.8 0.7
 -3 -3 -17 16 1.1
 -3 -3 -17 17 1.1
 -1 -3 -17 2.5 0.6
 -1 -3 -17 2.6 0.6
 1 -3 -17 80.09 3.7
 1 3 -17 67.09 3.7
 1 -3 -17 78.29 3.7
 1 -3 -17 76.69 3.7
 3 -3 -17 26.8 1.5
 3 3 -17 23.5 1.4
 3 -3 -17 27.3 1.5
 3 -3 -17 26.6 1.4
 5 -3 -17 7 0.7
 5 3 -17 6.9 0.7
 5 -3 -17 7 0.6
 5 -3 -17 6.1 0.7
 7 -3 -17 28.6 1.6
 7 -3 -17 30.3 1.6
 7 -3 -17 29.1 1.6
 9 -3 -17 1.3 0.5
 9 3 -17 0.8 0.4
 9 -3 -17 1.1 0.5
 11 -3 -17 1.1 0.6
 11 -3 -17 1.1 0.5
 11 3 -17 1 0.4
 11 -3 -17 0.8 0.5
 13 -3 -17 4.4 0.6
 13 -3 -17 3.6 0.6
 13 -3 -17 3.9 0.5
 -15 3 17 17.5 1
 15 -3 -17 18.2 1.1
 15 -3 -17 19.2 1.1
 15 -3 -17 18.2 1.1
 17 -3 -17 0.5 0.5
 17 -3 -17 0 0.5
 -17 3 17 0.1 0.4
 19 -3 -17 50.19 2.4
 -19 3 17 44.2 2.4
 19 -3 -17 49.4 2.4
 21 -3 -17 1.3 0.5
 21 -3 -17 1 0.5
 -21 3 17 1 0.5
 -21 3 17 1.1 0.7
 -23 3 17 96.29 4.7
 -23 3 17 91.29 4.6
 -23 3 17 97.39 4.7
 -25 3 17 20.5 1.2
 -25 3 17 20.7 1.2
 -25 -3 17 15 1
 25 3 -17 16.9 1.1
 -27 3 17 -0.4 0.7
 -27 -3 17 -0.4 0.5
 -27 3 17 0 0.7
 -29 3 17 0.8 0.7
 -29 3 17 1.7 0.8
 -29 -3 17 0.8 0.5
 -31 3 17 1.6 0.6
 -31 -3 17 0.8 0.4
 -31 3 17 0.8 0.7
 -33 3 17 0.3 0.5
 -33 3 17 -0.1 0.7
 -35 3 17 1.1 0.5
 -35 3 17 1.6 0.5
 -37 3 17 0.1 0.3
 -37 3 17 -0.1 0.4
 -18 -4 -17 3.2 0.4
 -18 -4 -17 2.3 0.4
 -16 -4 -17 0.9 0.5
 -16 -4 -17 0.4 0.5
 -14 -4 -17 2.1 0.6
 -12 -4 -17 19.3 1.2
 -10 -4 -17 7.7 0.8
 -8 -4 -17 3.1 0.8
 -8 -4 -17 2.7 0.7
 -6 -4 -17 24.5 1.5
 -6 -4 -17 29 1.6
 -6 -4 -17 24.6 1.5
 -4 -4 -17 47.9 2.5
 -4 -4 -17 49.8 2.5
 -4 -4 -17 48.1 2.5
 -2 -4 -17 2.2 0.7
 -2 -4 -17 2.9 0.7
 -2 -4 -17 1.7 0.6
 0 -4 -17 1.5 0.6
 0 4 -17 1.6 0.5
 0 -4 -17 1.7 0.6
 0 -4 -17 0.8 0.6
 2 -4 -17 20.1 1.2
 2 4 -17 18.4 1.2
 2 -4 -17 20.2 1.2
 2 -4 -17 18 1.1
 4 -4 -17 2.9 0.7
 4 4 -17 3.9 0.7
 4 -4 -17 3.2 0.6
 4 -4 -17 3.3 0.5
 6 4 -17 55.39 2.9
 6 -4 -17 57.49 2.8
 6 -4 -17 56.19 2.8
 8 -4 -17 44.8 2.3
 8 4 -17 41.9 2.3
 8 -4 -17 46.2 2.3
 8 -4 -17 42.6 2.2
 10 -4 -17 26.7 1.5
 10 4 -17 27.1 1.6
 10 -4 -17 27.6 1.5
 10 -4 -17 26.7 1.5
 12 -4 -17 46.7 2.4
 12 -4 -17 48.4 2.3
 12 -4 -17 43.8 2.3
 14 -4 -17 2.8 0.5
 14 -4 -17 2.8 0.6
 14 4 -17 3.2 0.7
 14 -4 -17 1.9 0.5
 16 -4 -17 19.7 1.2
 16 4 -17 21.9 1.3
 -16 4 17 18.8 1.2
 16 -4 -17 20.6 1.2
 18 -4 -17 4.2 0.6
 18 -4 -17 3.7 0.6
 18 4 -17 3.9 0.7
 -18 4 17 4.1 0.6
 20 -4 -17 26 1.5
 20 4 -17 31 1.6
 -20 4 17 30.2 1.6
 20 -4 -17 27.3 1.5
 -20 4 17 28.1 1.5
 -22 4 17 1.2 0.6
 22 4 -17 -0.1 0.6
 -22 4 17 0.6 0.6
 -24 4 17 163.28 7.8
 24 4 -17 155.38 7.8
 -24 4 17 162.68 7.8
 -26 4 17 2.4 0.6
 -28 4 17 19.6 1.2
 -30 4 17 45.3 2.3
 -32 4 17 16.3 1
 -32 4 17 17.8 1.1
 -34 4 17 3.9 0.4
 -34 4 17 4.1 0.6
 -36 4 17 12.2 0.8
 -15 -5 -17 26.1 1.3
 -15 -5 -17 21.3 1.2
 -13 -5 -17 -0.1 0.5
 -13 -5 -17 -0.1 0.4
 -11 -5 -17 3.1 0.5
 -11 -5 -17 3.2 0.6
 -9 -5 -17 6.4 0.7
 -9 -5 -17 6.1 0.8
 -7 -5 -17 0.5 0.6
 -7 -5 -17 0.6 0.7
 -7 -5 -17 -0.3 0.5
 -5 -5 -17 36.5 1.9
 -5 -5 -17 36.7 1.9
 -5 -5 -17 33.1 1.9
 -3 -5 -17 30.1 1.6
 -3 -5 -17 29.8 1.6
 -3 -5 -17 26 1.5
 -1 5 -17 38.5 2.2
 -1 -5 -17 43.4 2.2
 -1 -5 -17 39.3 2.1
 1 -5 -17 26.4 1.5
 1 -5 -17 25 1.4
 1 -5 -17 22.9 1.4
 3 -5 -17 178.38 8.3
 3 5 -17 169.18 8.3
 3 -5 -17 174.08 8.2
 3 -5 -17 163.28 8.2
 5 5 -17 0.4 0.7
 5 -5 -17 0.8 0.5
 7 -5 -17 18.4 1.2
 7 5 -17 18 1.2
 7 -5 -17 16.1 1.1
 9 -5 -17 0.3 0.6
 9 5 -17 -0.4 0.7
 9 -5 -17 0.2 0.5
 11 -5 -17 3 0.5
 11 -5 -17 3.9 0.7
 13 -5 -17 3.2 0.5
 13 -5 -17 3.5 0.7
 13 5 -17 1.8 0.8
 15 -5 -17 124.39 6.2
 15 -5 -17 126.69 6.2
 15 5 -17 137.49 6.3
 -15 5 17 127.39 6.2
 17 -5 -17 3.5 0.6
 17 5 -17 4 0.8
 -17 5 17 3.2 0.7
 -17 5 17 3.1 0.7
 19 -5 -17 11 0.8
 19 5 -17 12.3 1
 -19 5 17 12.3 0.9
 -19 5 17 12.8 1
 21 5 -17 -1.2 0.7
 -21 5 17 -0.3 0.6
 -21 5 17 0.6 0.6
 -21 5 17 -0.3 0.8
 -23 5 17 58.99 2.9
 23 5 -17 53.39 3
 -23 5 17 62.69 3
 -23 5 17 60.89 3
 -25 5 17 50.59 2.6
 -25 5 17 58.19 2.7
 -25 5 17 53.79 2.6
 -27 5 17 -0.4 0.5
 -27 5 17 -0.2 0.8
 -29 5 17 1.3 0.5
 -29 5 17 1.5 0.7
 -31 5 17 4.5 0.5
 -31 5 17 5.3 0.7
 -33 5 17 25.4 1.4
 -14 -6 -17 1.8 0.4
 -12 -6 -17 1.5 0.4
 -10 -6 -17 1.6 0.5
 -8 -6 -17 0.5 0.5
 -8 -6 -17 1.1 0.6
 -6 -6 -17 11.7 0.9
 -6 -6 -17 13.2 0.9
 -4 -6 -17 6.2 0.7
 -4 -6 -17 7 0.8
 -2 -6 -17 1.9 0.7
 -2 6 -17 0.7 0.6
 -2 -6 -17 1.2 0.6
 0 -6 -17 37 1.9
 0 6 -17 31.6 1.8
 0 -6 -17 32.6 1.8
 2 -6 -17 48.3 2.4
 2 6 -17 42.9 2.3
 2 -6 -17 42.3 2.3
 4 -6 -17 11.3 0.8
 6 -6 -17 6 0.8
 6 -6 -17 5.3 0.6
 8 -6 -17 63.09 3
 8 -6 -17 56.49 2.9
 10 -6 -17 24.5 1.5
 12 -6 -17 51.39 2.6
 -12 6 17 49.6 2.6
 14 -6 -17 30.3 1.7
 14 6 -17 33.6 1.8
 -14 6 17 30.7 1.8
 16 -6 -17 2.7 0.6
 -16 6 17 3.4 0.7
 16 6 -17 2.4 0.8
 -16 6 17 2.9 0.7
 -18 6 17 9.1 0.7
 18 -6 -17 8.4 0.7
 18 6 -17 9.5 0.9
 -18 6 17 11.1 0.9
 -18 6 17 9.3 0.9
 -20 6 17 0.1 0.5
 20 6 -17 1.1 0.7
 -20 6 17 0.7 0.5
 -20 6 17 0.1 0.7
 -20 6 17 0.3 0.7
 -22 6 17 1.4 0.5
 -22 6 17 2.5 0.6
 -22 6 17 1.8 0.7
 -24 6 17 4.4 0.7
 -24 6 17 3.5 0.7
 -26 6 17 8.9 0.8
 -28 6 17 -0.1 0.6
 -30 6 17 3.3 0.6
 -32 6 17 5 0.5
 -11 -7 -17 5.1 0.4
 -9 -7 -17 -0.2 0.3
 -9 -7 -17 0 0.3
 -7 -7 -17 4.1 0.5
 -7 -7 -17 4.1 0.5
 -5 -7 -17 5.2 0.7
 -5 -7 -17 5.1 0.5
 -3 -7 -17 0 0.6
 -3 -7 -17 -0.2 0.4
 -1 -7 -17 56.09 2.6
 -1 7 -17 49.9 2.6
 -1 -7 -17 47.6 2.5
 1 -7 -17 -0.5 0.8
 1 7 -17 0 0.7
 3 7 -17 2.1 0.8
 5 -7 -17 1.4 0.7
 5 7 -17 2.3 0.8
 7 -7 -17 -0.2 0.7
 7 7 -17 0.1 0.9
 9 -7 -17 2.6 0.7
 9 7 -17 2.4 0.9
 11 -7 -17 21.6 1.4
 -11 7 17 24.6 1.4
 -11 7 17 22.3 1.3
 -13 7 17 18.8 1.2
 -13 7 17 16.4 1.1
 13 -7 -17 15.1 1.1
 15 -7 -17 2.5 0.6
 -15 7 17 2 0.7
 -15 7 17 2 0.6
 17 7 -17 32 1.8
 -17 7 17 31.4 1.8
 -17 7 17 30.9 1.7
 -19 7 17 7.2 0.7
 19 7 -17 7.5 0.8
 -19 7 17 7.3 0.8
 -19 7 17 7.7 0.7
 -21 7 17 4.7 0.6
 21 7 -17 5.1 0.7
 -21 7 17 5.4 0.7
 -21 7 17 5.6 0.7
 -23 7 17 3.7 0.6
 23 7 -17 2.4 0.5
 -23 7 17 3.2 0.6
 -25 7 17 12.4 0.9
 -27 7 17 0.8 0.5
 -29 7 17 8.7 0.6
 -6 -8 -17 14 0.8
 -4 -8 -17 4.2 0.5
 -2 -8 -17 -0.1 0.6
 -2 8 -17 0.2 0.4
 0 -8 -17 -0.4 0.6
 0 8 -17 0.2 0.5
 2 8 -17 0.9 0.6
 4 -8 -17 2.4 0.7
 4 8 -17 2.3 0.7
 6 -8 -17 0.3 0.6
 6 8 -17 1.5 0.8
 8 -8 -17 3.9 0.7
 8 8 -17 4.3 0.8
 10 -8 -17 -0.6 0.6
 12 -8 -17 33.9 1.8
 12 8 -17 37.4 2
 14 -8 -17 3.1 0.5
 14 8 -17 3.7 0.8
 -14 8 17 3.6 0.7
 16 8 -17 0.6 0.7
 -16 8 17 0.6 0.6
 -18 8 17 -0.2 0.5
 -18 8 17 -0.1 0.6
 18 8 -17 -0.3 0.6
 -20 8 17 8 0.6
 20 8 -17 7.5 0.7
 -20 8 17 8.7 0.7
 -20 8 17 7 0.6
 -22 8 17 2.2 0.4
 -22 8 17 2.5 0.5
 -22 8 17 1.9 0.4
 -26 -8 17 1.7 0.4
 3 9 17 1 0.3
 -1 -9 -17 0 0.4
 1 9 17 0.4 0.4
 -1 9 17 0.2 0.4
 3 -9 -17 0.1 0.5
 3 9 -17 0 0.5
 -3 9 17 0.2 0.5
 5 -9 -17 15.8 1
 5 9 -17 15.8 1
 -5 9 17 17.1 1
 7 -9 -17 0.3 0.5
 7 9 -17 -0.7 0.6
 -7 9 17 0 0.5
 9 -9 -17 0.4 0.4
 -9 9 17 -0.3 0.5
 11 -9 -17 0.8 0.4
 11 9 -17 0.3 0.6
 -11 9 17 1.9 0.5
 13 9 -17 7.3 0.7
 -15 -9 17 1.7 0.4
 -15 9 17 1.7 0.4
 15 9 -17 1.8 0.5
 -17 -9 17 0.4 0.4
 -17 9 17 -0.1 0.4
 17 9 -17 0.1 0.4
 -19 9 17 4.8 0.4
 -19 -9 17 6.4 0.5
 -21 -9 17 13.9 0.8
 -18 0 -18 39.7 2
 -16 0 -18 14.4 0.9
 -14 0 -18 1.2 0.6
 -14 0 -18 0.8 0.5
 -12 0 -18 53.99 2.9
 -12 0 -18 61.49 2.9
 -10 0 -18 340.77 16.8
 -10 0 -18 367.86 16.9
 -8 0 -18 326.27 16
 -8 0 -18 347.07 16.1
 -6 0 -18 116.89 5.8
 -6 0 -18 120.19 5.8
 -4 0 -18 114.79 5.5
 -4 0 -18 112.09 5.6
 -2 0 -18 1.8 0.5
 -2 0 -18 2.3 0.6
 0 0 -18 320.67 15.5
 0 0 -18 327.07 15.5
 2 0 -18 0.8 0.6
 2 0 -18 0.7 0.5
 2 0 -18 0.8 0.5
 4 0 -18 331.07 15.8
 4 0 -18 329.87 15.8
 4 0 -18 333.17 15.8
 6 0 -18 65.59 3.2
 6 0 -18 64.89 3.2
 6 0 -18 62.89 3.2
 8 0 -18 22.3 1.3
 8 0 -18 22.9 1.3
 8 0 -18 23.9 1.3
 10 0 -18 7.4 0.7
 10 0 -18 7.7 0.6
 10 0 -18 7.2 0.7
 12 0 -18 414.26 20.1
 12 0 -18 426.66 20.1
 12 0 -18 422.96 20.1
 14 0 -18 30.4 1.7
 14 0 -18 30 1.6
 14 0 -18 30.4 1.6
 16 0 -18 37.8 2
 16 0 -18 39.5 2
 18 0 -18 253.37 12.1
 -20 0 18 149.99 7.2
 -22 0 18 0 0.6
 -22 0 18 0 0.5
 -24 0 18 4.9 0.6
 -24 0 18 5.3 0.7
 -26 0 18 27.9 1.5
 -26 0 18 24.7 1.4
 -28 0 18 127.99 5.9
 -28 0 18 113.59 5.8
 -30 0 18 26.1 1.4
 -30 0 18 21.2 1.3
 -32 0 18 5.6 0.7
 -32 0 18 3.2 0.6
 -34 0 18 6 0.7
 -36 0 18 0.3 0.5
 -19 -1 -18 1.7 0.4
 -17 -1 -18 20.9 1.1
 -17 1 -18 19.9 1.1
 -15 -1 -18 35.3 1.9
 -15 1 -18 35.2 1.9
 -13 -1 -18 18.5 1.1
 -13 -1 -18 18 1.2
 -13 1 -18 16.8 1.1
 -11 -1 -18 31.1 1.7
 -11 -1 -18 34.4 1.8
 -11 1 -18 30.1 1.7
 -9 -1 -18 163.68 7.8
 -9 -1 -18 167.98 7.8
 -9 1 -18 150.18 7.7
 -7 -1 -18 41.1 2.2
 -7 -1 -18 43.7 2.3
 -7 1 -18 41 2.2
 -5 -1 -18 31.8 1.8
 -5 1 -18 31.3 1.7
 -5 -1 -18 31.6 1.8
 -5 1 -18 33.9 1.8
 -3 -1 -18 33.4 1.8
 -3 1 -18 33.4 1.8
 -3 -1 -18 35.7 1.9
 -3 1 -18 34 1.8
 -1 -1 -18 4.1 0.6
 -1 -1 -18 5.7 0.7
 -1 -1 -18 5.1 0.7
 -1 1 -18 4.5 0.6
 -1 1 -18 5.8 0.6
 1 -1 -18 23.3 1.3
 1 -1 -18 23.9 1.3
 1 1 -18 23.8 1.3
 1 1 -18 23.5 1.3
 3 -1 -18 1.6 0.5
 3 -1 -18 1.3 0.5
 3 1 -18 1.7 0.5
 3 1 -18 2.4 0.5
 3 1 -18 1.6 0.4
 5 -1 -18 0.3 0.5
 5 1 -18 0.1 0.5
 5 -1 -18 0 0.5
 5 1 -18 0.2 0.5
 5 1 -18 0.2 0.4
 7 -1 -18 9.8 0.8
 7 1 -18 9.1 0.7
 7 -1 -18 9 0.7
 7 1 -18 9.3 0.7
 7 1 -18 9.4 0.7
 9 1 -18 0.6 0.4
 9 -1 -18 0.3 0.5
 9 -1 -18 1.3 0.6
 9 1 -18 1 0.5
 9 1 -18 1.4 0.5
 9 -1 -18 0.6 0.5
 11 1 -18 27.9 1.6
 11 -1 -18 28.4 1.5
 11 1 -18 28 1.5
 11 -1 -18 28.3 1.5
 11 1 -18 30.1 1.5
 13 -1 -18 56.69 2.8
 13 -1 -18 54.49 2.8
 13 1 -18 53.39 2.8
 13 1 -18 57.49 2.8
 15 1 -18 1.2 0.5
 15 -1 -18 0.9 0.5
 15 -1 -18 0.4 0.5
 15 1 -18 1.4 0.5
 17 -1 -18 -0.2 0.5
 17 1 -18 -0.3 0.5
 17 -1 -18 -0.3 0.5
 19 -1 -18 193.48 9.3
 19 -1 -18 199.08 9.3
 19 1 -18 190.08 9.3
 21 -1 -18 0.3 0.6
 -21 -1 18 -0.6 0.5
 -21 1 18 0.8 0.6
 -23 1 18 33.6 1.8
 -23 -1 18 33.3 1.7
 -23 1 18 29.4 1.7
 -25 1 18 0.9 0.7
 -25 -1 18 0.3 0.6
 -25 1 18 0.5 0.6
 -27 1 18 0.5 0.7
 -27 -1 18 0.6 0.6
 -27 1 18 -0.1 0.6
 -29 -1 18 35.3 1.9
 -29 1 18 33.1 1.9
 -31 -1 18 1.5 0.6
 -31 1 18 2.1 0.6
 -33 -1 18 11.9 0.9
 -33 1 18 10.1 0.8
 -35 -1 18 21.8 1.2
 -35 1 18 19.4 1.2
 -37 1 18 3.3 0.4
 -18 -2 -18 4.7 0.5
 -16 -2 -18 9.2 0.7
 -16 -2 -18 10.8 0.8
 -14 -2 -18 0.4 0.6
 -12 -2 -18 6.6 0.8
 -12 2 -18 5.8 0.6
 -10 -2 -18 2.2 0.7
 -10 2 -18 1.9 0.5
 -8 -2 -18 51.49 2.5
 -8 2 -18 44.5 2.4
 -6 -2 -18 32.8 1.7
 -6 2 -18 26.2 1.6
 -4 -2 -18 0.3 0.7
 -4 -2 -18 -0.6 0.7
 -4 2 -18 0 0.5
 -2 -2 -18 1.1 0.5
 -2 -2 -18 1 0.6
 -2 -2 -18 0.1 0.6
 -2 2 -18 0.8 0.5
 0 -2 -18 77.99 3.9
 0 -2 -18 80.79 3.9
 0 -2 -18 78.19 3.9
 0 2 -18 78.19 3.9
 2 -2 -18 28 1.5
 2 -2 -18 29.6 1.5
 2 -2 -18 27.2 1.5
 2 2 -18 26.3 1.5
 4 -2 -18 6.2 0.7
 4 -2 -18 6 0.7
 4 2 -18 5.7 0.6
 6 -2 -18 164.08 7.7
 6 -2 -18 155.18 7.7
 6 2 -18 158.08 7.6
 8 -2 -18 22.5 1.3
 8 -2 -18 22.8 1.3
 8 2 -18 21.6 1.2
 8 2 -18 21.7 1.2
 10 2 -18 47.2 2.4
 10 -2 -18 49.2 2.4
 10 -2 -18 46.2 2.4
 10 2 -18 47.3 2.4
 12 2 -18 1.3 0.4
 12 -2 -18 1.3 0.6
 12 -2 -18 1.1 0.5
 12 2 -18 0.9 0.5
 12 -2 -18 1.9 0.5
 14 -2 -18 9.8 0.8
 14 -2 -18 9.7 0.8
 14 -2 -18 10.6 0.8
 14 2 -18 11 0.7
 16 -2 -18 11.8 0.9
 16 -2 -18 12.9 0.9
 16 -2 -18 13.5 0.9
 16 2 -18 12.3 0.8
 18 -2 -18 6.8 0.7
 18 2 -18 5.5 0.6
 -18 -2 18 5.9 0.5
 18 -2 -18 6.5 0.7
 20 -2 -18 4.4 0.6
 20 -2 -18 3.3 0.6
 -20 -2 18 4.2 0.5
 -20 2 18 4 0.7
 -22 2 18 50.69 2.6
 -22 -2 18 49.3 2.5
 22 -2 -18 50.69 2.6
 22 -2 -18 52.99 2.6
 -24 2 18 50.19 2.5
 -24 -2 18 46 2.5
 -24 2 18 50.39 2.5
 -26 2 18 26.4 1.5
 -26 -2 18 24.6 1.4
 -26 2 18 25.5 1.5
 -28 2 18 19.6 1.3
 -28 -2 18 18.7 1.2
 -28 2 18 19.5 1.3
 -30 2 18 0.8 0.7
 -30 -2 18 0.9 0.5
 -30 2 18 0.6 0.7
 -32 2 18 -0.2 0.6
 -32 -2 18 -0.1 0.5
 -32 2 18 -0.2 0.6
 -34 2 18 0.6 0.6
 -34 -2 18 0.9 0.5
 -34 2 18 0.1 0.5
 -36 2 18 0 0.5
 -36 2 18 0.3 0.5
 -38 2 18 1.4 0.3
 -38 2 18 0.2 0.3
 -17 -3 -18 3.2 0.5
 -17 -3 -18 3.1 0.4
 -15 -3 -18 1.7 0.5
 -15 -3 -18 2.3 0.6
 -13 -3 -18 5.6 0.7
 -13 -3 -18 5.7 0.7
 -11 -3 -18 2.4 0.7
 -11 -3 -18 0.7 0.7
 -9 -3 -18 27.3 1.6
 -9 -3 -18 26.8 1.6
 -7 -3 -18 25.7 1.5
 -7 -3 -18 25.2 1.5
 -5 -3 -18 3.5 0.6
 -5 -3 -18 3.6 0.7
 -3 -3 -18 3.4 0.6
 -3 -3 -18 2.8 0.7
 -1 -3 -18 44.3 2.3
 -1 -3 -18 42.6 2.3
 1 -3 -18 6.9 0.8
 1 3 -18 5.8 0.7
 1 -3 -18 9.3 0.8
 1 -3 -18 8.2 0.7
 3 -3 -18 3 0.6
 3 3 -18 2.3 0.6
 3 -3 -18 2.6 0.6
 3 -3 -18 3.8 0.6
 5 -3 -18 1.9 0.6
 5 3 -18 1.8 0.6
 5 -3 -18 1.6 0.6
 5 -3 -18 1.8 0.5
 7 -3 -18 4 0.7
 7 3 -18 3.9 0.7
 7 3 -18 3.9 0.5
 7 -3 -18 4.7 0.6
 7 -3 -18 4.9 0.6
 9 -3 -18 18.4 1.1
 9 -3 -18 19.9 1.1
 9 3 -18 18.4 1.1
 11 -3 -18 39.4 2.1
 11 -3 -18 40.2 2.1
 11 -3 -18 41.3 2.1
 11 3 -18 41.2 2.1
 13 -3 -18 25.7 1.4
 13 -3 -18 24.6 1.4
 13 -3 -18 24.1 1.4
 15 -3 -18 -0.1 0.5
 15 -3 -18 0.3 0.6
 -15 3 18 0.3 0.4
 15 -3 -18 0.5 0.5
 17 -3 -18 1.8 0.6
 17 -3 -18 1.2 0.6
 -17 3 18 1.7 0.4
 19 -3 -18 -0.3 0.5
 19 -3 -18 0.1 0.5
 -19 3 18 -0.4 0.4
 21 -3 -18 2.6 0.6
 21 -3 -18 1.6 0.5
 -21 3 18 1.4 0.7
 -23 3 18 9.4 0.9
 -23 3 18 10.4 0.9
 -25 3 18 17 1.1
 -25 3 18 17.6 1.2
 27 3 -18 0.8 0.5
 -27 3 18 1.3 0.7
 -27 -3 18 0 0.5
 -27 3 18 1.1 0.8
 -29 3 18 14.5 1
 -29 -3 18 12 0.8
 -29 3 18 15.2 1.1
 -31 -3 18 6.7 0.6
 -31 3 18 8.4 0.8
 -31 3 18 9.7 0.9
 -33 3 18 0.2 0.5
 -33 3 18 0.6 0.6
 -35 3 18 6.4 0.6
 -35 3 18 7.9 0.7
 -37 3 18 3.3 0.4
 -37 3 18 3.9 0.4
 -16 -4 -18 0.2 0.4
 -16 -4 -18 -0.3 0.4
 -14 -4 -18 6.5 0.7
 -14 -4 -18 6.7 0.6
 -12 -4 -18 6.4 0.7
 -10 -4 -18 4.5 0.7
 -8 -4 -18 5.1 0.7
 -6 -4 -18 -0.2 0.6
 -6 -4 -18 -0.8 0.8
 -6 -4 -18 -0.4 0.7
 -4 -4 -18 12.8 1
 -4 -4 -18 13.7 1
 -4 -4 -18 12.2 1
 -2 -4 -18 5.9 0.7
 -2 -4 -18 6 0.7
 -2 -4 -18 5.6 0.8
 0 -4 -18 79.89 4
 0 -4 -18 82.39 4
 0 -4 -18 78.69 4
 2 -4 -18 1.4 0.6
 2 -4 -18 2.3 0.7
 2 4 -18 0.9 0.6
 2 -4 -18 1.6 0.6
 4 -4 -18 2.2 0.7
 4 4 -18 1.7 0.6
 4 -4 -18 1.9 0.6
 4 -4 -18 2.3 0.6
 6 -4 -18 6.7 0.8
 6 4 -18 7.2 0.8
 6 -4 -18 7 0.7
 6 -4 -18 6 0.7
 8 4 -18 3.6 0.7
 8 -4 -18 3.2 0.6
 8 -4 -18 3.2 0.6
 10 -4 -18 35.3 1.8
 10 4 -18 34.2 1.9
 10 -4 -18 32 1.8
 10 -4 -18 33 1.8
 12 -4 -18 18.1 1.2
 12 4 -18 20.4 1.3
 12 -4 -18 21 1.2
 12 -4 -18 19.2 1.1
 14 -4 -18 13.9 1
 14 -4 -18 15 1
 14 -4 -18 15 0.9
 16 -4 -18 0.3 0.5
 16 -4 -18 0.7 0.6
 16 4 -18 -0.8 0.7
 -16 4 18 0 0.5
 18 -4 -18 26.1 1.5
 18 4 -18 27.4 1.6
 18 -4 -18 27.1 1.5
 -18 4 18 24.9 1.4
 20 4 -18 6.9 0.8
 20 -4 -18 6.4 0.7
 -20 4 18 7.2 0.7
 20 -4 -18 6.6 0.7
 -22 4 18 18.5 1.1
 22 4 -18 18.2 1.2
 -22 4 18 16.8 1.1
 24 4 -18 2.3 0.6
 -24 4 18 3 0.7
 -24 4 18 2 0.6
 -26 4 18 57.29 2.7
 26 4 -18 48.8 2.7
 -28 4 18 3.5 0.6
 -30 4 18 7.1 0.7
 -30 4 18 7.2 0.9
 -32 4 18 3 0.5
 -32 4 18 1.8 0.7
 -34 4 18 1.9 0.4
 -34 4 18 1.9 0.6
 -36 4 18 2.9 0.3
 -36 4 18 3.1 0.4
 -15 -5 -18 0.8 0.4
 -13 -5 -18 10.6 0.7
 -13 -5 -18 9.1 0.6
 -11 -5 -18 32.2 1.6
 -11 -5 -18 25.2 1.5
 -9 -5 -18 10.4 0.8
 -9 -5 -18 7.5 0.7
 -7 -5 -18 14.8 1
 -7 -5 -18 17.4 1.1
 -7 -5 -18 16.6 1
 -5 -5 -18 20.7 1.2
 -5 -5 -18 21.1 1.3
 -5 -5 -18 18.6 1.2
 -3 -5 -18 89.89 4.2
 -3 -5 -18 85.29 4.2
 -3 -5 -18 79.49 4.1
 -1 -5 -18 6.4 0.8
 -1 5 -18 6.2 0.7
 -1 -5 -18 7.2 0.8
 -1 -5 -18 6.5 0.7
 1 -5 -18 4.6 0.8
 1 -5 -18 3.5 0.7
 1 -5 -18 4.1 0.6
 3 -5 -18 3.4 0.8
 3 -5 -18 4.1 0.6
 3 -5 -18 3.1 0.6
 5 -5 -18 51.29 2.5
 5 5 -18 47.2 2.5
 5 -5 -18 47.4 2.4
 5 -5 -18 43.8 2.4
 7 5 -18 32.5 1.9
 7 -5 -18 32.4 1.8
 9 -5 -18 0.9 0.7
 9 5 -18 0.3 0.7
 9 -5 -18 0.7 0.5
 11 -5 -18 53.79 2.7
 11 5 -18 54.39 2.8
 11 -5 -18 50.59 2.7
 13 -5 -18 0.3 0.5
 13 -5 -18 0.3 0.6
 15 -5 -18 11.5 0.8
 15 -5 -18 11.7 0.9
 15 5 -18 13.8 1.1
 -15 5 18 12.9 0.9
 17 -5 -18 0.8 0.5
 17 -5 -18 1.7 0.6
 17 5 -18 1.2 0.8
 -17 5 18 2 0.7
 -17 5 18 1.2 0.6
 19 -5 -18 0.1 0.5
 19 5 -18 1 0.7
 -19 5 18 1.4 0.6
 -19 5 18 -0.2 0.7
 21 5 -18 2.8 0.7
 -21 5 18 3.9 0.6
 -21 5 18 3 0.6
 -21 5 18 4.4 0.8
 -23 5 18 58.79 2.8
 -23 5 18 52.59 2.7
 23 5 -18 48.9 2.7
 -23 5 18 51.89 2.7
 -25 5 18 7.7 0.7
 25 5 -18 7.6 0.7
 -25 5 18 8.3 0.8
 -25 5 18 9.1 0.9
 -27 5 18 21.1 1.3
 -27 5 18 25.5 1.4
 -29 5 18 0 0.4
 -29 5 18 0.2 0.7
 -31 5 18 0.2 0.4
 -31 5 18 0.6 0.6
 -12 -6 -18 2.6 0.4
 -10 -6 -18 3.1 0.5
 -8 -6 -18 1.9 0.4
 -8 -6 -18 1.5 0.5
 -6 -6 -18 0.8 0.5
 -6 -6 -18 1 0.6
 -4 -6 -18 7.7 0.8
 -4 -6 -18 8.3 0.8
 -2 -6 -18 6.5 0.8
 -2 -6 -18 6 0.7
 0 -6 -18 5.4 0.8
 0 6 -18 4 0.7
 0 -6 -18 5.1 0.6
 2 -6 -18 23.8 1.5
 2 6 -18 23.2 1.4
 2 -6 -18 22.9 1.3
 4 -6 -18 1.9 0.5
 6 -6 -18 31.5 1.7
 8 -6 -18 0.3 0.7
 8 -6 -18 0.3 0.5
 10 -6 -18 39.2 2
 10 6 -18 38.8 2.1
 10 -6 -18 34 1.9
 12 -6 -18 22.9 1.4
 -12 6 18 22 1.4
 14 -6 -18 3.7 0.7
 14 6 -18 3.7 0.9
 -14 6 18 3.4 0.7
 16 -6 -18 2.5 0.6
 16 6 -18 3.1 0.8
 -16 6 18 2.5 0.7
 -16 6 18 2.6 0.7
 18 -6 -18 0 0.5
 18 6 -18 0.5 0.7
 -18 6 18 0.9 0.6
 -18 6 18 0.5 0.7
 -20 6 18 38.9 2.2
 20 6 -18 45.6 2.3
 -20 6 18 43.4 2.2
 -20 6 18 44.7 2.2
 -22 6 18 14.3 1
 -22 6 18 17.5 1.1
 -22 6 18 16.8 1.1
 -24 6 18 0.1 0.4
 -24 6 18 0 0.6
 -24 6 18 -0.3 0.7
 -26 6 18 1.3 0.7
 -28 6 18 20.5 1.2
 -30 6 18 4 0.6
 -32 6 18 0.2 0.4
 -9 -7 -18 7 0.5
 -7 -7 -18 0.3 0.4
 -7 -7 -18 0.3 0.4
 -5 -7 -18 -0.6 0.5
 -5 -7 -18 0.1 0.4
 -3 -7 -18 0.3 0.6
 -3 -7 -18 0.1 0.4
 -1 -7 -18 2.6 0.7
 -1 7 -18 2.2 0.6
 -1 -7 -18 2.4 0.5
 1 -7 -18 1.7 0.7
 1 7 -18 0.9 0.6
 1 -7 -18 0.7 0.4
 3 7 -18 -0.9 0.7
 5 -7 -18 44.4 2.3
 5 7 -18 41.4 2.3
 7 -7 -18 32.3 1.8
 7 7 -18 33.4 1.9
 9 -7 -18 26.6 1.5
 9 7 -18 24.3 1.6
 11 -7 -18 37.4 1.9
 -11 7 18 36.9 2
 -11 7 18 33.8 1.9
 13 -7 -18 17.8 1.1
 -13 7 18 18.5 1.2
 -13 7 18 17.7 1.1
 15 -7 -18 1 0.5
 -15 7 18 2.1 0.7
 -15 7 18 1 0.6
 17 -7 -18 7.3 0.7
 -17 7 18 8.5 0.8
 17 7 -18 7.8 0.9
 -17 7 18 9.2 0.8
 -19 7 18 10.7 0.8
 19 7 -18 11.6 1
 -19 7 18 12.9 0.9
 -19 7 18 12.3 0.9
 -21 7 18 -0.2 0.4
 21 7 -18 0.1 0.6
 -21 7 18 0.4 0.6
 -21 7 18 -0.5 0.6
 23 7 -18 -0.3 0.5
 -23 7 18 -0.2 0.6
 -23 7 18 -0.7 0.5
 -25 7 18 5.7 0.6
 -27 7 18 1.2 0.4
 -29 7 18 2 0.4
 -6 -8 -18 0 0.3
 -4 -8 -18 0 0.4
 -2 -8 -18 0 0.5
 0 -8 -18 35.8 1.7
 0 8 -18 30.3 1.7
 2 8 -18 18.5 1.1
 4 -8 -18 6.9 0.7
 4 8 -18 7.1 0.8
 6 -8 -18 17.1 1.1
 6 8 -18 17.4 1.1
 8 -8 -18 0.2 0.6
 8 8 -18 0.1 0.7
 10 -8 -18 9.6 0.8
 -10 8 18 10 0.9
 12 -8 -18 1.4 0.5
 -12 8 18 2.6 0.7
 12 8 -18 2.6 0.7
 14 -8 -18 7.8 0.7
 14 8 -18 9.5 0.9
 -14 8 18 9.5 0.8
 16 8 -18 -0.3 0.6
 -16 8 18 -0.3 0.6
 -18 8 18 0.8 0.4
 18 8 -18 1.1 0.6
 -18 8 18 2.3 0.6
 -18 8 18 1.3 0.4
 -20 8 18 0 0.4
 20 8 -18 0.2 0.5
 -20 8 18 0.2 0.5
 -20 8 18 0.5 0.4
 -22 8 18 15.2 0.8
 -22 8 18 13.4 0.7
 -26 -8 18 0 0.3
 -1 -9 -18 0.5 0.3
 1 9 18 0.5 0.3
 -1 9 18 3.7 0.4
 3 -9 -18 0.6 0.4
 -3 9 18 0.5 0.4
 5 -9 -18 0.4 0.4
 5 9 -18 -0.1 0.5
 -5 9 18 -0.4 0.4
 7 -9 -18 1.3 0.4
 7 9 -18 1 0.5
 -7 9 18 1.2 0.5
 11 -9 -18 -0.2 0.3
 11 9 -18 0.5 0.5
 13 9 -18 2.9 0.6
 -15 -9 18 0.1 0.3
 -15 9 18 0 0.4
 15 9 -18 -0.5 0.5
 -17 -9 18 -0.2 0.3
 17 9 -18 -0.4 0.4
 -17 9 18 0.3 0.4
 -19 9 18 0.3 0.3
 -21 -9 18 -0.1 0.3
 -18 0 -19 -0.5 0.3
 -16 0 -19 -0.5 0.5
 -14 0 -19 0.4 0.6
 -12 0 -19 0.5 0.6
 -12 0 -19 0.6 0.5
 -10 0 -19 0.3 0.7
 -10 0 -19 -0.2 0.5
 -8 0 -19 -0.3 0.7
 -8 0 -19 0 0.6
 -6 0 -19 -0.4 0.7
 -6 0 -19 0.1 0.6
 -4 0 -19 0 0.7
 -4 0 -19 -0.4 0.6
 -2 0 -19 0 0.6
 -2 0 -19 0.4 0.6
 0 0 -19 0.2 0.6
 0 0 -19 -0.2 0.5
 2 0 -19 0.1 0.5
 2 0 -19 -0.1 0.5
 2 0 -19 0.3 0.6
 4 0 -19 -0.6 0.5
 4 0 -19 0.3 0.5
 4 0 -19 0.3 0.5
 6 0 -19 -0.1 0.6
 6 0 -19 -0.3 0.5
 6 0 -19 -0.2 0.5
 8 0 -19 0.2 0.5
 8 0 -19 -0.3 0.5
 8 0 -19 0 0.5
 10 0 -19 0.3 0.5
 10 0 -19 -0.1 0.5
 10 0 -19 0.7 0.5
 12 0 -19 0.2 0.5
 12 0 -19 0.3 0.6
 12 0 -19 0.1 0.5
 14 0 -19 -0.3 0.5
 14 0 -19 -0.7 0.5
 16 0 -19 -0.1 0.5
 16 0 -19 0.1 0.6
 18 0 -19 -0.2 0.6
 20 0 -19 -0.2 0.6
 -20 0 19 -0.8 0.5
 -22 0 19 0.3 0.6
 -22 0 19 -0.8 0.5
 -24 0 19 0.2 0.6
 -24 0 19 -0.2 0.5
 -26 0 19 0.4 0.7
 -26 0 19 0 0.5
 -28 0 19 0.2 0.7
 -28 0 19 0.4 0.5
 -30 0 19 -0.4 0.7
 -30 0 19 -0.2 0.5
 -32 0 19 -0.8 0.6
 -34 0 19 0.3 0.6
 -36 0 19 0.2 0.5
 -38 0 19 0.1 0.4
 -17 -1 -19 4.5 0.5
 -15 -1 -19 9.5 0.7
 -15 -1 -19 10.7 0.8
 -15 1 -19 9.6 0.7
 -13 -1 -19 11.8 0.8
 -13 -1 -19 13.9 1
 -13 1 -19 11.8 0.9
 -11 -1 -19 29.8 1.6
 -11 -1 -19 31.7 1.7
 -11 1 -19 26.9 1.6
 -9 -1 -19 39.5 2.1
 -9 -1 -19 41.3 2.2
 -9 1 -19 38.2 2.1
 -7 -1 -19 27 1.5
 -7 -1 -19 26.1 1.6
 -7 1 -19 26.5 1.5
 -5 -1 -19 16 1.1
 -5 1 -19 13.9 0.9
 -5 -1 -19 15.8 1.1
 -5 1 -19 15.6 1.1
 -3 -1 -19 13.5 1
 -3 1 -19 13.3 0.9
 -3 -1 -19 14.2 1.1
 -3 1 -19 15.5 1
 -1 -1 -19 105.39 5.4
 -1 -1 -19 119.09 5.5
 -1 1 -19 110.49 5.4
 -1 -1 -19 113.09 5.5
 -1 1 -19 112.49 5.5
 1 -1 -19 0.9 0.6
 1 -1 -19 1.6 0.6
 1 1 -19 2 0.6
 1 1 -19 1.9 0.5
 3 -1 -19 58.69 2.8
 3 1 -19 54.89 2.8
 3 -1 -19 56.89 2.8
 3 1 -19 54.29 2.8
 3 1 -19 55.49 2.8
 5 -1 -19 23.9 1.3
 5 1 -19 22.6 1.3
 5 -1 -19 23.2 1.3
 5 1 -19 22.4 1.3
 5 1 -19 21.8 1.3
 7 -1 -19 25.3 1.5
 7 1 -19 25.7 1.5
 7 -1 -19 26.7 1.5
 7 1 -19 26.6 1.4
 7 1 -19 26.4 1.4
 9 -1 -19 12.3 0.9
 9 1 -19 11.6 0.9
 9 -1 -19 11.8 0.9
 9 1 -19 12.1 0.8
 9 1 -19 12.2 0.8
 11 -1 -19 56.79 2.9
 11 1 -19 58.79 2.9
 11 -1 -19 56.29 2.9
 11 1 -19 57.09 2.9
 11 -1 -19 57.09 2.9
 11 1 -19 59.09 2.9
 13 -1 -19 21.6 1.3
 13 1 -19 22.6 1.3
 13 1 -19 23.5 1.3
 15 1 -19 1.4 0.5
 15 -1 -19 0.9 0.6
 15 -1 -19 0.2 0.5
 15 1 -19 0.5 0.5
 17 -1 -19 49.99 2.6
 17 1 -19 50.39 2.6
 19 -1 -19 9.4 0.8
 19 -1 -19 9.1 0.8
 19 1 -19 8.8 0.8
 21 -1 -19 8 0.8
 -21 -1 19 7.1 0.7
 -21 1 19 7.3 0.7
 -23 1 19 32.9 1.8
 -23 -1 19 32.7 1.8
 -23 1 19 32.1 1.8
 -25 1 19 29.6 1.6
 -25 -1 19 26.8 1.5
 -25 1 19 26.1 1.5
 -27 -1 19 9.4 0.8
 -27 1 19 8.5 0.9
 -27 1 19 7.8 0.8
 -29 1 19 1.9 0.8
 -29 -1 19 1.1 0.6
 -29 1 19 1.3 0.6
 -31 -1 19 0.9 0.6
 -31 1 19 0.3 0.6
 -33 -1 19 5.6 0.7
 -33 1 19 7.1 0.7
 -35 -1 19 0.3 0.5
 -35 1 19 -0.3 0.4
 -37 -1 19 0.9 0.4
 -18 -2 -19 1.3 0.3
 -16 -2 -19 4.7 0.6
 -16 -2 -19 4.9 0.5
 -14 -2 -19 0.8 0.5
 -12 -2 -19 34.1 1.7
 -12 2 -19 28.3 1.6
 -10 -2 -19 0.4 0.7
 -10 2 -19 0.4 0.5
 -8 -2 -19 3.6 0.7
 -8 2 -19 2.7 0.6
 -6 -2 -19 29.3 1.6
 -6 2 -19 26.4 1.5
 -4 -2 -19 0.6 0.7
 -4 -2 -19 1 0.7
 -4 2 -19 0.8 0.6
 -2 -2 -19 9.8 0.8
 -2 -2 -19 11.7 0.9
 -2 -2 -19 10.3 0.9
 -2 2 -19 9.2 0.8
 0 -2 -19 0.2 0.7
 0 -2 -19 0.8 0.6
 0 -2 -19 0.8 0.6
 0 2 -19 0.2 0.5
 2 -2 -19 45.6 2.5
 2 -2 -19 49 2.5
 2 -2 -19 47.4 2.5
 2 2 -19 47.3 2.4
 4 -2 -19 10.6 0.9
 4 -2 -19 10.9 0.9
 4 -2 -19 9.7 0.8
 4 2 -19 10.8 0.8
 6 -2 -19 48.4 2.5
 6 -2 -19 48 2.5
 6 2 -19 48.9 2.5
 8 2 -19 0.3 0.4
 8 -2 -19 1.2 0.6
 8 -2 -19 0.7 0.6
 8 2 -19 0.7 0.5
 10 2 -19 4.1 0.5
 10 -2 -19 3.7 0.7
 10 -2 -19 3.6 0.6
 10 2 -19 3.8 0.5
 10 -2 -19 4.2 0.7
 12 -2 -19 81.99 4
 12 -2 -19 81.69 4
 12 2 -19 81.39 4
 12 2 -19 78.89 4
 14 -2 -19 21.5 1.3
 14 -2 -19 21.8 1.3
 14 -2 -19 21.4 1.3
 14 2 -19 22.3 1.2
 16 -2 -19 7.4 0.7
 16 2 -19 6.4 0.6
 16 -2 -19 7 0.7
 16 -2 -19 6.3 0.7
 -18 -2 19 15.3 0.9
 18 -2 -19 15.6 1
 18 -2 -19 17.1 1
 18 2 -19 14.9 1
 -20 -2 19 13.1 0.9
 20 -2 -19 15.3 1
 20 -2 -19 15.2 1
 -22 -2 19 29.3 1.6
 22 -2 -19 29.3 1.6
 -22 2 19 30.1 1.7
 22 -2 -19 30.1 1.6
 -24 -2 19 8.7 0.7
 -24 2 19 8.7 0.9
 -26 2 19 30.4 1.6
 -26 -2 19 27.8 1.6
 -26 2 19 28.4 1.6
 -28 2 19 2.9 0.8
 -28 -2 19 2.2 0.6
 -28 2 19 2 0.7
 -30 2 19 0.5 0.7
 -30 -2 19 0.2 0.5
 -30 2 19 0.6 0.6
 -32 2 19 6.2 0.8
 -32 -2 19 5.9 0.6
 -32 2 19 7.1 0.7
 -34 2 19 6.4 0.7
 -34 -2 19 4.8 0.6
 -34 2 19 6.8 0.6
 -36 2 19 0 0.4
 -36 2 19 0 0.4
 -38 2 19 2 0.4
 -38 2 19 1.9 0.3
 -17 -3 -19 2.6 0.4
 -17 -3 -19 2.8 0.3
 -15 -3 -19 4 0.5
 -15 -3 -19 4.3 0.5
 -13 -3 -19 31.5 1.7
 -13 -3 -19 31.5 1.7
 -11 -3 -19 4.8 0.7
 -11 -3 -19 5 0.7
 -9 -3 -19 6.5 0.8
 -9 -3 -19 7.4 0.8
 -7 -3 -19 15.3 1.1
 -7 -3 -19 13.7 1.1
 -5 -3 -19 18.9 1.3
 -5 -3 -19 18.8 1.3
 -3 -3 -19 3.2 0.6
 -3 -3 -19 2.6 0.7
 -1 -3 -19 25.9 1.5
 -1 -3 -19 27 1.5
 1 -3 -19 65.79 3.3
 1 -3 -19 64.39 3.3
 3 -3 -19 0 0.7
 3 3 -19 0.9 0.5
 3 -3 -19 0.6 0.6
 3 -3 -19 0.3 0.6
 5 -3 -19 87.79 4.3
 5 3 -19 81.89 4.2
 5 -3 -19 88.89 4.2
 5 -3 -19 85.49 4.2
 7 -3 -19 16.4 1.1
 7 3 -19 14.7 1.1
 7 -3 -19 16.3 1
 7 -3 -19 15.4 1
 7 3 -19 14.8 0.9
 9 -3 -19 30.8 1.7
 9 -3 -19 29.8 1.6
 9 3 -19 29.9 1.6
 11 -3 -19 5.4 0.7
 11 -3 -19 4.7 0.6
 11 3 -19 4.9 0.6
 11 -3 -19 5.5 0.7
 13 -3 -19 2.6 0.6
 13 -3 -19 2.1 0.7
 13 -3 -19 2.1 0.6
 15 -3 -19 4.3 0.6
 15 -3 -19 5.1 0.7
 -15 3 19 3.6 0.5
 15 -3 -19 3.5 0.6
 17 -3 -19 5.1 0.7
 17 -3 -19 5.7 0.7
 19 -3 -19 4.7 0.6
 19 -3 -19 3.5 0.6
 21 -3 -19 131.09 6.7
 -21 3 19 142.59 6.7
 21 -3 -19 140.39 6.7
 -23 3 19 3.8 0.7
 23 -3 -19 3.7 0.6
 -23 3 19 4.1 0.8
 25 3 -19 0.5 0.6
 -25 3 19 1.2 0.7
 -25 3 19 -0.7 0.7
 27 3 -19 6.5 0.7
 -27 3 19 7.7 0.8
 -27 3 19 6.8 0.9
 -29 3 19 104.49 5.1
 -29 3 19 103.59 5.1
 -31 3 19 0.6 0.6
 -31 3 19 1.7 0.7
 -33 3 19 3.2 0.6
 -33 3 19 2.8 0.6
 -35 3 19 13 0.8
 -35 3 19 12.4 0.8
 -37 3 19 3.7 0.4
 -37 3 19 5 0.4
 -16 -4 -19 2.3 0.3
 -14 -4 -19 0.2 0.4
 -14 -4 -19 0 0.4
 -12 -4 -19 0.2 0.5
 -10 -4 -19 21.3 1.3
 -8 -4 -19 6.6 0.8
 -6 -4 -19 1.5 0.5
 -6 -4 -19 2.9 0.8
 -6 -4 -19 2.2 0.7
 -4 -4 -19 39 2.2
 -4 -4 -19 44.8 2.2
 -4 -4 -19 40.6 2.2
 -2 -4 -19 3.9 0.7
 -2 -4 -19 4 0.8
 -2 -4 -19 3.7 0.7
 0 -4 -19 29.6 1.7
 0 -4 -19 32.4 1.7
 0 -4 -19 29.2 1.7
 2 -4 -19 2 0.6
 2 -4 -19 1.2 0.7
 2 4 -19 1.7 0.6
 2 -4 -19 2.9 0.7
 4 -4 -19 0.6 0.7
 4 4 -19 1.6 0.6
 4 -4 -19 0.9 0.6
 4 -4 -19 0.3 0.6
 6 -4 -19 -0.2 0.6
 6 4 -19 -0.2 0.6
 6 -4 -19 0.5 0.6
 6 -4 -19 -0.4 0.6
 8 4 -19 0.5 0.7
 8 -4 -19 1.3 0.5
 8 -4 -19 1.8 0.6
 10 -4 -19 2.9 0.7
 10 4 -19 3.3 0.8
 10 -4 -19 3.3 0.5
 10 -4 -19 2.4 0.6
 12 -4 -19 17.6 1.2
 12 4 -19 17 1.2
 12 -4 -19 17.6 1.1
 12 -4 -19 17.7 1.1
 14 -4 -19 9.6 0.9
 -14 4 19 8.4 0.7
 14 -4 -19 9.1 0.8
 14 -4 -19 7.6 0.7
 16 -4 -19 1 0.5
 16 -4 -19 1.6 0.7
 16 4 -19 2.5 0.8
 -16 4 19 1.3 0.5
 18 -4 -19 4.9 0.6
 18 4 -19 5.8 0.8
 18 -4 -19 4.9 0.7
 -18 4 19 4.5 0.6
 20 -4 -19 12.2 0.9
 20 4 -19 13.8 1
 -20 4 19 11.6 0.8
 20 -4 -19 11.6 0.9
 22 -4 -19 7.3 0.7
 22 4 -19 8.6 0.9
 -22 4 19 8 0.8
 -22 4 19 8.4 0.7
 24 4 -19 2.1 0.6
 -24 4 19 1.7 0.7
 -24 4 19 2.1 0.5
 -26 4 19 71.79 3.4
 26 4 -19 65.59 3.4
 -28 4 19 1.8 0.6
 -28 4 19 3 0.8
 -30 4 19 -0.7 0.6
 -30 4 19 -0.7 0.7
 -32 4 19 0.8 0.5
 -32 4 19 2.3 0.6
 -34 4 19 3.8 0.4
 -34 4 19 3.6 0.6
 -36 4 19 0.9 0.3
 -13 -5 -19 7.9 0.6
 -13 -5 -19 6.3 0.5
 -11 -5 -19 14.1 0.8
 -11 -5 -19 9.6 0.7
 -9 -5 -19 48 2.3
 -9 -5 -19 40.7 2.2
 -7 -5 -19 2.5 0.7
 -7 -5 -19 2.1 0.5
 -5 -5 -19 2.7 0.6
 -5 -5 -19 2.4 0.7
 -5 -5 -19 2.7 0.6
 -3 -5 -19 6.6 0.8
 -3 -5 -19 7 0.8
 -3 -5 -19 6.2 0.7
 -1 -5 -19 0.1 0.7
 -1 -5 -19 0.4 0.7
 -1 -5 -19 0.7 0.5
 1 -5 -19 8.5 0.9
 1 5 -19 7.3 0.8
 1 -5 -19 9.1 0.8
 1 -5 -19 7.6 0.7
 3 -5 -19 68.99 3.2
 3 -5 -19 63.29 3.2
 3 -5 -19 59.39 3.1
 5 -5 -19 0.1 0.7
 5 5 -19 1.6 0.7
 5 -5 -19 0.4 0.5
 5 -5 -19 0.4 0.6
 7 5 -19 36.5 1.9
 7 -5 -19 35.5 1.8
 7 -5 -19 31.5 1.8
 9 -5 -19 89.49 4.3
 9 5 -19 84.29 4.3
 9 -5 -19 86.59 4.3
 11 -5 -19 111.09 5.3
 11 5 -19 108.79 5.3
 11 -5 -19 105.59 5.3
 13 -5 -19 96.19 4.6
 13 -5 -19 88.59 4.5
 15 -5 -19 22 1.4
 15 5 -19 23.2 1.4
 -15 5 19 23.6 1.3
 15 -5 -19 21.6 1.3
 17 -5 -19 19.3 1.2
 17 5 -19 20 1.3
 -17 5 19 19.9 1.2
 17 -5 -19 18.4 1.1
 19 -5 -19 1.3 0.5
 19 -5 -19 1.5 0.6
 19 5 -19 2.5 0.8
 -19 5 19 1.8 0.6
 -19 5 19 1.5 0.7
 -21 5 19 7.6 0.7
 21 5 -19 7.9 0.9
 21 -5 -19 6.7 0.7
 -21 5 19 7.4 0.7
 -21 5 19 8.9 0.9
 23 5 -19 1.4 0.7
 -23 5 19 0.4 0.6
 -23 5 19 1.1 0.6
 -23 5 19 1.1 0.8
 25 5 -19 0.4 0.6
 -25 5 19 -0.3 0.6
 -25 5 19 -0.4 0.5
 -25 5 19 0.5 0.7
 -27 5 19 12.3 0.8
 -27 5 19 11.6 1
 -29 5 19 9.7 0.7
 -29 5 19 12 0.9
 -31 5 19 18 1
 -12 -6 -19 1.6 0.3
 -10 -6 -19 2.7 0.4
 -8 -6 -19 0 0.5
 -6 -6 -19 3.8 0.5
 -6 -6 -19 4.5 0.6
 -4 -6 -19 6.5 0.7
 -4 -6 -19 7 0.7
 -2 -6 -19 0.5 0.6
 -2 -6 -19 0.4 0.5
 0 -6 -19 8.6 0.8
 0 6 -19 7.1 0.7
 0 -6 -19 7.7 0.7
 2 -6 -19 26.9 1.6
 2 6 -19 24.3 1.5
 2 -6 -19 25.7 1.4
 4 -6 -19 18.2 1.2
 4 6 -19 17.1 1.2
 4 -6 -19 16.4 1.1
 6 -6 -19 33.7 1.8
 8 -6 -19 0 0.7
 8 -6 -19 0.3 0.5
 10 -6 -19 52.69 2.6
 10 6 -19 49.1 2.6
 10 -6 -19 46.7 2.5
 12 -6 -19 0.8 0.7
 -12 6 19 0.2 0.7
 14 -6 -19 24.8 1.5
 14 6 -19 29.4 1.7
 -14 6 19 26.9 1.5
 16 -6 -19 0.3 0.6
 16 6 -19 2.2 0.8
 -16 6 19 -0.2 0.6
 -16 6 19 0.8 0.7
 18 -6 -19 30.6 1.8
 18 6 -19 34.3 1.9
 -18 6 19 34.9 1.8
 -18 6 19 35.2 1.9
 20 6 -19 3.9 0.8
 -20 6 19 3.6 0.5
 -20 6 19 4.1 0.7
 -20 6 19 3.5 0.7
 -22 6 19 1.2 0.5
 -22 6 19 1.8 0.6
 -22 6 19 2.1 0.7
 -24 6 19 1.1 0.4
 -24 6 19 1.4 0.6
 -24 6 19 2.3 0.7
 -26 6 19 8.5 0.8
 -28 6 19 5 0.6
 -30 6 19 2.8 0.5
 -32 6 19 0 0.4
 -5 -7 -19 0.5 0.4
 -5 -7 -19 1 0.3
 -3 -7 -19 1.6 0.5
 -3 -7 -19 0.8 0.4
 -1 -7 -19 0.6 0.6
 -1 -7 -19 0 0.4
 1 -7 -19 2.5 0.7
 1 7 -19 1.7 0.6
 1 -7 -19 2 0.4
 3 -7 -19 -0.2 0.7
 3 7 -19 0.7 0.6
 5 7 -19 61.49 3.1
 7 -7 -19 0.1 0.7
 7 7 -19 0 0.8
 9 -7 -19 6.4 0.8
 9 7 -19 6.2 0.9
 -11 7 19 8.4 0.8
 11 -7 -19 9.8 0.8
 -11 7 19 9.7 0.9
 13 -7 -19 2.1 0.6
 -13 7 19 2.4 0.7
 -13 7 19 1.9 0.6
 15 -7 -19 -0.2 0.5
 15 7 -19 -0.6 0.8
 -15 7 19 -0.6 0.6
 -15 7 19 0.5 0.6
 17 -7 -19 5.1 0.6
 17 7 -19 5 0.8
 -17 7 19 5 0.7
 -17 7 19 5.6 0.7
 -19 7 19 -0.3 0.4
 19 7 -19 -0.3 0.7
 -19 7 19 0 0.6
 -19 7 19 -0.7 0.6
 21 7 -19 -0.1 0.6
 -21 7 19 0.2 0.5
 -21 7 19 0.1 0.5
 23 7 -19 6 0.6
 -23 7 19 7.3 0.7
 -23 7 19 8.4 0.7
 -25 7 19 14.6 0.9
 -27 7 19 0.6 0.4
 -29 -7 19 0.2 0.3
 -4 -8 -19 -0.6 0.3
 -2 -8 -19 0.2 0.4
 0 -8 -19 16.8 0.9
 0 8 -19 11.1 0.8
 2 8 -19 0.3 0.5
 4 -8 -19 11.1 0.8
 4 8 -19 8.4 0.8
 6 -8 -19 0.6 0.6
 6 8 -19 0.3 0.6
 -6 8 19 0.4 0.6
 8 -8 -19 8.4 0.8
 8 8 -19 8.7 0.8
 -8 8 19 10.7 0.8
 10 -8 -19 22.4 1.3
 10 8 -19 21.9 1.4
 -10 8 19 23.9 1.3
 12 -8 -19 4.7 0.6
 -12 8 19 5.5 0.7
 14 -8 -19 1 0.4
 14 8 -19 -0.3 0.7
 -14 8 19 0.8 0.6
 -16 8 19 0.4 0.4
 16 8 -19 0.4 0.6
 -16 8 19 0.5 0.5
 -18 8 19 1.8 0.4
 18 8 -19 2.4 0.6
 -18 8 19 2.7 0.5
 -18 8 19 1.8 0.4
 20 8 -19 1.8 0.5
 -20 8 19 1.9 0.5
 -20 8 19 2.3 0.4
 22 8 -19 0.2 0.3
 -22 8 19 -0.4 0.4
 -22 8 19 -0.2 0.3
 -26 -8 19 0.5 0.3
 -1 9 19 6.5 0.5
 -3 9 19 0.5 0.3
 5 9 -19 1 0.4
 7 -9 -19 4.9 0.5
 7 9 -19 4.3 0.5
 9 -9 -19 2.6 0.4
 9 9 -19 2.8 0.5
 -13 9 19 4.1 0.4
 -13 9 19 7 0.5
 -15 9 19 1.2 0.3
 -15 9 19 0.9 0.4
 -17 -9 19 2.1 0.3
 17 9 -19 2.8 0.4
 -17 9 19 3.4 0.4
 -19 9 19 0.5 0.3
 -16 0 -20 40.4 2
 -14 0 -20 2.1 0.5
 -12 0 -20 28.9 1.6
 -10 0 -20 126.59 6.4
 -10 0 -20 142.19 6.5
 -8 0 -20 6.4 0.8
 -8 0 -20 6.7 0.7
 -6 0 -20 3 0.8
 -6 0 -20 2.2 0.6
 -4 0 -20 124.09 6.1
 -4 0 -20 128.39 6.2
 -2 0 -20 104.59 5.1
 -2 0 -20 105.09 5.2
 0 0 -20 147.99 7.2
 0 0 -20 150.98 7.3
 2 0 -20 6.7 0.7
 2 0 -20 8 0.7
 2 0 -20 8.7 0.8
 4 0 -20 170.88 8.2
 4 0 -20 168.08 8.2
 4 0 -20 172.38 8.2
 6 0 -20 3.9 0.6
 6 0 -20 5.1 0.7
 6 0 -20 4.2 0.6
 8 0 -20 204.58 9.7
 8 0 -20 202.58 9.7
 8 0 -20 198.98 9.7
 10 0 -20 200.38 9.6
 10 0 -20 196.48 9.6
 10 0 -20 200.18 9.6
 12 0 -20 329.47 15.7
 12 0 -20 330.07 15.6
 12 0 -20 322.17 15.6
 14 0 -20 9.8 0.8
 14 0 -20 8.9 0.8
 16 0 -20 114.09 5.3
 16 0 -20 108.09 5.3
 16 0 -20 105.39 5.3
 18 0 -20 20.7 1.3
 -20 0 20 14 0.9
 20 0 -20 15.6 1
 -22 0 20 1.9 0.6
 -22 0 20 1.9 0.5
 -24 0 20 70.29 3.4
 -24 0 20 64.79 3.3
 -26 0 20 32.8 1.7
 -26 0 20 30.7 1.7
 -28 0 20 15.2 1
 -28 0 20 13.1 0.9
 -30 0 20 6.1 0.8
 -32 0 20 5.5 0.7
 -34 0 20 8.2 0.7
 -36 0 20 16 1
 -38 0 20 0.3 0.4
 -17 -1 -20 3.9 0.4
 -15 -1 -20 2.9 0.5
 -15 1 -20 2.1 0.4
 -13 1 -20 -0.4 0.5
 -13 -1 -20 0.2 0.6
 -13 -1 -20 0.5 0.4
 -11 -1 -20 8.3 0.7
 -11 1 -20 8.7 0.8
 -11 -1 -20 9.6 0.9
 -9 -1 -20 6.1 0.8
 -9 -1 -20 6 0.7
 -9 1 -20 5.1 0.7
 -7 -1 -20 12.6 1
 -7 -1 -20 13.9 1.1
 -7 1 -20 13 1
 -5 -1 -20 14.9 1.1
 -5 -1 -20 18.3 1.2
 -5 1 -20 17.6 1.1
 -3 -1 -20 13.1 1
 -3 1 -20 11.2 0.8
 -3 -1 -20 12.4 1
 -3 1 -20 12.1 0.9
 -1 -1 -20 9.9 0.9
 -1 1 -20 9.5 0.7
 -1 1 -20 8.7 0.8
 -1 -1 -20 9.4 0.9
 1 -1 -20 40.8 2.2
 1 -1 -20 44.9 2.2
 1 1 -20 42.5 2.2
 1 -1 -20 45 2.3
 1 1 -20 41.1 2.2
 3 -1 -20 1.2 0.6
 3 -1 -20 1 0.6
 3 1 -20 0.7 0.6
 3 1 -20 0.8 0.5
 5 -1 -20 38.5 2.1
 5 1 -20 39.5 2.1
 5 -1 -20 40.8 2.1
 5 1 -20 40 2.1
 5 1 -20 39.4 2.1
 7 -1 -20 131.89 6.5
 7 1 -20 131.59 6.4
 7 -1 -20 130.99 6.4
 7 1 -20 133.89 6.4
 7 1 -20 134.09 6.4
 9 1 -20 1.9 0.5
 9 -1 -20 1.7 0.6
 9 1 -20 2.1 0.6
 9 1 -20 1.6 0.6
 9 -1 -20 2.4 0.6
 11 -1 -20 14.4 1
 11 -1 -20 14.9 1
 11 -1 -20 15.3 1
 11 1 -20 14.6 1
 11 1 -20 15.2 1
 13 -1 -20 86.59 4.2
 13 -1 -20 85.49 4.2
 13 1 -20 83.99 4.2
 13 1 -20 86.19 4.2
 15 -1 -20 7.2 0.8
 15 -1 -20 8.4 0.8
 15 1 -20 8.3 0.7
 15 1 -20 8.2 0.7
 17 -1 -20 8.2 0.8
 17 1 -20 9.2 0.8
 17 -1 -20 8.9 0.8
 19 1 -20 3.7 0.6
 19 -1 -20 2.4 0.7
 -21 -1 20 82.09 4.1
 -21 1 20 82.69 4.2
 21 -1 -20 88.39 4.2
 23 -1 -20 -0.7 0.6
 -23 1 20 -0.1 0.7
 -23 -1 20 -0.1 0.6
 -23 1 20 -0.2 0.6
 -25 1 20 1.6 0.7
 -25 -1 20 1 0.6
 -25 1 20 0.9 0.6
 -27 1 20 12.3 1
 -27 -1 20 13.1 0.9
 -27 1 20 12.4 0.9
 -29 1 20 4.4 0.8
 -29 -1 20 5.2 0.7
 -29 1 20 4.6 0.7
 -31 1 20 0.5 0.7
 -31 -1 20 0.2 0.6
 -31 1 20 -0.2 0.6
 -33 1 20 0.9 0.6
 -33 -1 20 0.7 0.5
 -33 1 20 0.8 0.5
 -35 -1 20 24.5 1.3
 -35 1 20 22.1 1.2
 -37 -1 20 9.1 0.6
 -16 -2 -20 0.1 0.4
 -16 -2 -20 0.1 0.3
 -14 -2 -20 30.5 1.6
 -14 -2 -20 31.7 1.6
 -12 -2 -20 13.1 0.9
 -10 -2 -20 2.4 0.7
 -10 2 -20 1.2 0.5
 -8 -2 -20 22.3 1.3
 -8 2 -20 20.5 1.2
 -6 -2 -20 2.3 0.7
 -6 2 -20 1.6 0.6
 -4 -2 -20 34.1 1.8
 -4 2 -20 31.5 1.8
 -2 -2 -20 0.9 0.6
 -2 -2 -20 1.3 0.7
 -2 2 -20 0.1 0.6
 -2 -2 -20 0.4 0.8
 0 -2 -20 2.3 0.6
 0 -2 -20 1.6 0.7
 0 -2 -20 1.1 0.7
 0 2 -20 1.9 0.6
 2 -2 -20 29.6 1.7
 2 -2 -20 31.9 1.7
 2 -2 -20 30.8 1.7
 2 2 -20 28.4 1.6
 4 -2 -20 4 0.7
 4 2 -20 3.2 0.6
 4 -2 -20 3.3 0.7
 4 2 -20 3 0.6
 4 -2 -20 3.9 0.7
 6 -2 -20 19.2 1.2
 6 -2 -20 20.1 1.2
 6 2 -20 19.1 1.2
 8 -2 -20 78.19 3.8
 8 2 -20 74.89 3.7
 8 -2 -20 75.39 3.8
 8 2 -20 74.69 3.7
 10 -2 -20 62.09 3.1
 10 -2 -20 61.29 3.1
 10 2 -20 61.19 3
 10 2 -20 59.09 3
 12 2 -20 1.4 0.5
 12 -2 -20 0.1 0.6
 12 2 -20 1.2 0.5
 12 -2 -20 1 0.6
 14 -2 -20 0.5 0.6
 14 2 -20 0.1 0.5
 14 -2 -20 0 0.6
 14 -2 -20 0.6 0.6
 14 2 -20 0 0.5
 16 -2 -20 -0.4 0.6
 16 2 -20 -0.1 0.5
 16 -2 -20 -0.2 0.6
 16 -2 -20 0.1 0.6
 18 -2 -20 0.5 0.6
 18 2 -20 0.5 0.6
 -18 -2 20 -0.2 0.4
 18 -2 -20 0.6 0.6
 20 -2 -20 3.1 0.7
 20 -2 -20 2.9 0.7
 -20 -2 20 2.7 0.5
 -22 -2 20 18.9 1.1
 22 -2 -20 19.9 1.2
 -22 2 20 18.4 1.2
 22 -2 -20 20.2 1.2
 -24 -2 20 11.2 0.8
 -24 2 20 13.4 1
 -26 -2 20 6 0.6
 -26 2 20 5.9 0.8
 -28 -2 20 26.3 1.5
 -28 2 20 28.2 1.6
 -30 2 20 1.9 0.7
 -30 -2 20 1.4 0.5
 -30 2 20 1.2 0.6
 -32 2 20 3.9 0.7
 -32 -2 20 4.1 0.5
 -32 2 20 3.9 0.7
 -34 2 20 0.5 0.6
 -34 -2 20 0.6 0.4
 -34 2 20 -0.3 0.5
 -36 2 20 1.1 0.4
 -36 2 20 0.5 0.4
 -38 2 20 2 0.3
 -15 -3 -20 0.1 0.4
 -15 -3 -20 -0.5 0.3
 -13 -3 -20 0.6 0.5
 -13 -3 -20 0.5 0.5
 -11 -3 -20 14 1
 -11 -3 -20 14.2 1
 -9 -3 -20 7.4 0.8
 -9 -3 -20 7.5 0.8
 -7 -3 -20 3.7 0.8
 -7 -3 -20 2.7 0.7
 -5 -3 -20 0.7 0.7
 -5 -3 -20 1.3 0.7
 -3 -3 -20 72.89 3.8
 -3 -3 -20 81.19 3.9
 -3 -3 -20 80.19 3.9
 -1 -3 -20 5.5 0.7
 -1 -3 -20 4.5 0.8
 1 -3 -20 33.2 1.9
 1 -3 -20 36.2 1.9
 3 -3 -20 9.1 0.9
 3 3 -20 8 0.8
 3 -3 -20 10.5 0.9
 3 -3 -20 9.2 0.8
 5 -3 -20 7.7 0.8
 5 3 -20 6.8 0.8
 5 3 -20 7.6 0.7
 5 -3 -20 7.5 0.8
 5 -3 -20 8.6 0.8
 7 -3 -20 14.8 1.1
 7 3 -20 14.1 1
 7 -3 -20 14.5 1
 7 -3 -20 15.1 1
 7 3 -20 15.6 0.9
 9 -3 -20 15 1.1
 9 3 -20 14 1
 9 -3 -20 15.3 1
 9 -3 -20 13.9 1
 9 3 -20 13.2 0.9
 11 -3 -20 0.9 0.6
 11 3 -20 1 0.5
 11 -3 -20 0.7 0.6
 13 -3 -20 0.8 0.6
 13 -3 -20 0.1 0.7
 13 -3 -20 0.1 0.6
 15 -3 -20 4.3 0.7
 15 -3 -20 5 0.7
 15 -3 -20 4.2 0.6
 17 -3 -20 52.69 2.7
 17 -3 -20 52.49 2.7
 19 -3 -20 5.5 0.7
 19 -3 -20 4.7 0.7
 21 -3 -20 4 0.7
 21 -3 -20 2.8 0.6
 -21 3 20 3.4 0.8
 -23 3 20 3.5 0.7
 23 -3 -20 3 0.6
 -23 3 20 4.7 0.8
 -25 3 20 130.89 6.4
 25 3 -20 130.29 6.4
 -25 3 20 130.19 6.4
 27 3 -20 0.6 0.6
 -27 3 20 1.6 0.7
 -27 3 20 0.8 0.7
 -29 3 20 0.6 0.7
 -29 3 20 1.2 0.7
 -31 3 20 3.1 0.7
 -31 3 20 3.8 0.7
 -33 3 20 1.8 0.6
 -33 3 20 2.7 0.6
 -35 3 20 0.9 0.4
 -35 3 20 0.1 0.5
 -37 3 20 0.5 0.3
 -37 3 20 -0.1 0.3
 -14 -4 -20 0.1 0.3
 -14 -4 -20 0.7 0.3
 -12 -4 -20 1.2 0.5
 -12 -4 -20 1.4 0.5
 -10 -4 -20 1.9 0.6
 -8 -4 -20 9.4 0.8
 -6 -4 -20 2.2 0.6
 -4 -4 -20 -0.5 0.6
 -4 -4 -20 -0.9 0.8
 -4 -4 -20 0 0.6
 -2 -4 -20 3.1 0.7
 -2 -4 -20 3.8 0.8
 -2 -4 -20 3.2 0.7
 0 -4 -20 45.3 2.4
 0 -4 -20 49.6 2.5
 0 -4 -20 44.7 2.4
 2 -4 -20 3.1 0.7
 2 4 -20 2.5 0.6
 2 -4 -20 3 0.7
 2 -4 -20 3.1 0.7
 4 -4 -20 22.3 1.3
 4 4 -20 17.5 1.2
 4 -4 -20 20.2 1.3
 4 -4 -20 19.2 1.2
 6 -4 -20 30.5 1.7
 6 4 -20 30.6 1.7
 6 -4 -20 29.8 1.7
 6 -4 -20 29.7 1.6
 8 4 -20 2 0.7
 8 -4 -20 1.3 0.6
 8 -4 -20 2.6 0.7
 10 4 -20 15.4 1.2
 10 -4 -20 16 1.1
 10 -4 -20 16.4 1
 12 -4 -20 28.9 1.6
 12 4 -20 28.8 1.6
 12 -4 -20 27.1 1.6
 12 -4 -20 27 1.5
 14 -4 -20 11.7 1
 -14 4 20 9.5 0.8
 14 -4 -20 12.1 0.9
 14 -4 -20 12 0.8
 16 -4 -20 1.7 0.6
 16 -4 -20 1.4 0.7
 16 4 -20 2 0.8
 -16 4 20 2 0.5
 18 -4 -20 16.4 1.1
 18 4 -20 17.7 1.2
 -18 4 20 13.3 1
 18 -4 -20 16.2 1
 20 -4 -20 13 0.9
 20 4 -20 13.3 1
 -20 4 20 11.2 0.8
 20 -4 -20 12.9 0.9
 22 -4 -20 20.9 1.2
 22 4 -20 22.5 1.3
 -22 4 20 19.8 1.2
 22 -4 -20 21.2 1.2
 -24 4 20 26.3 1.4
 24 4 -20 24.1 1.5
 -24 4 20 22.3 1.3
 26 4 -20 7.3 0.7
 -26 4 20 7.9 0.8
 -26 4 20 7.7 0.9
 28 4 -20 0.7 0.5
 -28 4 20 0.1 0.6
 -28 4 20 1 0.7
 -30 4 20 8 0.7
 -30 4 20 8.7 0.8
 -32 4 20 7.8 0.6
 -32 4 20 7.9 0.7
 -34 4 20 3.3 0.4
 -34 4 20 3.9 0.5
 -36 4 20 0.6 0.3
 -13 -5 -20 20.5 1.1
 -11 -5 -20 29 1.4
 -11 -5 -20 24.5 1.3
 -9 -5 -20 3.8 0.5
 -9 -5 -20 6.3 0.6
 -7 -5 -20 0 0.5
 -7 -5 -20 0.8 0.6
 -5 -5 -20 9 0.7
 -5 -5 -20 9 0.8
 -5 -5 -20 9.2 0.7
 -3 -5 -20 -0.3 0.6
 -3 -5 -20 -0.1 0.5
 -3 -5 -20 -0.1 0.7
 -1 -5 -20 9.6 0.9
 -1 -5 -20 9.4 0.9
 -1 -5 -20 8 0.7
 1 -5 -20 9.8 0.9
 1 5 -20 8.7 0.8
 1 -5 -20 10.5 0.9
 1 -5 -20 9.4 0.8
 3 -5 -20 9 0.9
 3 -5 -20 8.9 0.8
 3 -5 -20 8.4 0.7
 5 -5 -20 31.6 1.7
 5 5 -20 28.2 1.7
 5 -5 -20 30.1 1.6
 5 -5 -20 26.8 1.5
 7 5 -20 0.4 0.7
 7 -5 -20 0.3 0.5
 7 -5 -20 0.5 0.6
 9 -5 -20 0.8 0.8
 9 5 -20 -0.1 0.7
 9 -5 -20 0.3 0.5
 9 -5 -20 0.6 0.6
 11 -5 -20 17 1.2
 11 5 -20 18.7 1.2
 11 -5 -20 15.9 1.1
 13 -5 -20 3.4 0.6
 13 -5 -20 3.1 0.8
 13 5 -20 3.4 0.9
 -13 5 20 2.8 0.6
 15 -5 -20 0.2 0.5
 15 -5 -20 0.2 0.7
 -15 5 20 0.3 0.6
 17 -5 -20 0.7 0.5
 17 -5 -20 2.3 0.6
 17 5 -20 0.7 0.8
 -17 5 20 2 0.6
 19 -5 -20 1.6 0.5
 19 -5 -20 1.3 0.6
 19 5 -20 1.5 0.8
 -19 5 20 1.3 0.6
 -19 5 20 1.1 0.8
 -21 5 20 13.1 0.9
 21 -5 -20 9.9 0.8
 21 5 -20 11.4 1
 -21 5 20 10.4 0.8
 -21 5 20 13.9 1
 23 5 -20 1.8 0.7
 -23 5 20 0.8 0.6
 -23 5 20 1.8 0.5
 -23 5 20 1.3 0.7
 25 5 -20 1.1 0.6
 -25 5 20 0.4 0.5
 -25 5 20 1.1 0.5
 -25 5 20 0.5 0.7
 -27 5 20 8.2 0.7
 -27 5 20 9.5 0.9
 -29 5 20 -0.1 0.5
 -31 5 20 0.5 0.4
 -33 5 20 0.1 0.2
 -8 -6 -20 3.3 0.4
 -6 -6 -20 0.6 0.4
 -6 -6 -20 0.8 0.5
 -4 -6 -20 -0.3 0.5
 -4 -6 -20 0.1 0.5
 -2 -6 -20 0 0.6
 -2 -6 -20 0.7 0.5
 0 -6 -20 0.6 0.7
 0 6 -20 0 0.5
 0 -6 -20 -0.1 0.6
 2 6 -20 10.2 0.9
 2 -6 -20 10.4 0.8
 4 -6 -20 5 0.8
 4 6 -20 3.1 0.7
 4 -6 -20 3.1 0.6
 6 -6 -20 2.3 0.6
 8 -6 -20 4.7 0.6
 8 -6 -20 4.9 0.8
 10 -6 -20 3.9 0.6
 10 -6 -20 4.6 0.8
 12 -6 -20 45.2 2.3
 12 6 -20 46 2.4
 -12 6 20 44 2.3
 12 -6 -20 41.2 2.2
 14 -6 -20 100.69 4.9
 -14 6 20 98.49 4.9
 16 -6 -20 11.6 0.9
 16 6 -20 12.1 1.1
 -16 6 20 12 0.9
 -16 6 20 12.1 1
 -18 6 20 0.3 0.7
 18 -6 -20 -0.5 0.5
 18 6 -20 -0.3 0.8
 -18 6 20 0.3 0.6
 20 -6 -20 1.3 0.5
 20 6 -20 0.2 0.7
 -20 6 20 0.5 0.5
 -20 6 20 1.1 0.6
 -20 6 20 0.5 0.7
 -22 6 20 5.7 0.6
 -22 6 20 6.1 0.7
 -22 6 20 6.6 0.8
 -24 6 20 1.3 0.4
 -24 6 20 3.1 0.5
 -24 6 20 2.1 0.6
 -26 6 20 6.1 0.5
 26 6 -20 5.6 0.6
 -28 6 20 1.7 0.5
 -30 6 20 -0.3 0.4
 -32 6 20 2.8 0.4
 -5 -7 -20 -0.2 0.3
 -5 -7 -20 0 0.3
 -3 -7 -20 0.6 0.5
 -3 -7 -20 0.5 0.3
 -1 -7 -20 1.9 0.6
 -1 -7 -20 1.9 0.4
 1 -7 -20 9.7 0.8
 1 7 -20 9.4 0.7
 1 -7 -20 9.1 0.6
 3 -7 -20 3.4 0.7
 3 7 -20 3.4 0.6
 5 7 -20 0.9 0.7
 7 -7 -20 3.5 0.7
 7 7 -20 2.1 0.7
 9 -7 -20 0.6 0.7
 9 7 -20 0.4 0.8
 -9 7 20 0.6 0.6
 -11 7 20 2.6 0.6
 11 -7 -20 2.1 0.6
 11 7 -20 1.6 0.8
 -11 7 20 2.1 0.6
 13 -7 -20 14.1 1
 -13 7 20 14.8 1
 -13 7 20 14.1 1
 15 -7 -20 13.6 1
 15 7 -20 16.1 1.1
 -15 7 20 15.4 1
 -15 7 20 14.8 1
 17 -7 -20 2.6 0.5
 17 7 -20 2.9 0.8
 -17 7 20 3 0.6
 -17 7 20 2.8 0.6
 19 7 -20 8.1 0.8
 -19 7 20 9 0.7
 -19 7 20 8.7 0.7
 21 7 -20 4.4 0.7
 -21 7 20 4.4 0.6
 -21 7 20 4.4 0.6
 23 7 -20 19.5 1.2
 -23 7 20 22.1 1.2
 -25 7 20 6.4 0.6
 -27 7 20 -0.3 0.4
 -29 7 20 0.9 0.3
 -2 -8 -20 2.1 0.4
 0 -8 -20 1 0.4
 2 -8 -20 -0.2 0.5
 4 8 -20 0.7 0.5
 -4 8 20 2.3 0.5
 6 -8 -20 30.4 1.6
 6 8 -20 28.8 1.6
 -6 8 20 31.9 1.6
 8 -8 -20 3.6 0.6
 8 8 -20 4.2 0.7
 -8 8 20 4.7 0.6
 10 -8 -20 9.1 0.7
 10 8 -20 10.6 0.9
 -10 8 20 10.7 0.8
 12 -8 -20 5.5 0.6
 -12 8 20 5.9 0.6
 14 -8 -20 2 0.4
 14 8 -20 2.5 0.6
 -14 8 20 1.2 0.5
 -16 8 20 0 0.4
 16 -8 -20 0 0.3
 16 8 -20 0.9 0.6
 -16 8 20 -0.3 0.5
 18 8 -20 0.9 0.5
 -18 8 20 0.3 0.5
 -18 8 20 0.7 0.3
 20 8 -20 2.1 0.5
 -20 8 20 3 0.5
 -20 8 20 2 0.4
 22 8 -20 1 0.3
 -22 8 20 2 0.4
 5 -9 -20 0.4 0.3
 7 -9 -20 5.6 0.4
 7 9 -20 4.6 0.5
 9 -9 -20 0.9 0.3
 9 9 -20 0.8 0.4
 -9 9 20 1.3 0.3
 -11 9 20 0 0.3
 13 9 -20 3.9 0.5
 -13 9 20 5 0.4
 15 9 -20 0.5 0.4
 -15 9 20 0.6 0.3
 -14 0 -21 -0.7 0.4
 -12 0 -21 -0.1 0.5
 -10 0 -21 0.3 0.6
 -10 0 -21 -0.4 0.4
 -8 0 -21 0.5 0.7
 -8 0 -21 -0.1 0.5
 -6 0 -21 -0.3 0.7
 -6 0 -21 0.3 0.5
 -4 0 -21 -0.5 0.7
 -4 0 -21 0.1 0.6
 -2 0 -21 0.4 0.6
 -2 0 -21 0.6 0.7
 0 0 -21 0.3 0.7
 0 0 -21 0.4 0.6
 2 0 -21 -0.2 0.5
 2 0 -21 -0.1 0.7
 2 0 -21 -0.1 0.6
 4 0 -21 0.3 0.6
 4 0 -21 -0.2 0.7
 4 0 -21 -0.4 0.6
 6 0 -21 0.3 0.6
 6 0 -21 -0.1 0.6
 6 0 -21 0.5 0.6
 8 0 -21 -0.6 0.6
 8 0 -21 0 0.6
 8 0 -21 -0.4 0.6
 10 0 -21 -0.5 0.7
 10 0 -21 0.3 0.6
 10 0 -21 0 0.6
 12 0 -21 0.3 0.6
 12 0 -21 0.7 0.7
 12 0 -21 -0.3 0.6
 14 0 -21 0.2 0.6
 14 0 -21 -0.4 0.7
 14 0 -21 0.3 0.6
 16 0 -21 1.1 0.6
 16 0 -21 -0.8 0.6
 18 0 -21 -0.2 0.6
 20 0 -21 -0.5 0.6
 -20 0 21 0.1 0.5
 22 0 -21 -0.2 0.7
 -22 0 21 -0.2 0.6
 -22 0 21 -0.6 0.5
 -24 0 21 0.1 0.6
 -24 0 21 0.1 0.5
 -26 0 21 0 0.6
 -26 0 21 0.5 0.5
 -28 0 21 -0.6 0.7
 -30 0 21 -0.5 0.7
 -32 0 21 -0.5 0.6
 -34 0 21 -0.2 0.5
 -36 0 21 0.3 0.4
 -38 0 21 -0.1 0.3
 -15 -1 -21 5 0.5
 -13 -1 -21 3.9 0.5
 -13 1 -21 3.7 0.4
 -13 -1 -21 3.5 0.4
 -11 -1 -21 25.4 1.5
 -11 -1 -21 30.8 1.6
 -11 1 -21 29 1.5
 -9 -1 -21 2.8 0.7
 -9 1 -21 2.5 0.6
 -9 -1 -21 2.4 0.6
 -7 1 -21 0 0.6
 -7 -1 -21 0.3 0.7
 -7 -1 -21 0.2 0.6
 -5 -1 -21 36.6 2
 -5 -1 -21 38.4 2.1
 -5 1 -21 35.1 2
 -3 -1 -21 2.1 0.8
 -3 1 -21 1.5 0.7
 -3 -1 -21 1.9 0.7
 -3 1 -21 1.3 0.5
 -1 -1 -21 79.69 3.9
 -1 1 -21 72.69 3.8
 -1 -1 -21 82.39 3.9
 -1 1 -21 78.59 3.9
 1 -1 -21 28.6 1.6
 1 -1 -21 32 1.7
 1 1 -21 27.6 1.6
 1 -1 -21 33.8 1.7
 1 1 -21 29.8 1.7
 3 -1 -21 407.36 19.9
 3 -1 -21 418.56 19.9
 3 1 -21 414.56 19.8
 3 1 -21 423.76 19.9
 5 -1 -21 48.4 2.6
 5 -1 -21 50.59 2.6
 5 1 -21 49.2 2.5
 5 1 -21 52.09 2.6
 7 -1 -21 32.1 1.8
 7 -1 -21 31.6 1.8
 7 1 -21 31.1 1.7
 7 1 -21 33.2 1.8
 9 -1 -21 18.7 1.2
 9 -1 -21 19.4 1.2
 9 1 -21 18.2 1.1
 9 1 -21 18.9 1.2
 11 -1 -21 174.28 8.2
 11 1 -21 165.28 8.1
 11 -1 -21 167.38 8.2
 11 1 -21 169.88 8.2
 13 -1 -21 7.6 0.8
 13 1 -21 7 0.7
 13 1 -21 8.1 0.8
 13 -1 -21 7.9 0.8
 15 1 -21 1.4 0.6
 15 -1 -21 0.8 0.7
 15 -1 -21 1.5 0.6
 15 1 -21 1.4 0.6
 17 -1 -21 10.5 0.9
 17 1 -21 10.2 0.8
 17 -1 -21 10.3 0.9
 19 -1 -21 451.85 21.4
 19 1 -21 443.96 21.4
 21 1 -21 37.3 2
 -21 -1 21 34.7 1.9
 -21 1 21 35.5 1.9
 21 -1 -21 39.2 2
 -23 1 21 37.8 2
 -23 -1 21 36.9 1.9
 -23 1 21 34 1.9
 23 -1 -21 36.8 2
 -25 1 21 46.9 2.4
 -25 -1 21 46.3 2.3
 -25 1 21 43 2.3
 -27 1 21 1.6 0.7
 -27 -1 21 1 0.6
 -27 1 21 0.6 0.6
 -29 1 21 7.4 0.8
 -29 -1 21 6.6 0.7
 -29 1 21 6.4 0.7
 -31 1 21 8.3 0.8
 -31 -1 21 6.9 0.7
 -31 1 21 7 0.7
 -33 1 21 2.5 0.6
 -33 -1 21 1.4 0.5
 -33 1 21 1.5 0.5
 -35 1 21 -0.1 0.5
 -35 -1 21 -0.3 0.4
 -35 1 21 -0.1 0.4
 -37 1 21 0.3 0.4
 -37 -1 21 0.6 0.3
 -14 -2 -21 11.5 0.7
 -14 -2 -21 12.9 0.8
 -12 -2 -21 0 0.4
 -10 -2 -21 0.1 0.6
 -8 -2 -21 16.1 1
 -8 2 -21 12 0.9
 -6 -2 -21 0.6 0.7
 -6 2 -21 1 0.5
 -4 -2 -21 18.3 1.2
 -4 2 -21 16.5 1.1
 -2 -2 -21 1 0.8
 -2 -2 -21 0.4 0.7
 -2 2 -21 1 0.6
 0 -2 -21 -0.9 0.6
 0 -2 -21 -1.1 0.8
 0 -2 -21 -0.4 0.7
 0 2 -21 0.5 0.6
 2 -2 -21 14.7 1
 2 -2 -21 15.7 1.1
 2 -2 -21 15.6 1.1
 2 2 -21 14 1
 4 -2 -21 4.4 0.7
 4 2 -21 3.3 0.6
 4 -2 -21 4.6 0.8
 4 2 -21 4.5 0.6
 4 -2 -21 4.5 0.7
 6 -2 -21 2.6 0.7
 6 -2 -21 2.1 0.7
 6 2 -21 2.8 0.6
 6 -2 -21 1.5 0.7
 8 2 -21 59.59 3
 8 -2 -21 59.59 3.1
 8 -2 -21 61.89 3.1
 8 2 -21 62.49 3.1
 10 -2 -21 12.2 1
 10 -2 -21 13.4 1
 10 2 -21 12.4 0.9
 10 2 -21 12.9 0.9
 12 -2 -21 23 1.4
 12 2 -21 23.5 1.3
 12 2 -21 22 1.3
 14 -2 -21 1.6 0.6
 14 2 -21 2 0.5
 14 -2 -21 1.5 0.7
 14 -2 -21 1.8 0.6
 14 2 -21 2.6 0.6
 16 -2 -21 17 1.1
 16 -2 -21 17.7 1.1
 16 -2 -21 16.6 1.1
 16 2 -21 16.1 1
 18 -2 -21 4.9 0.7
 18 2 -21 4.4 0.6
 18 -2 -21 4.1 0.7
 -20 -2 21 53.89 2.8
 20 -2 -21 55.29 2.9
 20 -2 -21 61.89 2.9
 -22 -2 21 34.8 1.9
 -22 2 21 38.3 2
 22 -2 -21 40.2 2
 -24 -2 21 37.5 2
 -24 2 21 41.4 2.1
 -26 -2 21 0.1 0.5
 -26 2 21 0 0.7
 -28 -2 21 2.1 0.5
 -28 2 21 2.5 0.7
 30 2 -21 18.8 1.1
 -30 -2 21 16.9 1.1
 -30 2 21 19.7 1.2
 -32 -2 21 7.8 0.6
 -32 2 21 8.6 0.8
 -34 2 21 2 0.6
 -34 -2 21 2.1 0.4
 -34 2 21 1.8 0.5
 -36 2 21 2.4 0.5
 -36 2 21 2 0.4
 -38 2 21 0 0.3
 -13 -3 -21 2.9 0.5
 -13 -3 -21 1.8 0.4
 -11 -3 -21 0.8 0.5
 -11 -3 -21 0.1 0.5
 -9 -3 -21 30.7 1.7
 -9 -3 -21 30.7 1.7
 -7 -3 -21 19.9 1.3
 -7 -3 -21 19.2 1.2
 -5 -3 -21 2.3 0.7
 -5 -3 -21 2.5 0.7
 -3 -3 -21 30.3 1.8
 -3 -3 -21 36.4 1.9
 -3 -3 -21 36 1.9
 -1 -3 -21 18.9 1.2
 -1 -3 -21 19.8 1.3
 1 -3 -21 9 0.9
 1 -3 -21 9.9 0.9
 3 -3 -21 93.69 4.3
 3 -3 -21 93.19 4.3
 5 3 -21 7.6 0.8
 5 -3 -21 9.5 0.9
 5 3 -21 9.4 0.7
 5 -3 -21 9.4 0.9
 7 -3 -21 50.69 2.6
 7 3 -21 44.7 2.5
 7 -3 -21 51.29 2.5
 7 -3 -21 49.2 2.5
 7 3 -21 48.3 2.5
 9 -3 -21 41.7 2.2
 9 3 -21 40.3 2.2
 9 -3 -21 40.6 2.2
 9 -3 -21 40.8 2.1
 9 3 -21 39.6 2.1
 11 -3 -21 29.9 1.6
 11 -3 -21 26.7 1.6
 11 3 -21 29 1.6
 13 -3 -21 140.89 6.9
 13 -3 -21 141.69 6.8
 13 -3 -21 140.09 6.8
 15 -3 -21 77.89 3.9
 15 -3 -21 76.19 3.8
 15 -3 -21 77.39 3.8
 17 -3 -21 36.2 2
 17 -3 -21 35.6 1.9
 19 -3 -21 0.4 0.6
 19 -3 -21 1 0.7
 21 -3 -21 25 1.5
 -21 3 21 24.3 1.5
 21 -3 -21 25.8 1.4
 23 -3 -21 3.8 0.7
 23 -3 -21 3.3 0.6
 -23 3 21 3 0.8
 -25 3 21 44.7 2.3
 25 3 -21 44.6 2.4
 -25 3 21 44.1 2.4
 27 3 -21 1.7 0.6
 -27 3 21 1 0.7
 -27 3 21 2.7 0.7
 29 3 -21 -0.1 0.5
 -29 3 21 -0.1 0.7
 -29 3 21 -0.2 0.7
 -31 3 21 29.4 1.6
 -31 3 21 30 1.6
 -33 3 21 20.6 1.2
 -33 3 21 20.2 1.2
 -35 3 21 1.2 0.4
 -35 3 21 0.2 0.4
 -37 3 21 1.1 0.3
 -37 3 21 1.3 0.3
 -12 -4 -21 1 0.4
 -12 -4 -21 1.3 0.4
 -10 -4 -21 0.5 0.5
 -10 -4 -21 0 0.5
 -8 -4 -21 11.1 0.8
 -6 -4 -21 11 0.9
 -4 -4 -21 7.2 0.7
 -4 -4 -21 6.7 0.7
 -2 -4 -21 89.49 4.5
 -2 -4 -21 95.89 4.5
 -2 -4 -21 90.19 4.5
 0 -4 -21 23.3 1.4
 0 -4 -21 25.5 1.5
 0 -4 -21 22.6 1.4
 2 -4 -21 20.2 1.3
 2 -4 -21 20 1.3
 2 -4 -21 18.5 1.2
 4 -4 -21 -0.6 0.7
 4 4 -21 0.1 0.6
 4 -4 -21 -0.6 0.6
 4 -4 -21 -0.6 0.7
 6 -4 -21 2.6 0.8
 6 4 -21 3 0.7
 6 -4 -21 2.4 0.6
 6 -4 -21 2.2 0.7
 8 -4 -21 2.6 0.8
 8 4 -21 3.1 0.8
 8 -4 -21 4.1 0.6
 8 -4 -21 3.7 0.7
 10 4 -21 16.6 1.2
 10 -4 -21 16.9 1.1
 10 -4 -21 16.4 1.1
 12 -4 -21 66.29 3.2
 12 4 -21 58.09 3.2
 12 -4 -21 63.39 3.1
 12 -4 -21 58.69 3.1
 14 -4 -21 10.1 0.9
 14 4 -21 9.3 1
 -14 4 21 7.8 0.7
 14 -4 -21 9.8 0.8
 14 -4 -21 9.2 0.7
 16 -4 -21 3.5 0.6
 16 -4 -21 3.5 0.7
 -16 4 21 3.3 0.5
 18 -4 -21 1.2 0.6
 18 4 -21 1.2 0.8
 18 -4 -21 1.2 0.7
 -18 4 21 0.3 0.5
 20 -4 -21 0.4 0.5
 20 4 -21 -0.2 0.8
 20 -4 -21 -0.2 0.6
 -20 4 21 -0.1 0.5
 22 -4 -21 1 0.5
 22 4 -21 0.9 0.7
 22 -4 -21 0.6 0.5
 24 4 -21 1.2 0.7
 -24 4 21 1.7 0.7
 -24 4 21 2.1 0.8
 -26 4 21 17.3 1.1
 26 4 -21 15.3 1.1
 -26 4 21 16.9 1.2
 -28 4 21 13.1 0.9
 -28 4 21 14.2 1
 -30 4 21 0.2 0.5
 -30 4 21 0.1 0.6
 -32 4 21 6.2 0.6
 -32 4 21 7.5 0.7
 -34 4 21 0.5 0.3
 -34 4 21 0.3 0.4
 -36 4 21 4.3 0.4
 -11 -5 -21 11.3 0.7
 -9 -5 -21 3.2 0.4
 -9 -5 -21 3.9 0.5
 -7 -5 -21 11.7 0.8
 -7 -5 -21 10.6 0.7
 -5 -5 -21 2.3 0.5
 -5 -5 -21 3 0.5
 -5 -5 -21 3.8 0.6
 -3 -5 -21 2.3 0.6
 -3 -5 -21 1.8 0.5
 -3 -5 -21 3.7 0.7
 -1 -5 -21 1.9 0.6
 -1 -5 -21 0.6 0.5
 -1 -5 -21 0.7 0.6
 1 -5 -21 0 0.7
 1 -5 -21 0.9 0.5
 1 -5 -21 -0.2 0.7
 3 -5 -21 7.9 0.9
 3 -5 -21 5.7 0.6
 3 -5 -21 6.7 0.8
 5 -5 -21 3.8 0.8
 5 -5 -21 2.9 0.6
 5 -5 -21 4.2 0.7
 7 -5 -21 -0.6 0.8
 7 5 -21 -0.3 0.7
 7 -5 -21 0.2 0.5
 7 -5 -21 0.7 0.6
 9 5 -21 2.7 0.8
 9 -5 -21 2.3 0.5
 9 -5 -21 3 0.6
 11 -5 -21 21.4 1.3
 11 5 -21 19.5 1.3
 11 -5 -21 18.4 1.1
 11 -5 -21 16.5 1.1
 13 -5 -21 -0.3 0.5
 13 -5 -21 -0.4 0.7
 13 5 -21 -1.2 0.8
 -13 5 21 -0.1 0.6
 15 -5 -21 14.5 1
 -15 5 21 12.1 0.9
 15 -5 -21 11.9 0.9
 17 -5 -21 1.7 0.5
 17 -5 -21 1.8 0.7
 17 5 -21 1.8 0.9
 -17 5 21 2.3 0.6
 19 -5 -21 22.5 1.3
 19 5 -21 26.5 1.5
 -19 5 21 23.4 1.3
 -19 5 21 24.3 1.4
 19 -5 -21 20.2 1.3
 21 5 -21 0.8 0.7
 21 -5 -21 1.1 0.5
 -21 5 21 1 0.5
 -21 5 21 1.3 0.8
 -23 5 21 26.6 1.5
 23 5 -21 28.1 1.6
 -23 5 21 24.9 1.5
 -23 5 21 30.5 1.6
 25 5 -21 0.6 0.6
 -25 5 21 0.5 0.5
 -25 5 21 0.6 0.5
 -25 5 21 -0.5 0.7
 -27 5 21 13 0.8
 27 5 -21 12.2 0.8
 -29 5 21 0.2 0.4
 -31 5 21 3.4 0.4
 -8 -6 -21 1.5 0.3
 -6 -6 -21 -0.2 0.4
 -4 -6 -21 1.3 0.4
 -4 -6 -21 0.8 0.5
 -2 -6 -21 0.3 0.5
 -2 -6 -21 0.7 0.5
 0 -6 -21 5.6 0.7
 0 -6 -21 5.7 0.6
 2 -6 -21 0.8 0.7
 2 6 -21 -0.3 0.5
 2 -6 -21 0.3 0.5
 4 -6 -21 1.1 0.7
 4 6 -21 1 0.6
 4 -6 -21 0.3 0.5
 6 6 -21 10.2 0.9
 6 -6 -21 9.5 0.8
 8 -6 -21 3.4 0.6
 10 -6 -21 2.7 0.5
 10 -6 -21 4.7 0.8
 12 -6 -21 41.2 2.1
 -12 6 21 39.4 2
 12 -6 -21 34.3 1.9
 14 -6 -21 6.6 0.8
 -14 6 21 6 0.7
 16 -6 -21 17.6 1.2
 16 6 -21 21 1.3
 -16 6 21 19.7 1.2
 -16 6 21 19 1.2
 18 -6 -21 8.5 0.8
 18 6 -21 9.1 1
 -18 6 21 9.6 0.8
 -18 6 21 10.3 0.9
 20 -6 -21 1.2 0.5
 20 6 -21 0.8 0.7
 -20 6 21 1.6 0.5
 -20 6 21 2.1 0.5
 -20 6 21 2.3 0.7
 -22 6 21 0.1 0.5
 -22 6 21 0.4 0.5
 -22 6 21 -0.3 0.6
 -24 6 21 0.8 0.4
 -24 6 21 1.1 0.5
 -24 6 21 1.5 0.6
 -26 6 21 5.9 0.5
 26 6 -21 4.9 0.6
 -26 6 21 6.5 0.7
 -28 6 21 2 0.5
 -30 6 21 3.8 0.5
 -32 6 21 2.6 0.3
 -3 -7 -21 1.8 0.4
 -1 -7 -21 2 0.5
 -1 -7 -21 2.1 0.4
 1 -7 -21 3.9 0.4
 1 -7 -21 4.8 0.6
 3 -7 -21 0.7 0.6
 3 7 -21 0.2 0.5
 5 7 -21 2.8 0.6
 7 -7 -21 51.49 2.6
 7 7 -21 48.5 2.6
 9 -7 -21 1.1 0.7
 9 7 -21 1.7 0.7
 -9 7 21 1.2 0.6
 11 -7 -21 1.3 0.6
 11 7 -21 0.9 0.8
 -11 7 21 1.5 0.6
 -11 7 21 1.4 0.5
 13 -7 -21 19.5 1.2
 -13 7 21 20.8 1.2
 -13 7 21 20.4 1.2
 15 -7 -21 18.8 1.2
 15 7 -21 21.8 1.3
 -15 7 21 20.3 1.2
 -15 7 21 20.7 1.2
 17 -7 -21 4 0.5
 17 7 -21 4.5 0.8
 -17 7 21 3.7 0.6
 -17 7 21 4.9 0.6
 19 7 -21 1.9 0.6
 -19 7 21 1.6 0.5
 -19 7 21 1.2 0.5
 21 7 -21 27.6 1.5
 -21 7 21 28 1.5
 -21 7 21 28.2 1.5
 23 7 -21 1.1 0.5
 -23 7 21 1.1 0.4
 -23 7 21 1.3 0.5
 -25 7 21 2.3 0.4
 -27 7 21 0 0.3
 0 -8 -21 2.6 0.4
 0 8 21 2 0.3
 2 -8 -21 -0.4 0.4
 -2 8 21 -0.1 0.4
 4 8 -21 5.9 0.6
 -4 8 21 8.6 0.6
 6 -8 -21 3.7 0.5
 6 8 -21 2.6 0.5
 -6 8 21 4 0.5
 8 -8 -21 0.7 0.5
 8 8 -21 0 0.5
 -8 8 21 0.2 0.5
 10 -8 -21 0.9 0.5
 10 8 -21 0.9 0.6
 -10 8 21 1.5 0.5
 12 -8 -21 10.1 0.7
 12 8 -21 10.8 0.8
 -12 8 21 11.4 0.7
 14 -8 -21 9.9 0.7
 -14 8 21 12.3 0.8
 16 -8 -21 0.3 0.3
 16 8 -21 -0.2 0.5
 -16 8 21 0.5 0.4
 18 8 -21 15.8 1
 -18 8 21 17.3 1
 20 8 -21 2.1 0.4
 -20 8 21 2.5 0.4
 -22 8 21 0.1 0.3
 -24 -8 21 0.5 0.3
 11 9 -21 -0.1 0.3
 -11 9 21 0.3 0.3
 -13 9 21 0.4 0.3
 -14 0 -22 0.9 0.3
 -12 0 -22 1.6 0.5
 -10 0 -22 28.2 1.5
 -8 0 -22 52.89 2.8
 -8 0 -22 63.99 2.9
 -6 0 -22 152.38 7.7
 -6 0 -22 169.68 7.7
 -4 0 -22 70.19 3.6
 -4 0 -22 74.79 3.6
 -2 0 -22 3.1 0.8
 -2 0 -22 2.2 0.6
 0 0 -22 72.09 3.7
 0 0 -22 76.19 3.7
 2 0 -22 119.59 6.1
 2 0 -22 129.69 6.2
 2 0 -22 132.19 6.2
 4 0 -22 0.6 0.6
 4 0 -22 0.1 0.7
 4 0 -22 -0.1 0.6
 6 0 -22 27.3 1.6
 6 0 -22 28.6 1.6
 6 0 -22 28.3 1.6
 8 0 -22 8.3 0.8
 8 0 -22 9 0.8
 8 0 -22 9.3 0.9
 10 0 -22 16.3 1.1
 10 0 -22 16.6 1.1
 10 0 -22 17 1.1
 12 0 -22 0.6 0.6
 12 0 -22 1.1 0.7
 12 0 -22 1 0.6
 14 0 -22 5.2 0.7
 14 0 -22 5.3 0.8
 14 0 -22 4.5 0.7
 16 0 -22 2.4 0.7
 16 0 -22 2.9 0.7
 18 0 -22 79.09 3.9
 -20 0 22 36.7 2
 20 0 -22 41.5 2.1
 -22 0 22 10 0.8
 -22 0 22 8.7 0.7
 22 0 -22 10.2 0.9
 -24 0 22 31 1.6
 -24 0 22 25.6 1.5
 -26 0 22 30.8 1.6
 -26 0 22 26.9 1.5
 -28 0 22 1.7 0.7
 -30 0 22 13.9 1
 -32 0 22 0.4 0.6
 -34 0 22 26.3 1.4
 -36 0 22 8.7 0.6
 -38 0 22 0.2 0.3
 -13 -1 -22 -0.3 0.4
 -11 -1 -22 1.2 0.5
 -11 1 -22 1 0.4
 -11 -1 -22 0.4 0.4
 -9 -1 -22 11.8 0.8
 -9 -1 -22 13.4 0.9
 -9 1 -22 11.4 0.8
 -7 -1 -22 2.6 0.7
 -7 1 -22 2.8 0.6
 -7 -1 -22 3.2 0.6
 -5 -1 -22 5.3 0.8
 -5 1 -22 5.3 0.7
 -5 -1 -22 5.3 0.7
 -3 -1 -22 3 0.8
 -3 1 -22 3.1 0.7
 -3 -1 -22 2.1 0.7
 -1 -1 -22 72.29 3.5
 -1 1 -22 63.69 3.4
 -1 -1 -22 73.99 3.5
 -1 1 -22 69.69 3.5
 1 -1 -22 67.19 3.6
 1 -1 -22 78.09 3.7
 1 1 -22 68.99 3.6
 1 -1 -22 79.49 3.7
 1 1 -22 74.89 3.7
 3 -1 -22 106.39 5.3
 3 -1 -22 114.79 5.3
 3 1 -22 104.29 5.3
 3 -1 -22 109.19 5.3
 3 1 -22 107.49 5.3
 5 -1 -22 5.1 0.8
 5 1 -22 5.2 0.7
 5 -1 -22 5.2 0.8
 5 1 -22 4.9 0.6
 7 -1 -22 137.49 6.7
 7 -1 -22 138.49 6.7
 7 1 -22 138.19 6.7
 7 1 -22 138.29 6.7
 9 -1 -22 38.4 2.1
 9 -1 -22 41.1 2.1
 9 1 -22 37.7 2
 9 1 -22 37.6 2.1
 11 -1 -22 19.5 1.3
 11 -1 -22 19.6 1.2
 11 1 -22 19.2 1.2
 11 1 -22 17.3 1.2
 13 -1 -22 0.6 0.7
 13 1 -22 1.1 0.6
 13 -1 -22 0.1 0.7
 13 1 -22 0.9 0.6
 15 -1 -22 102.79 5
 15 -1 -22 102.99 5
 15 1 -22 102.49 5
 15 1 -22 101.89 5
 17 1 -22 6.6 0.7
 17 -1 -22 6.3 0.9
 17 -1 -22 5.9 0.8
 19 1 -22 4.6 0.7
 19 -1 -22 5.1 0.8
 21 1 -22 100.19 4.7
 -21 -1 22 95.69 4.7
 -21 1 22 92.79 4.7
 -23 1 22 20.5 1.3
 -23 -1 22 19.5 1.2
 -23 1 22 19.4 1.2
 23 -1 -22 23 1.3
 -25 1 22 22.3 1.3
 -25 -1 22 22.5 1.3
 -25 1 22 20.5 1.3
 -27 1 22 24 1.4
 -27 -1 22 22 1.3
 -27 1 22 19.6 1.3
 -29 1 22 4.6 0.7
 -29 -1 22 3.9 0.6
 -29 1 22 2.6 0.6
 -31 1 22 0.7 0.6
 -31 -1 22 0.8 0.5
 -31 1 22 0.9 0.5
 -33 1 22 5.9 0.7
 -33 -1 22 5.1 0.6
 -33 1 22 5.4 0.5
 -35 -1 22 0.7 0.4
 -35 1 22 0.3 0.5
 -37 1 22 0.3 0.4
 -37 -1 22 0.3 0.3
 -14 -2 -22 1.8 0.3
 -12 -2 -22 0.8 0.5
 -12 -2 -22 -0.2 0.4
 -10 -2 -22 11.2 0.8
 -8 -2 -22 45.1 2.1
 -8 2 -22 37.2 2
 -6 2 -22 2.6 0.5
 -6 -2 -22 3.7 0.7
 -4 -2 -22 34.1 1.8
 -4 2 -22 29 1.7
 -2 -2 -22 32.7 1.8
 -2 2 -22 29.8 1.7
 0 -2 -22 14.7 1
 0 -2 -22 17.1 1.1
 0 2 -22 14.8 1
 2 -2 -22 44.8 2.5
 2 -2 -22 51.69 2.5
 2 -2 -22 48.7 2.5
 2 2 -22 47 2.5
 4 -2 -22 12.1 1
 4 -2 -22 12.8 1
 4 -2 -22 13.2 1
 4 2 -22 11.5 0.9
 6 -2 -22 19.7 1.3
 6 2 -22 17.5 1.2
 6 -2 -22 19.6 1.3
 6 -2 -22 20.4 1.2
 6 2 -22 19.2 1.2
 8 2 -22 0.3 0.5
 8 -2 -22 0 0.7
 8 -2 -22 0.3 0.7
 8 2 -22 -0.1 0.6
 10 -2 -22 23.6 1.4
 10 -2 -22 24.1 1.4
 10 2 -22 22.6 1.3
 10 2 -22 22.1 1.3
 12 -2 -22 31.6 1.7
 12 -2 -22 29.6 1.6
 12 2 -22 29.4 1.6
 12 2 -22 27.4 1.6
 14 -2 -22 144.09 6.9
 14 -2 -22 146.29 6.9
 14 2 -22 137.49 6.9
 16 -2 -22 3 0.7
 16 2 -22 2.5 0.6
 16 -2 -22 3.2 0.7
 16 -2 -22 3.7 0.7
 18 -2 -22 41.2 2.1
 18 -2 -22 38.8 2.1
 18 2 -22 37.5 2
 20 -2 -22 11.9 1
 20 -2 -22 14.1 1
 -22 -2 22 72.49 3.8
 -22 2 22 81.59 3.9
 22 -2 -22 83.49 3.9
 -24 -2 22 3.5 0.5
 -24 2 22 5.1 0.7
 -26 -2 22 7 0.7
 -26 2 22 7.8 0.8
 -28 -2 22 19.9 1.2
 -28 2 22 20.6 1.2
 30 2 -22 0.4 0.5
 -30 -2 22 -0.4 0.5
 -30 2 22 -0.4 0.6
 -32 -2 22 21.2 1.2
 -32 2 22 23.8 1.3
 -34 -2 22 14.8 0.9
 -34 2 22 16.7 0.9
 -36 2 22 3.9 0.5
 -36 2 22 2.9 0.4
 -38 2 22 0.1 0.3
 -13 -3 -22 -0.3 0.3
 -11 -3 -22 0.3 0.4
 -11 -3 -22 0.3 0.4
 -9 -3 -22 2.4 0.6
 -9 -3 -22 3 0.6
 -7 -3 -22 0.5 0.6
 -7 -3 -22 0.5 0.6
 -5 -3 -22 4.4 0.8
 -5 -3 -22 4.8 0.8
 -3 -3 -22 28 1.6
 -3 -3 -22 24.5 1.5
 -1 -3 -22 4.1 0.7
 -1 -3 -22 5.2 0.8
 -1 -3 -22 5.2 0.8
 1 -3 -22 2.6 0.7
 1 -3 -22 3 0.7
 3 -3 -22 34.3 1.9
 3 -3 -22 34.7 1.9
 5 3 -22 10.5 0.8
 5 -3 -22 9.5 0.9
 5 -3 -22 12.3 0.9
 5 3 -22 10 0.8
 7 -3 -22 2.2 0.8
 7 3 -22 1.5 0.7
 7 -3 -22 2.3 0.7
 7 3 -22 1.8 0.5
 7 -3 -22 2.1 0.7
 9 -3 -22 5 0.8
 9 3 -22 4.1 0.8
 9 -3 -22 4.9 0.7
 9 3 -22 4.3 0.6
 9 -3 -22 4.2 0.8
 11 3 -22 5 0.8
 11 -3 -22 4.5 0.7
 11 -3 -22 4.8 0.8
 13 -3 -22 110.09 5.6
 13 -3 -22 114.29 5.5
 13 -3 -22 114.59 5.5
 15 -3 -22 4.3 0.7
 15 -3 -22 5.6 0.8
 15 -3 -22 3.5 0.7
 17 -3 -22 35.1 1.9
 17 -3 -22 33.7 1.9
 19 -3 -22 23.5 1.4
 19 -3 -22 23.1 1.4
 21 -3 -22 78.09 3.9
 -21 3 22 77.79 3.9
 21 -3 -22 79.59 3.9
 -23 3 22 31.1 1.7
 23 -3 -22 28.7 1.6
 25 3 -22 1.1 0.7
 -25 3 22 -0.4 0.7
 -25 3 22 0.1 0.7
 27 3 -22 2.7 0.7
 -27 3 22 2.7 0.7
 -27 3 22 1.9 0.7
 29 3 -22 0.5 0.5
 -29 3 22 0.8 0.6
 -29 3 22 0.1 0.6
 -31 3 22 11.3 0.9
 -31 3 22 12.3 0.9
 -33 3 22 -0.1 0.5
 -33 3 22 -0.1 0.5
 -35 3 22 2 0.4
 -35 3 22 1.3 0.4
 -37 3 22 1.9 0.3
 -10 -4 -22 0.3 0.4
 -10 -4 -22 -0.1 0.4
 -8 -4 -22 1.8 0.5
 -6 -4 -22 0.7 0.5
 -4 -4 -22 6.6 0.7
 -2 -4 -22 27.3 1.6
 -2 -4 -22 29.8 1.6
 -2 -4 -22 28.9 1.6
 0 -4 -22 6.2 0.7
 0 -4 -22 7.1 0.8
 0 -4 -22 7.5 0.8
 2 -4 -22 103.89 5.1
 2 -4 -22 103.89 5.1
 2 -4 -22 102.09 5.1
 4 -4 -22 63.39 3.1
 4 -4 -22 64.99 3.1
 4 -4 -22 63.29 3
 6 -4 -22 25.4 1.5
 6 -4 -22 23.3 1.4
 6 -4 -22 22 1.3
 8 -4 -22 49.5 2.4
 8 4 -22 40.5 2.4
 8 -4 -22 43.6 2.3
 8 -4 -22 44.7 2.3
 10 4 -22 31.3 1.8
 10 -4 -22 33.4 1.8
 10 -4 -22 30.2 1.7
 12 -4 -22 7.6 0.8
 12 -4 -22 6.3 0.9
 12 4 -22 6.9 0.9
 12 -4 -22 7.8 0.7
 14 -4 -22 3.2 0.7
 14 -4 -22 3.6 0.8
 14 4 -22 4.9 0.9
 -14 4 22 3.1 0.5
 14 -4 -22 4.2 0.6
 16 -4 -22 1.5 0.6
 16 -4 -22 0.2 0.7
 -16 4 22 1.3 0.5
 18 -4 -22 6.5 0.7
 18 4 -22 6.2 0.9
 18 -4 -22 5.6 0.8
 20 -4 -22 -0.1 0.6
 20 4 -22 0.9 0.8
 20 -4 -22 0.2 0.6
 22 -4 -22 12.7 0.9
 22 4 -22 14.9 1.1
 22 -4 -22 13.4 0.9
 24 4 -22 6.5 0.8
 -24 4 22 5.1 0.7
 -24 4 22 5.7 0.9
 -26 4 22 14.6 1
 26 4 -22 14.4 1
 -26 4 22 15.6 1.1
 -28 4 22 14 0.9
 28 4 -22 11.9 0.9
 -28 4 22 13.7 1
 -30 4 22 1 0.5
 -30 4 22 1.3 0.6
 -32 4 22 9.1 0.7
 -32 4 22 9.2 0.7
 -34 4 22 3.4 0.4
 -34 4 22 3.9 0.5
 -9 -5 -22 1 0.4
 -7 -5 -22 17.1 0.9
 -7 -5 -22 13.6 0.8
 -5 -5 -22 0.4 0.4
 -5 -5 -22 0.5 0.5
 -3 -5 -22 12.8 0.9
 -3 -5 -22 14.2 0.9
 -3 -5 -22 12.5 0.8
 -1 -5 -22 9.9 0.8
 -1 -5 -22 10.2 0.8
 -1 -5 -22 10 0.7
 1 -5 -22 27.1 1.5
 1 -5 -22 27.4 1.5
 1 -5 -22 25.1 1.4
 3 -5 -22 0.8 0.7
 3 5 -22 1 0.6
 3 -5 -22 0.7 0.5
 3 -5 -22 0.6 0.6
 5 -5 -22 -0.1 0.8
 5 -5 -22 0.6 0.5
 5 -5 -22 0.2 0.6
 7 -5 -22 3.6 0.8
 7 5 -22 2 0.7
 7 -5 -22 2.5 0.5
 7 -5 -22 2.1 0.6
 9 5 -22 1.7 0.8
 9 -5 -22 1.7 0.5
 9 -5 -22 0.9 0.6
 11 -5 -22 35.1 1.9
 11 5 -22 30.9 1.9
 11 -5 -22 36.1 1.8
 11 -5 -22 30.2 1.7
 13 -5 -22 12.8 1
 13 5 -22 10.5 1.1
 -13 5 22 10.7 0.8
 13 -5 -22 11.9 0.9
 15 -5 -22 76.89 3.6
 -15 5 22 67.99 3.5
 15 -5 -22 70.89 3.5
 17 -5 -22 2.4 0.5
 17 -5 -22 1.8 0.7
 17 5 -22 1.4 0.9
 -17 5 22 2 0.5
 19 -5 -22 3.6 0.6
 19 -5 -22 5.1 0.7
 19 5 -22 4.4 0.9
 -19 5 22 4.1 0.6
 -19 5 22 4 0.8
 21 5 -22 -0.1 0.7
 21 -5 -22 -0.1 0.5
 -21 5 22 -0.4 0.5
 -21 5 22 0.5 0.7
 23 5 -22 -0.4 0.7
 -23 5 22 -0.5 0.6
 -23 5 22 0.1 0.4
 -23 5 22 0 0.7
 25 5 -22 0.9 0.6
 -25 5 22 0.9 0.5
 -27 5 22 8.9 0.7
 27 5 -22 8 0.7
 -29 5 22 4.8 0.5
 -31 5 22 0 0.3
 -6 -6 -22 1.1 0.3
 -4 -6 -22 21.8 1.2
 -2 -6 -22 0.9 0.5
 -2 -6 -22 0.2 0.4
 0 -6 -22 0 0.5
 0 -6 -22 0.3 0.5
 2 -6 -22 -0.8 0.6
 2 -6 -22 0.1 0.5
 4 -6 -22 2.5 0.7
 4 6 -22 2.7 0.6
 4 -6 -22 2.6 0.5
 6 -6 -22 0.2 0.7
 6 6 -22 0.7 0.7
 6 -6 -22 -0.2 0.5
 8 -6 -22 25.3 1.4
 10 -6 -22 14.4 1
 10 -6 -22 11.4 0.8
 12 -6 -22 0.2 0.4
 12 -6 -22 0 0.7
 -12 6 22 -0.4 0.6
 14 -6 -22 0 0.4
 14 -6 -22 0.9 0.7
 -14 6 22 1.1 0.6
 16 -6 -22 0.1 0.6
 -16 6 22 -0.1 0.5
 -16 6 22 -0.9 0.6
 18 -6 -22 2.1 0.6
 18 6 -22 2.2 0.8
 -18 6 22 2.2 0.5
 -18 6 22 2.7 0.7
 20 -6 -22 2.5 0.5
 -20 6 22 2.2 0.5
 -20 6 22 3.1 0.5
 -20 6 22 1.8 0.6
 -22 6 22 13 0.9
 -22 6 22 14.3 0.9
 -24 6 22 0.2 0.4
 -24 6 22 -0.2 0.4
 -24 6 22 0.3 0.6
 26 6 -22 3 0.5
 -26 6 22 3.1 0.4
 -26 6 22 4 0.6
 -28 6 22 0.2 0.5
 -30 6 22 4.9 0.5
 -1 -7 -22 0.1 0.4
 1 -7 -22 1.4 0.3
 1 -7 -22 3.6 0.5
 3 -7 -22 12.5 0.8
 3 7 -22 9.9 0.7
 5 -7 -22 7.7 0.7
 5 7 -22 6.6 0.7
 7 7 -22 0.2 0.6
 -7 7 22 0.8 0.5
 9 -7 -22 -0.2 0.6
 9 7 -22 -0.1 0.6
 -9 7 22 0.6 0.5
 11 -7 -22 0.3 0.6
 11 7 -22 0.3 0.7
 -11 7 22 -0.2 0.5
 -11 7 22 -0.2 0.5
 13 -7 -22 52.19 2.7
 13 7 -22 52.19 2.7
 -13 7 22 54.09 2.7
 -13 7 22 53.69 2.7
 15 -7 -22 14.2 0.9
 -15 7 22 14.7 0.9
 -15 7 22 14.7 0.9
 17 -7 -22 8.5 0.7
 17 7 -22 9.8 0.9
 -17 7 22 9.7 0.7
 -17 7 22 10.3 0.7
 19 -7 -22 -0.4 0.4
 19 7 -22 0.5 0.6
 -19 7 22 0.4 0.4
 -19 7 22 0.3 0.5
 21 7 -22 2.4 0.5
 -21 7 22 1.8 0.4
 -21 7 22 1.7 0.5
 23 7 -22 0.1 0.4
 -23 7 22 0.1 0.4
 -23 7 22 0.8 0.4
 25 7 -22 0.2 0.3
 -25 7 22 1.1 0.4
 -27 7 22 0.2 0.3
 2 -8 -22 1.2 0.3
 -2 8 22 1.4 0.3
 4 -8 -22 0.8 0.4
 6 -8 -22 9.7 0.7
 -6 8 22 10.4 0.6
 8 -8 -22 0.1 0.4
 8 8 -22 0.9 0.4
 -8 8 22 0.5 0.4
 10 -8 -22 2 0.5
 10 8 -22 2.2 0.5
 -10 8 22 2.3 0.4
 12 8 -22 2 0.5
 -12 8 22 2.3 0.4
 -14 8 22 0.3 0.4
 16 8 -22 8.7 0.7
 -16 8 22 8.9 0.6
 -18 8 22 2.4 0.4
 20 8 -22 7.9 0.6
 -12 0 -23 0 0.3
 -10 0 -23 -0.5 0.5
 -8 0 -23 0.6 0.6
 -6 0 -23 1 0.6
 -6 0 -23 0.3 0.5
 -4 0 -23 0.1 0.7
 -4 0 -23 0.5 0.5
 -2 0 -23 0.6 0.7
 -2 0 -23 0.1 0.6
 0 0 -23 0.5 0.7
 0 0 -23 0.7 0.6
 2 0 -23 -0.9 0.7
 2 0 -23 0.1 0.6
 4 0 -23 0.8 0.6
 4 0 -23 0.3 0.7
 4 0 -23 0.5 0.6
 6 0 -23 -0.9 0.7
 6 0 -23 -0.1 0.7
 6 0 -23 -0.5 0.6
 8 0 -23 -0.7 0.7
 8 0 -23 -0.7 0.7
 8 0 -23 -0.3 0.6
 10 0 -23 0.3 0.7
 10 0 -23 -0.2 0.7
 10 0 -23 -0.1 0.7
 12 0 -23 -0.1 0.6
 12 0 -23 -1 0.8
 12 0 -23 -0.3 0.7
 14 0 -23 -0.8 0.7
 14 0 -23 0.1 0.7
 14 0 -23 0.5 0.7
 16 0 -23 0 0.7
 16 0 -23 0.1 0.7
 18 0 -23 0.5 0.7
 20 0 -23 0.5 0.7
 -20 0 23 0.3 0.5
 22 0 -23 0 0.7
 -22 0 23 -0.8 0.6
 -22 0 23 0.3 0.5
 -24 0 23 0.8 0.6
 -24 0 23 -0.6 0.5
 -26 0 23 0.5 0.6
 -28 0 23 -0.2 0.6
 -30 0 23 -0.1 0.6
 -32 0 23 0 0.6
 -34 0 23 -0.6 0.5
 -36 0 23 -0.3 0.4
 -38 0 23 0.2 0.3
 -11 -1 -23 1.2 0.4
 -11 1 -23 0.7 0.3
 -9 -1 -23 3.2 0.6
 -9 1 -23 2.5 0.4
 -9 -1 -23 1.7 0.4
 -7 -1 -23 1.5 0.6
 -7 1 -23 0.1 0.5
 -7 -1 -23 0.5 0.5
 -5 -1 -23 50.29 2.6
 -5 -1 -23 55.09 2.7
 -5 1 -23 50.59 2.6
 -3 -1 -23 3.5 0.8
 -3 1 -23 3.2 0.7
 -3 -1 -23 3.7 0.7
 -1 -1 -23 14.1 1
 -1 1 -23 12.7 0.9
 -1 -1 -23 15.2 1.1
 -1 1 -23 14.6 1
 1 -1 -23 -0.3 0.5
 1 -1 -23 0.3 0.8
 1 1 -23 -0.3 0.7
 1 -1 -23 0.3 0.7
 1 1 -23 0.9 0.5
 3 -1 -23 3.4 0.7
 3 -1 -23 4.1 0.8
 3 1 -23 4.3 0.8
 3 -1 -23 4.7 0.7
 3 1 -23 4.8 0.6
 5 -1 -23 11 0.9
 5 -1 -23 11.9 1
 5 1 -23 10.2 0.8
 5 1 -23 10.6 0.9
 7 -1 -23 72.39 3.7
 7 -1 -23 76.19 3.7
 7 1 -23 69.99 3.6
 7 1 -23 75.29 3.7
 9 -1 -23 48.9 2.6
 9 -1 -23 49.2 2.6
 9 1 -23 47.8 2.5
 9 1 -23 50.99 2.6
 11 -1 -23 41.3 2.2
 11 -1 -23 41.3 2.2
 11 1 -23 38.9 2.1
 11 1 -23 40 2.1
 13 -1 -23 0.3 0.7
 13 1 -23 -0.1 0.6
 13 -1 -23 -0.1 0.7
 13 1 -23 0 0.7
 15 -1 -23 28.6 1.7
 15 -1 -23 29.9 1.7
 15 1 -23 29.3 1.7
 15 1 -23 29.7 1.6
 17 -1 -23 69.89 3.4
 17 -1 -23 67.69 3.4
 17 1 -23 64.79 3.4
 17 -1 -23 69.09 3.4
 19 -1 -23 30.6 1.8
 19 1 -23 30.5 1.7
 21 1 -23 20.3 1.2
 -21 -1 23 17.1 1.1
 -21 1 23 18.2 1.2
 -23 1 23 36 1.9
 -23 -1 23 34.2 1.8
 -23 1 23 33 1.8
 -25 1 23 34 1.7
 -25 -1 23 31.2 1.7
 -25 1 23 28.3 1.7
 -27 1 23 1.5 0.7
 -27 -1 23 2.6 0.6
 -27 1 23 2.5 0.6
 -29 1 23 20.6 1.2
 -29 -1 23 20.9 1.2
 -29 1 23 18.4 1.2
 -31 1 23 5 0.7
 -31 -1 23 4.1 0.6
 -31 1 23 3.8 0.6
 -33 1 23 1.1 0.6
 -33 -1 23 1.3 0.5
 -33 1 23 0.6 0.4
 -35 1 23 0.8 0.5
 -35 -1 23 0.2 0.4
 -37 1 23 0.6 0.3
 -37 -1 23 0.4 0.3
 -12 -2 -23 -0.3 0.3
 -10 -2 -23 5.1 0.6
 -10 -2 -23 4.2 0.5
 -8 -2 -23 1.6 0.5
 -6 2 -23 0.9 0.4
 -6 -2 -23 1.3 0.6
 -4 2 -23 4 0.6
 -4 -2 -23 3.8 0.7
 -2 2 -23 0.2 0.5
 -2 -2 -23 0.7 0.7
 0 -2 -23 3 0.6
 0 -2 -23 3.8 0.8
 0 2 -23 2.8 0.6
 0 -2 -23 2.6 0.7
 2 -2 -23 61.19 3.3
 2 -2 -23 68.89 3.3
 2 -2 -23 67.59 3.4
 2 2 -23 66.19 3.3
 4 -2 -23 0.4 0.6
 4 -2 -23 0.8 0.7
 4 2 -23 1 0.6
 4 -2 -23 1.1 0.7
 6 2 -23 0.5 0.6
 6 -2 -23 0.5 0.7
 6 -2 -23 -0.2 0.7
 6 2 -23 0.8 0.6
 6 -2 -23 -0.3 0.7
 8 2 -23 11.6 1
 8 -2 -23 11.3 1
 8 -2 -23 13.6 1
 8 -2 -23 12.9 1
 8 2 -23 12.7 0.9
 8 2 -23 11.7 0.8
 10 -2 -23 97.69 4.7
 10 -2 -23 97.59 4.7
 10 2 -23 97.49 4.7
 10 2 -23 90.49 4.7
 12 -2 -23 12 1
 12 -2 -23 12.2 1
 12 2 -23 11.4 0.9
 12 2 -23 10.8 0.8
 14 -2 -23 46.6 2.4
 14 2 -23 46.3 2.4
 16 -2 -23 20.6 1.3
 16 -2 -23 21.5 1.3
 16 -2 -23 18.9 1.3
 16 2 -23 20.1 1.2
 18 -2 -23 41.3 2.2
 18 -2 -23 40.1 2.1
 18 2 -23 36.9 2.1
 20 -2 -23 6.1 0.8
 20 -2 -23 6.2 0.8
 -22 -2 23 10.1 0.7
 -22 2 23 10.4 0.9
 22 -2 -23 10 0.9
 -24 -2 23 18.7 1.1
 -24 2 23 20.6 1.2
 -26 -2 23 0.9 0.5
 -26 2 23 0.8 0.6
 -28 -2 23 11 0.8
 -28 2 23 11.9 0.9
 -30 -2 23 19.7 1.2
 30 2 -23 20.9 1.2
 -30 2 23 23.2 1.2
 -32 -2 23 4.4 0.5
 -32 2 23 4.7 0.6
 -34 -2 23 2.2 0.3
 -34 2 23 2.7 0.4
 -36 2 23 2.1 0.3
 -38 2 23 0.2 0.2
 -11 -3 -23 -0.2 0.3
 -9 -3 -23 5.2 0.5
 -9 -3 -23 3.5 0.5
 -7 -3 -23 0.3 0.5
 -7 -3 -23 1 0.5
 -5 -3 -23 12.2 0.9
 -5 -3 -23 11.9 0.9
 -3 -3 -23 0.3 0.7
 -3 -3 -23 0 0.7
 -1 -3 -23 5 0.6
 -1 -3 -23 6.4 0.8
 -1 -3 -23 6 0.8
 1 -3 -23 24 1.4
 1 -3 -23 26.2 1.5
 3 -3 -23 7 0.8
 3 -3 -23 8.1 0.9
 5 -3 -23 0.7 0.7
 5 3 -23 1 0.6
 5 -3 -23 1.5 0.7
 5 3 -23 1.7 0.5
 7 -3 -23 4.2 0.8
 7 3 -23 4.6 0.7
 7 -3 -23 4.2 0.7
 7 3 -23 3.2 0.6
 7 -3 -23 5.2 0.8
 9 -3 -23 39.7 2.1
 9 3 -23 35.6 2.1
 9 -3 -23 40 2.1
 9 -3 -23 37.9 2
 9 3 -23 37.3 2
 11 3 -23 6.2 0.8
 11 -3 -23 5.5 0.9
 11 -3 -23 4.4 0.7
 11 -3 -23 5.4 0.8
 13 3 -23 23 1.6
 13 -3 -23 25.6 1.5
 13 -3 -23 26 1.5
 15 -3 -23 172.98 8
 15 -3 -23 167.98 8
 15 -3 -23 154.78 7.9
 17 -3 -23 29.2 1.7
 17 -3 -23 28.8 1.7
 19 -3 -23 13.4 1
 19 -3 -23 12.6 1
 21 -3 -23 29.3 1.7
 -21 3 23 29.9 1.7
 21 -3 -23 30.2 1.7
 23 -3 -23 4.6 0.7
 23 3 -23 4.2 0.8
 -23 3 23 4.4 0.8
 -25 3 23 30.7 1.7
 25 3 -23 30.6 1.8
 -25 3 23 30.9 1.7
 27 3 -23 5.1 0.7
 -27 3 23 4.4 0.7
 -27 3 23 5.7 0.8
 29 3 -23 1.3 0.5
 -29 3 23 1.2 0.6
 -29 3 23 1 0.6
 -31 3 23 2.3 0.5
 -31 3 23 1.7 0.6
 -33 3 23 2.1 0.5
 -33 3 23 2.4 0.5
 -35 3 23 1.3 0.4
 -35 3 23 1.1 0.4
 -8 -4 -23 0.2 0.4
 -8 -4 -23 0.4 0.4
 -6 -4 -23 2.6 0.5
 -4 -4 -23 3.1 0.6
 -2 -4 -23 2.5 0.5
 -2 -4 -23 2.1 0.6
 0 -4 -23 1.1 0.6
 0 -4 -23 1.4 0.6
 0 -4 -23 1 0.7
 2 -4 -23 3.9 0.7
 2 -4 -23 4.3 0.7
 2 -4 -23 5.5 0.8
 4 -4 -23 1.2 0.7
 4 -4 -23 2 0.6
 4 -4 -23 0.8 0.7
 6 -4 -23 12.3 1
 6 4 -23 8.8 0.9
 6 -4 -23 11.7 1
 6 -4 -23 11.1 0.9
 8 -4 -23 28.4 1.6
 8 4 -23 24.2 1.6
 8 -4 -23 28.1 1.6
 8 -4 -23 26.9 1.5
 10 4 -23 -0.5 0.8
 10 -4 -23 -0.4 0.6
 10 -4 -23 -0.1 0.7
 12 -4 -23 7.2 0.8
 12 4 -23 6.7 0.9
 12 -4 -23 7 0.7
 14 -4 -23 19.9 1.3
 14 4 -23 19.2 1.3
 -14 4 23 16.2 1.1
 14 -4 -23 20.5 1.2
 14 -4 -23 18 1.1
 16 -4 -23 15.6 1.1
 16 4 -23 16.8 1.2
 16 -4 -23 14.4 1
 18 -4 -23 1.3 0.6
 18 -4 -23 1.3 0.7
 20 -4 -23 20 1.3
 20 4 -23 22.4 1.4
 20 -4 -23 21 1.2
 22 -4 -23 1.8 0.6
 22 4 -23 2 0.8
 22 -4 -23 1.5 0.6
 -22 4 23 1.5 0.8
 24 4 -23 3.4 0.7
 -24 4 23 2.6 0.6
 -24 4 23 2.3 0.7
 -26 4 23 9.9 0.8
 26 4 -23 9.3 0.8
 -26 4 23 9.9 0.9
 -28 4 23 39.4 2
 -28 4 23 41.8 2
 -30 4 23 1.3 0.5
 -30 4 23 0.6 0.6
 -32 4 23 1.1 0.4
 -32 4 23 2.1 0.5
 -34 4 23 2.5 0.3
 -34 4 23 2.5 0.4
 -7 -5 -23 4.2 0.4
 -5 -5 -23 -0.1 0.3
 -5 -5 -23 0 0.4
 -3 -5 -23 -0.5 0.4
 -3 -5 -23 0.5 0.4
 -3 -5 -23 0.8 0.5
 -1 -5 -23 30 1.6
 -1 -5 -23 32 1.6
 -1 -5 -23 29.2 1.6
 1 -5 -23 11.2 0.9
 1 -5 -23 12.1 0.9
 1 -5 -23 9.4 0.7
 3 -5 -23 4.3 0.7
 3 -5 -23 3.3 0.5
 3 -5 -23 3.9 0.7
 5 -5 -23 0.1 0.7
 5 -5 -23 0.7 0.5
 5 -5 -23 0.7 0.6
 7 -5 -23 2.9 0.8
 7 -5 -23 2.7 0.5
 7 -5 -23 2.6 0.7
 9 -5 -23 1.3 0.6
 9 5 -23 1.9 0.7
 9 -5 -23 1.2 0.5
 11 5 -23 8.1 0.9
 11 -5 -23 8.7 0.8
 11 -5 -23 7.4 0.6
 13 -5 -23 3 0.6
 13 -5 -23 2.3 0.8
 13 5 -23 2.4 0.8
 -13 5 23 2.7 0.5
 15 -5 -23 2.1 0.6
 15 -5 -23 1 0.7
 15 5 -23 0.7 0.8
 -15 5 23 0.2 0.5
 17 -5 -23 0.4 0.5
 17 -5 -23 0.7 0.6
 -17 5 23 1 0.5
 19 -5 -23 9.6 0.8
 19 5 -23 10.8 1
 -19 5 23 9.6 0.7
 -19 5 23 11.4 0.9
 19 -5 -23 9.5 0.7
 21 -5 -23 12.2 0.8
 21 5 -23 12.4 1
 -21 5 23 10.5 0.8
 -21 5 23 12.7 1
 23 5 -23 5.8 0.8
 -23 5 23 5 0.6
 -23 5 23 6.3 0.8
 25 5 -23 1.2 0.6
 -25 5 23 1.7 0.5
 27 5 -23 0.3 0.5
 -27 5 23 0.5 0.5
 -29 5 23 1.5 0.4
 -33 5 23 0.2 0.3
 -4 -6 -23 0.1 0.3
 -2 -6 -23 4.2 0.4
 -2 -6 -23 5 0.5
 0 -6 -23 0.5 0.5
 0 -6 -23 -0.3 0.4
 2 -6 -23 2.6 0.6
 2 -6 -23 2 0.5
 4 -6 -23 -0.6 0.6
 4 6 -23 0 0.5
 4 -6 -23 0.1 0.5
 6 -6 -23 9.7 0.8
 6 6 -23 8.3 0.8
 6 -6 -23 9.6 0.7
 8 6 -23 15 1
 8 -6 -23 13.7 0.9
 10 -6 -23 0.3 0.5
 10 -6 -23 0.3 0.7
 -10 6 23 0.4 0.5
 12 -6 -23 8.7 0.8
 -12 6 23 9.1 0.7
 12 -6 -23 8.3 0.7
 14 -6 -23 10.7 0.8
 -14 6 23 9.9 0.7
 14 -6 -23 8.1 0.7
 16 -6 -23 0.1 0.6
 -16 6 23 -0.8 0.5
 -16 6 23 -0.8 0.6
 18 -6 -23 1.9 0.5
 -18 6 23 1.7 0.5
 -18 6 23 1.1 0.6
 20 -6 -23 0.1 0.4
 -20 6 23 0.8 0.5
 -20 6 23 -0.3 0.4
 -20 6 23 0.3 0.6
 -22 6 23 2.9 0.5
 -22 6 23 3.3 0.4
 -22 6 23 4 0.6
 -24 6 23 1.2 0.4
 -24 6 23 1.2 0.4
 -24 6 23 0.9 0.5
 26 6 -23 2.2 0.4
 -26 6 23 3.2 0.4
 -26 6 23 3 0.5
 -28 6 23 7.3 0.6
 -30 6 23 0 0.3
 1 -7 -23 7.4 0.6
 3 -7 -23 4.5 0.5
 5 -7 -23 -0.6 0.5
 -5 7 23 0.2 0.4
 7 7 -23 0.9 0.5
 -7 7 23 1.4 0.5
 9 -7 -23 14.3 0.9
 9 7 -23 12.9 0.9
 -9 7 23 13.9 0.9
 -9 7 23 12.6 0.8
 11 -7 -23 2 0.6
 11 7 -23 2.5 0.6
 -11 7 23 2.2 0.5
 -11 7 23 1.7 0.5
 13 -7 -23 37.3 1.9
 13 7 -23 34.2 1.9
 -13 7 23 37.5 1.9
 -13 7 23 35.3 1.9
 15 -7 -23 10.3 0.8
 -15 7 23 11 0.7
 -15 7 23 10.4 0.7
 17 -7 -23 0 0.4
 17 7 -23 0.3 0.6
 -17 7 23 0 0.4
 -17 7 23 -0.1 0.5
 19 7 -23 12.5 0.8
 -19 7 23 10.9 0.7
 -19 7 23 11.4 0.7
 21 7 -23 11.9 0.8
 -21 7 23 11.5 0.7
 -21 7 23 11.2 0.7
 23 7 -23 19.5 1.2
 -23 7 23 23.4 1.2
 -25 7 23 3.6 0.4
 -6 8 23 0.3 0.3
 8 -8 -23 0.8 0.3
 8 8 -23 0.8 0.3
 -8 8 23 0.6 0.3
 10 -8 -23 1.4 0.4
 10 8 -23 1.5 0.4
 -10 8 23 1.8 0.3
 12 -8 -23 4.9 0.5
 12 8 -23 5.7 0.5
 -12 8 23 5.8 0.5
 -14 8 23 4 0.4
 -16 8 23 0 0.3
 18 8 -23 2.5 0.4
 -18 8 23 3.5 0.3
 -10 0 -24 0.4 0.4
 -8 0 -24 5.1 0.6
 -6 0 -24 21.9 1.3
 -4 0 -24 8.7 0.7
 -4 0 -24 9.8 0.8
 -2 0 -24 0.9 0.7
 -2 0 -24 1.1 0.5
 0 0 -24 20.6 1.3
 0 0 -24 23.8 1.4
 2 0 -24 2.1 0.8
 2 0 -24 2.6 0.6
 4 0 -24 0.1 0.7
 4 0 -24 1.3 0.6
 6 0 -24 19.4 1.2
 6 0 -24 20.1 1.3
 8 0 -24 2.8 0.7
 8 0 -24 2.7 0.7
 8 0 -24 2.1 0.7
 10 0 -24 28.5 1.7
 10 0 -24 28 1.6
 10 0 -24 29.9 1.7
 12 0 -24 15.5 1.2
 12 0 -24 17.8 1.1
 12 0 -24 18 1.2
 14 0 -24 66.29 3.3
 14 0 -24 64.19 3.3
 16 0 -24 16.5 1.1
 16 0 -24 15.1 1.1
 18 0 -24 13.4 1
 20 0 -24 1.1 0.7
 -20 0 24 1.1 0.5
 22 0 -24 7.7 0.9
 -22 0 24 9 0.8
 -22 0 24 6.8 0.7
 -24 0 24 25.6 1.5
 -26 0 24 21.6 1.3
 -28 0 24 48.1 2.5
 -30 0 24 -0.6 0.6
 -32 0 24 1.9 0.5
 -34 0 24 0.9 0.4
 -36 0 24 3.8 0.4
 -11 -1 -24 2.8 0.4
 -9 -1 -24 10.3 0.7
 -9 -1 -24 12.6 0.8
 -7 -1 -24 4.8 0.6
 -7 1 -24 4.6 0.5
 -7 -1 -24 4 0.5
 -5 -1 -24 0.8 0.7
 -5 1 -24 0.4 0.5
 -5 -1 -24 0.7 0.5
 -3 -1 -24 15.5 1.1
 -3 -1 -24 16.6 1.1
 -3 1 -24 16.2 1.1
 -1 -1 -24 10.4 0.9
 -1 -1 -24 11.3 1
 -1 1 -24 10.2 0.9
 1 -1 -24 67.29 3.4
 1 1 -24 60.39 3.3
 1 -1 -24 74.29 3.4
 1 1 -24 69.29 3.4
 3 1 -24 3.1 0.6
 3 -1 -24 3 0.6
 3 -1 -24 2.7 0.8
 3 1 -24 3.3 0.7
 3 -1 -24 2.9 0.7
 5 1 -24 6 0.7
 5 -1 -24 7.4 0.8
 5 -1 -24 8.9 0.9
 5 1 -24 8.1 0.8
 5 -1 -24 7.9 0.8
 7 1 -24 1.5 0.6
 7 -1 -24 2.5 0.7
 7 1 -24 1.1 0.7
 7 -1 -24 1.4 0.7
 9 -1 -24 43.1 2.4
 9 -1 -24 48.8 2.4
 9 1 -24 43.6 2.4
 9 1 -24 47.7 2.4
 11 -1 -24 1.8 0.7
 11 1 -24 1.3 0.6
 11 -1 -24 1.7 0.8
 11 1 -24 1.4 0.7
 13 -1 -24 95.09 4.7
 13 -1 -24 97.09 4.6
 13 1 -24 90.49 4.6
 13 1 -24 92.49 4.6
 15 -1 -24 11.4 1
 15 1 -24 13.3 1
 15 1 -24 12.2 0.9
 17 -1 -24 0 0.7
 17 1 -24 0.4 0.6
 19 1 -24 24.7 1.4
 21 1 -24 0.7 0.7
 -21 -1 24 1.7 0.5
 -21 1 24 0.9 0.6
 -23 1 24 1.5 0.7
 -23 -1 24 1.5 0.6
 -23 1 24 1.5 0.6
 -25 1 24 53.89 2.7
 -25 -1 24 53.49 2.7
 -25 1 24 51.19 2.7
 -27 1 24 48.6 2.4
 -27 -1 24 44.8 2.3
 -27 1 24 43.1 2.3
 -29 1 24 19.6 1.1
 -29 -1 24 17.6 1.1
 -29 1 24 16.3 1
 -31 1 24 24.2 1.3
 -31 -1 24 22 1.2
 -31 1 24 19.7 1.2
 -33 1 24 2.1 0.5
 -33 -1 24 2 0.4
 -35 1 24 0.7 0.4
 -35 -1 24 0.4 0.3
 -37 1 24 1 0.3
 -10 -2 -24 0.4 0.4
 -10 -2 -24 0.4 0.3
 -8 -2 -24 5.1 0.5
 -6 -2 -24 2.7 0.5
 -4 2 -24 0.3 0.4
 -4 -2 -24 0.5 0.6
 -2 -2 -24 37.5 1.9
 -2 2 -24 32.3 1.8
 0 -2 -24 9.8 0.9
 0 2 -24 8.8 0.8
 2 -2 -24 2.8 0.6
 2 -2 -24 1.3 0.8
 2 2 -24 2.3 0.6
 2 -2 -24 2.8 0.8
 4 -2 -24 11.4 0.9
 4 -2 -24 11.3 1
 4 2 -24 10.4 0.9
 4 -2 -24 11.3 1
 6 2 -24 -0.1 0.5
 6 -2 -24 0.3 0.7
 6 -2 -24 0.1 0.7
 6 2 -24 0.1 0.6
 6 -2 -24 0.4 0.7
 8 -2 -24 13.3 1.1
 8 2 -24 10.7 0.9
 8 -2 -24 13.9 1
 8 -2 -24 14.2 1
 8 2 -24 12.6 0.9
 10 -2 -24 118.69 5.6
 10 -2 -24 116.19 5.6
 10 -2 -24 118.09 5.6
 10 2 -24 114.79 5.6
 10 2 -24 106.89 5.5
 12 -2 -24 24 1.4
 12 -2 -24 23.3 1.4
 12 2 -24 23.1 1.3
 12 2 -24 21.3 1.3
 14 -2 -24 13.3 1
 14 2 -24 12 0.9
 16 -2 -24 29.7 1.7
 16 -2 -24 28.2 1.6
 16 2 -24 26.6 1.5
 18 -2 -24 86.29 4.2
 18 -2 -24 90.49 4.2
 18 2 -24 79.29 4.2
 20 -2 -24 3.6 0.8
 20 -2 -24 4.5 0.8
 22 -2 -24 2.2 0.7
 -22 2 24 2.2 0.7
 -24 2 24 2.3 0.7
 -24 2 24 2.4 0.7
 -26 -2 24 0.3 0.4
 -26 2 24 0.4 0.6
 -28 -2 24 0.5 0.4
 -28 2 24 1 0.6
 30 2 -24 0.1 0.5
 -30 -2 24 0.3 0.4
 -30 2 24 0 0.5
 -32 2 24 1.9 0.5
 -34 2 24 1.4 0.4
 -9 -3 -24 2 0.4
 -9 -3 -24 1.6 0.3
 -7 -3 -24 1 0.5
 -7 -3 -24 1.5 0.5
 -5 -3 -24 4.3 0.6
 -5 -3 -24 4.3 0.6
 -3 -3 -24 2.1 0.6
 -3 -3 -24 2.8 0.6
 -1 -3 -24 0.3 0.7
 -1 -3 -24 0 0.7
 1 -3 -24 8.2 0.8
 1 -3 -24 11.1 1
 1 -3 -24 10.7 0.9
 3 -3 -24 16.4 1.1
 3 -3 -24 18.1 1.2
 5 -3 -24 7.1 0.8
 5 -3 -24 7.5 0.8
 7 -3 -24 7.9 0.9
 7 3 -24 6 0.7
 7 3 -24 7.2 0.7
 7 -3 -24 7.6 0.8
 9 -3 -24 19.1 1.3
 9 3 -24 16.2 1.2
 9 -3 -24 17.9 1.3
 9 -3 -24 19.2 1.2
 9 3 -24 18.4 1.1
 11 -3 -24 5.1 0.8
 11 3 -24 3.4 0.8
 11 -3 -24 5.8 0.9
 11 -3 -24 4.3 0.7
 13 -3 -24 3.7 0.7
 13 3 -24 3.7 0.8
 13 -3 -24 3.2 0.7
 15 -3 -24 19 1.3
 15 3 -24 20.6 1.3
 15 -3 -24 19.1 1.3
 15 -3 -24 18.4 1.2
 17 -3 -24 0.7 0.7
 17 3 -24 0 0.8
 17 -3 -24 0.7 0.8
 19 -3 -24 0.3 0.7
 19 -3 -24 0.1 0.7
 21 -3 -24 39.4 2.1
 21 3 -24 39.2 2.2
 -21 3 24 37.4 2.1
 21 -3 -24 38.8 2.1
 23 -3 -24 0.7 0.6
 23 3 -24 0.9 0.8
 -23 3 24 1.1 0.7
 -25 3 24 23.6 1.4
 25 3 -24 21 1.4
 -25 3 24 22.1 1.3
 -27 3 24 9.6 0.8
 27 3 -24 9.8 0.9
 -27 3 24 10.3 0.8
 -29 3 24 47.1 2.3
 29 3 -24 42 2.3
 -29 3 24 46.7 2.3
 31 3 -24 -0.7 0.4
 -31 3 24 -0.1 0.5
 -31 3 24 -0.3 0.5
 -33 3 24 8.5 0.6
 -33 3 24 7.9 0.6
 -35 3 24 0.5 0.3
 -35 3 24 -0.1 0.3
 -8 -4 -24 6.3 0.4
 -8 -4 -24 4.6 0.4
 -6 -4 -24 7.9 0.6
 -6 -4 -24 6.8 0.6
 -4 -4 -24 27 1.4
 -2 -4 -24 2.4 0.5
 0 -4 -24 4.3 0.6
 0 -4 -24 6 0.7
 0 -4 -24 6.7 0.7
 2 -4 -24 0.6 0.6
 2 -4 -24 0.3 0.6
 2 -4 -24 0.2 0.7
 4 -4 -24 8.8 0.9
 4 -4 -24 7.8 0.8
 4 -4 -24 9.1 0.9
 6 -4 -24 3 0.7
 6 4 -24 2.4 0.6
 6 -4 -24 2.7 0.6
 6 -4 -24 2.8 0.7
 8 -4 -24 17.6 1.2
 8 4 -24 13.9 1.1
 8 -4 -24 16.5 1.1
 8 -4 -24 16.4 1.1
 10 -4 -24 3.1 0.7
 10 -4 -24 3 0.8
 10 4 -24 2.2 0.7
 10 -4 -24 2.9 0.6
 12 -4 -24 1.8 0.7
 12 4 -24 1.8 0.8
 12 -4 -24 1.9 0.6
 14 -4 -24 26.7 1.6
 14 4 -24 28.4 1.6
 14 -4 -24 27.3 1.5
 14 -4 -24 23.9 1.5
 16 -4 -24 19.4 1.3
 16 4 -24 19.7 1.4
 16 -4 -24 18.4 1.2
 18 -4 -24 0.4 0.6
 18 -4 -24 -0.4 0.7
 20 -4 -24 11.6 0.9
 20 4 -24 12 1.1
 -20 4 24 12 1
 20 -4 -24 11.5 0.9
 22 -4 -24 3.8 0.6
 22 4 -24 4.6 0.8
 22 -4 -24 4 0.6
 -22 4 24 4.6 0.8
 24 4 -24 1.1 0.7
 -24 4 24 2 0.6
 -24 4 24 1.1 0.7
 -26 4 24 18.9 1.2
 26 4 -24 18.6 1.2
 -26 4 24 18.9 1.2
 28 4 -24 0.5 0.5
 -28 4 24 0 0.5
 -28 4 24 -0.1 0.6
 -30 4 24 3.5 0.5
 -30 4 24 4.4 0.6
 -32 4 24 5.1 0.5
 -32 4 24 5.4 0.5
 -34 4 24 2.1 0.3
 -34 4 24 2.1 0.3
 -5 -5 -24 4.5 0.4
 -3 -5 -24 0.3 0.3
 -3 -5 -24 -0.2 0.4
 -1 -5 -24 8.2 0.6
 -1 -5 -24 8.7 0.7
 -1 -5 -24 8.1 0.6
 1 -5 -24 0.1 0.5
 1 -5 -24 0.5 0.4
 1 -5 -24 0 0.5
 3 -5 -24 23.2 1.3
 3 -5 -24 25.1 1.3
 3 -5 -24 20.8 1.2
 5 -5 -24 0.7 0.7
 5 5 -24 0.3 0.5
 5 -5 -24 0.4 0.4
 5 -5 -24 0.6 0.6
 7 -5 -24 0.3 0.7
 7 -5 -24 0.2 0.5
 7 -5 -24 0.2 0.6
 9 -5 -24 -0.4 0.6
 9 -5 -24 -0.5 0.7
 9 -5 -24 0.3 0.4
 11 -5 -24 1.7 0.6
 11 5 -24 2.2 0.7
 -11 5 24 1.5 0.5
 11 -5 -24 1.2 0.5
 13 -5 -24 3.2 0.6
 13 -5 -24 4 0.8
 13 5 -24 3.1 0.8
 -13 5 24 2.8 0.5
 15 -5 -24 40.6 2
 15 5 -24 40.7 2.1
 -15 5 24 34.4 1.9
 15 -5 -24 36.6 1.9
 17 -5 -24 9.2 0.8
 -17 5 24 8.5 0.7
 17 -5 -24 8.9 0.7
 19 -5 -24 0.1 0.4
 19 5 -24 0.1 0.8
 19 -5 -24 -0.5 0.6
 -19 5 24 -1.2 0.7
 21 5 -24 2.6 0.7
 21 -5 -24 2.5 0.5
 -21 5 24 2.3 0.7
 23 5 -24 2.1 0.7
 -23 5 24 1.1 0.5
 25 5 -24 4.2 0.6
 -25 5 24 4.2 0.5
 -27 5 24 7.1 0.6
 -29 5 24 1.5 0.4
 -31 5 24 0.4 0.3
 0 -6 -24 0.2 0.4
 2 -6 -24 19.2 1.1
 2 -6 -24 20.8 1.1
 4 -6 -24 1.6 0.5
 4 -6 -24 2.6 0.6
 6 -6 -24 3.8 0.5
 6 -6 -24 4.7 0.6
 8 -6 -24 0.4 0.4
 8 -6 -24 1.1 0.6
 8 6 -24 -0.1 0.6
 -8 6 24 -0.2 0.5
 10 -6 -24 3.3 0.5
 10 6 -24 3.1 0.7
 -10 6 24 2.8 0.5
 12 -6 -24 3.1 0.5
 12 -6 -24 3.6 0.7
 -12 6 24 3.4 0.5
 14 -6 -24 7.4 0.8
 -14 6 24 7.3 0.6
 14 -6 -24 6.5 0.6
 16 -6 -24 21.6 1.3
 -16 6 24 20.5 1.2
 -16 6 24 23.4 1.3
 18 -6 -24 4.5 0.6
 -18 6 24 4.6 0.5
 -18 6 24 4.8 0.7
 -20 6 24 0.4 0.4
 20 -6 -24 -0.1 0.4
 -20 6 24 0.1 0.4
 -20 6 24 0.4 0.6
 -22 6 24 0 0.4
 -22 6 24 -0.2 0.5
 -24 6 24 0.1 0.3
 -24 6 24 -0.4 0.5
 -26 6 24 5 0.4
 26 6 -24 5.5 0.5
 -26 6 24 6.4 0.5
 -28 6 24 0.4 0.4
 -30 6 24 3.5 0.3
 3 -7 -24 -0.3 0.4
 5 -7 -24 0.8 0.4
 -5 7 24 0.6 0.3
 -5 7 24 0.1 0.3
 -7 7 24 1.1 0.4
 -7 7 24 0.3 0.3
 9 -7 -24 1.8 0.5
 9 7 -24 1 0.5
 -9 7 24 1.1 0.4
 -9 7 24 0.5 0.4
 11 -7 -24 3.2 0.5
 11 7 -24 2.7 0.6
 -11 7 24 2.5 0.4
 -11 7 24 2.6 0.4
 13 -7 -24 4.7 0.5
 13 7 -24 3.9 0.6
 -13 7 24 4.2 0.5
 -13 7 24 3.9 0.5
 15 -7 -24 15.1 0.9
 15 7 -24 15.9 1
 -15 7 24 15.3 0.9
 -15 7 24 15.2 0.9
 17 -7 -24 0.3 0.4
 -17 7 24 -0.2 0.3
 -17 7 24 0.5 0.4
 19 7 -24 35.3 1.7
 -19 7 24 34.2 1.6
 -19 7 24 35.3 1.7
 21 7 -24 1 0.5
 -21 7 24 0.8 0.3
 -21 7 24 0.2 0.4
 -23 7 24 0.7 0.3
 -25 7 24 4.3 0.4
 12 8 -24 14.2 0.8
 -8 0 -25 -0.3 0.4
 -6 0 -25 -0.1 0.5
 -4 0 -25 -0.4 0.6
 -4 0 -25 0.3 0.4
 -2 0 -25 -0.1 0.6
 -2 0 -25 0.4 0.5
 0 0 -25 0.3 0.7
 0 0 -25 0.8 0.5
 2 0 -25 0.4 0.7
 2 0 -25 -0.2 0.6
 4 0 -25 -0.8 0.7
 4 0 -25 -0.1 0.6
 6 0 -25 0.3 0.6
 6 0 -25 0.4 0.7
 8 0 -25 -0.2 0.6
 8 0 -25 0.4 0.7
 10 0 -25 -0.3 0.7
 10 0 -25 0.6 0.7
 12 0 -25 0.2 0.6
 12 0 -25 0.3 0.7
 14 0 -25 -0.1 0.7
 14 0 -25 0.3 0.7
 16 0 -25 0 0.7
 16 0 -25 -0.2 0.7
 18 0 -25 0.6 0.7
 20 0 -25 0 0.7
 -20 0 25 -0.4 0.5
 22 0 -25 0.3 0.7
 -22 0 25 -0.1 0.6
 -24 0 25 0 0.6
 -26 0 25 -0.5 0.6
 -28 0 25 0.1 0.6
 -30 0 25 -0.2 0.5
 -32 0 25 -0.6 0.5
 -34 0 25 -0.1 0.4
 -9 -1 -25 0.3 0.3
 -7 -1 -25 0.9 0.5
 -7 1 -25 1.1 0.4
 -7 -1 -25 1 0.3
 -5 -1 -25 6.8 0.7
 -5 1 -25 5.9 0.6
 -5 -1 -25 5.6 0.6
 -3 -1 -25 34.6 1.8
 -3 -1 -25 38.9 1.9
 -3 1 -25 33.3 1.8
 -1 -1 -25 5.6 0.8
 -1 1 -25 4.4 0.7
 -1 -1 -25 5.3 0.7
 1 -1 -25 46.9 2.4
 1 -1 -25 48.2 2.5
 1 1 -25 45.4 2.4
 3 1 -25 2.5 0.5
 3 -1 -25 2.6 0.6
 3 -1 -25 2.9 0.8
 3 1 -25 2.4 0.7
 3 -1 -25 2.9 0.7
 5 1 -25 2.7 0.6
 5 -1 -25 2.1 0.6
 5 -1 -25 2.3 0.8
 5 1 -25 1.9 0.7
 5 -1 -25 1.8 0.7
 7 -1 -25 9.1 0.9
 7 -1 -25 11.1 0.9
 7 1 -25 9.2 0.8
 7 1 -25 10.1 0.9
 9 -1 -25 36.1 2
 9 -1 -25 36.9 2
 9 1 -25 35.3 1.9
 9 1 -25 37.3 2
 11 -1 -25 2.2 0.8
 11 1 -25 4.3 0.6
 11 -1 -25 2.6 0.8
 11 1 -25 4.4 0.7
 13 -1 -25 96.09 4.8
 13 -1 -25 97.99 4.8
 13 1 -25 96.59 4.7
 13 1 -25 94.19 4.7
 15 -1 -25 6.9 0.8
 15 1 -25 4.8 0.7
 15 -1 -25 5.1 0.9
 17 -1 -25 114.59 5.5
 17 1 -25 109.79 5.5
 19 -1 -25 2.6 0.7
 19 1 -25 1.8 0.6
 -21 -1 25 81.79 4
 -21 1 25 82.49 4.1
 -23 1 25 0.3 0.6
 -23 -1 25 0.6 0.5
 -23 1 25 0.6 0.5
 -25 1 25 0.6 0.7
 -25 -1 25 0 0.5
 -25 1 25 1 0.5
 -27 1 25 5.6 0.7
 -27 -1 25 5.1 0.6
 -27 1 25 5.4 0.6
 -29 1 25 13.9 0.9
 -29 -1 25 12.9 0.9
 -29 1 25 12.6 0.8
 -31 1 25 0.2 0.5
 -31 -1 25 0.5 0.4
 -33 1 25 0.3 0.5
 -33 -1 25 0.7 0.4
 -35 1 25 -0.3 0.4
 -35 -1 25 0.1 0.3
 -37 1 25 3.7 0.3
 -8 -2 -25 0.9 0.4
 -8 -2 -25 0.9 0.3
 -6 -2 -25 0.4 0.4
 -4 -2 -25 2.9 0.6
 -2 2 -25 0.4 0.4
 -2 -2 -25 1 0.6
 0 2 -25 0.6 0.5
 0 -2 -25 0.4 0.6
 2 -2 -25 5.4 0.6
 2 -2 -25 6.6 0.8
 2 2 -25 5.3 0.6
 2 -2 -25 5.7 0.8
 4 -2 -25 16.8 1.1
 4 -2 -25 20.4 1.2
 4 -2 -25 18.3 1.2
 4 2 -25 17.3 1.1
 6 -2 -25 1 0.7
 6 -2 -25 1.1 0.8
 6 2 -25 1.9 0.6
 6 -2 -25 1.2 0.8
 8 2 -25 5 0.7
 8 -2 -25 6.4 0.8
 8 -2 -25 7.4 0.9
 8 2 -25 7 0.7
 8 -2 -25 6.8 0.9
 10 -2 -25 35.8 2
 10 2 -25 31.9 1.9
 10 -2 -25 38.3 2
 10 -2 -25 37.8 1.9
 10 2 -25 37.1 1.9
 10 2 -25 31.6 1.8
 12 -2 -25 10 1
 12 -2 -25 9.8 0.9
 12 2 -25 9.8 0.8
 12 2 -25 8 0.7
 14 -2 -25 49.7 2.5
 14 -2 -25 51.89 2.5
 14 2 -25 44 2.4
 16 -2 -25 30.8 1.7
 16 2 -25 28.8 1.6
 18 -2 -25 101.79 5
 18 -2 -25 99.49 5
 20 -2 -25 7 0.8
 20 -2 -25 5.6 0.9
 -22 2 25 15.6 1.1
 22 -2 -25 16.3 1.1
 -24 2 25 17.1 1.2
 -24 2 25 17.4 1.1
 -26 2 25 4.1 0.7
 -26 2 25 3.5 0.6
 -28 2 25 1.8 0.6
 -28 2 25 2.2 0.6
 30 2 -25 0 0.5
 -30 2 25 0.2 0.6
 -30 2 25 -0.4 0.5
 32 2 -25 7.5 0.6
 -32 2 25 8.9 0.6
 -34 2 25 0.9 0.3
 -7 -3 -25 0.3 0.4
 -5 -3 -25 0.8 0.5
 -5 -3 -25 1.4 0.5
 -3 -3 -25 -0.1 0.5
 -3 -3 -25 1.1 0.5
 -1 -3 -25 0.8 0.6
 -1 -3 -25 0.8 0.6
 1 -3 -25 7.5 0.7
 1 -3 -25 10.1 0.9
 1 -3 -25 10 0.8
 3 -3 -25 26.7 1.6
 3 -3 -25 31.9 1.7
 3 -3 -25 28 1.6
 5 -3 -25 2.4 0.7
 5 -3 -25 1.5 0.7
 7 -3 -25 24.2 1.4
 7 -3 -25 26.1 1.4
 7 3 -25 22.4 1.3
 9 -3 -25 25.2 1.5
 9 3 -25 22.7 1.5
 9 -3 -25 27.3 1.5
 11 -3 -25 4.6 0.8
 11 3 -25 5.4 0.8
 11 -3 -25 5.1 0.9
 11 -3 -25 5.5 0.7
 13 -3 -25 -0.7 0.7
 13 3 -25 0.7 0.7
 13 -3 -25 0.4 0.7
 15 -3 -25 0.6 0.7
 15 3 -25 0.2 0.8
 15 -3 -25 1.6 0.6
 17 -3 -25 0.7 0.7
 17 3 -25 -0.3 0.8
 17 -3 -25 -0.4 0.8
 19 -3 -25 0.9 0.7
 19 -3 -25 1.5 0.7
 21 -3 -25 9.5 0.9
 21 3 -25 10.8 1
 -21 3 25 9.5 0.9
 21 -3 -25 9.9 0.9
 23 -3 -25 1 0.6
 23 3 -25 1.3 0.8
 -23 3 25 0.9 0.7
 -25 3 25 9.2 0.9
 25 3 -25 11 0.9
 -25 3 25 9.7 0.8
 -27 3 25 21.4 1.3
 27 3 -25 22.1 1.3
 -27 3 25 22.5 1.3
 -29 3 25 13.3 0.9
 29 3 -25 11.4 0.9
 -29 3 25 13.2 0.9
 31 3 -25 -0.5 0.4
 -31 3 25 0.7 0.5
 -31 3 25 -0.2 0.5
 -33 3 25 -0.3 0.4
 -33 3 25 0.3 0.4
 -35 3 25 1.8 0.3
 -6 -4 -25 0.7 0.3
 -6 -4 -25 0.9 0.3
 -4 -4 -25 0 0.4
 -2 -4 -25 28 1.5
 0 -4 -25 1.7 0.4
 0 -4 -25 1.7 0.5
 2 -4 -25 14.3 1
 2 -4 -25 15.9 1
 2 -4 -25 14.7 1
 4 -4 -25 42.9 2.3
 4 -4 -25 45.2 2.3
 4 -4 -25 43.6 2.3
 6 -4 -25 13.8 1.1
 6 -4 -25 14.4 1
 6 -4 -25 14.9 1
 8 -4 -25 -0.4 0.6
 8 -4 -25 0.2 0.7
 8 4 -25 0.5 0.6
 8 -4 -25 -0.6 0.6
 10 -4 -25 0.4 0.6
 10 -4 -25 -0.2 0.8
 10 4 -25 0.1 0.7
 10 -4 -25 0.4 0.6
 12 4 -25 33.4 2
 12 -4 -25 38.9 2
 12 -4 -25 36.9 1.9
 14 -4 -25 0.4 0.6
 14 4 -25 -0.3 0.8
 14 -4 -25 0.4 0.8
 16 -4 -25 24.7 1.5
 16 4 -25 22.9 1.5
 16 -4 -25 24 1.4
 18 -4 -25 0.2 0.6
 18 -4 -25 -0.4 0.7
 20 -4 -25 8.3 0.8
 -20 4 25 8.8 0.9
 20 -4 -25 9.6 0.8
 22 -4 -25 2.2 0.5
 22 4 -25 2.5 0.8
 22 -4 -25 2 0.6
 -22 4 25 2.5 0.7
 24 4 -25 0.5 0.7
 -24 4 25 0.5 0.6
 -24 4 25 -0.1 0.6
 26 4 -25 1 0.6
 -26 4 25 0.3 0.5
 -26 4 25 0.5 0.6
 28 4 -25 2.5 0.5
 -28 4 25 2 0.5
 -28 4 25 2.6 0.6
 -30 4 25 8.4 0.6
 -30 4 25 8.1 0.6
 -32 4 25 1.5 0.4
 -32 4 25 1.2 0.4
 -3 -5 -25 1.2 0.4
 -1 -5 -25 1 0.3
 -1 -5 -25 1.2 0.4
 1 -5 -25 8 0.6
 1 -5 -25 9.5 0.7
 1 -5 -25 7.9 0.6
 3 -5 -25 0.8 0.5
 3 -5 -25 1.2 0.4
 3 -5 -25 1.5 0.5
 5 -5 -25 29 1.6
 5 -5 -25 30.7 1.5
 5 -5 -25 26.1 1.5
 7 -5 -25 0.2 0.5
 7 -5 -25 -0.1 0.7
 7 5 -25 -0.5 0.6
 7 -5 -25 0 0.4
 9 -5 -25 22.6 1.3
 -9 5 25 18 1.1
 9 -5 -25 21.4 1.2
 9 -5 -25 18.7 1.1
 11 -5 -25 0.6 0.6
 11 5 -25 0.1 0.7
 -11 5 25 0.9 0.4
 13 -5 -25 1.2 0.5
 13 -5 -25 0 0.7
 13 5 -25 1.6 0.7
 -13 5 25 0.6 0.4
 15 -5 -25 3.3 0.6
 15 -5 -25 2.9 0.7
 15 5 -25 2.8 0.8
 17 -5 -25 2.2 0.5
 17 -5 -25 2.8 0.7
 17 5 -25 2.5 0.8
 -17 5 25 2.8 0.7
 19 -5 -25 13.6 0.9
 -19 5 25 13.3 1
 19 -5 -25 12.1 0.8
 -21 5 25 23 1.3
 21 -5 -25 21 1.3
 21 5 -25 23.1 1.4
 -23 5 25 8.7 0.7
 23 5 -25 8.3 0.8
 25 5 -25 3.2 0.6
 -25 5 25 3.6 0.5
 -27 5 25 8.3 0.6
 -29 5 25 12.1 0.7
 -31 5 25 2.8 0.4
 0 -6 -25 0.5 0.3
 2 -6 -25 1.7 0.4
 2 -6 -25 2.3 0.4
 4 -6 -25 0.1 0.4
 4 -6 -25 -0.1 0.4
 6 6 -25 8 0.6
 -6 6 25 9.2 0.6
 6 -6 -25 9 0.6
 8 -6 -25 8 0.7
 8 6 -25 7 0.6
 -8 6 25 7.4 0.6
 8 -6 -25 6.3 0.6
 10 6 -25 7.6 0.7
 -10 6 25 7.5 0.6
 10 -6 -25 6.9 0.6
 12 -6 -25 20.2 1.1
 12 6 -25 17.3 1.1
 -12 6 25 18.1 1
 12 -6 -25 17.1 1
 14 -6 -25 1.5 0.4
 14 -6 -25 0.8 0.6
 -14 6 25 1.1 0.4
 -14 6 25 1.4 0.6
 16 -6 -25 8.1 0.7
 -16 6 25 6.5 0.5
 -16 6 25 6.7 0.7
 18 -6 -25 1.7 0.5
 -18 6 25 1.9 0.5
 -20 6 25 18.1 1
 -20 6 25 18.1 1
 -22 6 25 -0.3 0.3
 -22 6 25 0.1 0.5
 -24 6 25 12.2 0.8
 26 6 -25 0.5 0.3
 -26 6 25 0.9 0.4
 5 -7 -25 5 0.4
 7 -7 -25 1.7 0.4
 -7 7 25 1.6 0.3
 9 7 -25 0.4 0.4
 -9 7 25 0.9 0.3
 -9 7 25 0.4 0.3
 11 -7 -25 0.1 0.4
 11 7 -25 0.2 0.4
 -11 7 25 0 0.3
 -11 7 25 0.3 0.3
 13 -7 -25 6 0.5
 13 7 -25 6.1 0.6
 -13 7 25 5.9 0.5
 -13 7 25 6.3 0.5
 15 -7 -25 1.7 0.4
 15 7 -25 1.8 0.5
 -15 7 25 1.4 0.3
 -15 7 25 1.5 0.4
 -17 7 25 0.6 0.3
 -17 7 25 1.1 0.4
 19 7 -25 1.1 0.5
 -19 7 25 1.2 0.4
 -21 7 25 1.8 0.3
 -6 0 -26 0.3 0.4
 -4 0 -26 7.3 0.6
 -2 0 -26 26 1.5
 -2 0 -26 33.8 1.6
 0 0 -26 11.9 0.9
 0 0 -26 16.1 1
 2 0 -26 18.4 1.2
 2 0 -26 22.5 1.3
 4 0 -26 4.9 0.7
 4 0 -26 6.2 0.8
 6 0 -26 61.59 3.2
 6 0 -26 65.49 3.2
 8 0 -26 0.3 0.6
 8 0 -26 0.4 0.7
 10 0 -26 2.8 0.7
 10 0 -26 2.1 0.7
 12 0 -26 8.8 0.9
 12 0 -26 9.6 0.9
 14 0 -26 61.79 3.2
 14 0 -26 66.39 3.3
 16 0 -26 3.4 0.7
 18 0 -26 6.7 0.8
 20 0 -26 43.4 2.3
 22 0 -26 1.9 0.7
 -22 0 26 1.2 0.6
 -24 0 26 38.8 2
 -26 0 26 75.69 3.7
 -28 0 26 47.8 2.4
 -30 0 26 9 0.7
 -32 0 26 2.4 0.5
 -34 0 26 1.2 0.4
 -36 0 26 0.5 0.3
 -7 -1 -26 1.4 0.4
 -5 -1 -26 2.6 0.4
 -5 -1 -26 3.7 0.5
 -5 1 -26 2.9 0.4
 -3 -1 -26 0.9 0.5
 -3 1 -26 0.5 0.4
 -3 -1 -26 0.1 0.4
 -1 -1 -26 0.3 0.6
 -1 1 -26 1 0.5
 -1 -1 -26 0.9 0.5
 1 -1 -26 8.6 0.8
 1 1 -26 8.4 0.8
 1 -1 -26 8.8 0.9
 3 -1 -26 9.5 0.8
 3 1 -26 8.1 0.7
 3 1 -26 8.7 0.8
 3 -1 -26 8.7 0.9
 5 -1 -26 28.5 1.6
 5 -1 -26 29.6 1.6
 5 1 -26 26.6 1.5
 5 1 -26 25 1.5
 7 -1 -26 0 0.7
 7 1 -26 0.2 0.5
 7 -1 -26 0.1 0.6
 7 -1 -26 1.2 0.8
 7 1 -26 0.3 0.7
 9 -1 -26 3.3 0.7
 9 1 -26 2.9 0.6
 9 1 -26 1.9 0.6
 9 -1 -26 2.5 0.7
 9 1 -26 3 0.7
 11 -1 -26 4.2 0.8
 11 1 -26 3.8 0.6
 11 -1 -26 4.2 0.8
 11 1 -26 4.3 0.7
 13 -1 -26 7.7 0.9
 13 1 -26 6.7 0.7
 13 -1 -26 5.8 0.9
 13 1 -26 8.1 0.8
 15 -1 -26 11.8 1.1
 15 -1 -26 12.7 1
 15 1 -26 12.2 0.9
 17 -1 -26 8.9 0.9
 17 1 -26 7.7 0.8
 19 -1 -26 14.4 1.1
 19 1 -26 13.2 1
 -21 -1 26 0 0.5
 -21 1 26 1 0.6
 -23 1 26 69.59 3.3
 -23 -1 26 63.99 3.3
 -23 1 26 64.79 3.3
 -25 1 26 12.7 0.9
 -25 -1 26 11.7 0.8
 -25 1 26 10.4 0.8
 -27 1 26 0.5 0.6
 -27 -1 26 0.8 0.5
 -27 1 26 -0.6 0.5
 -29 -1 26 6.3 0.6
 -29 1 26 5.5 0.7
 -29 1 26 6.1 0.6
 -31 1 26 0.9 0.5
 -31 -1 26 0.8 0.4
 33 1 -26 7.2 0.6
 -33 -1 26 8.3 0.6
 -35 1 26 1.4 0.3
 -4 -2 -26 -0.3 0.4
 -2 -2 -26 4.6 0.6
 0 2 -26 2 0.5
 0 -2 -26 2.5 0.6
 2 2 -26 1.6 0.5
 2 -2 -26 2.3 0.6
 4 -2 -26 4.1 0.6
 4 -2 -26 6.2 0.8
 4 2 -26 4.9 0.6
 4 -2 -26 4.6 0.7
 6 -2 -26 4 0.7
 6 -2 -26 5 0.8
 6 2 -26 4.2 0.6
 6 -2 -26 5.3 0.8
 8 -2 -26 5.5 0.8
 8 2 -26 4.2 0.6
 8 -2 -26 4.2 0.7
 8 -2 -26 4.2 0.8
 8 2 -26 4.9 0.6
 10 -2 -26 0.5 0.7
 10 2 -26 0.8 0.6
 10 -2 -26 0.6 0.7
 10 -2 -26 0.2 0.7
 10 2 -26 0.1 0.6
 12 -2 -26 0.4 0.7
 12 2 -26 0.3 0.5
 12 2 -26 -0.8 0.7
 12 -2 -26 0.1 0.8
 12 -2 -26 0 0.7
 14 2 -26 4.5 0.6
 14 -2 -26 5.9 0.9
 14 -2 -26 5.6 0.8
 16 2 -26 -0.7 0.5
 18 -2 -26 1.4 0.8
 20 -2 -26 -1.2 0.7
 -22 2 26 34.8 1.9
 22 -2 -26 37.5 1.9
 -24 2 26 32.8 1.7
 -24 2 26 30.4 1.7
 -26 2 26 0.6 0.6
 -26 2 26 0.6 0.6
 28 2 -26 2.4 0.6
 -28 2 26 1.3 0.6
 -28 2 26 2.2 0.5
 -30 2 26 18.1 1
 30 2 -26 16.6 1
 -30 2 26 16.6 1
 32 2 -26 0.3 0.3
 -32 2 26 0.4 0.5
 -32 2 26 0.1 0.3
 -34 2 26 2.4 0.4
 -5 -3 -26 0.7 0.4
 -5 -3 -26 1.1 0.3
 -3 -3 -26 0 0.4
 -3 -3 -26 0.6 0.4
 -1 -3 -26 22.5 1.3
 -1 -3 -26 22.5 1.3
 1 -3 -26 5.1 0.7
 1 -3 -26 4.1 0.6
 3 -3 -26 16.8 1.1
 3 -3 -26 20.9 1.2
 3 -3 -26 19.8 1.2
 5 -3 -26 0 0.6
 5 -3 -26 0.6 0.6
 7 -3 -26 -0.6 0.7
 7 3 -26 0.5 0.5
 7 -3 -26 0.3 0.6
 9 -3 -26 23 1.4
 9 3 -26 19.9 1.3
 9 -3 -26 22.5 1.3
 11 -3 -26 2.3 0.8
 11 3 -26 2.2 0.7
 11 -3 -26 2.2 0.8
 11 -3 -26 1.9 0.7
 13 -3 -26 7.2 0.8
 13 3 -26 7.5 0.9
 13 -3 -26 7.3 0.9
 13 -3 -26 7.2 0.8
 15 -3 -26 5 0.8
 15 3 -26 4.2 0.8
 17 -3 -26 14.2 1.1
 17 3 -26 16 1.2
 17 -3 -26 13.9 1
 19 -3 -26 4.3 0.7
 19 3 -26 6.1 0.9
 19 -3 -26 5.1 0.8
 -21 3 26 13.1 1
 21 -3 -26 12.9 0.9
 23 -3 -26 1.1 0.6
 23 3 -26 0 0.7
 -23 3 26 0.9 0.6
 25 3 -26 12.3 1
 -25 3 26 13.7 0.9
 27 3 -26 0.6 0.6
 -27 3 26 0.4 0.5
 -29 3 26 9.7 0.7
 29 3 -26 8.5 0.7
 -29 3 26 9.6 0.7
 31 3 -26 1 0.4
 -31 3 26 0.6 0.4
 -31 3 26 0.7 0.4
 -33 3 26 2.2 0.4
 -33 3 26 1.8 0.4
 -35 3 26 0.9 0.2
 -4 -4 -26 5.1 0.4
 -2 -4 -26 16.2 0.9
 0 -4 -26 3.3 0.5
 2 -4 -26 10.3 0.7
 2 -4 -26 12.2 0.8
 2 -4 -26 11.7 0.8
 4 -4 -26 5.8 0.6
 4 -4 -26 5.4 0.6
 4 -4 -26 5.6 0.7
 6 -4 -26 0.8 0.6
 6 -4 -26 0 0.6
 6 -4 -26 0.4 0.5
 8 -4 -26 26.6 1.6
 8 -4 -26 28.4 1.5
 8 -4 -26 27.2 1.5
 10 -4 -26 0.1 0.6
 10 -4 -26 -0.5 0.7
 10 4 -26 -0.5 0.6
 10 -4 -26 0.6 0.5
 12 -4 -26 2.1 0.6
 12 -4 -26 2.7 0.8
 12 4 -26 2 0.7
 12 -4 -26 1.7 0.6
 14 -4 -26 -0.1 0.6
 14 4 -26 0.3 0.7
 16 -4 -26 10.7 1
 16 4 -26 10.8 1
 16 -4 -26 11.5 0.9
 18 -4 -26 5.2 0.7
 18 4 -26 5.3 0.8
 18 -4 -26 5.3 0.8
 20 -4 -26 13.3 1
 -20 4 26 15 1
 20 -4 -26 13.3 0.9
 22 -4 -26 1.7 0.5
 22 4 -26 2.2 0.7
 -22 4 26 1.4 0.6
 -24 4 26 7.2 0.7
 24 4 -26 6.6 0.8
 -24 4 26 8.4 0.7
 26 4 -26 3.7 0.6
 -26 4 26 2.9 0.5
 -26 4 26 3.6 0.6
 28 4 -26 0.3 0.5
 -28 4 26 0.5 0.5
 -28 4 26 -0.4 0.5
 30 4 -26 0.5 0.3
 -30 4 26 0.4 0.4
 -30 4 26 0.2 0.4
 -32 4 26 1.9 0.3
 -32 4 26 2 0.3
 -1 -5 -26 0 0.3
 1 -5 -26 3.3 0.4
 1 -5 -26 2.3 0.4
 1 -5 -26 2.7 0.3
 3 -5 -26 0.4 0.4
 3 -5 -26 0.3 0.4
 3 -5 -26 0.4 0.3
 5 -5 -26 8.6 0.7
 5 -5 -26 8.8 0.7
 5 -5 -26 6.7 0.6
 7 -5 -26 3.6 0.5
 7 5 -26 2.8 0.5
 7 -5 -26 2.6 0.4
 9 -5 -26 10.3 0.9
 9 -5 -26 10.4 0.8
 11 -5 -26 20.5 1.2
 13 -5 -26 3.3 0.5
 13 5 -26 3.5 0.7
 15 -5 -26 3.4 0.5
 15 -5 -26 3.8 0.7
 15 5 -26 3.5 0.7
 17 -5 -26 2.9 0.5
 17 5 -26 2.2 0.7
 17 -5 -26 1.9 0.6
 -17 5 26 2.8 0.7
 19 -5 -26 0.3 0.4
 19 -5 -26 1 0.5
 -21 5 26 -0.8 0.5
 21 5 -26 -0.6 0.6
 21 -5 -26 0.2 0.5
 23 5 -26 0.7 0.6
 -23 5 26 0.8 0.5
 25 5 -26 -0.1 0.5
 -25 5 26 0 0.4
 -27 5 26 0.5 0.4
 -29 5 26 0.7 0.3
 -29 5 26 0.8 0.4
 4 -6 -26 3.1 0.3
 4 -6 -26 2.9 0.4
 6 -6 -26 0.1 0.3
 6 -6 -26 0.1 0.4
 -6 6 26 0 0.3
 8 -6 -26 1.5 0.3
 8 6 -26 1.5 0.4
 -8 6 26 1.3 0.3
 10 -6 -26 -0.3 0.3
 10 6 -26 0 0.5
 -10 6 26 0.1 0.3
 12 -6 -26 4.1 0.4
 12 -6 -26 4.7 0.6
 12 6 -26 5.1 0.6
 14 -6 -26 0 0.3
 14 -6 -26 0 0.5
 14 6 -26 0 0.5
 -14 6 26 0.2 0.5
 16 -6 -26 16.7 1
 -16 6 26 17.7 1
 -18 6 26 5.9 0.5
 18 -6 -26 5.5 0.5
 -18 6 26 5.5 0.6
 20 -6 -26 1 0.4
 -20 6 26 0.7 0.4
 -20 6 26 1.1 0.4
 -22 6 26 10.8 0.7
 -22 6 26 11.9 0.7
 24 6 -26 0.8 0.4
 -24 6 26 0.6 0.4
 -26 6 26 0.4 0.3
 11 -7 -26 -0.2 0.3
 13 7 -26 0.3 0.4
 -13 7 26 0.8 0.3
 15 7 -26 13.4 0.8
 -15 7 26 12.6 0.7
 -17 7 26 6 0.4
 19 7 -26 0.2 0.4
 -19 7 26 1 0.3
 -4 0 -27 -0.4 0.4
 -2 0 -27 -0.2 0.5
 0 0 -27 0.1 0.4
 0 0 -27 0.1 0.5
 2 0 -27 -0.1 0.5
 2 0 -27 0.5 0.6
 4 0 -27 0.3 0.5
 4 0 -27 -0.7 0.6
 6 0 -27 -0.7 0.6
 6 0 -27 0.1 0.7
 8 0 -27 0.9 0.6
 8 0 -27 0.1 0.7
 10 0 -27 0.2 0.6
 10 0 -27 0.3 0.7
 12 0 -27 0.9 0.6
 12 0 -27 -0.1 0.7
 14 0 -27 -0.4 0.7
 14 0 -27 0.2 0.7
 16 0 -27 -0.4 0.6
 18 0 -27 0 0.6
 20 0 -27 -1 0.7
 -22 0 27 1 0.6
 -24 0 27 0.4 0.5
 -26 0 27 0.4 0.5
 -28 0 27 -0.1 0.5
 -30 0 27 -0.4 0.5
 -32 0 27 -0.2 0.4
 -34 0 27 -0.1 0.3
 -5 -1 -27 2.8 0.4
 -3 -1 -27 6.9 0.5
 -3 -1 -27 7.8 0.6
 -3 1 -27 6.7 0.5
 -1 -1 -27 12.2 0.8
 -1 -1 -27 12.4 0.8
 -1 1 -27 11.4 0.8
 1 -1 -27 0.1 0.5
 1 -1 -27 0.9 0.6
 1 1 -27 0.4 0.5
 3 -1 -27 54.59 2.8
 3 -1 -27 56.99 2.8
 3 1 -27 52.39 2.7
 5 -1 -27 1.5 0.6
 5 1 -27 1.9 0.5
 5 -1 -27 1.1 0.7
 5 1 -27 1.9 0.6
 7 -1 -27 20.8 1.3
 7 -1 -27 22.3 1.3
 7 1 -27 22.7 1.3
 7 1 -27 18 1.2
 9 -1 -27 43.7 2.1
 9 1 -27 43.5 2.1
 9 1 -27 40.5 2
 11 1 -27 8.8 0.8
 11 -1 -27 10.1 0.9
 11 1 -27 10.6 0.9
 11 1 -27 9.9 0.8
 13 -1 -27 3.5 0.7
 13 1 -27 3.1 0.6
 13 1 -27 2.8 0.7
 15 -1 -27 0.3 0.7
 15 1 -27 0.2 0.6
 17 -1 -27 0.6 0.7
 17 1 -27 1.4 0.6
 -19 -1 27 17.3 1.1
 19 -1 -27 19.9 1.2
 19 1 -27 18.1 1.1
 -21 -1 27 11.8 0.8
 -21 1 27 13.3 0.9
 -23 1 27 10.9 0.8
 -23 -1 27 9.5 0.7
 -23 1 27 9.6 0.7
 -25 1 27 34.1 1.7
 -25 -1 27 30.6 1.6
 -25 1 27 30 1.6
 -27 1 27 1.5 0.6
 -27 -1 27 1.8 0.4
 -27 1 27 0.7 0.4
 -29 1 27 60.09 2.8
 -29 -1 27 53.99 2.8
 31 1 -27 2.2 0.5
 -31 1 27 1.5 0.5
 -31 -1 27 1.6 0.4
 33 1 -27 0.3 0.3
 -33 1 27 0.8 0.4
 -33 -1 27 0 0.3
 -35 1 27 0.8 0.3
 -4 -2 -27 0.3 0.3
 -2 -2 -27 0 0.4
 0 -2 -27 1.7 0.5
 2 -2 -27 9.6 0.8
 2 2 -27 8 0.6
 4 -2 -27 0.8 0.6
 4 2 -27 1 0.5
 4 -2 -27 0.4 0.6
 6 -2 -27 0.2 0.6
 6 -2 -27 1.1 0.6
 6 -2 -27 0.7 0.7
 6 2 -27 0.1 0.5
 8 -2 -27 0.5 0.7
 8 -2 -27 0.5 0.6
 8 -2 -27 0 0.7
 8 2 -27 0.1 0.5
 10 -2 -27 20 1.2
 10 -2 -27 22 1.3
 10 -2 -27 19.7 1.2
 10 2 -27 18.5 1.1
 12 -2 -27 0.1 0.7
 12 2 -27 0.1 0.4
 12 2 -27 1 0.6
 12 -2 -27 0.1 0.7
 12 -2 -27 0.4 0.7
 14 2 -27 0 0.5
 14 2 -27 0.6 0.7
 14 -2 -27 -0.3 0.7
 14 -2 -27 -0.5 0.7
 16 2 -27 50.39 2.5
 16 2 -27 44 2.3
 -20 2 27 31 1.7
 20 -2 -27 32.1 1.7
 -22 2 27 18.9 1.2
 22 -2 -27 20.4 1.2
 -24 2 27 10.7 0.8
 -24 2 27 9 0.8
 -26 2 27 18.1 1.1
 26 2 -27 17.7 1.2
 -26 2 27 16.5 1
 28 2 -27 6.8 0.7
 -28 2 27 7.3 0.7
 -28 2 27 6.6 0.6
 30 2 -27 5 0.6
 -30 2 27 6.1 0.6
 -30 2 27 5.6 0.5
 32 2 -27 1.3 0.3
 -32 2 27 1.4 0.3
 -34 2 27 0.6 0.3
 -3 -3 -27 0.7 0.3
 -3 -3 -27 -0.1 0.3
 -1 -3 -27 2.4 0.5
 -1 -3 -27 2.1 0.5
 1 -3 -27 20.8 1.2
 1 -3 -27 19.2 1.1
 3 -3 -27 34.6 1.7
 3 -3 -27 35 1.7
 5 -3 -27 15.9 1.1
 5 -3 -27 18.4 1.1
 5 -3 -27 18.7 1.1
 7 -3 -27 17.7 1.2
 7 -3 -27 19.9 1.2
 9 3 -27 0.8 0.5
 9 -3 -27 1.2 0.7
 9 -3 -27 -0.2 0.6
 11 3 -27 5.6 0.7
 11 -3 -27 7.2 0.8
 11 -3 -27 7 0.7
 13 -3 -27 -0.5 0.7
 13 3 -27 0.5 0.6
 13 -3 -27 0.3 0.7
 13 -3 -27 0.2 0.6
 15 -3 -27 0.2 0.7
 15 3 -27 0.8 0.7
 17 -3 -27 5.9 0.7
 17 3 -27 4.6 0.8
 17 -3 -27 4.4 0.8
 19 -3 -27 12 1
 19 3 -27 11.4 1
 19 -3 -27 11.5 0.9
 21 -3 -27 5.2 0.7
 -21 3 27 5.9 0.7
 23 3 -27 -0.4 0.7
 -23 3 27 -0.4 0.6
 25 3 -27 10.5 0.8
 -25 3 27 9.2 0.8
 27 3 -27 9.6 0.8
 -27 3 27 10 0.7
 29 3 -27 2.3 0.5
 -29 3 27 2.8 0.5
 -31 3 27 5.8 0.5
 31 3 -27 4.3 0.4
 -31 3 27 5 0.5
 -33 3 27 0.4 0.3
 2 -4 -27 7.2 0.6
 4 -4 -27 25.9 1.4
 4 -4 -27 29.7 1.5
 4 -4 -27 27.1 1.4
 6 -4 -27 7.8 0.7
 6 -4 -27 5.8 0.7
 6 -4 -27 6.7 0.6
 8 -4 -27 15.1 1
 8 -4 -27 16.6 1
 8 -4 -27 14.7 1
 10 -4 -27 1.5 0.6
 10 -4 -27 1.6 0.7
 10 4 -27 1.4 0.6
 10 -4 -27 1.6 0.5
 12 -4 -27 1.6 0.6
 12 4 -27 1.7 0.6
 12 -4 -27 1.9 0.7
 14 -4 -27 2.5 0.6
 14 4 -27 2 0.7
 16 -4 -27 31.9 1.7
 16 4 -27 28.9 1.7
 16 -4 -27 30.8 1.7
 18 -4 -27 0.7 0.5
 18 4 -27 1.1 0.7
 18 -4 -27 0.5 0.6
 -18 4 27 0.7 0.6
 20 -4 -27 21.3 1.3
 -20 4 27 23.7 1.3
 20 -4 -27 20.7 1.2
 -22 4 27 2.4 0.6
 22 4 -27 1.6 0.7
 -22 4 27 2.7 0.6
 24 4 -27 0.3 0.6
 -24 4 27 -0.5 0.5
 -24 4 27 -0.5 0.5
 26 4 -27 0.3 0.5
 -26 4 27 -0.4 0.4
 -26 4 27 0.4 0.5
 28 4 -27 1 0.4
 -28 4 27 0.7 0.4
 -28 4 27 1.1 0.4
 -30 4 27 12 0.7
 -30 4 27 11.9 0.7
 -32 4 27 2.3 0.3
 1 -5 -27 16.9 0.9
 3 -5 -27 3.2 0.4
 5 -5 -27 6.6 0.6
 5 -5 -27 6.6 0.6
 7 -5 -27 0.4 0.4
 7 -5 -27 0.4 0.5
 9 -5 -27 0.7 0.5
 9 -5 -27 0.2 0.5
 9 5 -27 0.9 0.4
 11 -5 -27 26.4 1.5
 11 -5 -27 26.6 1.4
 13 -5 -27 1.5 0.5
 15 -5 -27 6.4 0.7
 15 -5 -27 6.8 0.6
 17 -5 -27 1.9 0.4
 17 5 -27 2.7 0.6
 17 -5 -27 1.8 0.6
 19 -5 -27 -0.3 0.4
 19 -5 -27 0.3 0.5
 -21 5 27 3.7 0.5
 -23 5 27 13.5 0.8
 23 5 -27 13.8 0.9
 -25 5 27 -0.5 0.4
 -27 5 27 1.5 0.3
 -27 5 27 0.8 0.4
 6 -6 -27 9.8 0.6
 8 -6 -27 0.3 0.4
 10 -6 -27 1 0.3
 10 -6 -27 0.9 0.4
 12 -6 -27 0.4 0.3
 12 6 -27 0.4 0.4
 -12 6 27 0.3 0.4
 14 -6 -27 10.6 0.7
 14 6 -27 9.6 0.7
 -14 6 27 9.8 0.7
 16 -6 -27 7 0.6
 16 6 -27 6.2 0.6
 -16 6 27 6.1 0.6
 -18 6 27 1.3 0.3
 18 6 -27 0.7 0.5
 -18 6 27 1.3 0.4
 -20 6 27 1.3 0.4
 22 6 -27 0.2 0.4
 -22 6 27 0.2 0.2
 -22 6 27 0 0.3
 24 6 -27 0.9 0.3
 -24 6 27 1 0.3
 -2 0 -28 4.6 0.5
 0 0 -28 33 1.7
 2 0 -28 14.3 0.9
 2 0 -28 12.7 0.8
 4 0 -28 13 0.9
 4 0 -28 15.2 1
 6 0 -28 0.2 0.5
 6 0 -28 1.1 0.6
 8 0 -28 48 2.6
 8 0 -28 53.49 2.6
 10 0 -28 0.8 0.6
 10 0 -28 1.9 0.7
 12 0 -28 3.5 0.6
 12 0 -28 3.9 0.7
 14 0 -28 4.9 0.7
 14 0 -28 5.2 0.8
 16 0 -28 23.9 1.4
 18 0 -28 19.4 1.2
 20 0 -28 0.1 0.6
 -22 0 28 0.4 0.5
 -24 0 28 1.9 0.5
 -26 0 28 2.2 0.5
 -28 0 28 1.9 0.5
 -30 0 28 71.09 3.5
 -32 0 28 13.8 0.8
 -3 -1 -28 1.4 0.3
 -1 -1 -28 0.5 0.4
 -1 1 -28 1 0.3
 1 -1 -28 20.1 1.1
 1 -1 -28 19.3 1.1
 1 1 -28 17.2 1
 3 -1 -28 0.3 0.5
 3 -1 -28 1 0.6
 3 1 -28 0.7 0.5
 5 -1 -28 16.8 1.1
 5 -1 -28 18.6 1.1
 5 1 -28 16.5 1.1
 7 -1 -28 61.89 3
 7 -1 -28 67.59 3
 7 1 -28 63.49 3
 9 -1 -28 24.2 1.4
 9 -1 -28 24.8 1.4
 9 1 -28 25.3 1.4
 9 1 -28 20.6 1.3
 11 -1 -28 31.7 1.6
 11 1 -28 31.9 1.6
 11 1 -28 28 1.6
 13 -1 -28 0 0.7
 13 1 -28 1 0.5
 13 1 -28 0.1 0.6
 15 -1 -28 -0.1 0.6
 15 1 -28 -0.4 0.5
 17 -1 -28 0.6 0.7
 17 1 -28 -0.1 0.5
 19 -1 -28 0 0.7
 19 1 -28 0.8 0.6
 -19 -1 28 -0.7 0.4
 -19 1 28 0.2 0.5
 21 -1 -28 1.8 0.6
 -21 -1 28 0.5 0.4
 -21 1 28 1.1 0.5
 -23 1 28 -0.8 0.6
 -23 -1 28 -0.4 0.4
 -23 1 28 -0.1 0.5
 -25 1 28 3.7 0.6
 -25 -1 28 2.5 0.4
 -25 1 28 3.5 0.5
 -27 1 28 15.5 0.9
 -27 -1 28 13.5 0.8
 -29 1 28 18.1 1
 -29 -1 28 15.4 0.9
 31 1 -28 2.8 0.5
 -31 1 28 3.2 0.5
 -33 1 28 0 0.3
 -2 -2 -28 1.3 0.3
 0 -2 -28 -0.2 0.4
 2 -2 -28 0.1 0.5
 4 -2 -28 0.9 0.5
 4 2 -28 0.9 0.4
 6 -2 -28 11.3 0.8
 6 -2 -28 11.1 0.8
 8 -2 -28 4.2 0.7
 8 -2 -28 3.9 0.7
 10 -2 -28 8.6 0.8
 10 -2 -28 7.9 0.8
 10 -2 -28 8.3 0.8
 12 -2 -28 12.9 1
 12 -2 -28 12.9 0.9
 12 -2 -28 13.8 1
 14 2 -28 8.5 0.8
 14 -2 -28 10.3 0.9
 14 -2 -28 9.9 0.8
 14 -2 -28 9.5 0.8
 14 2 -28 7.6 0.6
 16 2 -28 16.6 1.1
 18 2 -28 4.2 0.8
 20 2 -28 -0.7 0.7
 -20 2 28 0.3 0.5
 22 -2 -28 5.6 0.7
 -22 2 28 5 0.6
 -24 2 28 44.1 2.2
 24 2 -28 43.1 2.3
 -24 2 28 41.9 2.2
 -26 2 28 12.1 0.8
 26 2 -28 13.2 0.9
 -26 2 28 11.4 0.8
 28 2 -28 0.2 0.5
 -28 2 28 0.5 0.5
 -28 2 28 0.4 0.4
 30 2 -28 47 2.4
 -30 2 28 46.3 2.4
 32 2 -28 2.2 0.3
 -32 2 28 2.9 0.4
 -34 2 28 -0.2 0.2
 -1 -3 -28 2.9 0.4
 1 -3 -28 2.2 0.4
 1 -3 -28 2.4 0.4
 3 -3 -28 5.2 0.6
 3 -3 -28 4.7 0.6
 5 -3 -28 1.6 0.6
 5 -3 -28 2.4 0.5
 7 -3 -28 0.9 0.5
 7 -3 -28 1 0.5
 9 -3 -28 -0.5 0.6
 9 -3 -28 0.4 0.5
 11 3 -28 1.4 0.5
 11 -3 -28 3.1 0.7
 11 -3 -28 1.7 0.6
 13 3 -28 5.9 0.7
 13 -3 -28 7.7 0.8
 13 -3 -28 8.3 0.8
 13 -3 -28 7.5 0.7
 15 -3 -28 5.5 0.7
 15 3 -28 6 0.7
 17 -3 -28 5 0.7
 17 3 -28 5.6 0.8
 19 3 -28 7 0.8
 -19 3 28 7.8 0.7
 19 -3 -28 8.1 0.7
 21 -3 -28 0.1 0.5
 21 3 -28 0.5 0.7
 -21 3 28 0.1 0.5
 -23 3 28 5 0.6
 25 3 -28 8 0.7
 -25 3 28 7.5 0.7
 27 3 -28 1.3 0.5
 -27 3 28 0.9 0.4
 29 3 -28 1.1 0.4
 -29 3 28 2.2 0.4
 31 3 -28 0.1 0.3
 -31 3 28 -0.3 0.3
 -33 3 28 -0.1 0.2
 2 -4 -28 0.4 0.3
 4 -4 -28 0.4 0.4
 6 -4 -28 1.7 0.5
 6 -4 -28 2 0.5
 6 -4 -28 2.2 0.4
 8 -4 -28 15.1 1
 8 -4 -28 16.3 1
 8 -4 -28 14.2 0.9
 10 -4 -28 16.1 1
 10 -4 -28 16.5 1
 10 -4 -28 15.9 0.9
 12 -4 -28 3.6 0.6
 12 4 -28 2.7 0.6
 12 -4 -28 3.1 0.6
 14 4 -28 6.9 0.7
 14 -4 -28 7.6 0.7
 16 -4 -28 -0.1 0.5
 16 4 -28 0 0.6
 16 -4 -28 0.2 0.6
 18 -4 -28 0.3 0.5
 18 4 -28 0.1 0.6
 18 -4 -28 0 0.6
 -18 4 28 0.2 0.6
 20 4 -28 8.2 0.8
 -20 4 28 10.2 0.8
 20 -4 -28 9.9 0.7
 -22 4 28 10.4 0.7
 -22 4 28 9.6 0.7
 24 4 -28 0.7 0.5
 -24 4 28 0.4 0.4
 -24 4 28 0.8 0.5
 -26 4 28 1.4 0.4
 -26 4 28 1.6 0.4
 -28 4 28 26.5 1.3
 -28 4 28 25.8 1.3
 -30 4 28 9.7 0.6
 -30 4 28 8.6 0.6
 5 -5 -28 2.6 0.4
 7 -5 -28 0.9 0.3
 7 -5 -28 0.2 0.4
 9 -5 -28 2.7 0.4
 9 -5 -28 3.8 0.5
 11 -5 -28 0 0.4
 11 -5 -28 -0.4 0.5
 11 5 -28 0.5 0.4
 13 -5 -28 0.7 0.4
 15 -5 -28 0.4 0.4
 15 -5 -28 -0.2 0.5
 -15 5 28 0 0.5
 17 -5 -28 1.2 0.3
 17 -5 -28 0.6 0.5
 -21 5 28 5.4 0.5
 -23 5 28 0.6 0.3
 -25 5 28 0.8 0.4
 -27 5 28 1.5 0.3
 10 -6 -28 0.1 0.3
 -10 6 28 0 0.3
 14 -6 -28 3.5 0.4
 14 6 -28 2.4 0.4
 -14 6 28 3.5 0.4
 -16 6 28 0.1 0.3
 16 -6 -28 -0.1 0.3
 16 6 -28 -0.1 0.4
 -16 6 28 0.4 0.3
 -18 6 28 5.9 0.4
 18 6 -28 5.6 0.5
 -18 6 28 5.9 0.5
 -20 6 28 -0.3 0.3
 -22 6 28 7.1 0.5
 0 0 -29 -0.2 0.3
 2 0 -29 0.1 0.4
 4 0 -29 0.3 0.4
 4 0 -29 0.5 0.5
 6 0 -29 0.1 0.4
 6 0 -29 0.3 0.5
 8 0 -29 -0.1 0.5
 8 0 -29 0.5 0.6
 10 0 -29 0.4 0.5
 10 0 -29 -0.4 0.6
 12 0 -29 -0.8 0.5
 12 0 -29 0.4 0.5
 12 0 -29 -0.3 0.6
 14 0 -29 0.5 0.6
 16 0 -29 0.4 0.6
 18 0 -29 0.2 0.5
 20 0 -29 0 0.6
 -20 0 29 0.1 0.5
 -22 0 29 -0.4 0.5
 -24 0 29 0.1 0.4
 -26 0 29 -0.4 0.4
 -28 0 29 0.1 0.4
 -30 0 29 -0.2 0.3
 32 0 -29 0.4 0.3
 -32 0 29 0.1 0.3
 -1 -1 -29 6.1 0.5
 1 -1 -29 1.1 0.3
 1 -1 -29 1 0.4
 1 1 -29 1.4 0.3
 3 -1 -29 10.7 0.7
 3 -1 -29 10.8 0.8
 3 1 -29 10.6 0.7
 5 -1 -29 10.6 0.8
 5 -1 -29 11.3 0.8
 5 1 -29 11.8 0.8
 7 -1 -29 14.3 1
 7 -1 -29 17.3 1
 7 1 -29 16.2 1
 9 -1 -29 37.1 1.9
 9 -1 -29 41.2 1.9
 9 1 -29 36.8 1.9
 11 -1 -29 14.3 0.9
 11 1 -29 10.6 0.8
 13 1 -29 10.2 0.8
 13 -1 -29 11.8 0.9
 13 1 -29 10.6 0.8
 15 -1 -29 1.6 0.6
 15 1 -29 1.7 0.5
 15 1 -29 1.4 0.6
 17 -1 -29 14.1 1
 17 1 -29 13.9 0.9
 19 -1 -29 0 0.6
 -19 1 29 -0.3 0.5
 21 -1 -29 1.9 0.6
 -21 1 29 2.7 0.5
 -21 1 29 1.6 0.4
 -23 1 29 0.7 0.5
 -23 1 29 0.7 0.4
 -25 1 29 0.3 0.5
 -27 1 29 0.5 0.5
 -29 1 29 26.6 1.4
 29 1 -29 26.2 1.4
 -31 1 29 3.5 0.4
 -33 1 29 0.4 0.2
 2 -2 -29 0.5 0.4
 4 -2 -29 0 0.4
 6 -2 -29 2.2 0.5
 6 -2 -29 2.5 0.6
 8 -2 -29 16.3 1
 8 -2 -29 16.7 1
 10 -2 -29 8.4 0.8
 10 -2 -29 9.4 0.8
 12 -2 -29 2 0.6
 12 2 -29 0.8 0.5
 12 -2 -29 1.8 0.6
 14 -2 -29 -0.5 0.6
 14 2 -29 0.7 0.6
 16 -2 -29 3.6 0.7
 16 2 -29 2.6 0.6
 18 2 -29 3.3 0.7
 20 2 -29 1.4 0.7
 -20 2 29 0.6 0.5
 22 -2 -29 3.8 0.6
 22 2 -29 3.5 0.7
 -22 2 29 3.7 0.6
 -22 2 29 3.5 0.5
 -24 2 29 0.9 0.5
 -24 2 29 0.9 0.4
 -26 2 29 18.2 1
 26 2 -29 17.9 1.1
 -26 2 29 16.1 1
 28 2 -29 0.4 0.5
 -28 2 29 0.7 0.4
 -28 2 29 0.5 0.3
 30 2 -29 1.2 0.4
 -32 2 29 -0.3 0.3
 1 -3 -29 0.9 0.3
 1 -3 -29 1.2 0.3
 3 -3 -29 0.6 0.4
 3 -3 -29 1.1 0.4
 5 -3 -29 29.2 1.5
 5 -3 -29 29.7 1.5
 7 -3 -29 4.3 0.6
 7 -3 -29 4.5 0.5
 9 -3 -29 0.9 0.5
 11 3 -29 -0.8 0.5
 11 -3 -29 0.2 0.5
 11 -3 -29 -0.2 0.5
 13 -3 -29 13.7 0.9
 13 3 -29 12 0.9
 15 -3 -29 2.1 0.6
 15 3 -29 2.8 0.6
 17 -3 -29 2 0.6
 17 3 -29 1.9 0.6
 19 -3 -29 1.5 0.5
 -19 3 29 1.1 0.5
 21 -3 -29 2.9 0.5
 21 3 -29 2.2 0.6
 -21 3 29 2.6 0.5
 -23 3 29 0.9 0.5
 -23 3 29 0.6 0.5
 25 3 -29 1.5 0.5
 -25 3 29 0.5 0.4
 27 3 -29 0.8 0.5
 -27 3 29 0.3 0.4
 -29 3 29 0.9 0.3
 6 -4 -29 3 0.4
 8 -4 -29 4.2 0.5
 10 -4 -29 0.1 0.4
 10 -4 -29 0.4 0.5
 12 -4 -29 4.5 0.5
 12 -4 -29 5.6 0.6
 14 -4 -29 -0.3 0.5
 14 4 -29 0.2 0.5
 14 -4 -29 0.7 0.5
 16 -4 -29 0 0.4
 16 4 -29 -0.3 0.5
 18 4 -29 6.6 0.7
 -18 4 29 6.6 0.6
 18 -4 -29 7 0.6
 20 4 -29 13.1 0.9
 -20 4 29 13.3 0.8
 20 -4 -29 12.4 0.8
 -22 4 29 3.4 0.5
 -22 4 29 4.7 0.5
 24 4 -29 0 0.5
 -24 4 29 0.3 0.4
 -24 4 29 0.7 0.4
 -26 4 29 4.4 0.4
 -28 4 29 0.7 0.3
 -28 4 29 1 0.3
 7 -5 -29 0 0.2
 9 -5 -29 2.6 0.3
 9 -5 -29 2.5 0.4
 11 -5 -29 3.5 0.4
 11 -5 -29 3.4 0.4
 13 -5 -29 0.7 0.3
 13 -5 -29 0.8 0.4
 -13 5 29 0.8 0.4
 15 -5 -29 0.1 0.3
 15 -5 -29 0.3 0.4
 17 -5 -29 14.3 0.8
 -19 5 29 7.4 0.5
 -23 5 29 3.3 0.3
 -23 5 29 3.5 0.4
 2 0 -30 7 0.5
 4 0 -30 0.4 0.4
 6 0 -30 27.8 1.4
 6 0 -30 24.6 1.3
 8 0 -30 6.3 0.5
 8 0 -30 6.9 0.6
 10 0 -30 34.7 1.7
 10 0 -30 28.3 1.6
 12 0 -30 6.8 0.6
 14 0 -30 1.4 0.5
 14 0 -30 1.2 0.5
 16 0 -30 36 1.9
 18 0 -30 0.4 0.5
 -18 0 30 0.1 0.4
 -20 0 30 0.5 0.4
 -22 0 30 0.3 0.4
 -24 0 30 9.4 0.6
 -26 0 30 4.1 0.4
 -28 0 30 10.3 0.6
 -30 0 30 7.2 0.5
 30 0 -30 8 0.6
 3 -1 -30 -0.2 0.3
 3 -1 -30 0.2 0.4
 5 -1 -30 7.8 0.6
 5 -1 -30 6.3 0.5
 7 -1 -30 15.9 0.9
 7 -1 -30 17 1
 9 -1 -30 -0.1 0.5
 9 -1 -30 -0.7 0.5
 11 -1 -30 4.4 0.6
 11 1 -30 3.3 0.4
 11 -1 -30 5 0.6
 13 -1 -30 0.1 0.5
 13 1 -30 0.2 0.4
 13 1 -30 -0.1 0.4
 15 1 -30 8.2 0.7
 15 -1 -30 9 0.7
 15 1 -30 8.2 0.6
 17 1 -30 9.9 0.8
 -17 1 30 9 0.7
 17 -1 -30 9.6 0.8
 19 -1 -30 0.5 0.5
 19 1 -30 0.8 0.6
 -19 1 30 -0.2 0.4
 21 -1 -30 0.6 0.5
 -21 1 30 0.1 0.5
 -23 1 30 0.3 0.4
 -25 1 30 2.8 0.5
 -27 1 30 18.8 1
 27 1 -30 18 1.1
 29 1 -30 1 0.4
 -29 1 30 1.3 0.4
 31 1 -30 30.6 1.5
 4 -2 -30 4.4 0.4
 6 -2 -30 1 0.4
 6 -2 -30 1.4 0.5
 8 -2 -30 4.2 0.5
 8 -2 -30 4.3 0.6
 10 -2 -30 1.4 0.5
 10 -2 -30 0.6 0.5
 12 -2 -30 18.2 1.1
 14 2 -30 8.2 0.7
 14 -2 -30 9.8 0.7
 16 2 -30 34.9 1.9
 16 -2 -30 36.3 1.9
 18 2 -30 7.4 0.7
 -18 2 30 9.3 0.7
 20 2 -30 0.7 0.6
 -20 2 30 0.4 0.4
 22 2 -30 4.2 0.6
 -22 2 30 4.3 0.5
 -22 2 30 3.6 0.5
 -24 2 30 1.6 0.5
 -24 2 30 1 0.4
 26 2 -30 1.1 0.5
 -26 2 30 1.2 0.4
 -26 2 30 1 0.3
 28 2 -30 0.8 0.4
 -28 2 30 1.2 0.4
 -30 2 30 0.8 0.3
 5 -3 -30 1.2 0.3
 5 -3 -30 1.3 0.3
 7 -3 -30 -0.1 0.4
 7 -3 -30 0.9 0.4
 9 -3 -30 3.5 0.5
 13 3 -30 3.5 0.5
 15 -3 -30 3.7 0.5
 15 3 -30 4 0.5
 17 -3 -30 0.1 0.5
 17 3 -30 0.5 0.5
 -17 3 30 0.3 0.5
 19 -3 -30 2.4 0.5
 19 3 -30 1.5 0.6
 -19 3 30 2.6 0.5
 -21 3 30 0.1 0.5
 21 3 -30 0.2 0.5
 -21 3 30 -0.5 0.4
 -23 3 30 -0.3 0.4
 -23 3 30 0.2 0.4
 25 3 -30 -0.1 0.5
 -25 3 30 0.1 0.4
 -25 3 30 0.2 0.4
 27 3 -30 1.3 0.4
 -27 3 30 1.4 0.4
 6 -4 -30 0.3 0.3
 8 -4 -30 4.1 0.4
 10 -4 -30 17.1 0.9
 12 -4 -30 0.4 0.4
 14 -4 -30 1.3 0.4
 -16 4 30 13.8 0.9
 16 -4 -30 14.3 0.8
 18 -4 -30 1.4 0.4
 18 4 -30 1.7 0.5
 -18 4 30 1.5 0.4
 -20 4 30 1.8 0.4
 20 4 -30 1.8 0.5
 -20 4 30 1.6 0.4
 22 4 -30 2.2 0.5
 -22 4 30 2.7 0.4
 -22 4 30 2.7 0.4
 -24 4 30 0.5 0.3
 -24 4 30 0.7 0.3
 -26 4 30 1.1 0.3
 -26 4 30 0.8 0.3
 -17 5 30 0.3 0.3
 -19 5 30 1.9 0.3
 19 5 -30 1.5 0.3
 -21 5 30 1.7 0.3
 8 0 -31 -0.1 0.3
 10 0 -31 0.2 0.3
 12 0 -31 0.2 0.4
 14 0 -31 0 0.4
 16 0 -31 0 0.4
 16 0 -31 -0.3 0.4
 18 0 -31 -0.7 0.5
 -18 0 31 -0.1 0.3
 -20 0 31 -0.2 0.3
 -22 0 31 0.1 0.3
 -24 0 31 -0.1 0.3
 -26 0 31 0 0.3
 28 0 -31 0.1 0.4
 5 -1 -31 9.9 0.6
 7 -1 -31 1.2 0.3
 7 -1 -31 1.2 0.4
 9 -1 -31 0.2 0.4
 11 -1 -31 13.4 0.8
 13 -1 -31 10.1 0.7
 15 -1 -31 0.6 0.5
 15 -1 -31 -0.4 0.4
 15 1 -31 -0.3 0.4
 17 1 -31 8.5 0.7
 -17 1 31 7.6 0.6
 17 -1 -31 9.4 0.7
 -19 1 31 13.8 0.8
 19 1 -31 14 0.9
 19 -1 -31 15.5 0.9
 -21 1 31 7.4 0.6
 21 1 -31 7.7 0.7
 23 1 -31 0.7 0.5
 -23 1 31 0.3 0.4
 -25 1 31 2.7 0.4
 27 1 -31 3 0.5
 -27 1 31 2.2 0.3
 -29 1 31 1.2 0.3
 6 -2 -31 1.1 0.3
 8 -2 -31 2.4 0.4
 12 -2 -31 0.1 0.4
 14 -2 -31 0.2 0.4
 16 -2 -31 0.9 0.5
 16 2 -31 0.5 0.4
 -16 2 31 0.5 0.4
 18 -2 -31 0.6 0.5
 18 2 -31 0.6 0.5
 -18 2 31 0.5 0.4
 20 2 -31 0.7 0.5
 -20 2 31 -0.1 0.4
 -20 2 31 0.2 0.4
 22 2 -31 0 0.5
 -22 2 31 0.1 0.4
 -22 2 31 0 0.3
 -24 2 31 -0.2 0.4
 -24 2 31 0.5 0.3
 -26 2 31 0.1 0.3
 7 -3 -31 0.4 0.3
 9 -3 -31 0.7 0.3
 15 3 -31 0.7 0.4
 -15 3 31 0.4 0.4
 17 -3 -31 0.1 0.4
 17 3 -31 0.5 0.4
 -17 3 31 0.4 0.4
 19 -3 -31 2 0.4
 19 3 -31 2 0.4
 -19 3 31 1.6 0.4
 -21 3 31 19.9 1.1
 21 3 -31 18.5 1.1
 -21 3 31 19.8 1
 -23 3 31 6.4 0.5
 -27 3 31 0.3 0.3
 -12 4 31 -0.2 0.3
 14 -4 -31 0.5 0.3
 16 -4 -31 0.6 0.3
 -16 4 31 0.1 0.3
 -18 4 31 0.1 0.3
 -20 4 31 7 0.5
 -22 4 31 0.3 0.3
 12 0 -32 1.6 0.3
 14 0 -32 49 2.4
 18 0 -32 7.7 0.6
 20 0 -32 2.1 0.5
 22 0 -32 0.8 0.4
 24 0 -32 0.4 0.4
 26 0 -32 7.3 0.6
 11 -1 -32 26.8 1.4
 13 -1 -32 8.1 0.6
 15 -1 -32 3.1 0.4
 17 -1 -32 0 0.4
 17 -1 -32 0.4 0.3
 17 1 -32 0.1 0.4
 -17 1 32 0 0.3
 19 -1 -32 -0.2 0.4
 19 1 -32 0.2 0.4
 -19 1 32 -0.2 0.3
 21 1 -32 1.2 0.4
 -21 1 32 0.9 0.3
 23 1 -32 0.2 0.4
 -23 1 32 0.4 0.3
 25 1 -32 1.7 0.4
 -25 1 32 1.8 0.3
 12 -2 -32 0.3 0.3
 14 -2 -32 0.6 0.3
 16 -2 -32 2.6 0.4
 16 2 -32 1.5 0.3
 -16 2 32 2.2 0.3
 18 -2 -32 3 0.4
 -18 2 32 3.2 0.4
 18 2 -32 2.9 0.4
 -18 2 32 2.6 0.3
 20 2 -32 0 0.4
 -20 2 32 -0.1 0.3
 22 2 -32 0.1 0.4
 -22 2 32 0.6 0.3
 -24 2 32 5.2 0.4
 24 2 -32 4.6 0.5
 -26 2 32 -0.1 0.2
 -15 3 32 0.1 0.3
 17 -3 -32 -0.1 0.3
 -17 3 32 -0.5 0.3
 -17 3 32 -0.5 0.3
 -19 3 32 0.1 0.3
 21 3 -32 0.5 0.3
 -21 3 32 0.1 0.3
 23 3 -32 1.9 0.3
 20 0 -33 -0.1 0.3
 22 0 -33 0.2 0.3
 24 0 -33 -0.2 0.3
 21 1 -33 -0.3 0.3

_iucr_refine_instructions_details
;
TITL f-2_a.res in C2/c
    f-2.res
    created by SHELXL-2018/3 at 11:50:31 on 06-May-2022
REM Old TITL f-2_a.res in C2/c
REM SHELXT solution in C2/c: R1 0.158, Rweak 0.006, Alpha 0.021
REM <I/s> 0.346 for 451 systematic absences, Orientation as input
REM Formula found by SHELXT: C101 N4 O6
CELL 1.54178 32.3018 9.2924 27.0526 90 117.402 90
ZERR 8 0.0017 0.0003 0.0011 0 0.005 0
LATT 7
SYMM -X,+Y,0.5-Z
SFAC C H Cl N O
UNIT 404 264 8 16 16

L.S. 4 0 0
PLAN  5
SIZE 0.01 0.02 0.01
TEMP -123.15(10)
CONF
BOND
list 4
MORE -1
fmap 2 53
BOND $H
ACTA
REM <olex2.extras>
REM <HklSrc "%.\\F-2.hkl">
REM </olex2.extras>

WGHT    0.102000    7.014501
FVAR       0.14652
CL1   3    0.522788    1.247471    0.809865    11.00000    0.08110    0.07871 =
         0.05549   -0.00252    0.03109   -0.01078
O002  5    0.476550    0.843886    0.678305    11.00000    0.05131    0.04775 =
         0.04467   -0.00326    0.01802    0.00094
O003  5    0.384288   -0.060003    0.328130    11.00000    0.05985    0.03847 =
         0.05717   -0.00078    0.03176    0.00532
N004  4    0.398464    0.358374    0.494002    11.00000    0.03977    0.03904 =
         0.03003    0.00098    0.00997   -0.00400
N005  4    0.681121    0.667602    0.846426    11.00000    0.04061    0.03810 =
         0.03759   -0.00038    0.01182   -0.00348
C006  1    0.378464    0.331512    0.395924    11.00000    0.02930    0.03504 =
         0.03292    0.00311    0.01043    0.00197
C007  1    0.371253    0.124213    0.451372    11.00000    0.03105    0.03741 =
         0.03422    0.00513    0.01200    0.00173
C008  1    0.392334    0.417939    0.443382    11.00000    0.03153    0.03821 =
         0.03207    0.00460    0.00995    0.00186
C009  1    0.376501    0.168111    0.399766    11.00000    0.03424    0.03489 =
         0.03456    0.00254    0.01306    0.00196
C00A  1    0.637757    0.699611    0.802584    11.00000    0.04075    0.03942 =
         0.03182   -0.00262    0.01439   -0.00483
C00B  1    0.335752    0.105411    0.348332    11.00000    0.04056    0.03285 =
         0.03268    0.00294    0.01393   -0.00041
C00C  1    0.371040    0.396176    0.345922    11.00000    0.03640    0.04074 =
         0.03445    0.00324    0.01447    0.00293
AFIX  43
H00C  2    0.361145    0.338259    0.313514    11.00000   -1.20000
AFIX   0
C00D  1    0.383332    0.218261    0.496410    11.00000    0.02844    0.03881 =
         0.03361    0.00435    0.00851    0.00095
C00E  1    0.611630    0.571678    0.783780    11.00000    0.04591    0.03963 =
         0.03184   -0.00134    0.01730   -0.00544
C00F  1    0.472713    0.623026    0.634304    11.00000    0.03950    0.04163 =
         0.03052    0.00224    0.01260   -0.00278
C00G  1    0.423258    0.441943    0.543967    11.00000    0.03871    0.03940 =
         0.02972    0.00114    0.00900   -0.00430
C00H  1    0.716682    0.770103    0.876600    11.00000    0.03796    0.03557 =
         0.03532    0.00056    0.01157   -0.00020
C00I  1    0.683406    0.520494    0.856598    11.00000    0.04635    0.03955 =
         0.03576    0.00027    0.01907   -0.00175
C00J  1    0.547189    0.713460    0.719471    11.00000    0.04280    0.04498 =
         0.03065   -0.00401    0.01422   -0.00666
C00K  1    0.620096    0.833826    0.779823    11.00000    0.04540    0.03668 =
         0.03908   -0.00269    0.01407   -0.00806
AFIX  43
H00K  2    0.638652    0.918332    0.791938    11.00000   -1.20000
AFIX   0
C00L  1    0.377642    0.541623    0.342176    11.00000    0.04421    0.03947 =
         0.04008    0.00920    0.01925    0.00443
AFIX  43
H00L  2    0.371975    0.583560    0.307604    11.00000   -1.20000
AFIX   0
C00M  1    0.380027    0.171754    0.543784    11.00000    0.04087    0.04967 =
         0.03482    0.00232    0.01475   -0.00338
AFIX  43
H00M  2    0.387143    0.236307    0.573859    11.00000   -1.20000
AFIX   0
C00N  1    0.565794    0.579992    0.741393    11.00000    0.04666    0.03884 =
         0.03318   -0.00498    0.01747   -0.00976
AFIX  43
H00N  2    0.547583    0.495253    0.727743    11.00000   -1.20000
AFIX   0
C00O  1    0.574496    0.838487    0.738942    11.00000    0.04824    0.03949 =
         0.03646    0.00112    0.01547   -0.00307
AFIX  43
H00O  2    0.561071    0.928889    0.723417    11.00000   -1.20000
AFIX   0
C00P  1    0.341393   -0.003920    0.317067    11.00000    0.05067    0.03174 =
         0.04138    0.00272    0.02164    0.00020
C00Q  1    0.400106    0.565084    0.439833    11.00000    0.04452    0.03820 =
         0.03831    0.00005    0.01360   -0.00279
AFIX  43
H00Q  2    0.410558    0.623571    0.472163    11.00000   -1.20000
AFIX   0
C00R  1    0.471613    0.448103    0.567668    11.00000    0.03723    0.04386 =
         0.03420   -0.00168    0.01156    0.00042
AFIX  43
H00R  2    0.487777    0.390960    0.553007    11.00000   -1.20000
AFIX   0
C00S  1    0.497300    0.734207    0.677985    11.00000    0.04513    0.04315 =
         0.03309    0.00011    0.01679   -0.00287
C00T  1    0.422417    0.106565    0.405199    11.00000    0.03808    0.03882 =
         0.04230    0.01311    0.01978    0.00833
C00U  1    0.641358    0.456393    0.817878    11.00000    0.04822    0.03977 =
         0.03626   -0.00111    0.02103   -0.00324
C00V  1    0.423723   -0.002078    0.371575    11.00000    0.05033    0.03788 =
         0.05115    0.01327    0.02787    0.00970
C00W  1    0.290116    0.149166    0.333628    11.00000    0.03793    0.03920 =
         0.03799    0.00069    0.01014   -0.00062
AFIX  43
H00W  2    0.285176    0.224255    0.354162    11.00000   -1.20000
AFIX   0
C00X  1    0.356934   -0.014598    0.455582    11.00000    0.04186    0.03738 =
         0.04226    0.00189    0.01767   -0.00142
AFIX  43
H00X  2    0.348410   -0.078791    0.425103    11.00000   -1.20000
AFIX   0
C00Y  1    0.424092    0.613467    0.610639    11.00000    0.04062    0.04916 =
         0.03693   -0.00007    0.01658    0.00120
AFIX  43
H00Y  2    0.407745    0.669747    0.625302    11.00000   -1.20000
AFIX   0
C00Z  1    0.392755    0.626053    0.389911    11.00000    0.04838    0.03376 =
         0.04853    0.00644    0.02092   -0.00008
AFIX  43
H00Z  2    0.398026    0.726049    0.388099    11.00000   -1.20000
AFIX   0
C010  1    0.496262    0.538085    0.612878    11.00000    0.03566    0.04830 =
         0.03581   -0.00042    0.01179   -0.00177
AFIX  43
H010  2    0.529325    0.541710    0.629257    11.00000   -1.20000
AFIX   0
C011  1    0.399748    0.522936    0.566191    11.00000    0.03630    0.05560 =
         0.03557   -0.00037    0.01198   -0.00172
AFIX  43
H011  2    0.366793    0.516008    0.550748    11.00000   -1.20000
AFIX   0
C012  1    0.354760   -0.061667    0.502694    11.00000    0.05069    0.04244 =
         0.05169    0.00912    0.02503   -0.00302
AFIX  43
H012  2    0.345355   -0.157385    0.504792    11.00000   -1.20000
AFIX   0
C013  1    0.722087    0.821415    0.926906    11.00000    0.05118    0.04873 =
         0.04207   -0.00391    0.02315   -0.00364
AFIX  43
H013  2    0.702612    0.786977    0.942031    11.00000   -1.20000
AFIX   0
C014  1    0.719912    0.441969    0.897054    11.00000    0.04780    0.04683 =
         0.04075    0.00154    0.01736    0.00237
AFIX  43
H014  2    0.747863    0.487465    0.922952    11.00000   -1.20000
AFIX   0
C015  1    0.636788    0.307383    0.819038    11.00000    0.05896    0.04139 =
         0.04886   -0.00235    0.02403   -0.00820
AFIX  43
H015  2    0.609239    0.260684    0.792807    11.00000   -1.20000
AFIX   0
C016  1    0.784398    0.972872    0.933731    11.00000    0.04092    0.04427 =
         0.04193    0.00031    0.00761   -0.00256
AFIX  43
H016  2    0.807726    1.042567    0.953517    11.00000   -1.20000
AFIX   0
C017  1    0.252013    0.086255    0.290076    11.00000    0.04385    0.04788 =
         0.04168    0.00624    0.00908   -0.00443
AFIX  43
H017  2    0.221346    0.117266    0.281156    11.00000   -1.20000
AFIX   0
C018  1    0.465157    0.159521    0.445850    11.00000    0.03699    0.05524 =
         0.05003    0.01380    0.01691    0.00753
AFIX  43
H018  2    0.465346    0.235518    0.469442    11.00000   -1.20000
AFIX   0
C019  1    0.366444    0.032216    0.546903    11.00000    0.04998    0.05476 =
         0.04139    0.00856    0.02235   -0.00286
AFIX  43
H019  2    0.365126    0.000641    0.579550    11.00000   -1.20000
AFIX   0
C01A  1    0.713894    0.296234    0.898014    11.00000    0.05973    0.04904 =
         0.05116    0.00833    0.02424    0.00794
AFIX  43
H01A  2    0.737917    0.239843    0.925689    11.00000   -1.20000
AFIX   0
C01B  1    0.745232    0.819591    0.854793    11.00000    0.05297    0.06573 =
         0.04195   -0.01002    0.02320   -0.01264
AFIX  43
H01B  2    0.741640    0.783643    0.820166    11.00000   -1.20000
AFIX   0
C01C  1    0.258865   -0.022378    0.259519    11.00000    0.05776    0.04736 =
         0.04011   -0.00372    0.01095   -0.01461
AFIX  43
H01C  2    0.232852   -0.066154    0.229518    11.00000   -1.20000
AFIX   0
C01D  1    0.755970    0.923311    0.955394    11.00000    0.06087    0.05026 =
         0.03948   -0.01000    0.01863   -0.00462
AFIX  43
H01D  2    0.759641    0.959249    0.990056    11.00000   -1.20000
AFIX   0
C01E  1    0.779050    0.921594    0.883510    11.00000    0.04632    0.06630 =
         0.04925   -0.00303    0.01962   -0.01427
AFIX  43
H01E  2    0.798581    0.956184    0.868487    11.00000   -1.20000
AFIX   0
C01F  1    0.465692   -0.062389    0.378902    11.00000    0.06687    0.04953 =
         0.06982    0.01976    0.04421    0.02232
AFIX  43
H01F  2    0.465615   -0.140712    0.356290    11.00000   -1.20000
AFIX   0
[truncated: 2,448 more chars]
