# Supplementary material for: Realizing efficient blue and deep-blue delayed fluorescence materials with record-beating electroluminescence efficiencies of 43.4%
Source: Nat Commun. 2023 Apr 10;14:2019. doi: 10.1038/s41467-023-37687-3 (PMC10086064; doi:10.1038/s41467-023-37687-3)
Supplement: Supplementary file 5 — Supplementary Data 2 [file 41467_2023_37687_MOESM5_ESM.cif]

data_exp_2965_auto
_audit_creation_date               2022-04-16
_audit_creation_method
;
Olex2 1.3
(compiled 2020.07.31 svn.rc2a77460 for OlexSys, GUI svn.r6145)
;
_shelx_SHELXL_version_number       '2018/3'
_audit_contact_author_address      ?
_audit_contact_author_email        ?
_audit_contact_author_name         ''
_audit_contact_author_phone        ?
_publ_contact_author_id_orcid      ?
_publ_section_references
;
Dolomanov, O.V., Bourhis, L.J., Gildea, R.J, Howard, J.A.K. & Puschmann, H.
 (2009), J. Appl. Cryst. 42, 339-341.

Sheldrick, G.M. (2015). Acta Cryst. C71, 3-8.
;
_chemical_name_common              ?
_chemical_name_systematic          ?
_chemical_formula_moiety           'C50 H30 N2 O3, C H Cl3'
_chemical_formula_sum              'C51 H31 Cl3 N2 O3'
_chemical_formula_weight           826.13
_chemical_melting_point            ?
loop_
  _atom_type_symbol
  _atom_type_description
  _atom_type_scat_dispersion_real
  _atom_type_scat_dispersion_imag
  _atom_type_scat_source
 'C' 'C' 0.0181 0.0091 'International Tables Vol C Tables 4.2.6.8 and 6.1.1.4'
 'H' 'H' 0.0000 0.0000 'International Tables Vol C Tables 4.2.6.8 and 6.1.1.4'
 'Cl' 'Cl' 0.3639 0.7018 'International Tables Vol C Tables 4.2.6.8 and 6.1.1.4'
 'N' 'N' 0.0311 0.0180 'International Tables Vol C Tables 4.2.6.8 and 6.1.1.4'
 'O' 'O' 0.0492 0.0322 'International Tables Vol C Tables 4.2.6.8 and 6.1.1.4'

_shelx_space_group_comment
;
The symmetry employed for this shelxl refinement is uniquely defined
by the following loop, which should always be used as a source of
symmetry information in preference to the above space-group names.
They are only intended as comments.
;
_space_group_crystal_system        'triclinic'
_space_group_IT_number             2
_space_group_name_H-M_alt          'P -1'
_space_group_name_Hall             '-P 1'
loop_
  _space_group_symop_operation_xyz
 'x, y, z'
 '-x, -y, -z'

_cell_length_a                     9.01350(10)
_cell_length_b                     14.2165(2)
_cell_length_c                     15.3600(2)
_cell_angle_alpha                  78.8470(10)
_cell_angle_beta                   87.2790(10)
_cell_angle_gamma                  88.4130(10)
_cell_volume                       1928.54(4)
_cell_formula_units_Z              2
_cell_measurement_reflns_used      14458
_cell_measurement_temperature      149.99(10)
_cell_measurement_theta_max        76.9850
_cell_measurement_theta_min        3.8800
_shelx_estimated_absorpt_T_max     0.362
_shelx_estimated_absorpt_T_min     0.235
_exptl_absorpt_coefficient_mu      2.549
_exptl_absorpt_correction_T_max    1.00000
_exptl_absorpt_correction_T_min    0.89312
_exptl_absorpt_correction_type     multi-scan
_exptl_absorpt_process_details
;
CrysAlisPro 1.171.41.122a (Rigaku Oxford Diffraction, 2021)
Empirical absorption correction using spherical harmonics,
implemented in SCALE3 ABSPACK scaling algorithm.
;
_exptl_absorpt_special_details     ?
_exptl_crystal_colour              'clear whiteish colourless'
_exptl_crystal_colour_lustre       clear
_exptl_crystal_colour_modifier     whiteish
_exptl_crystal_colour_primary      colourless
_exptl_crystal_density_diffrn      1.423
_exptl_crystal_density_meas        ?
_exptl_crystal_density_method      ?
_exptl_crystal_description         block
_exptl_crystal_F_000               852
_exptl_crystal_preparation         ?
_exptl_crystal_recrystallization_method  ?
_exptl_crystal_size_max            0.8
_exptl_crystal_size_mid            0.5
_exptl_crystal_size_min            0.5
_exptl_transmission_factor_max     ?
_exptl_transmission_factor_min     ?
_diffrn_reflns_av_R_equivalents    0.0302
_diffrn_reflns_av_unetI/netI       0.0320
_diffrn_reflns_Laue_measured_fraction_full  0.998
_diffrn_reflns_Laue_measured_fraction_max  0.953
_diffrn_reflns_limit_h_max         11
_diffrn_reflns_limit_h_min         -11
_diffrn_reflns_limit_k_max         17
_diffrn_reflns_limit_k_min         -17
_diffrn_reflns_limit_l_max         19
_diffrn_reflns_limit_l_min         -16
_diffrn_reflns_number              24661
_diffrn_reflns_point_group_measured_fraction_full  0.998
_diffrn_reflns_point_group_measured_fraction_max  0.953
_diffrn_reflns_theta_full          67.684
_diffrn_reflns_theta_max           77.619
_diffrn_reflns_theta_min           3.884
_diffrn_ambient_environment        N~2~
_diffrn_ambient_temperature        149.99(10)
_diffrn_detector                   'Hybrid Pixel Array Detector'
_diffrn_detector_area_resol_mean   10.0000
_diffrn_detector_type              HyPix
_diffrn_measured_fraction_theta_full  0.998
_diffrn_measured_fraction_theta_max  0.953
_diffrn_measurement_details
;
List of Runs (angles in degrees, time in seconds):

  # Type    Start    End  Width  t~exp~   \w     \q     \k     \f   Frames
--------------------------------------------------------------------------
  1  \w     50.00 121.00   0.50    0.20    --   48.55  64.00 168.00  142
  2  \w    147.00 177.00   0.50    0.81    --  108.86  64.00 168.00   60
  3  \w    101.00 127.00   0.50    0.81    --  108.86  64.00 168.00   52
  4  \w    109.00 137.00   0.50    0.81    --  108.86  57.00  60.00   56
  5  \w    144.00 169.00   0.50    0.81    --  108.86  57.00  60.00   50
  6  \w     99.00 178.00   0.50    0.81    --  108.86  38.00 120.00  158
  7  \w     97.00 177.00   0.50    0.81    --  108.86  38.00   0.00  160
  8  \w    105.00 163.00   0.50    0.81    --  108.86  57.00-120.00  116
  9  \w    -26.00  24.00   0.50    0.20    --   48.55 -19.00  90.00  100
 10  \w     10.00  52.00   0.50    0.20    --   48.55 -64.00  32.00   84
 11  \w     39.00  68.00   0.50    0.81    --  108.86 -64.00  32.00   58
 12  \w     48.00  82.00   0.50    0.81    --  108.86 -77.00 -60.00   68
 13  \w     37.00  62.00   0.50    0.81    --  108.86 -57.00-180.00   50
 14  \w     39.00  99.00   0.50    0.81    --  108.86 -99.00-150.00  120
 15  \w     46.00  72.00   0.50    0.81    --  108.86-125.00-180.00   52
 16  \w     38.00  76.00   0.50    0.81    --  108.86-125.00 -90.00   76
 17  \w     36.00  83.00   0.50    0.81    --  108.86-125.00-150.00   94
 18  \w     87.00 112.00   0.50    0.81    --  108.86-125.00-150.00   50
 19  \w     80.00 112.00   0.50    0.81    --  108.86-125.00-180.00   64
 20  \w     77.00 103.00   0.50    0.81    --  108.86-125.00 -90.00   52
 21  \w     47.00 103.00   0.50    0.81    --  108.86 -99.00 -90.00  112
 22  \w     38.00  79.00   0.50    0.81    --  108.86-125.00 -30.00   82
 23  \w     79.00 106.00   0.50    0.81    --  108.86 -99.00 -60.00   54
 24  \w     87.00 112.00   0.50    0.81    --  108.86-125.00 -30.00   50
 25  \w     37.00 109.00   0.50    0.81    --  108.86-125.00  30.00  144
 26  \w     43.00 103.00   0.50    0.81    --  108.86 -99.00  30.00  120
 27  \w     75.00 112.00   0.50    0.81    --  108.86-125.00  90.00   74
 28  \w     46.00 102.00   0.50    0.81    --  108.86 -99.00  90.00  112
 29  \w    -26.00  22.00   0.50    0.20    --  -48.55  19.00 120.00   96
 30  \w    -66.00  17.00   0.50    0.20    --  -48.55  64.00 168.00  166
 31  \w    -76.00 -26.00   0.50    0.81    --  -91.75  64.00 168.00  100
 32  \w    -19.00  27.00   0.50    0.20    --  -48.55  19.00  60.00   92
 33  \w    -80.00 -32.00   0.50    0.20    --  -48.55 -64.00  32.00   96
 34  \w    -81.00 -13.00   0.50    0.20    --  -48.55 125.00 -60.00  136
 35  \w    -52.00 -20.00   0.50    0.81    --  -91.75 125.00 -90.00   64
 36  \w   -161.00 -78.00   0.50    0.81    --  -91.75 -64.00  32.00  166
 37  \w   -161.00 -69.00   0.50    0.81    --  -91.75 -77.00  90.00  184
 38  \w   -156.00-124.00   0.50    0.81    --  -91.75 -99.00 150.00   64
 39  \w   -116.00 -86.00   0.50    0.81    --  -91.75 -99.00 150.00   60
 40  \w   -122.00 -92.00   0.50    0.81    --  -91.75 -99.00   0.00   60
;
_diffrn_measurement_device         'four-circle diffractometer'
_diffrn_measurement_device_type    'XtaLAB Synergy, Dualflex, HyPix'
_diffrn_measurement_method         '\w scans'
_diffrn_orient_matrix_type        
 'CrysAlisPro convention (1999,Acta A55,543-557)'
_diffrn_orient_matrix_UB_11        0.1671861000
_diffrn_orient_matrix_UB_12        0.0065671000
_diffrn_orient_matrix_UB_13        0.0141298000
_diffrn_orient_matrix_UB_21        0.0092182000
_diffrn_orient_matrix_UB_22        0.0895106000
_diffrn_orient_matrix_UB_23        -0.0746497000
_diffrn_orient_matrix_UB_31        -0.0354009000
_diffrn_orient_matrix_UB_32        0.0644072000
_diffrn_orient_matrix_UB_33        0.0685385000
_diffrn_radiation_monochromator    mirror
_diffrn_radiation_probe            x-ray
_diffrn_radiation_type             'Cu K\a'
_diffrn_radiation_wavelength       1.54184
_diffrn_source                     'micro-focus sealed X-ray tube'
_diffrn_source_type                'PhotonJet (Cu) X-ray Source'
_reflns_Friedel_coverage           0.000
_reflns_Friedel_fraction_full      .
_reflns_Friedel_fraction_max       .
_reflns_number_gt                  6740
_reflns_number_total               7833
_reflns_odcompleteness_completeness  99.93
_reflns_odcompleteness_iscentric   1
_reflns_odcompleteness_theta       66.97
_reflns_special_details
;
 Reflections were merged by SHELXL according to the crystal
 class for the calculation of statistics and refinement.
 
 _reflns_Friedel_fraction is defined as the number of unique
 Friedel pairs measured divided by the number that would be
 possible theoretically, ignoring centric projections and
 systematic absences.
;
_reflns_threshold_expression       'I > 2\s(I)'
_computing_cell_refinement         'CrysAlisPro 1.171.41.122a (Rigaku OD, 2021)'
_computing_data_collection         'CrysAlisPro 1.171.41.122a (Rigaku OD, 2021)'
_computing_data_reduction          'CrysAlisPro 1.171.41.122a (Rigaku OD, 2021)'
_computing_molecular_graphics      'Olex2 1.3 (Dolomanov et al., 2009)'
_computing_publication_material    'Olex2 1.3 (Dolomanov et al., 2009)'
_computing_structure_refinement    'SHELXL 2018/3 (Sheldrick, 2015)'
_computing_structure_solution      'SHELXT 2018/2 (Sheldrick, 2018)'
_refine_diff_density_max           1.330
_refine_diff_density_min           -0.962
_refine_diff_density_rms           0.057
_refine_ls_extinction_coef         .
_refine_ls_extinction_method       none
_refine_ls_goodness_of_fit_ref     1.069
_refine_ls_hydrogen_treatment      constr
_refine_ls_matrix_type             full
_refine_ls_number_parameters       532
_refine_ls_number_reflns           7833
_refine_ls_number_restraints       39
_refine_ls_R_factor_all            0.0598
_refine_ls_R_factor_gt             0.0532
_refine_ls_restrained_S_all        1.068
_refine_ls_shift/su_max            0.000
_refine_ls_shift/su_mean           0.000
_refine_ls_structure_factor_coef   Fsqd
_refine_ls_weighting_details      
 'w=1/[\s^2^(Fo^2^)+(0.0735P)^2^+1.4911P] where P=(Fo^2^+2Fc^2^)/3'
_refine_ls_weighting_scheme        calc
_refine_ls_wR_factor_gt            0.1460
_refine_ls_wR_factor_ref           0.1516
_refine_special_details            ?
_olex2_refinement_description
;
1. Fixed Uiso
 At 1.2 times of:
  All C(H) groups
2. Uiso/Uaniso restraints and constraints
Uanis(Cl1) \\sim Ueq, Uanis(Cl3) \\sim Ueq, Uanis(Cl2) \\sim Ueq, Uanis(C01L)
\\sim Ueq: with sigma of 0.01 and sigma for terminal atoms of 0.02
3. Rigid body (RIGU) restrains
 Cl1, C01L, Cl3, Cl2
 with sigma for 1-2 distances of 0.001 and sigma for 1-3 distances of 0.002
4.a Ternary CH refined with riding coordinates:
 C01L(H01L)
4.b Aromatic/amide H refined with riding coordinates:
 C00H(H00H), C00M(H00M), C00O(H00O), C00S(H00S), C00T(H00T), C00V(H00V),
 C00W(H00W), C00X(H00X), C00Y(H00Y), C00Z(H00Z), C011(H011), C013(H013),
 C014(H014), C015(H015), C017(H017), C018(H018), C019(H019), C01A(H01A),
 C01B(H01B), C01C(H01C), C01D(H01D), C01E(H01E), C01F(H01F), C01G(H01G),
 C01H(H01H), C01I(H01I), C01J(H01J), C01K(H01K), C01M(H01M), C01N(H01N)
;
_atom_sites_solution_hydrogens     geom
_atom_sites_solution_primary       dual
_atom_sites_solution_secondary     ?
loop_
  _atom_site_label
  _atom_site_type_symbol
  _atom_site_fract_x
  _atom_site_fract_y
  _atom_site_fract_z
  _atom_site_U_iso_or_equiv
  _atom_site_adp_type
  _atom_site_occupancy
  _atom_site_site_symmetry_order
  _atom_site_calc_flag
  _atom_site_refinement_flags_posn
  _atom_site_refinement_flags_adp
  _atom_site_refinement_flags_occupancy
  _atom_site_disorder_assembly
  _atom_site_disorder_group
 O O 0.32937(16) 0.37393(10) 0.18624(9) 0.0260(3) Uani 1 1 d . . . . .
 O005 O 0.78691(18) 0.27650(12) 0.77233(11) 0.0394(4) Uani 1 1 d . . . . .
 O1 O 0.1293(2) 0.13904(12) 0.12821(11) 0.0449(4) Uani 1 1 d . . . . .
 N007 N 0.44934(19) 0.20698(13) 0.47541(11) 0.0280(4) Uani 1 1 d . . . . .
 N008 N 0.2402(2) 0.56063(13) -0.08817(11) 0.0291(4) Uani 1 1 d . . . . .
 C009 C 0.3612(2) 0.23897(13) 0.54228(12) 0.0237(4) Uani 1 1 d . . . . .
 C00A C 0.5938(2) 0.17039(13) 0.49109(13) 0.0249(4) Uani 1 1 d . . . . .
 C00B C 0.6635(2) 0.18109(13) 0.56796(13) 0.0246(4) Uani 1 1 d . . . . .
 C00C C 0.2721(2) 0.46610(14) 0.04684(13) 0.0257(4) Uani 1 1 d . . . . .
 C00D C 0.4233(2) 0.25077(13) 0.62075(13) 0.0244(4) Uani 1 1 d . . . . .
 C00E C 0.3244(2) 0.28962(14) 0.24693(13) 0.0246(4) Uani 1 1 d . . . . .
 C00F C 0.2601(2) 0.37973(14) 0.10757(13) 0.0251(4) Uani 1 1 d . . . . .
 C00G C 0.6635(2) 0.32861(14) 0.63346(13) 0.0257(4) Uani 1 1 d . . . . .
 C00H C 0.2094(2) 0.26040(14) 0.52976(14) 0.0279(4) Uani 1 1 d . . . . .
 H00H H 0.166316 0.251115 0.476883 0.033 Uiso 1 1 calc R U . . .
 C00I C 0.3264(2) 0.61142(15) -0.04005(13) 0.0272(4) Uani 1 1 d . . . . .
 C00J C 0.1847(2) 0.30315(15) 0.08657(13) 0.0277(4) Uani 1 1 d . . . . .
 C00K C 0.3470(2) 0.55516(14) 0.04480(13) 0.0258(4) Uani 1 1 d . . . . .
 C00L C 0.3863(2) 0.20650(15) 0.39151(13) 0.0271(4) Uani 1 1 d . . . . .
 C00M C 0.8088(2) 0.14615(14) 0.58012(14) 0.0292(4) Uani 1 1 d . . . . .
 H00M H 0.856780 0.153077 0.632217 0.035 Uiso 1 1 calc R U . . .
 C00N C 0.5885(2) 0.23236(14) 0.63793(13) 0.0244(4) Uani 1 1 d . . . . .
 C00O C 0.3920(2) 0.28889(14) 0.32684(13) 0.0263(4) Uani 1 1 d . . . . .
 H00O H 0.440985 0.343990 0.336653 0.032 Uiso 1 1 calc R U . . .
 C00P C 0.6082(2) 0.16984(15) 0.72964(13) 0.0296(4) Uani 1 1 d . . . . .
 C00Q C 0.2064(2) 0.47311(15) -0.03594(13) 0.0279(4) Uani 1 1 d . . . . .
 C00R C 0.2560(2) 0.20769(14) 0.23073(13) 0.0274(4) Uani 1 1 d . . . . .
 C00S C 0.6700(2) 0.12344(15) 0.42958(14) 0.0302(4) Uani 1 1 d . . . . .
 H00S H 0.622169 0.114704 0.377995 0.036 Uiso 1 1 calc R U . . .
 C00T C 0.3906(2) 0.70119(15) -0.06740(14) 0.0298(4) Uani 1 1 d . . . . .
 H00T H 0.377697 0.737889 -0.125247 0.036 Uiso 1 1 calc R U . . .
 C00U C 0.7554(2) 0.34491(16) 0.69892(14) 0.0304(4) Uani 1 1 d . . . . .
 C00V C 0.1225(2) 0.29485(15) 0.59379(14) 0.0305(4) Uani 1 1 d . . . . .
 H00V H 0.020681 0.310399 0.584079 0.037 Uiso 1 1 calc R U . . .
 C00W C 0.4322(2) 0.59052(15) 0.10472(13) 0.0290(4) Uani 1 1 d . . . . .
 H00W H 0.447476 0.553813 0.162305 0.035 Uiso 1 1 calc R U . . .
 C00X C 0.3318(2) 0.28439(16) 0.68472(14) 0.0319(4) Uani 1 1 d . . . . .
 H00X H 0.373170 0.292066 0.738614 0.038 Uiso 1 1 calc R U . . .
 C00Y C 0.1121(2) 0.31630(16) 0.00502(14) 0.0318(4) Uani 1 1 d . . . . .
 H00Y H 0.055539 0.265443 -0.007406 0.038 Uiso 1 1 calc R U . . .
 C00Z C 0.2551(2) 0.12488(15) 0.29716(15) 0.0326(4) Uani 1 1 d . . . . .
 H00Z H 0.210028 0.068652 0.286803 0.039 Uiso 1 1 calc R U . . .
 C010 C 0.1844(2) 0.21064(15) 0.14629(14) 0.0303(4) Uani 1 1 d . . . . .
 C011 C 0.3182(2) 0.12365(15) 0.37699(14) 0.0326(4) Uani 1 1 d . . . . .
 H011 H 0.315833 0.067348 0.421869 0.039 Uiso 1 1 calc R U . . .
 C012 C 0.2061(2) 0.59102(16) -0.17917(13) 0.0297(4) Uani 1 1 d . . . . .
 C013 C 0.6435(3) 0.40388(15) 0.56139(15) 0.0327(4) Uani 1 1 d . . . . .
 H013 H 0.581541 0.394826 0.515449 0.039 Uiso 1 1 calc R U . . .
 C014 C 0.8140(2) 0.08975(15) 0.44324(14) 0.0321(4) Uani 1 1 d . . . . .
 H014 H 0.864584 0.058281 0.400960 0.039 Uiso 1 1 calc R U . . .
 C015 C 0.1211(2) 0.39969(16) -0.05614(14) 0.0324(4) Uani 1 1 d . . . . .
 H015 H 0.071446 0.407740 -0.110360 0.039 Uiso 1 1 calc R U . . .
 C016 C 0.7060(2) 0.19347(17) 0.78891(14) 0.0336(5) Uani 1 1 d . . . . .
 C017 C 0.4938(2) 0.67999(16) 0.07829(14) 0.0327(4) Uani 1 1 d . . . . .
 H017 H 0.550805 0.705069 0.118694 0.039 Uiso 1 1 calc R U . . .
 C018 C 0.8851(2) 0.10168(15) 0.51837(15) 0.0323(4) Uani 1 1 d . . . . .
 H018 H 0.984664 0.079644 0.527363 0.039 Uiso 1 1 calc R U . . .
 C019 C 0.4741(2) 0.73441(15) -0.00650(15) 0.0323(4) Uani 1 1 d . . . . .
 H019 H 0.518751 0.795411 -0.022753 0.039 Uiso 1 1 calc R U . . .
 C01A C 0.2427(3) 0.53240(17) -0.23956(15) 0.0365(5) Uani 1 1 d . . . . .
 H01A H 0.290075 0.471858 -0.220494 0.044 Uiso 1 1 calc R U . . .
 C01B C 0.1363(2) 0.67955(17) -0.20670(15) 0.0361(5) Uani 1 1 d . . . . .
 H01B H 0.110625 0.719522 -0.165165 0.043 Uiso 1 1 calc R U . . .
 C01C C 0.1832(2) 0.30680(17) 0.67203(15) 0.0344(5) Uani 1 1 d . . . . .
 H01C H 0.123657 0.330041 0.716295 0.041 Uiso 1 1 calc R U . . .
 C01D C 0.8023(3) 0.50529(17) 0.62175(18) 0.0404(5) Uani 1 1 d . . . . .
 H01D H 0.849823 0.564895 0.617628 0.049 Uiso 1 1 calc R U . . .
 C01E C 0.7114(3) 0.49139(16) 0.55505(17) 0.0383(5) Uani 1 1 d . . . . .
 H01E H 0.695875 0.541472 0.505417 0.046 Uiso 1 1 calc R U . . .
 C01F C 0.1047(3) 0.70878(19) -0.29526(16) 0.0434(6) Uani 1 1 d . . . . .
 H01F H 0.057063 0.769190 -0.314439 0.052 Uiso 1 1 calc R U . . .
 C01G C 0.8234(2) 0.43287(18) 0.69373(17) 0.0387(5) Uani 1 1 d . . . . .
 H01G H 0.884321 0.442683 0.739888 0.046 Uiso 1 1 calc R U . . .
 C01H C 0.2099(3) 0.56265(19) -0.32810(15) 0.0432(6) Uani 1 1 d . . . . .
 H01H H 0.234329 0.522473 -0.369637 0.052 Uiso 1 1 calc R U . . .
 C01I C 0.5334(3) 0.08377(18) 0.75463(17) 0.0409(5) Uani 1 1 d . . . . .
 H01I H 0.465405 0.065835 0.715591 0.049 Uiso 1 1 calc R U . . .
 C01J C 0.1418(3) 0.6510(2) -0.35615(15) 0.0443(6) Uani 1 1 d . . . . .
 H01J H 0.120563 0.671890 -0.416913 0.053 Uiso 1 1 calc R U . . .
 C01K C 0.7291(3) 0.1337(2) 0.87069(15) 0.0445(6) Uani 1 1 d . . . . .
 H01K H 0.796379 0.151404 0.910257 0.053 Uiso 1 1 calc R U . . .
 C01L C -0.0886(3) -0.01373(17) 0.14643(17) 0.0401(5) Uani 1 1 d . U . . .
 H01L H 0.017516 0.003226 0.130694 0.048 Uiso 1 1 calc R U . . .
 C01M C 0.5566(3) 0.0238(2) 0.83571(19) 0.0520(7) Uani 1 1 d . . . . .
 H01M H 0.505457 -0.035030 0.851639 0.062 Uiso 1 1 calc R U . . .
 C01N C 0.6547(3) 0.0498(2) 0.89345(17) 0.0516(7) Uani 1 1 d . . . . .
 H01N H 0.669948 0.008958 0.949133 0.062 Uiso 1 1 calc R U . . .
 Cl1 Cl -0.20096(8) 0.08966(5) 0.11370(6) 0.0607(2) Uani 1 1 d . U . . .
 Cl2 Cl -0.10717(10) -0.05663(7) 0.26043(5) 0.0668(2) Uani 1 1 d . U . . .
 Cl3 Cl -0.13728(9) -0.10153(6) 0.08797(6) 0.0713(3) Uani 1 1 d . U . . .

loop_
  _atom_site_aniso_label
  _atom_site_aniso_U_11
  _atom_site_aniso_U_22
  _atom_site_aniso_U_33
  _atom_site_aniso_U_23
  _atom_site_aniso_U_13
  _atom_site_aniso_U_12
 O 0.0326(7) 0.0246(7) 0.0208(6) -0.0034(5) -0.0052(5) 0.0008(5)
 O005 0.0386(9) 0.0450(9) 0.0364(8) -0.0097(7) -0.0162(7) 0.0052(7)
 O1 0.0605(11) 0.0322(8) 0.0431(9) -0.0043(7) -0.0212(8) -0.0108(8)
 N007 0.0276(8) 0.0336(9) 0.0223(8) -0.0045(7) -0.0045(6) 0.0063(7)
 N008 0.0329(9) 0.0301(9) 0.0236(8) -0.0031(7) -0.0052(7) 0.0023(7)
 C009 0.0267(9) 0.0186(8) 0.0240(9) 0.0006(7) -0.0010(7) 0.0013(7)
 C00A 0.0265(9) 0.0201(9) 0.0263(9) -0.0005(7) -0.0014(7) 0.0016(7)
 C00B 0.0258(9) 0.0197(8) 0.0276(9) -0.0031(7) -0.0010(7) 0.0013(7)
 C00C 0.0266(9) 0.0289(10) 0.0217(9) -0.0053(7) -0.0017(7) 0.0032(8)
 C00D 0.0238(9) 0.0218(9) 0.0263(9) -0.0016(7) -0.0025(7) 0.0018(7)
 C00E 0.0264(9) 0.0238(9) 0.0233(9) -0.0041(7) -0.0011(7) 0.0028(7)
 C00F 0.0242(9) 0.0297(10) 0.0221(9) -0.0069(7) -0.0023(7) 0.0024(7)
 C00G 0.0241(9) 0.0272(10) 0.0272(9) -0.0097(8) -0.0005(7) 0.0023(7)
 C00H 0.0262(10) 0.0261(10) 0.0299(10) -0.0012(8) -0.0045(8) -0.0003(8)
 C00I 0.0283(10) 0.0281(10) 0.0252(9) -0.0058(8) -0.0013(7) 0.0062(8)
 C00J 0.0275(10) 0.0299(10) 0.0262(10) -0.0065(8) -0.0033(8) -0.0002(8)
 C00K 0.0287(9) 0.0261(9) 0.0229(9) -0.0062(7) 0.0001(7) 0.0048(8)
 C00L 0.0273(10) 0.0290(10) 0.0251(9) -0.0055(8) -0.0042(7) 0.0043(8)
 C00M 0.0281(10) 0.0261(10) 0.0340(10) -0.0070(8) -0.0055(8) 0.0033(8)
 C00N 0.0236(9) 0.0252(9) 0.0239(9) -0.0033(7) -0.0036(7) 0.0030(7)
 C00O 0.0277(9) 0.0254(9) 0.0261(9) -0.0057(7) -0.0024(7) 0.0019(7)
 C00P 0.0268(10) 0.0331(10) 0.0265(10) -0.0008(8) 0.0000(8) 0.0084(8)
 C00Q 0.0294(10) 0.0301(10) 0.0234(9) -0.0028(8) -0.0029(7) 0.0033(8)
 C00R 0.0275(10) 0.0264(10) 0.0284(10) -0.0050(8) -0.0035(8) 0.0012(8)
 C00S 0.0357(11) 0.0277(10) 0.0275(10) -0.0062(8) -0.0032(8) 0.0041(8)
 C00T 0.0329(10) 0.0265(10) 0.0285(10) -0.0030(8) 0.0012(8) 0.0062(8)
 C00U 0.0242(9) 0.0375(11) 0.0325(10) -0.0146(9) -0.0032(8) 0.0068(8)
 C00V 0.0237(9) 0.0296(10) 0.0367(11) -0.0032(8) -0.0019(8) 0.0023(8)
 C00W 0.0334(10) 0.0301(10) 0.0243(9) -0.0077(8) -0.0012(8) 0.0052(8)
 C00X 0.0314(10) 0.0364(11) 0.0288(10) -0.0091(8) -0.0041(8) 0.0058(9)
 C00Y 0.0320(10) 0.0347(11) 0.0295(10) -0.0064(8) -0.0058(8) -0.0037(9)
 C00Z 0.0357(11) 0.0263(10) 0.0357(11) -0.0039(8) -0.0080(9) -0.0021(8)
 C010 0.0312(10) 0.0298(10) 0.0308(10) -0.0066(8) -0.0064(8) -0.0019(8)
 C011 0.0371(11) 0.0274(10) 0.0312(11) 0.0004(8) -0.0052(9) 0.0001(8)
 C012 0.0286(10) 0.0349(11) 0.0233(10) 0.0007(8) -0.0039(7) 0.0003(8)
 C013 0.0384(11) 0.0272(10) 0.0326(11) -0.0056(8) -0.0039(9) -0.0016(9)
 C014 0.0369(11) 0.0260(10) 0.0336(11) -0.0080(8) 0.0016(8) 0.0071(8)
 C015 0.0330(11) 0.0382(11) 0.0264(10) -0.0054(8) -0.0092(8) 0.0001(9)
 C016 0.0306(10) 0.0422(12) 0.0270(10) -0.0060(9) -0.0030(8) 0.0133(9)
 C017 0.0374(11) 0.0320(11) 0.0313(11) -0.0127(8) -0.0015(8) 0.0020(9)
 C018 0.0283(10) 0.0261(10) 0.0422(12) -0.0069(9) -0.0025(8) 0.0067(8)
 C019 0.0351(11) 0.0270(10) 0.0354(11) -0.0087(8) 0.0023(9) 0.0021(8)
 C01A 0.0435(12) 0.0362(11) 0.0289(11) -0.0034(9) -0.0069(9) 0.0004(9)
 C01B 0.0313(11) 0.0403(12) 0.0326(11) 0.0020(9) 0.0002(9) 0.0061(9)
 C01C 0.0309(11) 0.0377(12) 0.0343(11) -0.0084(9) 0.0014(8) 0.0065(9)
 C01D 0.0327(11) 0.0326(11) 0.0606(15) -0.0212(11) 0.0026(10) -0.0029(9)
 C01E 0.0431(13) 0.0271(11) 0.0447(13) -0.0075(9) 0.0012(10) -0.0029(9)
 C01F 0.0335(12) 0.0493(14) 0.0387(13) 0.0124(10) -0.0022(9) 0.0060(10)
 C01G 0.0282(11) 0.0435(13) 0.0517(14) -0.0265(11) -0.0069(9) 0.0030(9)
 C01H 0.0551(15) 0.0502(14) 0.0246(11) -0.0062(10) -0.0052(10) -0.0093(12)
 C01I 0.0365(12) 0.0397(12) 0.0402(12) 0.0087(10) -0.0045(9) 0.0013(10)
 C01J 0.0430(13) 0.0572(15) 0.0268(11) 0.0096(10) -0.0090(9) -0.0094(11)
 C01K 0.0440(13) 0.0581(16) 0.0287(11) -0.0032(10) -0.0078(10) 0.0214(12)
 C01L 0.0404(12) 0.0308(11) 0.0510(14) -0.0111(10) -0.0108(10) 0.0045(9)
 C01M 0.0477(15) 0.0455(15) 0.0517(15) 0.0166(12) 0.0030(12) 0.0049(12)
 C01N 0.0520(15) 0.0606(17) 0.0328(12) 0.0104(11) -0.0004(11) 0.0228(13)
 Cl1 0.0497(4) 0.0377(3) 0.0925(6) -0.0055(3) -0.0146(4) 0.0095(3)
 Cl2 0.0725(5) 0.0792(5) 0.0465(4) -0.0038(3) -0.0138(3) -0.0030(4)
 Cl3 0.0672(5) 0.0716(5) 0.0920(6) -0.0526(5) -0.0338(4) 0.0169(4)

_geom_special_details
;
 All esds (except the esd in the dihedral angle between two l.s. planes)
 are estimated using the full covariance matrix.  The cell esds are taken
 into account individually in the estimation of esds in distances, angles
 and torsion angles; correlations between esds in cell parameters are only
 used when they are defined by crystal symmetry.  An approximate (isotropic)
 treatment of cell esds is used for estimating esds involving l.s. planes.
;
loop_
  _geom_bond_atom_site_label_1
  _geom_bond_atom_site_label_2
  _geom_bond_distance
  _geom_bond_site_symmetry_2
  _geom_bond_publ_flag
 O C00E 1.369(2) . ?
 O C00F 1.374(2) . ?
 O005 C00U 1.374(3) . ?
 O005 C016 1.380(3) . ?
 O1 C010 1.229(3) . ?
 N007 C009 1.406(3) . ?
 N007 C00A 1.403(3) . ?
 N007 C00L 1.434(2) . ?
 N008 C00I 1.401(3) . ?
 N008 C00Q 1.377(3) . ?
 N008 C012 1.426(3) . ?
 C009 C00D 1.393(3) . ?
 C009 C00H 1.407(3) . ?
 C00A C00B 1.399(3) . ?
 C00A C00S 1.403(3) . ?
 C00B C00M 1.396(3) . ?
 C00B C00N 1.533(3) . ?
 C00C C00F 1.394(3) . ?
 C00C C00K 1.446(3) . ?
 C00C C00Q 1.413(3) . ?
 C00D C00N 1.531(3) . ?
 C00D C00X 1.399(3) . ?
 C00E C00O 1.394(3) . ?
 C00E C00R 1.402(3) . ?
 C00F C00J 1.396(3) . ?
 C00G C00N 1.531(3) . ?
 C00G C00U 1.390(3) . ?
 C00G C013 1.398(3) . ?
 C00H H00H 0.9500 . ?
 C00H C00V 1.383(3) . ?
 C00I C00K 1.409(3) . ?
 C00I C00T 1.397(3) . ?
 C00J C00Y 1.418(3) . ?
 C00J C010 1.451(3) . ?
 C00K C00W 1.399(3) . ?
 C00L C00O 1.382(3) . ?
 C00L C011 1.403(3) . ?
 C00M H00M 0.9500 . ?
 C00M C018 1.385(3) . ?
 C00N C00P 1.529(3) . ?
 C00O H00O 0.9500 . ?
 C00P C016 1.389(3) . ?
 C00P C01I 1.392(3) . ?
 C00Q C015 1.403(3) . ?
 C00R C00Z 1.401(3) . ?
 C00R C010 1.469(3) . ?
 C00S H00S 0.9500 . ?
 C00S C014 1.383(3) . ?
 C00T H00T 0.9500 . ?
 C00T C019 1.386(3) . ?
 C00U C01G 1.395(3) . ?
 C00V H00V 0.9500 . ?
 C00V C01C 1.385(3) . ?
 C00W H00W 0.9500 . ?
 C00W C017 1.381(3) . ?
 C00X H00X 0.9500 . ?
 C00X C01C 1.382(3) . ?
 C00Y H00Y 0.9500 . ?
 C00Y C015 1.364(3) . ?
 C00Z H00Z 0.9500 . ?
 C00Z C011 1.373(3) . ?
 C011 H011 0.9500 . ?
 C012 C01A 1.385(3) . ?
 C012 C01B 1.391(3) . ?
 C013 H013 0.9500 . ?
 C013 C01E 1.386(3) . ?
 C014 H014 0.9500 . ?
 C014 C018 1.386(3) . ?
 C015 H015 0.9500 . ?
 C016 C01K 1.395(3) . ?
 C017 H017 0.9500 . ?
 C017 C019 1.397(3) . ?
 C018 H018 0.9500 . ?
 C019 H019 0.9500 . ?
 C01A H01A 0.9500 . ?
 C01A C01H 1.388(3) . ?
 C01B H01B 0.9500 . ?
 C01B C01F 1.384(3) . ?
 C01C H01C 0.9500 . ?
 C01D H01D 0.9500 . ?
 C01D C01E 1.388(4) . ?
 C01D C01G 1.374(4) . ?
 C01E H01E 0.9500 . ?
 C01F H01F 0.9500 . ?
 C01F C01J 1.383(4) . ?
 C01G H01G 0.9500 . ?
 C01H H01H 0.9500 . ?
 C01H C01J 1.383(4) . ?
 C01I H01I 0.9500 . ?
 C01I C01M 1.388(3) . ?
 C01J H01J 0.9500 . ?
 C01K H01K 0.9500 . ?
 C01K C01N 1.363(4) . ?
 C01L H01L 1.0000 . ?
 C01L Cl1 1.766(2) . ?
 C01L Cl2 1.741(3) . ?
 C01L Cl3 1.749(2) . ?
 C01M H01M 0.9500 . ?
 C01M C01N 1.387(4) . ?
 C01N H01N 0.9500 . ?

loop_
  _geom_angle_atom_site_label_1
  _geom_angle_atom_site_label_2
  _geom_angle_atom_site_label_3
  _geom_angle
  _geom_angle_site_symmetry_1
  _geom_angle_site_symmetry_3
  _geom_angle_publ_flag
 C00E O C00F 118.83(15) . . ?
 C00U O005 C016 118.25(17) . . ?
 C009 N007 C00L 118.97(16) . . ?
 C00A N007 C009 121.26(16) . . ?
 C00A N007 C00L 119.65(16) . . ?
 C00I N008 C012 125.22(18) . . ?
 C00Q N008 C00I 108.81(16) . . ?
 C00Q N008 C012 125.69(18) . . ?
 N007 C009 C00H 119.96(18) . . ?
 C00D C009 N007 120.50(17) . . ?
 C00D C009 C00H 119.53(18) . . ?
 C00B C00A N007 120.25(17) . . ?
 C00B C00A C00S 119.41(18) . . ?
 C00S C00A N007 120.34(18) . . ?
 C00A C00B C00N 122.62(17) . . ?
 C00M C00B C00A 118.65(18) . . ?
 C00M C00B C00N 118.70(17) . . ?
 C00F C00C C00K 134.70(18) . . ?
 C00F C00C C00Q 117.98(18) . . ?
 C00Q C00C C00K 107.21(17) . . ?
 C009 C00D C00N 122.63(17) . . ?
 C009 C00D C00X 118.46(18) . . ?
 C00X C00D C00N 118.86(18) . . ?
 O C00E C00O 116.35(17) . . ?
 O C00E C00R 122.61(17) . . ?
 C00O C00E C00R 121.03(18) . . ?
 O C00F C00C 116.67(17) . . ?
 O C00F C00J 122.82(18) . . ?
 C00C C00F C00J 120.48(18) . . ?
 C00U C00G C00N 122.29(18) . . ?
 C00U C00G C013 117.10(19) . . ?
 C013 C00G C00N 120.60(18) . . ?
 C009 C00H H00H 119.7 . . ?
 C00V C00H C009 120.57(19) . . ?
 C00V C00H H00H 119.7 . . ?
 N008 C00I C00K 108.87(18) . . ?
 C00T C00I N008 128.88(19) . . ?
 C00T C00I C00K 122.20(19) . . ?
 C00F C00J C00Y 119.12(19) . . ?
 C00F C00J C010 120.30(18) . . ?
 C00Y C00J C010 120.56(19) . . ?
 C00I C00K C00C 106.30(17) . . ?
 C00W C00K C00C 134.33(19) . . ?
 C00W C00K C00I 119.33(19) . . ?
 C00O C00L N007 118.90(18) . . ?
 C00O C00L C011 121.28(18) . . ?
 C011 C00L N007 119.81(18) . . ?
 C00B C00M H00M 119.1 . . ?
 C018 C00M C00B 121.8(2) . . ?
 C018 C00M H00M 119.1 . . ?
 C00D C00N C00B 110.69(16) . . ?
 C00D C00N C00G 108.88(15) . . ?
 C00G C00N C00B 109.03(15) . . ?
 C00P C00N C00B 108.51(15) . . ?
 C00P C00N C00D 110.40(16) . . ?
 C00P C00N C00G 109.30(16) . . ?
 C00E C00O H00O 120.6 . . ?
 C00L C00O C00E 118.74(18) . . ?
 C00L C00O H00O 120.6 . . ?
 C016 C00P C00N 121.89(19) . . ?
 C016 C00P C01I 117.6(2) . . ?
 C01I C00P C00N 120.4(2) . . ?
 N008 C00Q C00C 108.78(18) . . ?
 N008 C00Q C015 128.67(19) . . ?
 C015 C00Q C00C 122.54(19) . . ?
 C00E C00R C010 119.94(18) . . ?
 C00Z C00R C00E 118.60(18) . . ?
 C00Z C00R C010 121.44(18) . . ?
 C00A C00S H00S 119.7 . . ?
 C014 C00S C00A 120.67(19) . . ?
 C014 C00S H00S 119.7 . . ?
 C00I C00T H00T 121.4 . . ?
 C019 C00T C00I 117.13(19) . . ?
 C019 C00T H00T 121.4 . . ?
 O005 C00U C00G 123.1(2) . . ?
 O005 C00U C01G 115.29(19) . . ?
 C00G C00U C01G 121.6(2) . . ?
 C00H C00V H00V 119.8 . . ?
 C00H C00V C01C 120.30(19) . . ?
 C01C C00V H00V 119.8 . . ?
 C00K C00W H00W 120.7 . . ?
 C017 C00W C00K 118.53(19) . . ?
 C017 C00W H00W 120.7 . . ?
 C00D C00X H00X 118.9 . . ?
 C01C C00X C00D 122.1(2) . . ?
 C01C C00X H00X 118.9 . . ?
 C00J C00Y H00Y 119.0 . . ?
 C015 C00Y C00J 122.1(2) . . ?
 C015 C00Y H00Y 119.0 . . ?
 C00R C00Z H00Z 119.5 . . ?
 C011 C00Z C00R 121.1(2) . . ?
 C011 C00Z H00Z 119.5 . . ?
 O1 C010 C00J 123.03(19) . . ?
 O1 C010 C00R 121.67(19) . . ?
 C00J C010 C00R 115.29(18) . . ?
 C00L C011 H011 120.4 . . ?
 C00Z C011 C00L 119.24(19) . . ?
 C00Z C011 H011 120.4 . . ?
 C01A C012 N008 119.92(19) . . ?
 C01A C012 C01B 120.4(2) . . ?
 C01B C012 N008 119.67(19) . . ?
 C00G C013 H013 119.1 . . ?
 C01E C013 C00G 121.9(2) . . ?
 C01E C013 H013 119.1 . . ?
 C00S C014 H014 119.8 . . ?
 C00S C014 C018 120.31(19) . . ?
 C018 C014 H014 119.8 . . ?
 C00Q C015 H015 121.3 . . ?
 C00Y C015 C00Q 117.49(19) . . ?
 C00Y C015 H015 121.3 . . ?
 O005 C016 C00P 123.42(19) . . ?
 O005 C016 C01K 114.9(2) . . ?
 C00P C016 C01K 121.7(2) . . ?
 C00W C017 H017 119.3 . . ?
 C00W C017 C019 121.5(2) . . ?
 C019 C017 H017 119.3 . . ?
 C00M C018 C014 119.08(19) . . ?
 C00M C018 H018 120.5 . . ?
 C014 C018 H018 120.5 . . ?
 C00T C019 C017 121.3(2) . . ?
 C00T C019 H019 119.3 . . ?
 C017 C019 H019 119.3 . . ?
 C012 C01A H01A 120.2 . . ?
 C012 C01A C01H 119.6(2) . . ?
 C01H C01A H01A 120.2 . . ?
 C012 C01B H01B 120.4 . . ?
 C01F C01B C012 119.3(2) . . ?
 C01F C01B H01B 120.4 . . ?
 C00V C01C H01C 120.5 . . ?
 C00X C01C C00V 119.02(19) . . ?
 C00X C01C H01C 120.5 . . ?
 C01E C01D H01D 120.0 . . ?
 C01G C01D H01D 120.0 . . ?
 C01G C01D C01E 120.0(2) . . ?
 C013 C01E C01D 119.5(2) . . ?
 C013 C01E H01E 120.2 . . ?
 C01D C01E H01E 120.2 . . ?
 C01B C01F H01F 119.6 . . ?
 C01J C01F C01B 120.7(2) . . ?
 C01J C01F H01F 119.6 . . ?
 C00U C01G H01G 120.1 . . ?
 C01D C01G C00U 119.9(2) . . ?
 C01D C01G H01G 120.1 . . ?
 C01A C01H H01H 119.8 . . ?
 C01J C01H C01A 120.3(2) . . ?
 C01J C01H H01H 119.8 . . ?
 C00P C01I H01I 119.5 . . ?
 C01M C01I C00P 121.0(3) . . ?
 C01M C01I H01I 119.5 . . ?
 C01F C01J H01J 120.2 . . ?
 C01H C01J C01F 119.7(2) . . ?
 C01H C01J H01J 120.2 . . ?
 C016 C01K H01K 120.2 . . ?
 C01N C01K C016 119.6(2) . . ?
 C01N C01K H01K 120.2 . . ?
 Cl1 C01L H01L 108.6 . . ?
 Cl2 C01L H01L 108.6 . . ?
 Cl2 C01L Cl1 111.37(14) . . ?
 Cl2 C01L Cl3 110.59(14) . . ?
 Cl3 C01L H01L 108.6 . . ?
 Cl3 C01L Cl1 108.94(13) . . ?
 C01I C01M H01M 120.1 . . ?
 C01N C01M C01I 119.9(3) . . ?
 C01N C01M H01M 120.1 . . ?
 C01K C01N C01M 120.3(2) . . ?
 C01K C01N H01N 119.8 . . ?
 C01M C01N H01N 119.8 . . ?

loop_
  _geom_torsion_atom_site_label_1
  _geom_torsion_atom_site_label_2
  _geom_torsion_atom_site_label_3
  _geom_torsion_atom_site_label_4
  _geom_torsion
  _geom_torsion_site_symmetry_1
  _geom_torsion_site_symmetry_2
  _geom_torsion_site_symmetry_3
  _geom_torsion_site_symmetry_4
  _geom_torsion_publ_flag
 O C00E C00O C00L 178.08(17) . . . . ?
 O C00E C00R C00Z -179.36(18) . . . . ?
 O C00E C00R C010 -0.7(3) . . . . ?
 O C00F C00J C00Y 177.98(18) . . . . ?
 O C00F C00J C010 -3.8(3) . . . . ?
 O005 C00U C01G C01D 178.3(2) . . . . ?
 O005 C016 C01K C01N -179.9(2) . . . . ?
 N007 C009 C00D C00N 1.4(3) . . . . ?
 N007 C009 C00D C00X 178.87(18) . . . . ?
 N007 C009 C00H C00V -177.92(18) . . . . ?
 N007 C00A C00B C00M -178.21(18) . . . . ?
 N007 C00A C00B C00N -0.1(3) . . . . ?
 N007 C00A C00S C014 178.02(19) . . . . ?
 N007 C00L C00O C00E -176.99(17) . . . . ?
 N007 C00L C011 C00Z 178.40(19) . . . . ?
 N008 C00I C00K C00C 1.1(2) . . . . ?
 N008 C00I C00K C00W 178.96(17) . . . . ?
 N008 C00I C00T C019 -178.67(19) . . . . ?
 N008 C00Q C015 C00Y 175.5(2) . . . . ?
 N008 C012 C01A C01H -179.7(2) . . . . ?
 N008 C012 C01B C01F 179.5(2) . . . . ?
 C009 N007 C00A C00B -11.8(3) . . . . ?
 C009 N007 C00A C00S 168.67(18) . . . . ?
 C009 N007 C00L C00O 86.7(2) . . . . ?
 C009 N007 C00L C011 -92.3(2) . . . . ?
 C009 C00D C00N C00B -11.6(3) . . . . ?
 C009 C00D C00N C00G 108.2(2) . . . . ?
 C009 C00D C00N C00P -131.81(19) . . . . ?
 C009 C00D C00X C01C -0.6(3) . . . . ?
 C009 C00H C00V C01C -1.4(3) . . . . ?
 C00A N007 C009 C00D 11.2(3) . . . . ?
 C00A N007 C009 C00H -169.54(18) . . . . ?
 C00A N007 C00L C00O -97.2(2) . . . . ?
 C00A N007 C00L C011 83.9(2) . . . . ?
 C00A C00B C00M C018 0.1(3) . . . . ?
 C00A C00B C00N C00D 11.0(3) . . . . ?
 C00A C00B C00N C00G -108.8(2) . . . . ?
 C00A C00B C00N C00P 132.28(19) . . . . ?
 C00A C00S C014 C018 0.2(3) . . . . ?
 C00B C00A C00S C014 -1.5(3) . . . . ?
 C00B C00M C018 C014 -1.4(3) . . . . ?
 C00B C00N C00P C016 106.8(2) . . . . ?
 C00B C00N C00P C01I -69.8(2) . . . . ?
 C00C C00F C00J C00Y -4.1(3) . . . . ?
 C00C C00F C00J C010 174.15(19) . . . . ?
 C00C C00K C00W C017 177.1(2) . . . . ?
 C00C C00Q C015 C00Y -5.0(3) . . . . ?
 C00D C009 C00H C00V 1.3(3) . . . . ?
 C00D C00N C00P C016 -131.8(2) . . . . ?
 C00D C00N C00P C01I 51.7(3) . . . . ?
 C00D C00X C01C C00V 0.6(3) . . . . ?
 C00E O C00F C00C -178.12(16) . . . . ?
 C00E O C00F C00J -0.1(3) . . . . ?
 C00E C00R C00Z C011 0.7(3) . . . . ?
 C00E C00R C010 O1 176.7(2) . . . . ?
 C00E C00R C010 C00J -3.0(3) . . . . ?
 C00F O C00E C00O -177.78(16) . . . . ?
 C00F O C00E C00R 2.4(3) . . . . ?
 C00F C00C C00K C00I 174.5(2) . . . . ?
 C00F C00C C00K C00W -2.9(4) . . . . ?
 C00F C00C C00Q N008 -175.51(17) . . . . ?
 C00F C00C C00Q C015 4.9(3) . . . . ?
 C00F C00J C00Y C015 4.0(3) . . . . ?
 C00F C00J C010 O1 -174.5(2) . . . . ?
 C00F C00J C010 C00R 5.1(3) . . . . ?
 C00G C00N C00P C016 -12.0(3) . . . . ?
 C00G C00N C00P C01I 171.45(19) . . . . ?
 C00G C00U C01G C01D -1.2(3) . . . . ?
 C00G C013 C01E C01D 0.1(3) . . . . ?
 C00H C009 C00D C00N -177.81(17) . . . . ?
 C00H C009 C00D C00X -0.4(3) . . . . ?
 C00H C00V C01C C00X 0.4(3) . . . . ?
 C00I N008 C00Q C00C -0.5(2) . . . . ?
 C00I N008 C00Q C015 179.0(2) . . . . ?
 C00I N008 C012 C01A 123.3(2) . . . . ?
 C00I N008 C012 C01B -56.6(3) . . . . ?
 C00I C00K C00W C017 -0.1(3) . . . . ?
 C00I C00T C019 C017 0.5(3) . . . . ?
 C00J C00Y C015 C00Q 0.4(3) . . . . ?
 C00K C00C C00F O 2.3(3) . . . . ?
 C00K C00C C00F C00J -175.8(2) . . . . ?
 C00K C00C C00Q N008 1.2(2) . . . . ?
 C00K C00C C00Q C015 -178.38(19) . . . . ?
 C00K C00I C00T C019 -1.3(3) . . . . ?
 C00K C00W C017 C019 -0.8(3) . . . . ?
 C00L N007 C009 C00D -172.67(17) . . . . ?
 C00L N007 C009 C00H 6.6(3) . . . . ?
 C00L N007 C00A C00B 172.07(18) . . . . ?
 C00L N007 C00A C00S -7.4(3) . . . . ?
 C00M C00B C00N C00D -170.92(17) . . . . ?
 C00M C00B C00N C00G 69.3(2) . . . . ?
 C00M C00B C00N C00P -49.6(2) . . . . ?
 C00N C00B C00M C018 -178.04(19) . . . . ?
 C00N C00D C00X C01C 177.0(2) . . . . ?
 C00N C00G C00U O005 0.3(3) . . . . ?
 C00N C00G C00U C01G 179.73(18) . . . . ?
 C00N C00G C013 C01E -179.20(19) . . . . ?
 C00N C00P C016 O005 3.4(3) . . . . ?
 C00N C00P C016 C01K -176.69(19) . . . . ?
 C00N C00P C01I C01M 176.4(2) . . . . ?
 C00O C00E C00R C00Z 0.8(3) . . . . ?
 C00O C00E C00R C010 179.43(18) . . . . ?
 C00O C00L C011 C00Z -0.5(3) . . . . ?
 C00P C016 C01K C01N 0.2(3) . . . . ?
 C00P C01I C01M C01N 0.6(4) . . . . ?
 C00Q N008 C00I C00K -0.4(2) . . . . ?
 C00Q N008 C00I C00T 177.2(2) . . . . ?
 C00Q N008 C012 C01A -50.0(3) . . . . ?
 C00Q N008 C012 C01B 130.1(2) . . . . ?
 C00Q C00C C00F O 177.84(17) . . . . ?
 C00Q C00C C00F C00J -0.2(3) . . . . ?
 C00Q C00C C00K C00I -1.4(2) . . . . ?
 C00Q C00C C00K C00W -178.8(2) . . . . ?
 C00R C00E C00O C00L -2.1(3) . . . . ?
 C00R C00Z C011 C00L -0.8(3) . . . . ?
 C00S C00A C00B C00M 1.3(3) . . . . ?
 C00S C00A C00B C00N 179.37(18) . . . . ?
 C00S C014 C018 C00M 1.2(3) . . . . ?
 C00T C00I C00K C00C -176.69(18) . . . . ?
 C00T C00I C00K C00W 1.2(3) . . . . ?
 C00U O005 C016 C00P 8.6(3) . . . . ?
 C00U O005 C016 C01K -171.30(18) . . . . ?
 C00U C00G C00N C00B -108.1(2) . . . . ?
 C00U C00G C00N C00D 131.00(19) . . . . ?
 C00U C00G C00N C00P 10.3(2) . . . . ?
 C00U C00G C013 C01E -0.2(3) . . . . ?
 C00W C017 C019 C00T 0.6(3) . . . . ?
 C00X C00D C00N C00B 170.94(18) . . . . ?
 C00X C00D C00N C00G -69.2(2) . . . . ?
 C00X C00D C00N C00P 50.8(2) . . . . ?
 C00Y C00J C010 O1 3.7(3) . . . . ?
 C00Y C00J C010 C00R -176.70(19) . . . . ?
 C00Z C00R C010 O1 -4.8(3) . . . . ?
 C00Z C00R C010 C00J 175.63(19) . . . . ?
 C010 C00J C00Y C015 -174.2(2) . . . . ?
 C010 C00R C00Z C011 -177.9(2) . . . . ?
 C011 C00L C00O C00E 1.9(3) . . . . ?
 C012 N008 C00I C00K -174.67(18) . . . . ?
 C012 N008 C00I C00T 2.9(3) . . . . ?
 C012 N008 C00Q C00C 173.72(18) . . . . ?
 C012 N008 C00Q C015 -6.7(3) . . . . ?
 C012 C01A C01H C01J 0.4(4) . . . . ?
 C012 C01B C01F C01J 0.0(4) . . . . ?
 C013 C00G C00N C00B 70.8(2) . . . . ?
 C013 C00G C00N C00D -50.1(2) . . . . ?
 C013 C00G C00N C00P -170.77(18) . . . . ?
 C013 C00G C00U O005 -178.67(19) . . . . ?
 C013 C00G C00U C01G 0.8(3) . . . . ?
 C016 O005 C00U C00G -10.5(3) . . . . ?
 C016 O005 C00U C01G 170.05(18) . . . . ?
 C016 C00P C01I C01M -0.3(3) . . . . ?
 C016 C01K C01N C01M 0.1(4) . . . . ?
 C01A C012 C01B C01F -0.4(3) . . . . ?
 C01A C01H C01J C01F -0.8(4) . . . . ?
 C01B C012 C01A C01H 0.2(3) . . . . ?
 C01B C01F C01J C01H 0.6(4) . . . . ?
 C01E C01D C01G C00U 1.0(3) . . . . ?
 C01G C01D C01E C013 -0.5(3) . . . . ?
 C01I C00P C016 O005 180.0(2) . . . . ?
 C01I C00P C016 C01K -0.1(3) . . . . ?
 C01I C01M C01N C01K -0.5(4) . . . . ?

_shelx_res_file
;
TITL exp_2965_auto_a.res in P-1
    exp_2965_auto.res
    created by SHELXL-2018/3 at 13:56:41 on 16-Apr-2022
REM Old TITL exp_2965_auto in P-1
REM SHELXT solution in P-1: R1 0.233, Rweak 0.011, Alpha 0.030
REM <I/s> 0.000 for 0 systematic absences, Orientation as input
REM Formula found by SHELXT: C51 N2 O6
CELL 1.54184 9.0135 14.2165 15.36 78.847 87.279 88.413
ZERR 2 0.0001 0.0002 0.0002 0.001 0.001 0.001
LATT 1
SFAC C H Cl N O
UNIT 102 62 6 4 6
RIGU 0.001 0.002 Cl1 C01L Cl3 Cl2
ISOR 0.01 0.02 Cl1 Cl3 Cl2 C01L

L.S. 200
PLAN  5
SIZE 0.5 0.5 0.8
TEMP -123
CONF
list 4
MORE -1
BOND $H
fmap 2 53
acta
REM <olex2.extras>
REM <HklSrc "%exp_2965_auto.hkl">
REM </olex2.extras>

WGHT    0.073500    1.491100
FVAR       0.33041
O     5    0.329367    0.373928    0.186240    11.00000    0.03260    0.02464 =
         0.02076   -0.00336   -0.00520    0.00077
O005  5    0.786913    0.276496    0.772330    11.00000    0.03858    0.04498 =
         0.03641   -0.00974   -0.01615    0.00524
O1    5    0.129305    0.139043    0.128212    11.00000    0.06049    0.03221 =
         0.04311   -0.00432   -0.02119   -0.01075
N007  4    0.449339    0.206985    0.475410    11.00000    0.02757    0.03360 =
         0.02229   -0.00450   -0.00446    0.00629
N008  4    0.240200    0.560635   -0.088167    11.00000    0.03288    0.03012 =
         0.02355   -0.00305   -0.00517    0.00228
C009  1    0.361214    0.238969    0.542283    11.00000    0.02666    0.01862 =
         0.02395    0.00059   -0.00104    0.00132
C00A  1    0.593770    0.170392    0.491092    11.00000    0.02650    0.02013 =
         0.02629   -0.00048   -0.00136    0.00162
C00B  1    0.663542    0.181094    0.567960    11.00000    0.02577    0.01966 =
         0.02763   -0.00305   -0.00104    0.00133
C00C  1    0.272085    0.466099    0.046840    11.00000    0.02657    0.02890 =
         0.02167   -0.00534   -0.00171    0.00323
C00D  1    0.423305    0.250768    0.620746    11.00000    0.02382    0.02181 =
         0.02632   -0.00158   -0.00251    0.00181
C00E  1    0.324416    0.289621    0.246933    11.00000    0.02635    0.02377 =
         0.02327   -0.00405   -0.00107    0.00276
C00F  1    0.260094    0.379735    0.107571    11.00000    0.02418    0.02974 =
         0.02209   -0.00686   -0.00227    0.00238
C00G  1    0.663478    0.328609    0.633461    11.00000    0.02410    0.02722 =
         0.02724   -0.00972   -0.00054    0.00225
C00H  1    0.209436    0.260396    0.529764    11.00000    0.02617    0.02614 =
         0.02991   -0.00115   -0.00454   -0.00027
AFIX  43
H00H  2    0.166316    0.251115    0.476883    11.00000   -1.20000
AFIX   0
C00I  1    0.326410    0.611418   -0.040051    11.00000    0.02831    0.02808 =
         0.02520   -0.00580   -0.00131    0.00615
C00J  1    0.184681    0.303145    0.086568    11.00000    0.02745    0.02994 =
         0.02621   -0.00652   -0.00330   -0.00024
C00K  1    0.346967    0.555159    0.044796    11.00000    0.02865    0.02608 =
         0.02290   -0.00617    0.00011    0.00481
C00L  1    0.386320    0.206500    0.391511    11.00000    0.02728    0.02897 =
         0.02512   -0.00555   -0.00415    0.00427
C00M  1    0.808837    0.146153    0.580117    11.00000    0.02812    0.02608 =
         0.03401   -0.00699   -0.00546    0.00330
AFIX  43
H00M  2    0.856780    0.153077    0.632217    11.00000   -1.20000
AFIX   0
C00N  1    0.588482    0.232357    0.637930    11.00000    0.02358    0.02516 =
         0.02394   -0.00326   -0.00356    0.00302
C00O  1    0.391981    0.288893    0.326840    11.00000    0.02767    0.02542 =
         0.02605   -0.00568   -0.00244    0.00192
AFIX  43
H00O  2    0.440985    0.343990    0.336653    11.00000   -1.20000
AFIX   0
C00P  1    0.608166    0.169835    0.729637    11.00000    0.02676    0.03311 =
         0.02648   -0.00083   -0.00002    0.00845
C00Q  1    0.206378    0.473108   -0.035944    11.00000    0.02935    0.03012 =
         0.02336   -0.00282   -0.00288    0.00328
C00R  1    0.256010    0.207693    0.230735    11.00000    0.02748    0.02636 =
         0.02844   -0.00496   -0.00346    0.00115
C00S  1    0.669997    0.123443    0.429577    11.00000    0.03566    0.02774 =
         0.02749   -0.00624   -0.00322    0.00412
AFIX  43
H00S  2    0.622169    0.114704    0.377995    11.00000   -1.20000
AFIX   0
C00T  1    0.390640    0.701186   -0.067399    11.00000    0.03290    0.02649 =
         0.02851   -0.00303    0.00122    0.00621
AFIX  43
H00T  2    0.377697    0.737889   -0.125247    11.00000   -1.20000
AFIX   0
C00U  1    0.755407    0.344914    0.698917    11.00000    0.02417    0.03750 =
         0.03255   -0.01463   -0.00316    0.00676
C00V  1    0.122507    0.294852    0.593794    11.00000    0.02366    0.02958 =
         0.03672   -0.00316   -0.00192    0.00234
AFIX  43
H00V  2    0.020681    0.310399    0.584079    11.00000   -1.20000
AFIX   0
C00W  1    0.432245    0.590522    0.104722    11.00000    0.03343    0.03010 =
         0.02425   -0.00767   -0.00124    0.00516
AFIX  43
H00W  2    0.447476    0.553813    0.162305    11.00000   -1.20000
AFIX   0
C00X  1    0.331838    0.284388    0.684718    11.00000    0.03145    0.03638 =
         0.02884   -0.00909   -0.00411    0.00577
AFIX  43
H00X  2    0.373170    0.292066    0.738614    11.00000   -1.20000
AFIX   0
C00Y  1    0.112141    0.316298    0.005021    11.00000    0.03203    0.03470 =
         0.02950   -0.00643   -0.00582   -0.00367
AFIX  43
H00Y  2    0.055539    0.265443   -0.007406    11.00000   -1.20000
AFIX   0
C00Z  1    0.255081    0.124881    0.297157    11.00000    0.03572    0.02626 =
         0.03569   -0.00394   -0.00801   -0.00214
AFIX  43
H00Z  2    0.210028    0.068652    0.286803    11.00000   -1.20000
AFIX   0
C010  1    0.184395    0.210644    0.146288    11.00000    0.03121    0.02980 =
         0.03079   -0.00662   -0.00640   -0.00193
C011  1    0.318224    0.123650    0.376986    11.00000    0.03709    0.02741 =
         0.03119    0.00037   -0.00519    0.00006
AFIX  43
H011  2    0.315833    0.067348    0.421869    11.00000   -1.20000
AFIX   0
C012  1    0.206095    0.591021   -0.179172    11.00000    0.02861    0.03488 =
         0.02329    0.00069   -0.00386    0.00034
C013  1    0.643456    0.403880    0.561391    11.00000    0.03840    0.02724 =
         0.03256   -0.00563   -0.00389   -0.00165
AFIX  43
H013  2    0.581541    0.394826    0.515449    11.00000   -1.20000
AFIX   0
C014  1    0.814048    0.089750    0.443245    11.00000    0.03692    0.02604 =
         0.03357   -0.00804    0.00164    0.00709
AFIX  43
H014  2    0.864584    0.058281    0.400960    11.00000   -1.20000
AFIX   0
C015  1    0.121089    0.399689   -0.056143    11.00000    0.03299    0.03823 =
         0.02640   -0.00543   -0.00923    0.00006
AFIX  43
H015  2    0.071446    0.407740   -0.110360    11.00000   -1.20000
AFIX   0
C016  1    0.705986    0.193475    0.788911    11.00000    0.03061    0.04216 =
         0.02702   -0.00601   -0.00304    0.01331
C017  1    0.493786    0.679989    0.078288    11.00000    0.03738    0.03196 =
         0.03134   -0.01270   -0.00149    0.00197
AFIX  43
H017  2    0.550805    0.705069    0.118694    11.00000   -1.20000
AFIX   0
C018  1    0.885070    0.101678    0.518369    11.00000    0.02827    0.02608 =
         0.04224   -0.00695   -0.00247    0.00668
AFIX  43
H018  2    0.984664    0.079644    0.527363    11.00000   -1.20000
AFIX   0
C019  1    0.474080    0.734412   -0.006501    11.00000    0.03510    0.02703 =
         0.03544   -0.00873    0.00234    0.00208
AFIX  43
H019  2    0.518751    0.795411   -0.022753    11.00000   -1.20000
AFIX   0
C01A  1    0.242747    0.532398   -0.239556    11.00000    0.04352    0.03624 =
         0.02890   -0.00340   -0.00689    0.00036
AFIX  43
H01A  2    0.290075    0.471858   -0.220494    11.00000   -1.20000
AFIX   0
C01B  1    0.136324    0.679545   -0.206695    11.00000    0.03133    0.04027 =
         0.03261    0.00199    0.00021    0.00609
AFIX  43
H01B  2    0.110625    0.719522   -0.165165    11.00000   -1.20000
AFIX   0
C01C  1    0.183248    0.306795    0.672026    11.00000    0.03092    0.03774 =
         0.03432   -0.00837    0.00137    0.00655
AFIX  43
H01C  2    0.123657    0.330041    0.716295    11.00000   -1.20000
AFIX   0
C01D  1    0.802267    0.505294    0.621749    11.00000    0.03269    0.03261 =
         0.06062   -0.02121    0.00260   -0.00286
AFIX  43
H01D  2    0.849823    0.564895    0.617628    11.00000   -1.20000
AFIX   0
C01E  1    0.711399    0.491385    0.555055    11.00000    0.04309    0.02709 =
         0.04468   -0.00747    0.00116   -0.00286
AFIX  43
H01E  2    0.695875    0.541472    0.505417    11.00000   -1.20000
AFIX   0
C01F  1    0.104722    0.708784   -0.295263    11.00000    0.03347    0.04931 =
         0.03869    0.01243   -0.00216    0.00605
AFIX  43
H01F  2    0.057063    0.769190   -0.314439    11.00000   -1.20000
AFIX   0
C01G  1    0.823448    0.432869    0.693735    11.00000    0.02825    0.04353 =
         0.05167   -0.02649   -0.00692    0.00295
AFIX  43
H01G  2    0.884321    0.442683    0.739888    11.00000   -1.20000
AFIX   0
C01H  1    0.209900    0.562652   -0.328100    11.00000    0.05513    0.05024 =
         0.02460   -0.00620   -0.00516   -0.00926
AFIX  43
H01H  2    0.234329    0.522473   -0.369637    11.00000   -1.20000
AFIX   0
C01I  1    0.533372    0.083766    0.754629    11.00000    0.03652    0.03973 =
         0.04015    0.00869   -0.00448    0.00131
AFIX  43
H01I  2    0.465405    0.065835    0.715591    11.00000   -1.20000
AFIX   0
C01J  1    0.141783    0.651002   -0.356148    11.00000    0.04302    0.05717 =
         0.02680    0.00956   -0.00896   -0.00942
AFIX  43
H01J  2    0.120563    0.671890   -0.416913    11.00000   -1.20000
AFIX   0
C01K  1    0.729132    0.133722    0.870688    11.00000    0.04400    0.05806 =
         0.02869   -0.00315   -0.00782    0.02136
AFIX  43
H01K  2    0.796379    0.151404    0.910257    11.00000   -1.20000
AFIX   0

C01L  1   -0.088619   -0.013730    0.146435    11.00000    0.04036    0.03080 =
         0.05103   -0.01106   -0.01084    0.00452
AFIX  13
H01L  2    0.017516    0.003226    0.130694    11.00000   -1.20000
AFIX   0

C01M  1    0.556602    0.023763    0.835713    11.00000    0.04767    0.04550 =
         0.05170    0.01659    0.00301    0.00489
AFIX  43
H01M  2    0.505457   -0.035030    0.851639    11.00000   -1.20000
AFIX   0
C01N  1    0.654654    0.049817    0.893450    11.00000    0.05203    0.06059 =
         0.03280    0.01043   -0.00036    0.02281
AFIX  43
H01N  2    0.669948    0.008958    0.949133    11.00000   -1.20000
AFIX   0

CL1   3   -0.200959    0.089656    0.113700    11.00000    0.04974    0.03767 =
         0.09247   -0.00555   -0.01458    0.00951
CL2   3   -0.107172   -0.056631    0.260426    11.00000    0.07255    0.07923 =
         0.04650   -0.00378   -0.01378   -0.00304
CL3   3   -0.137276   -0.101533    0.087968    11.00000    0.06721    0.07160 =
         0.09195   -0.05264   -0.03384    0.01687
HKLF 4


REM  exp_2965_auto_a.res in P-1
REM wR2 = 0.1516, GooF = S = 1.069, Restrained GooF = 1.068 for all data
REM R1 = 0.0532 for 6740 Fo > 4sig(Fo) and 0.0598 for all 7833 data
REM 532 parameters refined using 39 restraints

END

WGHT      0.0735      1.4909

REM Highest difference peak  1.330,  deepest hole -0.962,  1-sigma level  0.057
Q1    1  -0.2107  0.0813  0.1813  11.00000  0.05    1.33
Q2    1  -0.1010 -0.1164  0.2424  11.00000  0.05    0.71
Q3    1  -0.1163 -0.0370  0.0692  11.00000  0.05    0.55
Q4    1  -0.1567  0.0282  0.2369  11.00000  0.05    0.35
Q5    1   0.2469  0.4639  0.0065  11.00000  0.05    0.29
;
_shelx_res_checksum                71612
_shelx_hkl_file
;
   0   0   2    8.76    0.50
   0   0   3    2.22    0.34
   0   0   4  116.45    4.52
   0   0   5  377.26   13.77
   0   0   6  370.83   13.67
   0   0   7   13.13    1.06
   0   0   8   24.76    1.17
   0   0   8   27.86    1.72
   0   0   9   43.23    2.53
   0   0   9   47.76    1.99
   0   0  10   -0.12    0.43
   0   0  10    0.19    0.28
   0   0  10    0.37    0.34
   0   0  11    7.94    0.65
   0   0  11    7.39    0.69
   0   0  11    7.06    0.63
   0   0  12    0.66    0.46
   0   0  12    0.21    0.39
   0   0  12    0.54    0.39
   0   0  13    0.13    0.48
   0   0  13   -0.11    0.43
   0   0  13    0.38    0.45
   0   0  14   21.60    1.28
   0   0  14   19.45    1.23
   0   0  14   20.16    1.31
   0   0  15   13.56    0.97
   0   0  15   16.08    1.00
   0   0  15   13.07    1.05
   0   0  16   19.02    1.09
   0   0  17    1.65    0.35
   0   0  18    0.48    0.19
   0  -1  17    0.36    0.23
   0  -1  16   -0.11    0.30
   0  -1  15    7.97    0.69
   0  -1  15    9.34    0.76
   0  -1  15    7.34    0.77
   0  -1  14    5.72    0.65
   0  -1  14    5.69    0.70
   0  -1  14    6.97    0.72
   0  -1  13    1.69    0.51
   0  -1  13    1.60    0.47
   0  -1  13    2.37    0.53
   0  -1  12    9.10    0.80
   0  -1  12    9.04    0.82
   0  -1  11   28.47    1.52
   0  -1  11   29.26    1.52
   0  -1  11   27.83    1.41
   0  -1  10    1.02    0.32
   0  -1   9    0.71    0.38
   0  -1   9    0.83    0.26
   0  -1   8  453.99   16.63
   0  -1   8  446.01   16.07
   0  -1   8  455.81   16.16
   0  -1   7  423.23   15.53
   0  -1   6   89.81    3.71
   0  -1   5  632.13   22.58
   0  -1   4   51.84    2.17
   0  -1   3 1028.51   35.75
   0   1  -3 1009.09   35.63
   0  -1   2  124.60    4.57
   0   1  -2  124.30    4.57
   0   1  -2  130.25    4.57
   0   1  -1   97.69    3.53
   0   1  -1   95.37    3.52
   0   1   1   33.76    1.41
   0   1   1   36.49    1.33
   0   1   2  906.05   32.47
   0   1   2  941.10   32.62
   0   1   2  936.77   32.48
   0   1   3  997.13   34.80
   0   1   3  991.41   35.08
   0   1   3  986.86   34.80
   0  -1  -4   25.24    1.00
   0   1   4   24.18    1.33
   0   1   5    2.20    0.46
   0   1   6  188.47    7.38
   0   1   7  122.12    5.16
   0   1   8  296.99   10.79
   0   1   8  309.19   11.59
   0   1   9    0.26    0.25
   0   1   9   -0.11    0.45
   0   1  10    0.91    0.53
   0   1  10    1.78    0.37
   0   1  10    1.15    0.38
   0   1  11    0.89    0.40
   0   1  11    0.92    0.39
   0   1  11    1.29    0.64
   0   1  11    0.74    0.43
   0   1  12   12.72    0.90
   0   1  12   12.67    0.93
   0   1  12   15.66    1.06
   0   1  12   13.34    0.94
   0   1  13   16.55    1.02
   0   1  13   15.50    1.04
   0   1  13   14.44    1.03
   0   1  13   14.52    1.10
   0   1  14   17.30    1.12
   0   1  14   16.35    1.18
   0   1  14   18.00    1.15
   0   1  15   11.06    0.92
   0   1  15   12.61    0.92
   0   1  15   12.39    1.02
   0   1  16    0.91    0.38
   0   1  16    0.54    0.35
   0   1  16    0.45    0.45
   0   1  17    6.92    0.58
   0   1  17    6.45    0.66
   0   1  18    8.22    0.64
   0   1  18    8.93    0.55
   0  -2  17    6.97    0.57
   0  -2  16    4.70    0.54
   0  -2  16    3.71    0.43
   0  -2  15   28.07    1.50
   0  -2  15   27.61    1.52
   0  -2  15   27.26    1.39
   0  -2  14    4.84    0.64
   0  -2  14    5.25    0.64
   0  -2  14    4.88    0.58
   0  -2  13  240.51    9.13
   0  -2  13  244.84    9.17
   0  -2  12   48.56    2.30
   0  -2  12   48.89    2.32
   0  -2  11   57.72    2.44
   0  -2  10    0.29    0.25
   0  -2   9   12.63    0.77
   0  -2   9   14.11    0.89
   0  -2   8    5.65    0.52
   0  -2   8    5.20    0.44
   0  -2   7   75.24    2.95
   0  -2   7   72.17    3.13
   0  -2   6  405.01   14.65
   0  -2   5  260.64    9.44
   0  -2   5  258.50    9.31
   0   2  -4   45.36    1.88
   0  -2   4   46.18    1.86
   0   2  -3   32.50    1.47
   0  -2   3   34.29    1.36
   0   2  -3   35.14    1.50
   0   2  -2  329.42   11.57
   0   2  -2  330.76   11.56
   0  -2   2  318.13   11.32
   0   2  -1  249.78    9.09
   0   2  -1  253.37    9.10
   0   2   0  294.53   10.42
   0   2   0  291.47   10.58
   0   2   1 1642.50   57.62
   0   2   2  478.41   17.47
   0   2   2  501.44   17.34
   0   2   2  490.37   17.33
   0   2   2  488.31   17.48
   0   2   3  602.66   21.51
   0   2   3  608.31   21.32
   0   2   3  593.23   21.31
   0   2   4   23.96    1.16
   0   2   4   25.73    1.15
   0   2   4   26.66    1.46
   0   2   5    0.39    0.21
   0   2   5    0.65    0.40
   0   2   6    1.02    0.44
   0  -2  -6    0.61    0.18
   0   2   7   13.62    1.21
   0   2   8   79.55    3.14
   0   2   8   80.11    3.13
   0   2   8   82.41    3.92
   0   2   9   93.72    3.66
   0   2   9   91.83    3.64
   0   2   9   96.82    4.55
   0   2  10  223.04    8.54
   0   2  10  233.84    9.57
   0   2  10  234.81    8.51
   0   2  11   30.48    1.54
   0   2  11   30.35    1.58
   0   2  11   28.46    1.51
   0   2  11   29.30    1.41
   0   2  11   28.43    1.47
   0   2  11   30.10    1.43
   0   2  11   27.04    2.20
   0   2  11   31.69    1.51
   0   2  12   65.99    2.88
   0   2  12   69.32    2.88
   0   2  12   68.74    2.95
   0   2  12   66.23    2.73
   0   2  12   63.77    2.70
   0   2  12   62.16    2.79
   0   2  12   66.50    2.82
   0   2  12   65.12    3.84
   0   2  13    2.58    0.45
   0   2  13    3.15    0.61
   0   2  13    2.68    0.56
   0   2  13    3.50    0.60
   0   2  13    2.47    0.50
   0   2  13    4.22    0.62
   0   2  14  102.60    4.34
   0   2  14  106.03    4.25
   0   2  14  102.12    4.29
   0   2  15    5.26    0.71
   0   2  15    5.99    0.66
   0   2  15    6.66    0.71
   0   2  16   12.61    0.98
   0   2  16   14.13    0.94
   0   2  17    3.07    0.52
   0   2  17    2.99    0.45
   0   2  18    2.19    0.33
   0   2  18    2.37    0.39
   0  -3  17    0.32    0.24
   0  -3  16    0.59    0.34
   0  -3  16    0.22    0.28
   0  -3  15   -0.25    0.38
   0  -3  15    0.04    0.28
   0  -3  15   -0.05    0.36
   0  -3  14    0.82    0.34
   0  -3  14    1.06    0.48
   0  -3  14    0.65    0.41
   0  -3  13    3.07    0.61
   0  -3  13    1.89    0.50
   0  -3  12   83.29    3.62
   0  -3  12   87.71    3.65
   0   3 -11  118.73    5.90
   0  -3  10   29.48    1.54
   0  -3  10   26.46    1.31
   0   3 -10   27.93    1.39
   0  -3   9    9.82    0.77
   0  -3   9    8.13    0.60
   0  -3   9    9.01    0.73
   0  -3   9    8.40    0.60
   0  -3   8  116.25    4.38
   0  -3   8  115.23    4.51
   0  -3   8  116.53    4.41
   0  -3   7    1.15    0.32
   0  -3   6  161.73    6.00
   0  -3   5  332.56   11.82
   0   3  -4  228.93    7.81
   0   3  -4  245.31    7.85
   0   3  -3  494.11   17.76
   0   3  -3  494.60   17.75
   0   3  -2 1098.89   38.83
   0   3  -2 1096.75   38.85
   0   3  -1  424.18   15.22
   0   3  -1  419.95   15.23
   0   3   0    0.39    0.19
   0   3   0    0.04    0.29
   0   3   1  365.24   13.30
   0   3   1  376.66   13.34
   0   3   2   18.29    1.05
   0   3   2   18.23    0.92
   0   3   2   18.85    1.06
   0   3   2   18.74    1.08
   0   3   3   12.73    0.65
   0   3   3   12.70    0.82
   0   3   3   12.02    0.86
   0   3   4  238.51    8.83
   0   3   4  240.48    8.81
   0   3   4  237.48    9.04
   0   3   5  310.27   11.52
   0   3   5  325.52   11.90
   0   3   5  317.74   11.50
   0   3   6    0.27    0.26
   0   3   6    0.26    0.50
   0  -3  -7   62.29    2.60
   0   3   7   66.64    3.26
   0   3   8    1.06    0.58
   0   3   8    0.52    0.24
   0   3   9   15.89    1.51
   0   3   9   15.67    0.91
   0   3  10    1.55    0.38
   0   3  10    1.25    0.42
   0   3  10    1.68    0.46
   0   3  10    1.38    0.39
   0   3  10    1.69    0.67
   0   3  10    1.10    0.37
   0   3  11   -0.17    0.61
   0   3  11    0.34    0.41
   0   3  11    0.16    0.33
   0   3  11    0.39    0.31
   0   3  11    0.46    0.35
   0   3  11    0.19    0.37
   0   3  11    0.74    0.43
   0   3  11    0.67    0.37
   0   3  11    0.25    0.41
   0   3  12    9.87    0.77
   0   3  12    9.84    1.42
   0   3  12   11.03    0.89
   0   3  12    9.00    0.75
   0   3  12   10.24    0.89
   0   3  12   11.47    0.84
   0   3  12   10.74    0.87
   0   3  13   42.64    2.08
   0   3  13   41.61    2.14
   0   3  13   42.47    1.96
   0   3  13   42.03    2.08
   0   3  13   41.80    2.03
   0   3  13   44.25    1.96
   0   3  14    9.03    0.80
   0   3  14    6.80    0.62
   0   3  14    7.17    0.81
   0   3  14    7.65    0.76
   0   3  14    6.44    0.61
   0   3  14    7.31    0.77
   0   3  15   36.50    1.79
   0   3  15   32.03    1.57
   0   3  15   35.31    1.85
   0   3  16    9.19    0.75
   0   3  16    7.52    0.81
   0   3  17   12.29    0.90
   0   3  17   12.05    0.83
   0   3  18    6.57    0.59
   0   3  18    7.90    0.56
   0   3  19   -0.03    0.15
   0  -4  17    4.08    0.37
   0  -4  16   15.38    0.89
   0  -4  16   13.92    0.86
   0  -4  15    7.37    0.67
   0  -4  15    7.51    0.70
   0  -4  14    1.08    0.34
   0  -4  14    1.11    0.40
   0  -4  14    0.92    0.44
   0  -4  13    0.18    0.42
   0  -4  13    0.18    0.43
   0  -4  12   60.59    2.70
   0   4 -12   56.66    2.51
   0   4 -11    2.81    0.96
   0   4 -11    1.96    0.46
   0   4 -10    1.17    0.38
   0  -4  10    1.06    0.32
   0  -4  10    1.20    0.43
   0   4 -10    0.79    0.72
   0   4  -9   65.51    2.86
   0   4  -9   65.98    3.99
   0  -4   9   71.35    2.83
   0  -4   9   71.15    2.97
   0  -4   8   38.76    1.80
   0  -4   8   37.67    1.71
   0  -4   7   11.67    0.80
   0  -4   7   13.24    0.77
   0  -4   6   36.77    1.65
   0  -4   6   37.52    1.84
   0   4  -5  188.78    7.22
   0   4  -4  175.74    6.65
   0   4  -4  167.59    6.60
   0   4  -3  292.63   11.12
   0   4  -3  307.63   11.15
   0   4  -2   13.71    0.98
   0   4  -2   13.19    0.98
   0   4  -1  468.82   17.05
   0   4  -1  470.11   17.07
   0   4   0   85.11    3.59
   0   4   1    1.05    0.40
   0   4   1    0.57    0.30
   0   4   1    0.28    0.38
   0   4   2   22.35    1.17
   0   4   2   20.84    1.22
   0   4   3    4.36    0.43
   0   4   3    5.00    0.60
   0   4   3    3.70    0.36
   0   4   3    5.71    0.60
   0   4   3    3.66    0.30
   0   4   3    4.30    0.60
   0   4   4  490.96   17.50
   0   4   4  472.91   17.46
   0   4   5  221.30    8.45
   0   4   5  225.19    8.43
   0   4   6   85.16    3.53
   0   4   6   80.27    3.86
   0   4   7  111.58    5.19
   0  -4  -7  120.14    4.78
   0   4   8    7.68    0.57
   0   4   8    8.34    1.11
   0   4   9   19.52    1.05
   0   4   9   17.45    1.68
   0   4  10  341.88   13.80
   0   4  10  336.17   12.40
   0   4  10  338.13   12.43
   0   4  10  339.35   12.52
   0   4  10  343.28   12.47
   0   4  10  353.49   12.42
   0   4  10  350.41   12.49
   0   4  10  343.21   12.47
   0   4  10  337.74   12.43
   0   4  11   45.06    2.01
   0   4  11   47.98    2.02
   0   4  11   42.90    2.02
   0   4  11   44.44    2.04
   0   4  11   39.35    2.03
   0   4  11   43.76    2.06
   0   4  11   42.75    2.09
   0   4  11   44.36    2.00
   0   4  11   45.35    2.05
   0   4  11   42.47    3.01
   0   4  12   74.00    3.08
   0   4  12   71.22    3.07
   0   4  12   71.48    4.33
   0   4  12   73.20    3.23
   0   4  12   78.82    3.11
   0   4  12   77.80    3.20
   0   4  12   70.75    3.15
   0   4  12   72.22    3.13
   0   4  12   75.28    3.13
   0   4  13  436.26   15.80
   0   4  13  433.69   15.69
   0   4  13  439.62   15.89
   0   4  13  428.88   15.77
   0   4  13  439.66   15.83
   0   4  13  428.12   15.69
   0   4  14    3.39    0.57
   0   4  14    3.53    0.63
   0   4  14    3.47    0.52
   0   4  14    3.48    0.53
   0   4  14    2.93    0.59
   0   4  15   17.62    1.18
   0   4  15   17.96    1.05
   0   4  15   20.03    1.29
   0   4  16    3.67    0.43
   0   4  16    4.82    0.67
   0   4  16    3.73    0.58
   0   4  16    4.31    0.52
   0   4  17    0.14    0.38
   0   4  17    0.28    0.35
   0   4  18   -0.03    0.26
   0   4  19    0.02    0.21
   0   4  19    0.19    0.16
   0  -5  17    0.18    0.19
   0  -5  16    1.24    0.29
   0  -5  16    0.33    0.28
   0  -5  15    4.85    0.54
   0  -5  15    6.59    0.61
   0  -5  14    1.54    0.43
   0  -5  14    1.12    0.47
   0  -5  13    6.99    0.70
   0   5 -13    6.32    0.60
   0  -5  12   21.58    1.34
   0   5 -12   22.33    1.25
   0   5 -11    9.15    0.78
   0   5 -11    7.63    1.41
   0  -5  10    1.22    0.33
   0   5 -10    0.88    0.42
   0  -5  10    1.25    0.44
   0   5 -10    1.09    0.84
   0  -5   9  234.41    8.65
   0  -5   9  228.75    8.47
   0  -5   9  230.65    8.60
   0   5  -9  219.88    8.51
   0   5  -9  241.13   10.21
   0  -5   8   12.80    0.94
   0  -5   8   12.95    0.84
   0  -5   8   13.62    0.93
   0   5  -8   11.11    0.83
   0  -5   7    1.04    0.35
   0  -5   7    1.15    0.37
   0  -5   6   79.29    3.20
   0  -5   6   80.26    3.20
   0  -5   6   78.57    3.56
   0   5  -5   50.87    2.51
   0  -5   5   49.10    2.11
   0  -5   5   51.37    2.15
   0   5  -4   39.16    2.09
   0   5  -4   38.06    2.04
   0   5  -3  188.84    7.59
   0   5  -3  200.18    7.65
   0   5  -2    0.36    0.43
   0   5  -2    0.30    0.41
   0   5  -1  169.59    6.80
   0   5  -1  174.57    6.85
   0   5   0  869.22   30.85
   0   5   0  867.97   30.87
   0   5   0  840.61   30.86
   0   5   1  101.58    4.40
   0   5   1  102.51    4.14
   0   5   1  107.04    4.36
   0   5   1  105.31    4.42
   0   5   2    0.85    0.35
   0   5   2    0.11    0.31
   0   5   3  435.16   16.00
   0   5   3  435.10   15.62
   0   5   3  430.16   15.56
   0   5   3  445.43   16.08
   0   5   3  447.87   15.79
   0   5   3  424.68   16.04
   0   5   4    8.46    0.53
   0   5   4    7.50    0.84
   0   5   4    9.75    0.90
   0   5   4    8.12    0.80
   0   5   5  224.67    8.65
   0   5   5  222.39    8.61
   0   5   6  308.64   11.51
   0   5   6  301.73   11.46
   0   5   7   24.66    1.53
   0   5   7   25.25    1.88
   0   5   8   13.53    1.44
   0   5   9   -0.32    0.59
   0   5  10   56.31    2.38
   0   5  10   55.31    2.39
   0   5  10   53.08    3.40
   0   5  10   53.26    2.45
   0   5  10   54.97    2.41
   0   5  10   54.91    2.36
   0   5  10   54.43    2.42
   0   5  10   55.41    2.39
   0   5  11    1.76    0.86
   0   5  11    3.10    0.51
   0   5  11    3.74    0.57
   0   5  11    3.25    0.53
   0   5  11    2.56    0.55
   0   5  11    2.79    0.57
   0   5  11    3.37    0.50
   0   5  11    4.03    0.57
   0   5  11    3.47    0.56
   0   5  12    3.17    1.00
   0   5  12    2.80    0.58
   0   5  12    3.53    0.60
   0   5  12    3.02    0.58
   0   5  12    2.92    0.61
   0   5  12    3.50    0.53
   0   5  12    3.25    0.59
   0   5  12    3.07    0.55
   0   5  13   38.99    1.86
   0   5  13   36.85    1.91
   0   5  13   38.49    1.86
   0   5  13   36.28    1.83
   0   5  13   39.84    2.02
   0   5  13   37.98    1.94
   0   5  14    3.94    0.57
   0   5  14    4.27    0.56
   0   5  14    4.94    0.67
   0   5  14    3.79    0.54
   0   5  14    4.31    0.67
   0   5  14    4.21    0.63
   0   5  15   12.66    0.90
   0   5  15   14.52    0.95
   0   5  15   15.92    1.06
   0   5  15   15.30    1.12
   0   5  15   13.55    0.91
   0   5  16   11.96    0.82
   0   5  16   11.27    0.95
   0   5  17    0.48    0.36
   0   5  18    0.35    0.29
   0   5  19    0.38    0.22
   0   5  19    0.16    0.20
   0   5  19    0.36    0.17
   0  -6  16    7.00    0.51
   0  -6  15    2.78    0.39
   0  -6  14   22.38    1.23
   0  -6  13    5.89    0.63
   0   6 -13    4.68    0.54
   0  -6  12   10.90    0.88
   0   6 -12    9.91    0.80
   0   6 -11    1.34    0.48
   0  -6  11    0.93    0.36
   0   6 -11    1.38    0.86
   0  -6  10    3.28    0.47
   0   6 -10    2.73    0.56
   0  -6  10    1.77    0.59
   0   6 -10    3.52    1.08
   0  -6  10    2.41    0.55
   0   6  -9   17.26    1.10
   0  -6   9   14.85    1.13
   0   6  -9   16.86    2.03
   0  -6   9   16.06    1.02
   0  -6   9   15.41    1.07
   0   6  -8    7.05    0.69
   0  -6   8    6.93    0.76
   0   6  -8    7.04    1.37
   0  -6   8    7.96    0.74
   0  -6   8    7.37    0.68
   0   6  -7   57.87    2.48
   0   6  -7   58.58    3.70
   0  -6   7   57.07    2.48
   0  -6   7   55.82    2.49
   0  -6   7   56.49    2.54
   0  -6   6  149.09    5.65
   0  -6   6  141.14    5.61
   0   6  -6  159.14    7.04
   0  -6   6  151.39    6.23
   0   6  -5   34.90    2.08
   0  -6   5   34.97    1.66
   0   6  -4   83.04    3.87
   0   6  -3   83.40    3.80
   0   6  -3   78.44    3.75
   0   6  -2   10.60    1.05
   0   6  -2    9.73    1.01
   0   6  -1  201.51    8.05
   0   6  -1  204.77    8.16
   0   6  -1  196.91    8.01
   0   6   0  220.86    8.58
   0   6   0  208.11    8.51
   0   6   0  218.32    8.54
   0   6   1    0.36    0.50
   0   6   1    0.08    0.42
   0   6   1    0.18    0.43
   0   6   2   46.01    2.26
   0   6   2   46.17    2.32
   0   6   3    0.31    0.36
   0   6   3    0.22    0.21
   0   6   3    1.08    0.53
   0   6   3    0.35    0.24
   0   6   3    0.13    0.31
   0   6   3    0.36    0.40
   0   6   4   63.07    2.89
   0   6   4   64.37    2.91
   0   6   4   55.40    2.23
   0   6   4   67.03    2.97
   0   6   4   59.28    2.50
   0   6   5  271.85   10.61
   0   6   5  276.10   10.66
   0   6   5  276.93   10.75
   0   6   6    2.71    0.60
   0   6   6    3.76    0.78
   0   6   6    4.15    0.74
   0   6   7   19.69    1.46
   0  -6  -8   -0.32    0.51
   0   6   8    0.15    0.60
   0   6   9   34.60    2.54
   0   6   9   29.36    1.49
   0   6   9   29.35    1.51
   0   6   9   30.00    1.47
   0   6   9   32.41    1.51
   0   6   9   31.14    1.53
   0   6   9   30.12    1.55
   0   6   9   29.42    1.49
   0   6   9   30.60    1.50
   0   6  10    6.08    1.20
   0   6  10    4.41    0.53
   0   6  10    5.55    0.62
   0   6  10    4.85    0.60
   0   6  10    5.14    0.56
   0   6  10    5.70    0.59
   0   6  10    4.93    0.59
   0   6  10    5.21    0.65
   0   6  10    5.64    0.61
   0   6  10    5.97    0.63
   0   6  11  126.28    6.49
   0   6  11  129.92    5.04
   0   6  11  126.81    4.93
   0   6  11  127.14    5.05
   0   6  11  126.38    4.93
   0   6  11  129.59    5.00
   0   6  11  135.82    5.16
   0   6  11  129.47    5.02
   0   6  11  122.78    5.03
   0   6  12    9.78    1.62
   0   6  12   11.23    0.89
   0   6  12   13.00    0.99
   0   6  12   10.82    0.83
   0   6  12   14.46    1.02
   0   6  12   12.94    1.04
   0   6  12   13.41    1.03
   0   6  12   10.79    0.91
   0   6  12   12.34    0.91
   0   6  12   14.31    0.97
   0   6  13   31.03    1.68
   0   6  13   33.83    1.74
   0   6  13   34.66    1.78
   0   6  13   33.41    1.78
   0   6  13   35.53    1.80
   0   6  13   34.61    1.85
   0   6  13   35.51    1.75
   0   6  13   35.95    1.77
   0   6  14  105.18    4.28
   0   6  14  101.75    4.09
   0   6  14  105.67    4.20
   0   6  14   97.02    4.06
   0   6  14   98.99    4.14
   0   6  14  101.35    4.10
   0   6  15   -0.18    0.43
   0   6  15    0.05    0.33
   0   6  15    0.04    0.33
   0   6  15   -0.05    0.46
   0   6  16    8.89    0.78
   0   6  17    1.70    0.42
   0   6  18    8.15    0.60
   0   6  18    7.41    0.56
   0   6  19   -0.09    0.18
   0   6  19   -0.05    0.17
   0   6  19   -0.06    0.15
   0  -7  16    2.29    0.24
   0  -7  15    7.07    0.55
   0  -7  15    7.27    0.52
   0  -7  14    7.33    0.59
   0  -7  13    6.47    0.69
   0  -7  13    6.42    0.61
   0   7 -13    5.38    0.54
   0  -7  12   10.21    0.84
   0   7 -12   12.06    0.86
   0   7 -11   26.36    1.39
   0  -7  11   23.60    1.29
   0   7 -11   21.28    2.31
   0  -7  10   -0.43    0.32
   0   7 -10    0.16    0.40
   0  -7  10    0.52    0.46
   0  -7  10   -0.12    0.44
   0   7 -10    0.74    0.75
   0   7  -9   10.40    0.89
   0  -7   9   11.89    0.97
   0  -7   9   10.32    0.87
   0  -7   9   10.02    0.81
   0   7  -9    9.81    1.62
   0   7  -8  287.57   10.74
   0  -7   8  286.33   10.82
   0   7  -8  297.16   12.65
   0  -7   8  295.71   10.74
   0  -7   8  287.87   10.76
   0  -7   7   10.52    0.92
   0   7  -7   10.46    0.84
   0  -7   7   10.93    0.85
   0  -7   7   11.32    0.87
   0   7  -7   10.77    1.66
   0  -7   6   32.51    1.70
   0   7  -6   35.60    1.68
   0   7  -6   35.71    2.77
   0  -7   6   33.14    1.70
   0  -7   6   33.33    1.66
   0  -7   6   32.69    2.23
   0  -7   5    0.85    0.37
   0  -7   5    0.68    0.42
   0   7  -5    0.76    0.38
   0   7  -5    0.18    0.69
   0   7  -4    2.87    0.34
   0   7  -4    1.85    0.68
   0   7  -3   83.50    3.27
   0   7  -3   90.44    4.17
   0   7  -3   84.30    4.09
   0   7  -2    2.32    0.33
   0   7  -2    1.59    0.58
   0   7  -2    2.37    0.77
   0   7  -2    1.91    0.73
   0   7  -1    1.01    0.57
   0   7  -1    1.29    0.28
   0   7  -1    1.00    0.65
   0   7  -1    1.85    0.69
   0   7   0   36.77    2.26
   0   7   0   36.68    2.26
   0   7   0   39.40    2.31
   0   7   0   36.00    1.57
   0   7   1  191.36    7.70
   0   7   1  179.01    6.77
   0   7   1  194.25    7.74
   0   7   1  197.63    7.62
   0   7   2    0.63    0.40
   0   7   3   11.35    0.86
   0   7   3   12.80    1.10
   0   7   3   10.37    0.85
   0   7   3   10.81    1.20
   0   7   3   12.58    0.69
   0   7   3   11.80    1.21
   0   7   3   12.90    1.05
   0   7   4   30.85    1.50
   0   7   4   32.59    2.03
   0   7   4   35.83    1.83
   0   7   4   33.59    2.15
   0   7   4   32.30    1.43
   0   7   4   34.78    2.16
   0   7   5  162.16    6.92
   0   7   5  160.48    6.06
   0   7   5  173.96    7.03
   0   7   5  178.10    7.07
   0   7   6    0.33    0.21
   0   7   6    1.11    0.55
   0   7   6    0.46    0.52
   0   7   6    0.26    0.54
   0   7   7   60.94    2.46
   0   7   7   69.27    3.61
   0   7   7   61.99    3.27
   0  -7  -8   44.54    2.79
   0   7   8   45.70    2.06
   0   7   8   49.63    2.07
   0   7   8   46.68    2.08
   0   7   8   45.65    2.06
   0   7   8   46.69    2.07
   0   7   9    0.71    0.35
   0   7   9    0.81    0.43
   0   7   9    0.72    0.37
   0   7   9    0.46    0.42
   0   7   9    0.80    0.37
   0   7   9    0.95    0.39
   0   7   9    0.72    0.34
   0   7   9    0.78    0.35
   0   7  10   79.71    3.35
   0   7  10   80.51    3.41
   0   7  10   83.19    3.37
   0   7  10   81.33    3.44
   0   7  10   84.63    3.37
   0   7  10   84.72    4.75
   0   7  10   81.32    3.37
   0   7  10   85.97    3.42
   0   7  10   83.50    3.43
   0   7  10   79.20    3.41
   0   7  11   74.55    3.20
   0   7  11   75.06    3.25
   0   7  11   79.95    3.20
   0   7  11   78.87    3.19
   0   7  11   77.82    3.29
   0   7  11   81.95    4.70
   0   7  11   79.56    3.26
   0   7  11   71.84    3.20
   0   7  11   75.89    3.27
   0   7  12  191.46    7.32
   0   7  12  198.64    7.46
   0   7  12  190.31    7.29
   0   7  12  192.79    7.37
   0   7  12  201.00    7.46
   0   7  12  197.66    7.44
   0   7  12  195.97    7.45
   0   7  12  197.46    7.43
   0   7  13   -0.33    0.48
   0   7  13   -0.10    0.37
   0   7  13    0.50    0.45
   0   7  13    0.21    0.35
   0   7  13    0.42    0.42
   0   7  13    0.57    0.47
   0   7  14    1.05    0.47
   0   7  14    0.95    0.39
   0   7  14    0.17    0.46
   0   7  14    0.86    0.43
   0   7  14    1.02    0.46
   0   7  15    2.97    0.54
   0   7  15    4.52    0.58
   0   7  15    4.92    0.66
   0   7  15    4.96    0.54
   0   7  16    0.09    0.40
   0   7  17   -0.22    0.33
   0   7  17   -0.16    0.36
   0   7  18    0.86    0.29
   0   7  18    1.57    0.31
   0   7  18    1.26    0.33
   0   7  19    0.12    0.15
   0  -8  15    4.68    0.38
   0  -8  14    0.34    0.31
   0  -8  14    0.14    0.20
   0  -8  14    0.13    0.29
   0   8 -13    1.05    0.32
   0  -8  13    1.01    0.31
   0  -8  13    1.48    0.44
   0  -8  12   52.67    2.35
   0  -8  12   49.22    2.28
   0   8 -12   52.84    2.27
   0   8 -11    5.50    0.63
   0  -8  10   33.89    1.77
   0   8 -10   32.66    1.67
   0  -8  10   29.55    1.55
   0   8 -10   28.83    2.75
   0  -8   9    1.51    0.44
   0  -8   9    1.60    0.58
   0   8  -9    1.98    0.57
   0  -8   9    1.34    0.44
   0   8  -9    0.77    0.75
   0  -8   8    0.69    0.40
   0   8  -8    1.29    0.51
   0  -8   8    0.69    0.53
   0   8  -8    0.25    0.84
   0  -8   8    0.51    0.42
   0   8  -7   82.84    3.39
   0   8  -7   76.07    4.80
   0  -8   7   77.61    3.36
   0  -8   7   80.22    3.41
   0  -8   7   76.40    3.41
   0   8  -6  107.51    4.34
   0   8  -6  115.89    6.02
   0  -8   6  108.06    4.34
   0  -8   6  108.48    4.41
   0  -8   6  105.83    4.39
   0   8  -5   36.80    1.76
   0  -8   5   37.31    2.59
   0   8  -5   37.29    2.93
   0  -8   5   35.07    1.74
   0  -8   5   33.91    1.82
   0   8  -4    0.23    0.23
   0   8  -4    0.14    0.61
   0   8  -3   99.30    4.76
   0   8  -3   94.60    3.72
   0   8  -3   99.76    5.11
   0   8  -2   60.27    3.33
   0   8  -2   56.77    3.24
   0   8  -2   55.58    2.36
   0   8  -2   63.75    3.60
   0   8  -1  143.50    6.52
   0   8  -1  159.42    6.75
   0   8  -1  145.18    5.51
   0   8  -1  149.09    6.57
   0   8   0   51.54    2.91
   0   8   0   49.26    2.84
   0   8   0   43.02    1.92
   0   8   0   47.66    2.80
   0   8   1   22.82    1.73
   0   8   1   20.74    1.75
   0   8   1   21.57    1.08
   0   8   1   20.02    1.75
   0   8   2   59.90    3.10
   0   8   2   57.21    3.29
   0   8   2   58.77    3.29
   0   8   3   14.40    1.10
   0   8   3   13.38    1.04
   0   8   3   15.99    0.86
   0   8   3   17.27    1.35
   0   8   4  497.02   18.34
   0   8   4  475.62   17.18
   0   8   4  486.24   18.07
   0   8   4  485.31   18.34
   0   8   4  479.97   17.75
   0   8   5   51.95    3.05
   0   8   5   50.25    2.15
   0   8   5   54.38    3.06
   0   8   5   53.22    2.99
   0   8   6    7.29    1.12
   0   8   6    7.57    1.11
   0   8   6    6.81    0.53
   0   8   7    2.51    0.36
   0   8   7    2.85    0.47
   0   8   7    3.12    0.48
   0   8   7    2.51    0.50
   0   8   7    2.56    0.45
   0   8   7    4.64    0.95
   0   8   7    2.20    0.78
   0   8   7    2.74    0.45
   0   8   7    2.56    0.50
   0   8   7    3.70    0.47
   0   8   7    2.29    0.43
   0   8   7    3.12    0.45
   0   8   8   22.74    1.21
   0   8   8   21.03    1.20
   0   8   8   22.63    1.22
   0   8   8   20.61    1.24
   0   8   8   20.98    1.12
   0   8   8   21.23    1.17
   0   8   8   18.67    1.93
   0  -8  -8   20.80    1.95
   0   8   8   21.46    1.21
   0   8   8   20.02    1.17
   0   8   8   21.51    1.19
   0   8   9    7.82    0.71
   0   8   9    8.43    0.76
   0   8   9    7.48    0.77
   0   8   9    8.63    0.75
   0   8   9    9.22    1.45
   0   8   9    8.09    0.74
   0   8   9    8.40    0.70
   0   8   9    9.07    0.75
   0   8   9    6.88    0.71
   0   8   9    7.97    0.74
   0   8   9    7.34    0.67
   0   8  10   35.46    1.87
   0   8  10   33.91    1.77
   0   8  10   36.99    1.80
   0   8  10   39.11    1.80
   0   8  10   37.55    1.78
   0   8  10   36.11    1.83
   0   8  10   36.18    1.81
   0   8  10   35.78    1.83
   0   8  10   37.02    1.83
   0   8  11    6.25    0.66
   0   8  11    5.04    0.66
   0   8  11    4.93    0.70
   0   8  11    5.18    0.69
   0   8  11    5.92    0.68
   0   8  11    5.31    0.71
   0   8  11    5.43    0.64
   0   8  11    4.93    0.65
   0   8  12  106.32    4.23
   0   8  12  103.48    4.21
   0   8  12  100.45    4.06
   0   8  12  102.62    4.11
   0   8  12  101.83    4.11
   0   8  12   99.73    4.14
   0   8  12  100.36    4.20
   0   8  12  100.96    4.21
   0   8  12  104.05    4.18
   0   8  12  101.40    4.19
   0   8  13    3.19    0.52
   0   8  13    3.55    0.61
   0   8  13    3.04    0.60
   0   8  13    3.19    0.50
   0   8  13    3.56    0.59
   0   8  13    4.83    0.67
   0   8  13    2.84    0.54
   0   8  14    8.60    0.80
   0   8  14    9.11    0.79
   0   8  14    9.85    0.74
   0   8  14    9.54    0.85
   0   8  14    8.69    0.85
   0   8  15   32.20    1.72
   0   8  15   33.00    1.65
   0   8  16    0.04    0.40
   0   8  16   -0.04    0.38
   0   8  16    0.26    0.33
   0   8  16   -0.19    0.43
   0   8  17    0.03    0.31
   0   8  17    0.21    0.30
   0   8  17    0.11    0.34
   0   8  18    2.16    0.30
   0   8  18    1.97    0.31
   0   8  18    2.25    0.32
   0  -9  14    1.52    0.28
   0  -9  14    1.58    0.28
   0  -9  13    9.20    0.65
   0  -9  13    8.40    0.58
   0   9 -13    8.94    0.56
   0  -9  12    2.52    0.39
   0  -9  12    2.84    0.48
   0   9 -12    2.48    0.42
   0   9 -11    4.06    0.56
   0   9 -10    5.96    0.70
   0  -9  10    5.34    0.62
   0  -9  10    7.39    0.79
   0  -9   9    1.39    0.43
   0  -9   9    1.56    0.52
   0   9  -9    2.08    0.53
   0  -9   9    1.89    0.43
   0   9  -9    2.31    0.99
   0  -9   8   -0.12    0.39
   0   9  -8    0.17    0.44
   0  -9   8   -0.13    0.42
   0  -9   8    0.23    0.37
   0   9  -8   -0.26    0.77
   0  -9   7   36.23    1.89
   0  -9   7   37.63    1.90
   0  -9   7   33.76    1.79
   0   9  -7   35.20    1.83
   0   9  -7   35.77    3.12
   0  -9   6   52.88    2.54
   0   9  -6   56.60    2.53
   0  -9   6   54.15    2.49
   0  -9   6   54.97    2.61
   0   9  -6   59.79    4.06
   0  -9   5    0.76    0.49
   0  -9   5    0.53    0.80
   0   9  -5    0.63    0.48
   0  -9   5    0.56    0.40
   0  -9   5    1.18    0.52
   0  -9   4   35.16    1.87
   0   9  -3   13.85    0.84
   0   9  -3   13.56    0.91
   0   9  -3   12.94    1.58
   0   9  -3   12.10    0.84
   0   9  -3   13.89    1.79
   0   9  -2    1.37    0.36
   0   9  -2    1.29    0.39
   0   9  -2    0.97    0.82
   0   9  -2    1.54    0.42
   0   9  -2    0.74    0.79
   0   9  -1    0.79    0.58
   0   9  -1    1.32    0.33
   0   9  -1    1.13    0.35
   0   9  -1    1.44    0.83
   0   9  -1    0.84    0.38
   0   9  -1    0.85    0.71
   0   9   0   -0.16    0.66
   0   9   0    0.47    0.56
   0   9   0    0.38    0.28
   0   9   0   -0.16    0.60
   0   9   1   12.99    0.82
   0   9   1   14.51    1.57
   0   9   1   15.94    1.65
   0   9   1   10.87    1.36
   0   9   2   53.73    2.32
   0   9   2   57.07    3.36
   0   9   2   52.20    3.27
   0   9   2   57.45    3.14
   0   9   3   29.59    1.80
   0   9   3   31.37    2.06
   0   9   4  248.85    9.96
   0   9   4  256.31   10.60
   0   9   4  250.76    9.33
   0   9   4  269.04   10.70
   0   9   4  257.12    9.41
   0   9   5   45.49    1.99
   0   9   5   43.27    2.00
   0   9   5   43.23    2.03
   0   9   5   44.14    1.97
   0   9   5   43.08    2.90
   0   9   5   43.74    1.94
   0   9   6    0.38    0.32
   0   9   6    0.52    0.40
   0   9   6    0.13    0.38
   0   9   6    0.46    0.37
   0   9   6   -0.10    0.41
   0   9   6    0.04    0.33
   0   9   6    0.16    0.74
   0   9   6    0.27    0.35
   0   9   6    0.50    0.43
   0   9   6    0.08    0.35
   0   9   7   13.25    0.80
   0   9   7   11.78    0.88
   0   9   7   12.38    0.90
   0   9   7   10.74    0.90
   0   9   7   12.23    0.88
   0   9   7   11.96    0.83
   0   9   7   10.76    0.74
   0   9   7   13.48    1.58
   0   9   7   11.21    0.82
   0   9   7   12.35    0.86
   0   9   7   11.99    0.85
   0   9   7   10.81    0.83
   0   9   7   11.48    0.83
   0   9   8    0.13    0.34
   0   9   8    0.04    0.33
   0   9   8    0.45    0.35
   0   9   8    0.10    0.43
   0   9   8    0.15    0.39
   0   9   8    0.54    0.50
   0   9   8    0.05    0.42
   0  -9  -8   -0.38    0.82
   0   9   8   -0.05    0.39
   0   9   8   -0.10    0.42
   0   9   8    0.14    0.39
   0   9   8    0.33    0.40
   0   9   8    0.46    0.46
   0   9   9   34.78    1.75
   0   9   9   32.95    1.71
   0   9   9   35.92    1.70
   0   9   9   32.80    1.77
   0   9   9   34.81    1.76
   0   9   9   34.34    1.82
   0   9   9   32.31    1.62
   0   9   9   35.42    1.74
   0   9   9   34.85    1.74
   0   9   9   34.12    1.71
   0   9  10    1.50    0.51
   0   9  10    1.28    0.58
   0   9  10    1.52    0.49
   0   9  10    0.72    0.39
   0   9  10    0.79    0.50
   0   9  10    1.09    0.53
   0   9  10    0.72    0.48
   0   9  10    1.75    0.52
   0   9  10    1.33    0.53
   0   9  10    0.99    0.49
   0   9  10    1.42    0.50
   0   9  10    0.62    0.50
   0   9  11   12.18    1.00
   0   9  11   11.96    0.92
   0   9  11   10.82    0.87
   0   9  11   10.65    0.87
   0   9  11   11.70    0.98
   0   9  11   11.70    1.00
   0   9  11   10.07    0.93
   0   9  11   10.44    0.92
   0   9  11   11.82    0.90
   0   9  11   10.73    0.92
   0   9  11   11.60    0.95
   0   9  11   14.46    1.00
   0   9  12   17.51    1.19
   0   9  12   16.34    1.04
   0   9  12   16.74    1.10
   0   9  12   16.25    1.05
   0   9  12   16.09    1.15
   0   9  12   16.03    1.20
   0   9  12   16.52    1.09
   0   9  12   17.70    1.17
   0   9  12   16.00    1.11
   0   9  12   14.29    1.09
   0   9  13   52.39    2.35
   0   9  13   50.36    2.44
   0   9  13   52.21    2.34
   0   9  13   55.87    2.47
   0   9  13   54.30    2.48
   0   9  13   52.50    2.52
   0   9  13   50.48    2.45
   0   9  13   53.04    2.47
   0   9  13   55.76    2.43
   0   9  14   22.38    1.40
   0   9  14   25.91    1.44
   0   9  14   25.11    1.48
   0   9  14   24.92    1.40
   0   9  14   27.41    1.45
   0   9  15    3.94    0.55
   0   9  15    3.65    0.59
   0   9  15    2.86    0.52
   0   9  16    2.94    0.47
   0   9  16    3.58    0.52
   0   9  16    2.79    0.46
   0   9  17    2.06    0.37
   0   9  17    1.76    0.35
   0   9  18    6.53    0.42
   0   9  18    6.77    0.45
   0 -10  13    3.01    0.34
   0 -10  13    3.53    0.35
   0 -10  12   -0.11    0.21
   0  10 -12    0.40    0.27
   0 -10  12    0.24    0.30
   0  10 -11    7.18    0.63
   0 -10  11    5.98    0.54
   0  10 -10   13.12    0.93
   0 -10  10   14.48    0.92
   0  10  -9    2.77    0.54
   0 -10   9    2.35    0.54
   0 -10   9    1.98    0.43
   0 -10   9    2.13    0.45
   0 -10   8    4.89    0.60
   0  10  -8    6.49    0.71
   0 -10   8    4.96    0.71
   0  10  -8    5.95    1.33
   0 -10   8    6.28    0.68
   0 -10   7    6.79    0.68
   0  10  -7    7.13    0.78
   0 -10   7    6.48    0.75
   0  10  -7    5.27    1.30
   0 -10   7    5.30    0.70
   0 -10   6    2.79    0.54
   0  10  -6    3.78    0.62
   0 -10   6    2.99    0.59
   0  10  -6    3.64    1.20
   0 -10   6    2.76    0.60
   0 -10   5   15.61    1.12
   0 -10   5   15.46    1.19
   0 -10   5   16.02    1.05
   0 -10   5   13.34    1.73
   0 -10   4   37.06    3.01
   0  10  -4   39.66    1.84
   0 -10   4   36.81    1.87
   0 -10   4   40.84    2.09
   0  10  -4   41.39    3.28
   0  10  -3  117.09    4.68
   0  10  -3  121.43    4.79
   0  10  -3  122.56    4.72
   0  10  -3  119.76    6.34
   0  10  -2    6.09    0.58
   0  10  -2    4.34    0.59
   0  10  -2    5.94    1.24
   0  10  -2    4.24    0.60
   0  10  -2    6.09    1.25
   0  10  -1   12.08    0.83
   0  10  -1   10.42    1.57
   0  10  -1   13.56    0.89
   0  10  -1   11.31    0.87
   0  10  -1   11.12    1.57
   0  10   0  145.63    5.81
   0  10   0  149.07    5.80
   0  10   0  159.26    5.86
   0  10   0  153.72    7.21
   0  10   0  165.48    7.26
   0  10   1   22.89    1.24
   0  10   1   22.57    1.20
   0  10   1   21.98    2.13
   0  10   1   21.50    1.24
   0  10   1   20.85    1.91
   0  10   1   22.22    1.19
   0  10   2  119.02    4.55
   0  10   2  116.74    4.50
   0  10   2  119.14    5.57
   0  10   2  110.75    5.21
   0  10   2  112.25    4.46
   0  10   2  119.48    5.89
   0  10   2  115.37    4.56
   0  10   3    0.40    0.30
   0  10   3    0.13    0.54
   0  10   3    0.13    0.38
   0  10   4    0.36    0.42
   0  10   4    1.68    0.39
   0  10   4    0.32    0.39
   0  10   4    1.11    0.35
   0  10   4    0.56    0.79
   0  10   4    0.44    0.34
   0  10   5   78.43    3.26
   0  10   5   79.81    3.34
   0  10   5   82.14    3.33
   0  10   5   79.42    3.18
   0  10   5   81.61    4.52
   0  10   5   78.69    3.30
   0  10   5   81.27    3.29
   0  10   6   38.21    1.86
   0  10   6   39.08    1.97
   0  10   6   41.72    1.97
   0  10   6   40.91    1.93
   0  10   6   40.10    2.00
   0  10   6   43.24    1.99
   0  10   6   40.77    1.85
   0  10   6   40.79    1.88
   0  10   6   39.87    2.94
   0  10   6   42.06    1.92
   0  10   7    9.28    0.72
   0  10   7   10.43    0.87
   0  10   7   10.08    0.86
   0  10   7   11.08    0.92
   0  10   7    9.98    0.90
   0  10   7    9.19    0.80
   0  10   7    9.31    0.79
   0  10   7    9.15    0.79
   0  10   7   10.24    1.45
   0  10   7    9.75    0.78
   0  10   7   10.30    0.80
   0  10   8   38.91    1.83
   0  10   8   41.14    2.02
   0  10   8   39.05    1.94
   0  10   8   43.65    2.00
   0  10   8   39.91    1.95
   0 -10  -8   31.25    2.84
   0  10   8   35.99    1.84
   0  10   8   39.05    1.90
   0  10   8   35.87    1.74
   0  10   8   43.25    1.91
   0  10   9   28.11    1.53
   0  10   9   29.21    1.56
   0  10   9   26.80    1.38
   0  10   9   28.64    1.56
   0  10   9   25.33    1.56
   0  10   9   28.45    1.55
   0  10   9   26.52    1.48
   0  10   9   27.53    1.48
   0  10   9   27.25    1.49
   0  10   9   25.65    1.36
   0  10  10    2.95    0.58
   0  10  10    2.11    0.49
   0  10  10    3.49    0.53
   0  10  10    3.34    0.62
   0  10  10    2.19    0.56
   0  10  10    2.43    0.61
   0  10  10    2.60    0.56
   0  10  10    4.57    0.65
   0  10  10    2.66    0.56
   0  10  10    2.80    0.59
   0  10  11    0.92    0.54
   0  10  11    1.10    0.44
   0  10  11    0.88    0.43
   0  10  11    0.73    0.40
   0  10  11    1.46    0.56
   0  10  11    1.05    0.51
   0  10  11    0.63    0.52
   0  10  11    1.36    0.50
   0  10  11    1.50    0.50
   0  10  11    1.29    0.54
   0  10  11    1.27    0.51
   0  10  12   38.85    1.83
   0  10  12   38.51    1.88
   0  10  12   37.89    1.94
   0  10  12   36.43    1.79
   0  10  12   38.28    1.92
   0  10  12   37.18    1.97
   0  10  12   37.33    1.95
   0  10  12   35.60    1.90
   0  10  12   39.59    1.95
   0  10  12   39.97    1.91
   0  10  13   19.71    1.32
   0  10  13   19.82    1.25
   0  10  13   22.63    1.28
   0  10  13   21.42    1.27
   0  10  13   19.45    1.25
   0  10  13   19.49    1.17
   0  10  14    1.07    0.51
   0  10  14    1.04    0.52
   0  10  14    0.84    0.39
   0  10  14    0.35    0.45
   0  10  14    1.06    0.46
   0  10  15   16.73    1.03
   0  10  15   18.09    1.09
   0  10  15   16.35    1.03
   0  10  15   16.34    1.01
   0  10  16   14.60    0.88
   0  10  16   16.10    0.93
   0  10  16   15.28    0.89
   0  10  16   16.16    0.90
   0  10  17    2.84    0.36
   0  10  17    2.42    0.32
   0  11 -12   -0.11    0.19
   0 -11  12    0.25    0.23
   0  11 -11    2.78    0.40
   0 -11  11    3.08    0.41
   0 -11  10    5.77    0.49
   0  11 -10    6.19    0.59
   0 -11   9   14.20    0.97
   0  11  -9   13.94    0.96
   0  11  -8    4.38    0.62
   0 -11   8    4.06    0.55
   0 -11   8    4.41    0.52
   0 -11   8    3.89    0.59
   0  11  -7   12.29    0.95
   0 -11   7   10.57    0.90
   0 -11   7   12.62    0.97
   0 -11   7   11.33    0.85
   0  11  -6    1.81    0.52
   0 -11   6    2.60    0.56
   0 -11   6    1.60    0.40
   0 -11   6    1.82    0.54
   0 -11   5    4.14    0.57
   0 -11   5    4.35    0.70
   0 -11   5    4.61    0.67
   0  11  -5    3.38    1.06
   0  11  -4   42.02    3.31
   0 -11   4   36.77    1.88
   0  11  -4   37.25    1.88
   0  11  -4   36.29    1.76
   0 -11   4   38.12    2.04
   0 -11   4   35.40    1.79
   0 -11   3   19.60    2.30
   0  11  -3   25.25    1.43
   0  11  -3   21.85    2.40
   0  11  -3   25.05    1.36
   0 -11   3   21.99    1.52
   0  11  -2   22.57    2.37
   0  11  -2   22.44    1.32
   0  11  -2   22.73    1.34
   0  11  -1  137.44    5.23
   0  11  -1  132.55    5.20
   0  11  -1  139.86    6.83
   0  11  -1  134.32    6.71
   0  11  -1  127.74    5.21
   0  11   0    4.83    0.60
   0  11   0    3.78    1.09
   0  11   0    3.21    0.90
   0  11   0    3.65    0.53
   0  11   0    3.82    1.03
   0  11   0    4.09    0.60
   0  11   1   19.86    1.17
   0  11   1   22.12    1.91
   0  11   1   21.33    1.24
   0  11   1   21.35    1.27
   0  11   1   22.52    2.26
   0  11   1   19.51    1.15
   0  11   1   19.43    1.99
   0  11   2   26.81    2.21
   0  11   2   27.22    1.41
   0  11   2   29.06    1.49
   0  11   2   25.79    1.38
   0  11   2   26.88    1.34
   0  11   2   25.60    1.47
   0  11   2   28.65    2.57
   0  11   3    0.80    0.44
   0  11   3    0.69    0.34
   0  11   3    0.47    0.32
   0  11   3    0.74    0.52
   0  11   4   19.28    1.16
   0  11   4   17.70    1.13
   0  11   4   17.98    1.07
   0  11   4   17.64    1.05
   0  11   4   20.40    2.16
   0  11   4   18.48    1.17
   0  11   5   85.39    3.56
   0  11   5   91.50    3.63
   0  11   5   88.15    5.01
   0  11   5   87.77    3.63
   0  11   5   84.98    3.62
   0  11   6    0.46    0.53
   0  11   6    0.48    0.50
   0  11   6    0.76    0.54
   0  11   6    0.20    0.43
   0  11   6    0.10    0.37
   0  11   6    0.41    0.34
   0  11   6    1.04    0.90
   0  11   6    0.51    0.45
   0  11   7    1.88    0.58
   0  11   7    3.21    0.63
   0  11   7    3.11    0.67
   0  11   7    1.51    0.57
   0  11   7    1.52    0.56
   0  11   7    1.69    0.42
   0  11   7    1.33    0.45
   0 -11  -7    2.23    1.08
   0  11   7    1.55    0.48
   0  11   8   22.20    1.24
   0  11   8   21.60    1.34
   0  11   8   23.65    1.35
   0  11   8   22.80    1.40
   0  11   8   23.09    1.38
   0  11   8   22.20    1.38
   0  11   8   22.28    1.38
   0  11   8   21.12    1.24
   0  11   8   20.78    1.27
   0  11   8   21.41    1.25
   0 -11  -8   16.36    2.12
   0  11   9    3.63    0.66
   0  11   9    2.43    0.56
   0  11   9    3.63    0.60
   0  11   9    3.24    0.56
   0  11   9    3.08    0.56
   0  11   9    4.22    0.69
   0  11   9    3.50    0.64
   0  11   9    3.57    0.63
   0  11   9    3.08    0.49
   0  11  10   37.78    1.98
   0  11  10   38.43    2.03
   0  11  10   37.62    1.97
   0  11  10   40.05    1.93
   0  11  10   39.09    1.97
   0  11  10   40.55    1.98
   0  11  10   39.23    1.91
   0  11  10   41.42    1.95
   0  11  11   23.95    1.41
   0  11  11   23.78    1.39
   0  11  11   23.49    1.43
   0  11  11   21.63    1.32
   0  11  11   23.72    1.39
   0  11  11   22.49    1.32
   0  11  11   23.13    1.33
   0  11  11   22.60    1.35
   0  11  12   15.05    1.11
   0  11  12   15.90    1.10
   0  11  12   15.73    1.14
   0  11  12   13.81    1.02
   0  11  12   17.40    1.11
   0  11  12   16.47    1.07
   0  11  12   16.61    1.02
   0  11  12   16.20    1.13
   0  11  12   16.29    1.08
   0  11  13    1.56    0.51
   0  11  13    3.17    0.55
   0  11  13    2.71    0.60
   0  11  13    2.14    0.50
   0  11  13    2.15    0.55
   0  11  13    1.53    0.47
   0  11  14   12.10    0.86
   0  11  14   11.21    0.82
   0  11  14   11.87    0.85
   0  11  14   11.82    0.89
   0  11  15    6.70    0.57
   0  11  15    6.15    0.57
   0  11  15    5.46    0.58
   0  11  15    6.47    0.60
   0  11  16    1.39    0.34
   0  11  16    1.11    0.29
   0  11  16    1.16    0.32
   0  12 -11   11.17    0.60
   0 -12  11   10.40    0.58
   0 -12  10    0.28    0.26
   0  12 -10    0.12    0.29
   0  12  -9    7.81    0.65
   0 -12   9    7.53    0.61
   0  12  -8   -0.05    0.39
   0 -12   8    0.04    0.35
   0  12  -7    4.57    0.63
   0 -12   7    3.67    0.55
   0 -12   7    5.00    0.52
   0 -12   6    0.19    0.40
   0 -12   6    0.69    0.43
   0 -12   6    0.48    0.30
   0 -12   5    0.55    0.46
   0 -12   5    1.45    0.38
   0 -12   5    1.70    0.47
   0  12  -4   -0.25    0.84
   0 -12   4   -0.05    0.32
   0  12  -4    0.40    0.46
   0  12  -4    0.25    0.69
   0 -12   4   -0.15    0.49
   0 -12   4    0.56    0.44
   0  12  -4    0.18    0.36
   0  12  -3   -0.25    0.40
   0  12  -3    0.25    0.73
   0 -12   3    0.54    0.37
   0 -12   3   -0.39    0.41
   0 -12   3    0.08    0.56
   0  12  -3   -0.06    0.46
   0  12  -3   -0.24    0.66
   0 -12   3   -0.48    0.83
   0 -12   2   -0.76    0.93
   0  12  -2    0.28    0.44
   0  12  -2    0.22    0.62
   0  12  -2    0.48    0.73
   0  12  -2   -0.11    0.43
   0 -12   1   14.48    2.05
   0  12  -1   15.26    1.90
   0  12  -1   14.58    1.01
   0  12  -1   13.66    1.72
   0  12  -1   13.25    1.01
   0  12   0    8.03    0.82
   0  12   0    7.62    0.74
   0  12   1    5.97    1.44
   0  12   1    6.70    0.68
   0  12   1    8.74    0.76
   0  12   1    7.67    1.34
   0  12   1    5.64    0.74
   0  12   2  129.84    5.14
   0  12   2  135.85    5.26
   0  12   2  132.18    5.28
   0  12   2  144.18    7.03
   0  12   2  133.55    5.17
   0  12   2  126.71    6.32
   0  12   3   26.97    1.42
   0  12   3   27.80    1.41
   0  12   4    7.12    1.49
   0  12   4    7.22    0.78
   0  12   4    6.90    0.75
   0 -12  -5    0.28    0.99
   0  12   5    0.95    0.45
   0  12   5    0.33    0.41
   0  12   5    0.27    0.50
   0  12   6    6.50    0.68
   0  12   6    5.05    0.74
   0 -12  -6    5.77    1.37
   0  12   6    5.99    0.56
   0  12   6    4.88    0.61
   0  12   6    4.56    0.65
   0  12   6    5.57    0.74
   0  12   7    6.06    0.66
   0  12   7    5.14    0.70
   0  12   7    5.88    0.63
   0  12   7    5.96    0.61
   0  12   7    6.37    0.70
   0  12   7    6.39    0.73
   0  12   8    4.62    0.59
   0  12   8    4.15    0.65
   0  12   8    5.17    0.75
   0 -12  -8    3.00    1.10
   0  12   8    3.93    0.57
   0  12   8    4.50    0.56
   0  12   8    4.66    0.68
   0  12   8    4.84    0.67
   0  12   8    3.96    0.64
   0  12   9   -0.06    0.44
   0  12   9    0.24    0.52
   0  12   9    1.58    0.53
   0  12   9    1.16    0.48
   0  12   9    0.72    0.36
   0  12   9    0.19    0.35
   0  12   9    0.05    0.38
   0  12  10    0.33    0.48
   0  12  10    0.28    0.44
   0  12  10    0.29    0.40
   0  12  10    0.33    0.44
   0  12  10   -0.12    0.49
   0  12  10   -0.10    0.38
   0  12  11  108.99    4.51
   0  12  11  115.06    4.52
   0  12  11  112.99    4.57
   0  12  11  114.15    4.45
   0  12  11  107.66    4.50
   0  12  11  108.63    4.45
   0  12  11  116.71    4.48
   0  12  12   44.43    2.03
   0  12  12   43.01    2.05
   0  12  12   46.23    2.14
   0  12  12   41.53    2.07
   0  12  12   43.61    2.05
   0  12  13    0.49    0.38
   0  12  13    0.62    0.47
   0  12  13    0.17    0.38
   0  12  13    0.32    0.42
   0  12  13    0.56    0.43
   0  12  14   31.07    1.46
   0  12  14   28.85    1.48
   0  12  14   30.88    1.48
   0  12  15    0.57    0.30
   0  13 -10    1.05    0.23
   0 -13   9    1.46    0.28
   0  13  -9    1.71    0.32
   0 -13   8    1.52    0.36
   0  13  -8    1.67    0.38
   0 -13   7    4.97    0.55
   0 -13   7    5.34    0.53
   0  13  -7    5.20    0.59
   0 -13   6    0.05    0.33
   0 -13   6    0.43    0.35
   0 -13   5    1.70    0.49
   0 -13   5    2.36    0.45
   0  13  -5    2.18    0.52
   0 -13   4    0.33    0.44
   0 -13   4   -0.15    0.38
   0  13  -4   -0.05    0.43
   0  13  -3   28.35    1.54
   0  13  -3   28.09    1.46
   0 -13   3   28.14    1.48
   0 -13   2   12.30    1.82
   0  13  -2    8.62    1.50
   0  13  -2    9.95    0.84
   0 -13   2    9.44    0.79
   0  13  -2    9.64    0.84
   0  13  -1    0.22    0.66
   0 -13   1    0.30    0.55
   0  13  -1    0.11    0.43
   0  13  -1    0.16    0.39
   0 -13   1    1.60    0.97
   0  13   0    2.12    0.82
   0 -13   0    1.94    1.15
   0  13   0    3.29    0.53
   0  13   0    2.95    0.60
   0 -13  -1  130.63    7.15
   0  13   1  129.80    5.05
   0  13   1  127.25    5.14
   0  13   2    1.52    0.40
   0  13   2    0.88    0.50
   0  13   2    1.89    0.47
   0 -13  -3   33.04    3.23
   0  13   3   33.51    1.78
   0  13   3   33.05    1.68
   0 -13  -4    0.29    0.93
   0  13   4   -0.57    0.52
   0  13   4    0.05    0.45
   0 -13  -5    1.16    0.93
   0  13   5    0.60    0.35
   0  13   5    0.46    0.47
   0  13   5    0.82    0.48
   0  13   6    4.44    0.56
   0  13   6    4.73    0.65
   0  13   6    5.74    0.71
   0  13   7    0.06    0.52
   0  13   7    0.39    0.44
   0  13   7    0.12    0.46
   0  13   7    0.52    0.49
   0 -13  -7   -0.27    1.12
   0  13   7   -0.23    0.35
   0  13   7    0.63    0.42
   0  13   8   25.02    1.38
   0  13   8   25.86    1.41
   0  13   8   24.22    1.34
   0  13   8   26.01    1.50
   0  13   8   25.11    1.47
   0  13   8   27.59    1.51
   0  13   9    3.44    0.58
   0  13   9    3.88    0.65
   0  13   9    3.47    0.48
   0  13   9    2.83    0.57
   0  13   9    2.70    0.60
   0  13   9    3.14    0.51
   0  13  10   87.06    3.67
   0  13  10   90.01    3.70
   0  13  10   92.88    3.77
   0  13  10   88.94    3.61
   0  13  11   17.28    1.08
   0  13  11   15.89    1.06
   0  13  11   16.49    1.09
   0  13  11   15.50    1.00
   0  13  11   14.59    0.95
   0  13  12   -0.04    0.39
   0  13  12    0.65    0.45
   0  13  13   14.94    0.90
   0  13  13   12.54    0.83
   0  13  14    5.17    0.50
   0  14  -9    0.92    0.18
   0  14  -8   12.82    0.66
   0 -14   8   11.35    0.62
   0 -14   7    0.40    0.29
   0 -14   6   10.29    0.73
   0 -14   5    2.19    0.45
   0  14  -5    1.49    0.41
   0 -14   5    1.94    0.37
   0  14  -4    0.04    0.37
   0 -14   4    0.22    0.37
   0 -14   4   -0.33    0.32
   0  14  -4    0.03    0.30
   0  14  -3    5.50    0.62
   0 -14   3    6.07    0.57
   0 -14   3    4.71    0.70
   0  14  -2   -0.14    0.37
   0 -14   2    0.08    0.33
   0 -14   1    0.21    0.45
   0  14  -1    0.05    0.37
   0  14  -1   -0.05    0.41
   0 -14   0    0.07    0.50
   0  14   0   -0.11    0.48
   0  14   0    0.33    0.36
   0  14   1   19.88    1.25
   0  14   1   18.93    1.11
   0  14   2  183.34    6.82
   0  14   2  185.07    6.83
   0  14   2  165.77    6.57
   0  14   3    0.97    0.49
   0  14   3    0.68    0.41
   0  14   3    0.36    0.50
   0  14   4   17.55    1.10
   0  14   4   18.80    1.26
   0  14   4   17.88    1.12
   0  14   5    7.39    0.77
   0  14   5    8.27    0.79
   0  14   5    6.54    0.70
   0  14   5    7.42    0.81
   0  14   6   27.75    1.51
   0  14   6   26.41    1.49
   0  14   6   26.80    1.48
   0  14   7   41.44    1.94
   0  14   7   39.34    1.99
   0  14   7   39.46    1.96
   0  14   7   40.18    1.97
   0  14   8   23.50    1.37
   0  14   8   24.63    1.41
   0  14   8   24.36    1.41
   0  14   9   10.93    0.87
   0  14   9   11.17    0.90
   0  14   9   10.49    0.89
   0  14  10    5.93    0.63
   0  14  10    4.95    0.61
   0  14  10    5.66    0.67
   0  14  11   43.42    1.92
   0  14  11   43.74    2.00
   0  14  12   14.95    0.92
   0  14  12   15.17    0.92
   0  14  13    4.39    0.44
   0 -15   7    0.31    0.18
   0  15  -6    1.63    0.30
   0  15  -5   18.41    0.96
   0 -15   5   18.78    0.99
   0  15  -4    6.49    0.56
   0 -15   4    6.18    0.58
   0  15  -3    2.81    0.43
   0  15  -3    2.61    0.37
   0 -15   3    2.82    0.48
   0  15  -2   -0.19    0.32
   0  15  -2    0.07    0.32
   0 -15   1    7.53    0.78
   0  15  -1    9.86    0.75
   0 -15   0    0.67    0.44
   0  15   0    0.84    0.40
   0 -15  -1    1.01    0.47
   0  15   1    0.58    0.45
   0  15   1    0.89    0.45
   0 -15  -2    1.07    0.49
   0  15   2    0.93    0.49
   0  15   2    1.45    0.44
   0 -15  -3    0.81    0.45
   0  15   3    0.26    0.46
   0  15   3    0.55    0.33
   0  15   3    1.42    0.39
   0  15   3    0.20    0.44
   0  15   4    7.72    0.76
   0  15   4    7.82    0.68
   0  15   4    7.70    0.66
   0  15   5   36.55    1.78
   0  15   5   38.03    1.91
   0  15   5   40.00    1.80
   0  15   5   38.41    1.87
   0  15   6    4.92    0.59
   0  15   6    5.69    0.64
   0  15   6    5.27    0.61
   0  15   7   31.07    1.50
   0  15   7   26.59    1.45
   0  15   8   22.62    1.24
   0  15   8   22.40    1.25
   0  15   8   21.88    1.25
   0  15   9   20.55    1.13
   0  15   9   18.02    1.10
   0  15   9   20.16    1.12
   0  15  10    0.30    0.38
   0  15  10    0.28    0.32
   0  15  10    0.60    0.36
   0  15  11    7.36    0.59
   0  15  11    6.87    0.60
   0  15  12   15.29    0.83
   0  15  13    0.14    0.21
   0 -16   5    3.70    0.31
   0 -16   4    2.02    0.30
   0 -16   3    9.54    0.65
   0  16  -2    0.25    0.22
   0  16  -1    0.15    0.25
   0 -16   1   -0.39    0.33
   0  16   0    0.58    0.33
   0 -16   0    0.23    0.31
   0  16   1   11.07    0.76
   0 -16  -1    9.72    0.80
   0  16   2    0.61    0.39
   0 -16  -2   -0.05    0.34
   0  16   3   -0.08    0.37
   0 -16  -3    0.20    0.34
   0  16   4   -0.24    0.27
   0  16   4    0.38    0.39
   0 -16  -4    0.10    0.34
   0  16   5    1.64    0.44
   0  16   5    1.80    0.35
   0 -16  -5    1.06    0.35
   0  16   6   14.58    0.83
   0  16   6   14.66    0.80
   0  16   7    1.74    0.37
   0  16   7    1.20    0.34
   0  16   8    0.72    0.37
   0  16   8    0.28    0.31
   0  16   8    0.34    0.30
   0  16   9    2.59    0.41
   0  16   9    3.77    0.42
   0  16   9    3.36    0.41
   0  16  10    0.08    0.28
   0  16  10    0.33    0.26
   0  16  11    0.11    0.21
   0 -17   2    0.59    0.18
   0  17   0    2.25    0.28
   0  17   1   16.54    0.83
   0 -17  -1   15.93    0.88
   0  17   2    6.86    0.52
   0 -17  -2    6.62    0.54
   0  17   3    2.99    0.39
   0 -17  -3    3.09    0.39
   0  17   4    0.03    0.27
   0 -17  -4   -0.03    0.22
   0  17   5    2.63    0.38
   0  17   6    1.25    0.33
   0  17   7    2.86    0.27
   0  17   8    0.12    0.16
   0  17   8    0.24    0.21
   0  17   9    0.30    0.18
  -1  17   9   15.55    0.72
  -1  17   7    0.26    0.25
  -1  17   6    0.70    0.28
  -1  17   5   -0.03    0.26
  -1  17   4    8.97    0.58
   1 -17  -4    7.27    0.57
  -1  17   3    0.56    0.26
   1 -17  -3    0.83    0.27
  -1  17   2   -0.18    0.25
   1 -17  -2    0.30    0.25
  -1  17   1   -0.07    0.19
   1 -17  -1   -0.03    0.22
  -1  16  10    0.66    0.24
  -1  16  10    0.24    0.24
  -1  16   9   -0.25    0.26
  -1  16   9    0.32    0.29
  -1  16   8   10.02    0.64
  -1  16   7    7.37    0.53
  -1  16   7    8.12    0.63
  -1  16   6   10.27    0.73
  -1  16   6    8.98    0.59
   1 -16  -6    8.25    0.70
  -1  16   5   11.60    0.78
   1 -16  -5    8.38    0.73
  -1  16   4    4.40    0.53
   1 -16  -4    3.31    0.50
  -1  16   3    3.64    0.50
   1 -16  -3    3.09    0.51
  -1  16   2    0.63    0.35
   1 -16  -2    0.50    0.37
  -1  16   1    1.08    0.35
   1 -16  -1    1.31    0.39
  -1  16   0    5.40    0.50
   1 -16   0    6.08    0.60
  -1  16  -1    4.08    0.37
   1 -16   2    4.29    0.47
   1 -16   3   10.08    0.65
   1 -16   3   11.61    0.69
   1 -16   4    3.31    0.34
   1 -16   5    0.10    0.14
  -1  15  12   15.21    0.80
  -1  15  11   27.34    1.32
  -1  15  11   29.51    1.32
  -1  15  10   29.08    1.39
  -1  15  10   28.03    1.40
  -1  15  10   29.06    1.39
  -1  15   9   37.33    1.75
  -1  15   9   37.04    1.71
  -1  15   9   38.06    1.76
  -1  15   8   11.89    0.85
  -1  15   8   10.77    0.78
  -1  15   7   13.62    0.86
  -1  15   7   11.21    0.87
  -1  15   7   12.40    0.92
  -1  15   6    4.00    0.61
  -1  15   6    4.15    0.52
  -1  15   6    5.05    0.63
  -1  15   5    3.95    0.49
  -1  15   5    3.98    0.60
  -1  15   5    3.18    0.55
  -1  15   4   15.16    0.91
  -1  15   4   19.09    1.15
  -1  15   3   29.03    1.54
  -1  15   2    4.19    0.59
  -1  15   1    3.77    0.54
   1 -15  -1    2.37    0.56
  -1  15   0   11.84    0.82
   1 -15   0   10.04    0.90
  -1  15  -1    0.30    0.32
  -1  15  -2    1.15    0.32
   1 -15   2    1.53    0.45
   1 -15   3   16.31    1.02
   1 -15   4    2.78    0.42
   1 -15   5    4.50    0.45
   1 -15   6    1.11    0.28
  -1  14  13    1.16    0.35
  -1  14  12    5.35    0.54
  -1  14  12    5.83    0.57
  -1  14  11    4.62    0.59
  -1  14  11    6.41    0.59
  -1  14  11    5.53    0.52
  -1  14  10    5.56    0.61
  -1  14  10    5.08    0.63
  -1  14  10    5.03    0.54
  -1  14   9    0.48    0.36
  -1  14   9    0.30    0.43
  -1  14   9    0.05    0.42
  -1  14   9    0.83    0.50
  -1  14   8   20.51    1.26
  -1  14   8   22.46    1.26
  -1  14   8   19.54    1.14
  -1  14   7    2.59    0.47
  -1  14   7    3.08    0.56
  -1  14   7    3.55    0.60
  -1  14   6    0.04    0.35
  -1  14   6    0.29    0.46
  -1  14   6    0.10    0.42
  -1  14   6    0.52    0.49
  -1  14   5   14.04    0.91
  -1  14   5   14.43    1.07
  -1  14   5   14.87    1.04
  -1  14   5   13.23    0.93
  -1  14   4   16.73    1.13
  -1  14   4   18.14    1.08
  -1  14   4   20.50    1.27
  -1  14   3    1.11    0.49
  -1  14   3    1.39    0.48
  -1  14   3    0.34    0.43
  -1  14   2    1.64    0.54
  -1  14   2    1.24    0.54
  -1  14   1    0.55    0.48
  -1  14   0    0.05    0.38
  -1  14   0    0.10    0.40
  -1  14  -1   18.80    1.16
  -1  14  -1   19.97    1.17
   1 -14   2   13.16    0.87
   1 -14   2   12.67    1.07
  -1  14  -2   14.90    0.98
  -1  14  -2   14.50    0.91
   1 -14   3    8.62    0.81
   1 -14   3    7.59    0.63
  -1  14  -3    8.39    0.64
  -1  14  -3    8.34    0.75
   1 -14   4    0.16    0.36
  -1  14  -4    0.50    0.39
   1 -14   5   15.15    0.98
   1 -14   6    0.38    0.35
  -1  14  -7    2.87    0.41
   1 -14   8    0.42    0.22
  -1  14  -8   -0.02    0.22
  -1  13  13   18.28    0.99
  -1  13  12    2.07    0.43
  -1  13  12    2.72    0.46
  -1  13  12    1.84    0.50
  -1  13  12    1.96    0.48
  -1  13  11   11.02    0.81
  -1  13  11   12.08    0.88
  -1  13  11   12.12    0.92
  -1  13  11   12.63    0.94
  -1  13  11   13.59    0.88
  -1  13  10    1.30    0.39
  -1  13  10    0.89    0.41
  -1  13  10    1.56    0.51
  -1  13  10    1.72    0.53
  -1  13   9    0.39    0.39
  -1  13   9    0.60    0.36
  -1  13   9   -0.17    0.47
  -1  13   9    0.39    0.44
  -1  13   9    0.44    0.51
  -1  13   8    7.99    0.67
  -1  13   8    8.05    0.74
  -1  13   8    8.66    0.81
  -1  13   8    8.31    0.85
  -1  13   8    7.73    0.80
  -1  13   7    6.21    0.75
  -1  13   7    6.33    0.65
  -1  13   7    4.99    0.55
  -1  13   7    5.28    0.70
  -1  13   6    0.22    0.43
  -1  13   6   -0.44    0.46
  -1  13   6    0.28    0.43
  -1  13   6   -0.17    0.46
  -1  13   5    2.09    0.47
  -1  13   5    1.38    0.50
  -1  13   5    2.97    0.60
  -1  13   5    1.47    0.47
  -1  13   5    1.32    0.53
  -1  13   4   11.02    0.91
  -1  13   4    9.84    0.92
  -1  13   4    9.42    0.81
  -1  13   3   38.04    1.88
  -1  13   3   36.53    1.74
  -1  13   3   35.17    1.89
  -1  13   3   37.11    1.76
  -1  13   3   35.45    1.82
  -1  13   3   36.81    1.93
  -1  13   2  175.68    6.63
  -1  13   2  170.59    6.52
  -1  13   2  175.80    6.68
  -1  13   2  166.77    6.46
  -1  13   2  168.80    6.63
  -1  13   1   19.49    1.17
  -1  13   1   17.46    1.18
  -1  13   1   16.64    1.05
  -1  13   1   17.19    1.03
  -1  13   1   17.85    1.21
  -1  13   1   17.60    1.12
  -1  13   0   43.13    2.05
  -1  13   0   43.02    2.07
  -1  13   0   42.41    2.09
  -1  13   0   43.39    2.05
  -1  13   0   40.06    1.88
  -1  13  -1  141.32    5.55
  -1  13  -1  131.63    6.91
  -1  13  -1  145.20    5.59
  -1  13  -1  142.42    5.58
  -1  13  -2    0.35    0.39
   1 -13   2    0.29    0.51
  -1  13  -2    0.22    0.43
   1 -13   3   11.64    1.02
   1 -13   3   11.86    0.88
  -1  13  -3   11.64    0.95
  -1  13  -3   12.96    0.87
  -1  13  -4   14.77    1.04
   1 -13   4   13.83    0.89
   1 -13   4   13.28    0.92
   1 -13   4   15.88    1.12
   1 -13   5   17.83    1.01
   1 -13   5   17.89    1.05
   1 -13   5   17.97    1.17
  -1  13  -6    0.61    0.43
   1 -13   6    0.67    0.30
   1 -13   6    0.98    0.38
  -1  13  -7    0.58    0.39
   1 -13   7    1.22    0.31
   1 -13   8    7.29    0.51
   1 -13   8    7.88    0.62
  -1  13  -8    8.20    0.62
   1 -13   9    0.51    0.24
  -1  13  -9    0.29    0.27
   1 -13   9    0.46    0.17
  -1  12  14    9.63    0.73
  -1  12  13    0.89    0.39
  -1  12  13    0.79    0.36
  -1  12  13    1.63    0.48
  -1  12  13    0.59    0.39
  -1  12  12    4.92    0.62
  -1  12  12    5.53    0.62
  -1  12  12    6.57    0.71
  -1  12  12    5.08    0.59
  -1  12  12    4.70    0.64
  -1  12  12    5.29    0.62
  -1  12  11    0.71    0.45
  -1  12  11    0.14    0.39
  -1  12  11    0.11    0.48
  -1  12  11   -0.05    0.45
  -1  12  11    1.93    0.57
  -1  12  11    1.00    0.44
  -1  12  11    0.58    0.47
  -1  12  10    2.93    0.57
  -1  12  10    2.86    0.52
  -1  12  10    3.18    0.56
  -1  12  10    2.41    0.61
  -1  12  10    3.13    0.63
  -1  12  10    3.23    0.60
  -1  12  10    3.03    0.64
  -1  12   9    9.88    0.86
  -1  12   9   10.43    0.82
  -1  12   9    9.43    0.83
  -1  12   9   10.65    0.92
  -1  12   9   10.69    0.93
  -1  12   9   11.99    0.95
  -1  12   8   23.50    1.41
  -1  12   8   24.09    1.37
  -1  12   8   24.51    1.32
  -1  12   8   25.40    1.48
  -1  12   8   23.40    1.44
  -1  12   8   23.73    1.45
  -1  12   7    9.13    0.75
  -1  12   7    8.05    0.84
  -1  12   7    7.84    0.85
  -1  12   7    7.94    0.69
  -1  12   7    8.03    0.77
  -1  12   7    7.98    0.80
  -1  12   6    0.16    0.36
  -1  12   6    0.06    0.49
  -1  12   6   -0.28    0.49
  -1  12   6   -0.13    0.35
  -1  12   6    0.28    0.42
  -1  12   6    0.11    0.46
  -1  12   6    0.41    0.54
  -1  12   5   15.60    1.03
  -1  12   5   12.96    1.01
  -1  12   5   15.62    1.13
  -1  12   5   15.04    1.08
  -1  12   5   14.96    0.91
  -1  12   5   14.07    0.97
  -1  12   5   13.95    1.07
  -1  12   4    2.63    0.52
  -1  12   4    2.34    0.55
  -1  12   4    2.49    0.49
  -1  12   4    1.55    0.53
  -1  12   4    2.46    0.62
  -1  12   4    1.13    0.45
  -1  12   3    5.69    0.74
  -1  12   3    5.60    0.60
  -1  12   3    4.23    0.66
  -1  12   2   32.25    1.75
  -1  12   2   33.37    1.66
  -1  12   2   31.77    1.59
  -1  12   2   31.32    1.62
  -1  12   2   33.77    1.69
  -1  12   2   29.01    1.68
  -1  12   1   25.93    1.39
  -1  12   1   25.02    2.24
  -1  12   1   25.82    1.36
  -1  12   1   25.19    1.43
  -1  12   1   28.49    1.49
  -1  12   1   25.13    1.47
  -1  12   0   30.55    1.48
  -1  12   0   28.24    1.57
  -1  12   0   30.97    1.58
  -1  12   0   28.76    1.61
  -1  12  -1   14.97    1.85
  -1  12  -1   13.39    0.90
  -1  12  -1   15.41    1.07
  -1  12  -1   11.77    1.62
  -1  12  -1   15.14    1.00
  -1  12  -1   14.55    1.04
  -1  12  -2   64.28    4.26
  -1  12  -2   68.96    2.97
  -1  12  -2   65.49    4.27
  -1  12  -2   65.53    2.77
  -1  12  -2   68.18    2.88
  -1  12  -2   64.98    2.90
  -1  12  -3    5.45    1.23
  -1  12  -3    6.38    0.74
   1 -12   3    6.15    0.65
   1 -12   3    6.64    0.84
  -1  12  -3    8.41    1.43
   1 -12   4   16.39    1.05
   1 -12   4   16.70    1.10
   1 -12   4   15.69    1.21
  -1  12  -4   18.42    2.10
   1 -12   5    2.16    0.45
   1 -12   5    2.75    0.49
   1 -12   5    2.85    0.60
   1 -12   6    6.75    0.65
   1 -12   6    6.55    0.72
   1 -12   6    5.84    0.63
  -1  12  -6    7.00    0.77
   1 -12   7    1.61    0.40
   1 -12   7    2.18    0.43
   1 -12   7    2.43    0.46
  -1  12  -7    2.93    0.56
   1 -12   8    6.38    0.66
   1 -12   8    6.18    0.57
  -1  12  -8    6.83    0.67
   1 -12   9    0.33    0.33
  -1  12  -9    1.16    0.38
   1 -12   9    0.96    0.31
  -1  12 -10    0.20    0.27
   1 -12  10    0.33    0.23
  -1  12 -11   -0.10    0.18
  -1  11  15   54.57    2.24
  -1  11  14   49.80    2.13
  -1  11  14   52.85    2.25
  -1  11  14   49.63    2.16
  -1  11  14   48.16    2.20
  -1  11  14   47.46    2.22
  -1  11  13   21.29    1.24
  -1  11  13   21.95    1.26
  -1  11  13   21.18    1.17
  -1  11  13   19.92    1.26
  -1  11  13   20.99    1.18
  -1  11  13   19.73    1.18
  -1  11  13   21.51    1.30
  -1  11  12    3.77    0.68
  -1  11  12    3.46    0.61
  -1  11  12    2.91    0.53
  -1  11  12    3.85    0.66
  -1  11  12    4.19    0.61
  -1  11  12    4.20    0.60
  -1  11  12    4.45    0.56
  -1  11  12    3.63    0.59
  -1  11  12    2.80    0.45
  -1  11  11    0.06    0.50
  -1  11  11    0.44    0.46
  -1  11  11    0.55    0.48
  -1  11  11    0.21    0.39
  -1  11  11    0.42    0.53
  -1  11  11    0.33    0.48
  -1  11  11    0.37    0.46
  -1  11  11    0.17    0.41
  -1  11  11    0.42    0.39
  -1  11  11    0.04    0.33
  -1  11  10    6.49    0.72
  -1  11  10    5.76    0.57
  -1  11  10    5.62    0.68
  -1  11  10    6.20    0.64
  -1  11  10    5.46    0.73
  -1  11  10    4.80    0.69
  -1  11  10    4.81    0.75
  -1  11  10    5.83    0.76
  -1  11  10    5.96    0.68
  -1  11  10    5.25    0.71
  -1  11   9    3.50    0.60
  -1  11   9    2.45    0.61
  -1  11   9    2.38    0.61
  -1  11   9    2.72    0.63
  -1  11   9    2.36    0.57
  -1  11   9    2.62    0.53
  -1  11   9    2.09    0.53
  -1  11   9    2.35    0.48
  -1  11   9    2.26    0.42
  -1  11   8    0.27    0.29
  -1  11   8    0.28    0.56
  -1  11   8    0.43    0.49
  -1  11   8    0.43    0.53
  -1  11   8    0.30    0.50
  -1  11   8    0.98    0.51
  -1  11   8    0.50    0.45
  -1  11   8    0.05    0.39
  -1  11   8    0.18    0.37
  -1  11   8    0.63    0.38
  -1  11   7   -0.06    0.51
  -1  11   7    0.24    0.33
  -1  11   7    0.73    0.48
  -1  11   7    0.55    0.51
  -1  11   7    0.40    0.53
  -1  11   7    0.43    0.40
  -1  11   7    0.82    0.44
  -1  11   6   66.57    2.79
  -1  11   6   60.24    2.78
  -1  11   6   64.62    2.82
  -1  11   6   63.14    2.85
  -1  11   6   65.74    2.85
  -1  11   5    5.82    0.74
  -1  11   5    5.22    0.62
  -1  11   5    4.97    1.16
  -1  11   5    5.36    0.71
  -1  11   5    6.23    0.71
  -1  11   5    5.29    0.64
  -1  11   5    5.47    0.69
  -1  11   4  211.43    8.31
  -1  11   4  221.74    8.26
  -1  11   4  222.77    9.85
  -1  11   4  224.99    8.25
  -1  11   4  218.03    8.18
  -1  11   4  218.15    8.27
  -1  11   3    5.76    0.68
  -1  11   3    4.10    0.54
  -1  11   3    4.42    0.56
  -1  11   3    4.02    0.66
  -1  11   2    0.61    0.56
  -1  11   2    1.28    0.50
  -1  11   2    1.19    0.41
  -1  11   2    1.51    0.42
  -1  11   2    0.21    0.67
  -1  11   2    0.86    0.43
  -1  11   2    0.69    0.47
  -1  11   1   13.73    0.93
  -1  11   1   11.74    1.47
  -1  11   1   12.05    0.85
  -1  11   1   12.36    0.95
  -1  11   1   10.25    1.33
  -1  11   1   12.66    0.91
  -1  11   1   11.47    1.63
  -1  11   1   13.51    0.93
  -1  11   0  131.68    6.47
  -1  11   0  133.60    5.29
  -1  11   0  146.82    6.74
  -1  11   0  131.70    5.30
  -1  11   0  136.32    5.29
  -1  11   0  139.91    6.80
  -1  11  -1    1.63    0.88
  -1  11  -1    0.75    0.44
  -1  11  -1    1.67    0.89
  -1  11  -1    0.84    0.50
  -1  11  -1    1.10    0.40
  -1  11  -2   20.01    1.27
  -1  11  -2   19.75    2.14
  -1  11  -2   23.05    1.25
  -1  11  -2   22.42    2.29
  -1  11  -2   19.88    1.24
  -1  11  -3   47.87    2.22
  -1  11  -3   45.79    3.46
  -1  11  -3   47.25    2.09
  -1  11  -3   42.85    2.09
   1 -11   3   42.14    2.07
  -1  11  -3   46.92    3.50
  -1  11  -4   93.24    5.37
   1 -11   4   89.98    3.64
   1 -11   4   82.88    3.81
  -1  11  -4   89.57    5.37
  -1  11  -5  145.90    7.28
   1 -11   5  132.13    5.30
   1 -11   5  133.90    5.48
   1 -11   5  132.17    5.36
  -1  11  -5  141.50    5.40
  -1  11  -5  129.72    7.09
   1 -11   6   96.73    4.00
   1 -11   6   96.35    4.04
   1 -11   6   95.37    4.10
  -1  11  -6  100.63    4.10
  -1  11  -6   92.83    5.71
   1 -11   7   65.49    2.86
   1 -11   7   67.51    2.92
   1 -11   7   65.53    2.88
  -1  11  -7   64.66    2.91
   1 -11   8    1.63    0.45
  -1  11  -8    2.08    0.52
  -1  11  -9    2.35    0.50
   1 -11   9    1.52    0.40
   1 -11   9    1.12    0.42
  -1  11 -10   23.46    1.21
   1 -11  10   21.30    1.17
   1 -11  10   24.08    1.19
  -1  11 -11    6.34    0.50
   1 -11  11    5.31    0.46
   1 -11  11    6.32    0.50
   1 -11  12    0.40    0.20
  -1  11 -12    0.43    0.16
  -1  10  16    1.76    0.34
  -1  10  15    0.22    0.35
  -1  10  15   -0.11    0.33
  -1  10  15    0.31    0.37
  -1  10  14   55.15    2.36
  -1  10  14   53.08    2.41
  -1  10  14   52.29    2.40
  -1  10  14   54.10    2.37
  -1  10  13   38.07    1.83
  -1  10  13   39.49    1.87
  -1  10  13   37.24    1.82
  -1  10  13   39.70    1.84
  -1  10  13   39.82    1.97
  -1  10  13   38.18    1.88
  -1  10  13   38.23    1.94
  -1  10  12    6.58    0.67
  -1  10  12    7.23    0.69
  -1  10  12    7.46    0.80
  -1  10  12    6.63    0.78
  -1  10  12    6.68    0.71
  -1  10  12    6.83    0.72
  -1  10  12    7.70    0.75
  -1  10  11    0.17    0.44
  -1  10  11   -0.06    0.47
  -1  10  11   -0.34    0.44
  -1  10  11   -0.17    0.45
  -1  10  11   -0.23    0.42
  -1  10  11   -0.16    0.45
  -1  10  11   -0.05    0.40
  -1  10  11    0.05    0.36
  -1  10  10    0.06    0.50
  -1  10  10    0.28    0.51
  -1  10  10   -0.19    0.51
  -1  10  10   -0.17    0.49
  -1  10  10    0.46    0.48
  -1  10  10   -0.11    0.45
  -1  10  10    0.39    0.41
  -1  10  10    0.59    0.42
  -1  10  10    0.05    0.45
  -1  10  10    0.81    0.41
  -1  10   9   39.41    1.95
  -1  10   9   41.58    1.85
  -1  10   9   41.36    2.00
  -1  10   9   41.08    1.90
  -1  10   9   39.10    1.93
  -1  10   9   38.98    1.99
  -1  10   9   38.86    2.03
  -1  10   9   37.79    2.00
  -1  10   9   39.28    1.96
  -1  10   9   39.67    2.02
  -1  10   8    9.16    0.69
  -1  10   8    6.78    0.84
  -1  10   8    9.02    0.82
  -1  10   8    9.18    0.86
  -1  10   8    8.00    0.85
  -1  10   8    8.05    0.82
  -1  10   8    8.48    0.69
  -1  10   8    8.40    0.77
  -1  10   8    9.62    0.85
  -1  10   8    8.80    0.73
  -1  10   8    8.10    0.76
  -1  10   8    7.43    0.70
  -1  10   7    7.24    0.76
  -1  10   7    7.17    0.83
  -1  10   7    7.16    0.76
  -1  10   7    8.39    0.82
  -1  10   7    7.98    0.82
  -1  10   7    6.91    0.83
  -1  10   7    7.23    0.65
  -1  10   7    8.56    0.71
  -1  10   7    7.64    0.71
  -1  10   7    8.07    0.66
  -1  10   6    9.56    1.39
  -1  10   6   10.44    0.77
  -1  10   6   10.13    0.85
  -1  10   6   11.08    0.92
  -1  10   6   10.11    0.84
  -1  10   6    9.29    0.83
  -1  10   6    9.30    0.71
  -1  10   6    9.34    0.80
  -1  10   6   10.13    0.75
  -1  10   6    9.58    0.80
  -1  10   5   18.08    1.12
  -1  10   5   15.66    1.06
  -1  10   5   16.62    1.01
  -1  10   5   16.49    1.81
  -1  10   5   16.29    1.03
  -1  10   5   16.36    1.05
  -1  10   5   15.08    0.91
  -1  10   5   13.92    0.97
  -1  10   5   15.65    1.03
  -1  10   4  113.92    4.62
  -1  10   4  115.76    4.58
  -1  10   4  120.63    4.55
  -1  10   4  120.44    4.56
  -1  10   4  124.76    5.92
  -1  10   4  111.66    4.51
  -1  10   4  110.76    4.40
  -1  10   4  115.94    4.57
  -1  10   3  154.41    5.74
  -1  10   3  148.64    5.72
  -1  10   3  149.89    5.74
  -1  10   3  151.29    5.78
  -1  10   3  147.02    6.47
  -1  10   2   49.12    2.99
  -1  10   2   49.15    2.25
  -1  10   2   53.95    3.42
  -1  10   2   54.04    2.31
  -1  10   2   50.11    2.26
  -1  10   2   47.77    2.91
  -1  10   2   52.86    2.25
  -1  10   2   54.12    2.34
  -1  10   1    0.41    0.43
  -1  10   1    0.31    0.50
  -1  10   1   -0.19    0.61
  -1  10   1   -0.09    0.32
  -1  10   1   -0.05    0.42
  -1  10   1    0.13    0.36
  -1  10   1    0.45    0.55
  -1  10   0    1.91    0.74
  -1  10   0    1.81    0.45
  -1  10   0    1.70    0.72
  -1  10   0    2.43    0.53
  -1  10   0    1.67    0.81
  -1  10   0    1.43    0.41
  -1  10  -1   24.15    1.36
  -1  10  -1   26.66    2.31
  -1  10  -1   25.13    1.38
  -1  10  -1   26.75    1.36
  -1  10  -1   22.24    2.13
  -1  10  -1   26.71    2.33
  -1  10  -2  203.26    7.70
  -1  10  -2  198.51    9.17
  -1  10  -2  198.86    7.63
  -1  10  -2  208.50    9.07
  -1  10  -2  207.67    9.30
  -1  10  -2  209.14    7.67
  -1  10  -3   14.76    1.94
  -1  10  -3   18.32    2.05
  -1  10  -3   15.02    1.02
   1 -10   3   15.32    1.03
  -1  10  -3   17.29    1.01
  -1  10  -4   24.58    2.50
  -1  10  -4   24.34    2.48
  -1  10  -4   25.86    1.31
  -1  10  -4   25.79    1.36
   1 -10   4   23.93    1.38
  -1  10  -5   28.41    2.70
   1 -10   5   28.62    1.65
   1 -10   5   23.64    1.48
   1 -10   5   26.57    1.49
  -1  10  -5   25.08    2.59
  -1  10  -5   27.89    1.53
   1 -10   6    3.09    0.57
   1 -10   6    2.88    0.58
   1 -10   6    3.05    0.61
  -1  10  -6    2.16    0.96
  -1  10  -6    2.93    0.58
   1 -10   7   32.28    1.73
   1 -10   7   30.10    1.70
   1 -10   7   31.47    1.71
  -1  10  -7   34.23    3.05
  -1  10  -7   35.03    1.76
   1 -10   8   49.80    2.34
   1 -10   8   50.58    2.40
   1 -10   8   48.54    2.38
   1 -10   9    3.57    0.55
   1 -10   9    2.67    0.53
  -1  10  -9    4.26    0.61
   1 -10  10   15.95    1.00
  -1  10 -10   16.09    1.01
   1 -10  11    2.24    0.42
  -1  10 -11    2.54    0.43
   1 -10  12    0.95    0.27
  -1  10 -12    0.39    0.26
   1 -10  12    0.80    0.31
   1 -10  13    6.88    0.47
  -1   9  17    0.31    0.26
  -1   9  16    1.48    0.38
  -1   9  16    3.06    0.43
  -1   9  15    4.08    0.55
  -1   9  15    3.91    0.51
  -1   9  15    3.03    0.53
  -1   9  14    7.66    0.75
  -1   9  14    7.35    0.72
  -1   9  14    7.73    0.72
  -1   9  14    5.70    0.69
  -1   9  14    8.18    0.75
  -1   9  14    7.70    0.77
  -1   9  14    7.84    0.76
  -1   9  13   46.60    2.26
  -1   9  13   48.40    2.33
  -1   9  13   49.21    2.28
  -1   9  13   53.59    2.35
  -1   9  13   52.68    2.26
  -1   9  13   49.43    2.38
  -1   9  13   48.73    2.21
  -1   9  13   48.93    2.34
  -1   9  13   51.25    2.32
  -1   9  12   55.99    2.60
  -1   9  12   58.02    2.65
  -1   9  12   59.80    2.57
  -1   9  12   57.76    2.56
  -1   9  12   55.30    2.64
  -1   9  12   59.03    2.57
  -1   9  12   56.22    2.60
  -1   9  12   58.01    2.62
  -1   9  12   56.57    2.56
  -1   9  12   57.39    2.44
  -1   9  11   29.21    1.60
  -1   9  11   30.15    1.61
  -1   9  11   31.41    1.72
  -1   9  11   30.46    1.60
  -1   9  11   29.97    1.56
  -1   9  11   28.79    1.57
  -1   9  11   29.45    1.47
  -1   9  10   33.91    1.76
  -1   9  10   33.67    1.75
  -1   9  10   30.66    1.73
  -1   9  10   34.26    1.76
  -1   9  10   34.57    1.72
  -1   9  10   33.68    1.78
  -1   9  10   34.49    1.67
  -1   9  10   33.02    1.61
  -1   9   9   74.79    3.04
  -1   9   9   76.07    3.24
  -1   9   9   78.42    3.29
  -1   9   9   72.93    3.26
  -1   9   9   78.39    3.34
  -1   9   9   76.23    3.25
  -1   9   9   76.78    3.24
  -1   9   9   74.62    3.18
  -1   9   9   77.52    3.28
  -1   9   9   77.81    3.24
  -1   9   9   74.55    3.11
  -1   9   9   78.83    3.16
  -1   9   8   63.77    2.79
  -1   9   8   64.57    2.83
  -1   9   8   65.18    2.85
  -1   9   8   65.53    2.87
  -1   9   8   64.05    2.82
  -1   9   8   65.52    2.77
  -1   9   8   63.41    2.81
  -1   9   8   65.17    2.73
  -1   9   8   66.00    2.69
  -1   9   8   63.33    2.68
  -1   9   8   62.76    2.65
  -1   9   7   83.70    4.37
  -1   9   7   82.32    3.26
  -1   9   7   81.31    3.37
  -1   9   7   79.99    3.35
  -1   9   7   79.18    3.39
  -1   9   7   81.79    3.41
  -1   9   7   81.77    3.30
  -1   9   7   81.76    3.32
  -1   9   7   81.08    3.27
  -1   9   7   79.86    3.29
  -1   9   7   80.77    3.21
  -1   9   6   93.81    3.64
  -1   9   6   91.41    4.73
  -1   9   6   92.93    3.71
  -1   9   6   92.63    3.69
  -1   9   6   86.96    3.68
  -1   9   6   90.06    3.61
  -1   9   6   90.34    3.68
  -1   9   6   93.19    3.64
  -1   9   6   91.60    3.60
  -1   9   6   91.61    3.66
  -1   9   5   39.36    1.74
  -1   9   5   40.37    2.71
  -1   9   5   37.64    1.76
  -1   9   5   38.25    1.77
  -1   9   5   36.50    1.69
  -1   9   5   36.12    1.74
  -1   9   5   36.69    1.77
  -1   9   5   35.82    1.72
  -1   9   4   13.19    0.95
  -1   9   4   14.88    0.94
  -1   9   4   17.61    1.82
  -1   9   4   14.52    0.93
  -1   9   4   15.82    0.92
  -1   9   4   16.12    1.64
  -1   9   3  378.58   13.89
  -1   9   3  362.91   13.18
  -1   9   3  352.99   13.68
  -1   9   2   12.33    1.54
  -1   9   2   11.30    1.22
  -1   9   2   13.55    1.30
  -1   9   2   12.34    0.85
  -1   9   2   13.71    0.84
  -1   9   2   14.60    1.59
  -1   9   1   28.67    1.40
  -1   9   1   25.31    2.17
  -1   9   1   22.84    1.91
  -1   9   1   27.62    2.18
  -1   9   1   27.82    2.07
  -1   9   1   27.86    1.37
  -1   9   0  127.49    4.94
  -1   9   0  138.26    6.23
  -1   9   0  126.63    5.98
  -1   9   0  127.89    4.93
  -1   9   0  125.93    6.01
  -1   9   0  128.65    6.11
  -1   9  -1   75.63    3.14
  -1   9  -1   76.07    3.15
  -1   9  -1   75.89    3.11
  -1   9  -1   76.36    4.23
  -1   9  -1   86.27    4.33
  -1   9  -2   29.61    1.49
  -1   9  -2   29.22    1.51
  -1   9  -2   30.54    2.50
  -1   9  -2   30.74    1.47
  -1   9  -2   32.46    2.38
  -1   9  -3    2.75    0.81
  -1   9  -3    2.75    0.42
  -1   9  -3    3.03    1.16
  -1   9  -3    1.72    0.42
   1  -9   4   24.96    1.39
  -1   9  -4   26.96    1.32
  -1   9  -4   27.53    2.52
  -1   9  -4   24.24    1.33
  -1   9  -4   29.34    1.48
   1  -9   5   42.88    2.14
   1  -9   5   38.93    2.02
   1  -9   6   11.03    0.94
   1  -9   6   11.56    0.94
   1  -9   6   10.93    0.92
  -1   9  -6   10.28    0.90
   1  -9   7    8.58    0.81
   1  -9   7    8.91    0.82
  -1   9  -7    9.62    1.64
   1  -9   7    9.47    0.87
  -1   9  -7    8.54    0.83
  -1   9  -8   92.09    5.64
   1  -9   8   93.23    4.00
   1  -9   8   95.56    3.95
   1  -9   8   97.04    4.03
  -1   9  -8   92.95    5.76
  -1   9  -8  100.50    4.01
  -1   9  -9    2.85    1.00
   1  -9   9    2.57    0.54
   1  -9   9    2.66    0.54
  -1   9  -9    2.97    0.54
   1  -9  10   28.42    1.54
   1  -9  10   28.63    1.50
  -1   9 -10   27.79    1.51
   1  -9  11   -0.05    0.41
   1  -9  11    0.47    0.35
  -1   9 -11    0.30    0.35
   1  -9  12    5.38    0.52
   1  -9  12    5.61    0.58
  -1   9 -12    5.56    0.51
  -1   9 -13    2.96    0.31
   1  -9  13    3.79    0.43
   1  -9  13    3.15    0.37
   1  -9  14    1.99    0.29
   1  -9  14    1.86    0.30
  -1   8  17   13.05    0.77
  -1   8  16   13.51    0.86
  -1   8  16   12.20    0.83
  -1   8  15    4.03    0.58
  -1   8  15    3.49    0.53
  -1   8  15    3.53    0.55
  -1   8  15    3.23    0.54
  -1   8  14   13.59    1.00
  -1   8  14   14.97    1.01
  -1   8  14   14.06    1.00
  -1   8  14   15.26    1.00
  -1   8  14   13.55    1.02
  -1   8  14   14.43    1.02
  -1   8  13    1.04    0.41
  -1   8  13    1.40    0.53
  -1   8  13    1.32    0.44
  -1   8  13    0.82    0.52
  -1   8  13    1.12    0.52
  -1   8  13    1.85    0.50
  -1   8  13    1.59    0.49
  -1   8  13    1.37    0.54
  -1   8  13    1.80    0.49
  -1   8  12    0.10    0.39
  -1   8  12    0.17    0.48
  -1   8  12   -0.06    0.47
  -1   8  12    0.05    0.39
  -1   8  12    0.17    0.45
  -1   8  12    0.11    0.40
  -1   8  12    0.54    0.52
  -1   8  12   -0.16    0.44
  -1   8  12    0.08    0.31
  -1   8  12    0.21    0.44
  -1   8  11   40.83    2.03
  -1   8  11   39.36    2.04
  -1   8  11   39.94    1.94
  -1   8  11   41.66    2.00
  -1   8  11   41.44    2.02
  -1   8  11   40.20    1.95
  -1   8  11   42.84    1.89
  -1   8  11   39.39    1.97
  -1   8  11   39.67    1.98
  -1   8  10    0.05    0.42
  -1   8  10    0.23    0.53
  -1   8  10    0.05    0.46
  -1   8  10    0.04    0.34
  -1   8  10    0.42    0.42
  -1   8  10   -0.25    0.46
  -1   8   9   19.81    1.18
  -1   8   9   20.11    1.15
  -1   8   9   21.67    1.14
  -1   8   9   21.76    1.28
  -1   8   9   19.25    1.20
  -1   8   8   14.02    0.98
  -1   8   8   12.83    0.97
  -1   8   8   14.10    1.01
  -1   8   8   14.74    0.97
  -1   8   8   14.55    0.99
  -1   8   8   13.59    0.90
  -1   8   8   14.75    0.95
  -1   8   8   13.97    0.85
  -1   8   8   15.27    0.89
  -1   8   8   14.18    0.81
  -1   8   7   35.85    1.72
  -1   8   7   35.30    1.74
  -1   8   7   35.91    1.68
  -1   8   7   35.46    1.66
  -1   8   7   35.79    1.73
  -1   8   7   35.13    1.75
  -1   8   7   37.08    1.77
  -1   8   7   37.62    1.62
  -1   8   7   36.43    2.41
  -1   8   6   13.32    0.79
  -1   8   6   10.90    1.31
  -1   8   5  430.96   15.64
  -1   8   5  461.53   16.87
  -1   8   4   34.25    1.87
  -1   8   4   36.91    1.62
  -1   8   4   36.16    2.40
  -1   8   4   34.45    2.39
  -1   8   3   55.58    2.31
  -1   8   3   50.27    2.67
  -1   8   2   13.22    1.40
  -1   8   2   13.05    1.21
  -1   8   2   13.26    1.46
  -1   8   2   12.29    1.17
  -1   8   1   39.65    1.75
  -1   8   1   45.84    2.71
  -1   8   1   39.06    2.41
  -1   8   1   36.23    2.53
  -1   8   1   40.26    2.43
  -1   8   0    1.90    0.33
  -1   8   0    1.92    0.68
  -1   8   0    0.78    0.57
  -1   8   0    1.54    0.72
  -1   8  -1  131.32    5.83
  -1   8  -1  122.49    4.72
  -1   8  -1  128.13    5.84
  -1   8  -1  122.72    5.77
  -1   8  -2    2.09    0.69
  -1   8  -2    3.72    0.42
  -1   8  -3    1.80    0.35
  -1   8  -3    0.56    0.50
  -1   8  -4   55.31    2.25
  -1   8  -4   53.09    3.11
  -1   8  -4   54.41    2.36
   1  -8   4   50.55    2.32
  -1   8  -5   42.26    1.99
   1  -8   5   42.44    1.99
   1  -8   6    8.39    0.78
   1  -8   6    7.44    0.77
   1  -8   6    8.78    0.81
  -1   8  -6    8.24    1.50
  -1   8  -6    7.77    0.74
  -1   8  -7    0.21    0.45
  -1   8  -7    0.98    0.87
   1  -8   7   -0.06    0.46
   1  -8   7    0.11    0.40
   1  -8   7   -0.06    0.41
   1  -8   8   15.80    1.14
   1  -8   8   14.54    1.12
   1  -8   8   17.10    1.07
  -1   8  -8   15.22    1.07
  -1   8  -9    9.64    1.65
   1  -8   9   10.21    0.91
   1  -8   9   10.20    0.79
   1  -8   9   11.98    0.96
  -1   8  -9   12.14    0.92
  -1   8 -10    2.79    1.06
   1  -8  10    2.11    0.49
   1  -8  10    3.03    0.55
  -1   8 -10    3.26    0.54
   1  -8  11   -0.05    0.36
  -1   8 -11    0.14    0.38
  -1   8 -12    0.04    0.32
   1  -8  12    0.25    0.40
  -1   8 -13    0.19    0.24
   1  -8  13    0.08    0.28
   1  -8  13    0.12    0.36
   1  -8  14    4.63    0.49
   1  -8  14    4.92    0.47
   1  -8  14    3.80    0.41
   1  -8  15    6.11    0.44
  -1   7  18    0.05    0.23
  -1   7  17    0.67    0.32
  -1   7  16    7.81    0.64
  -1   7  15   14.15    0.99
  -1   7  15   12.82    0.90
  -1   7  15   12.64    0.90
  -1   7  14   17.13    1.11
  -1   7  14   17.71    1.11
  -1   7  14   16.86    1.13
  -1   7  14   15.12    1.07
  -1   7  13    8.53    0.83
  -1   7  13    7.45    0.80
  -1   7  13    8.20    0.67
  -1   7  13    6.88    0.80
  -1   7  13    8.36    0.80
  -1   7  13    7.99    0.76
  -1   7  13    8.06    0.80
  -1   7  12    1.02    0.44
  -1   7  12   -0.05    0.47
  -1   7  12    0.12    0.50
  -1   7  12   -0.05    0.41
  -1   7  12    0.13    0.32
  -1   7  12   -0.37    0.42
  -1   7  12    0.05    0.40
  -1   7  12    0.28    0.39
  -1   7  12    0.77    0.52
  -1   7  12    0.06    0.47
  -1   7  11   61.00    2.75
  -1   7  11   61.57    2.71
  -1   7  11   63.88    2.81
  -1   7  11   63.33    2.68
  -1   7  11   64.57    2.74
  -1   7  11   61.21    2.62
  -1   7  11   61.37    2.73
  -1   7  11   61.39    2.78
  -1   7  11   59.21    2.72
  -1   7  11   62.26    2.76
  -1   7  10    6.68    0.72
  -1   7  10    6.96    0.71
  -1   7  10    9.16    0.84
  -1   7  10    7.72    0.76
  -1   7  10    6.74    0.68
  -1   7  10    7.92    0.67
  -1   7  10    8.63    0.74
  -1   7  10    7.97    0.79
  -1   7  10    8.07    0.72
  -1   7  10    8.93    0.77
  -1   7   9  132.78    5.19
  -1   7   9  132.53    5.11
  -1   7   9  131.45    5.15
  -1   7   9  134.70    5.12
  -1   7   9  128.88    5.02
  -1   7   9  133.25    5.09
  -1   7   9  132.62    5.15
  -1   7   8   32.74    1.55
  -1   7   8   33.21    1.58
  -1   7   8   30.69    1.50
  -1   7   8   29.66    1.38
  -1   7   8   31.72    2.05
  -1   7   8   32.56    1.50
  -1   7   7    3.21    0.36
  -1   7   7    3.33    0.72
  -1   7   6    6.37    0.49
  -1   7   6    5.81    0.89
  -1   7   5  103.06    4.72
  -1   7   5   98.92    3.83
  -1   7   5  105.79    4.80
  -1   7   4    1.39    0.55
  -1   7   4    0.62    0.23
  -1   7   4    0.67    0.28
  -1   7   4    0.55    0.24
  -1   7   3   48.73    2.30
  -1   7   3   43.70    2.61
  -1   7   3   44.76    1.88
  -1   7   3   45.59    2.69
  -1   7   3   43.35    2.22
  -1   7   2    3.16    0.61
  -1   7   2    1.17    0.44
  -1   7   1    1.28    0.27
  -1   7   1    0.91    0.60
  -1   7   1    0.77    0.51
  -1   7   1    0.20    0.40
  -1   7   1    0.70    0.67
  -1   7   0   18.49    0.94
  -1   7   0   19.98    1.56
  -1   7   0   18.48    1.58
  -1   7  -1    0.59    0.70
  -1   7  -1    1.28    0.58
  -1   7  -1    1.10    0.27
  -1   7  -2   41.79    2.56
  -1   7  -2   48.81    2.65
  -1   7  -2   42.33    1.82
  -1   7  -3    0.64    0.22
  -1   7  -3    0.47    0.46
  -1   7  -3    0.79    0.28
  -1   7  -4    3.69    0.39
  -1   7  -4    4.12    0.79
  -1   7  -4    4.88    0.47
  -1   7  -5    8.91    0.71
  -1   7  -5    8.90    1.04
  -1   7  -5    9.79    0.67
   1  -7   6   81.96    3.49
   1  -7   6   81.80    3.50
   1  -7   6   88.56    3.52
  -1   7  -6   86.64    3.48
   1  -7   7  199.89    7.81
   1  -7   7  209.69    7.76
   1  -7   7  205.41    7.81
  -1   7  -7  208.41    7.76
  -1   7  -8    1.07    0.46
   1  -7   8    0.69    0.49
   1  -7   8    0.53    0.45
   1  -7   8    1.02    0.40
  -1   7  -8    0.96    0.93
  -1   7  -9   67.71    4.50
   1  -7   9   67.77    2.87
   1  -7   9   65.62    3.04
   1  -7   9   72.46    3.08
  -1   7  -9   67.68    2.96
  -1   7 -10   16.44    2.06
   1  -7  10   15.42    1.05
   1  -7  10   15.63    1.13
  -1   7 -10   15.69    2.08
  -1   7 -10   16.16    1.05
  -1   7 -11   12.08    1.74
   1  -7  11   12.13    0.95
   1  -7  11   13.03    0.90
  -1   7 -11   11.32    0.86
   1  -7  12    7.07    0.73
  -1   7 -12    6.68    0.63
  -1   7 -13    0.36    0.28
   1  -7  13    0.24    0.40
   1  -7  13    0.29    0.32
   1  -7  14   -0.20    0.34
   1  -7  14   -0.08    0.26
   1  -7  15   13.60    0.78
   1  -7  15   13.86    0.77
   1  -7  15   14.12    0.81
   1  -7  16    1.31    0.21
  -1   6  19    0.34    0.15
  -1   6  19    0.39    0.16
  -1   6  18    0.33    0.24
  -1   6  18    0.37    0.26
  -1   6  17   11.42    0.79
  -1   6  16   19.30    1.09
  -1   6  16   20.57    1.20
  -1   6  15    7.62    0.71
  -1   6  15    8.32    0.78
  -1   6  15    7.55    0.69
  -1   6  14   -0.05    0.39
  -1   6  14    0.04    0.31
  -1   6  14    0.16    0.45
  -1   6  14    0.32    0.47
  -1   6  14    0.15    0.39
  -1   6  13    0.73    0.45
  -1   6  13    0.44    0.33
  -1   6  13    0.65    0.45
  -1   6  13    0.86    0.46
  -1   6  13    0.65    0.52
  -1   6  13    0.73    0.51
  -1   6  13    0.27    0.45
  -1   6  12    2.81    0.55
  -1   6  12    2.05    0.44
  -1   6  12    2.37    0.54
  -1   6  12    2.49    0.54
  -1   6  12    2.53    0.64
  -1   6  12    2.98    0.61
  -1   6  12    3.92    0.58
  -1   6  12    2.73    0.60
  -1   6  11    4.43    0.62
  -1   6  11    4.75    0.57
  -1   6  11    5.60    0.58
  -1   6  11    3.74    0.56
  -1   6  11    4.84    0.61
  -1   6  11    4.86    0.67
  -1   6  11    6.23    0.65
  -1   6  11    4.16    0.67
  -1   6  11    4.71    0.64
  -1   6  10  102.33    4.09
  -1   6  10   99.31    3.99
  -1   6  10  104.16    4.08
  -1   6  10  105.57    4.10
  -1   6  10  101.60    4.13
  -1   6  10  103.48    4.10
  -1   6  10   98.51    4.06
  -1   6  10  103.05    4.15
  -1   6  10  100.11    4.01
  -1   6  10  104.93    4.10
  -1   6   9   45.21    2.01
  -1   6   9   44.70    2.03
  -1   6   9   43.91    2.02
  -1   6   9   45.18    2.06
  -1   6   9   47.02    2.06
  -1   6   9   43.39    2.07
  -1   6   9   46.99    2.06
  -1   6   8   81.23    4.36
  -1   6   8   83.49    3.79
  -1   6   7   17.60    1.36
  -1   6   6  107.91    4.77
  -1   6   5  401.73   15.56
  -1   6   5  425.88   15.57
  -1   6   4    0.93    0.26
  -1   6   4    0.99    0.26
  -1   6   4    0.86    0.46
  -1   6   3   16.04    1.04
  -1   6   3   16.80    1.05
  -1   6   3   14.71    1.27
  -1   6   3   15.56    1.36
  -1   6   2   10.91    0.93
  -1   6   2   13.75    1.02
  -1   6   1  209.07    8.32
  -1   6   1  205.30    8.17
  -1   6   1  210.68    8.34
  -1   6   0    5.58    0.88
  -1   6   0    3.22    0.65
  -1   6  -1  219.02    8.36
  -1   6  -1  196.49    8.28
  -1   6  -2  242.64    9.62
  -1   6  -2  246.29    9.64
  -1   6  -3  321.17   12.31
  -1   6  -4    4.81    0.73
  -1   6  -5   39.08    1.72
  -1   6  -5   40.32    2.26
   1  -6   6   45.70    2.00
  -1   6  -6   43.32    1.90
   1  -6   7   32.19    1.55
   1  -6   7   30.50    1.61
   1  -6   7   30.76    1.61
  -1   6  -7   32.47    1.57
   1  -6   8    7.38    0.74
   1  -6   8    7.36    0.65
   1  -6   8    8.13    0.79
  -1   6  -8    6.30    0.68
   1  -6   9   20.42    1.29
   1  -6   9   20.49    1.13
   1  -6   9   20.43    1.32
  -1   6  -9   20.87    1.22
  -1   6 -10    7.51    1.41
   1  -6  10    6.71    0.69
   1  -6  10    6.65    0.76
  -1   6 -10    6.22    0.66
  -1   6 -10    4.41    1.26
  -1   6 -11    6.47    1.39
   1  -6  11    9.58    0.86
   1  -6  11    9.84    0.77
  -1   6 -11    8.03    1.50
  -1   6 -11    8.22    0.75
   1  -6  12   12.95    1.04
  -1   6 -12   13.47    0.89
   1  -6  13    2.56    0.50
   1  -6  13    2.71    0.56
   1  -6  14    5.83    0.65
   1  -6  14    5.41    0.57
   1  -6  15   23.07    1.19
   1  -6  15   22.56    1.17
   1  -6  15   22.44    1.20
   1  -6  16    2.38    0.33
  -1   5  19    2.85    0.28
  -1   5  19    3.02    0.28
  -1   5  18   12.17    0.78
  -1   5  18   14.64    0.79
  -1   5  17    1.80    0.44
  -1   5  16   45.07    1.99
  -1   5  16   45.16    2.11
  -1   5  15   42.02    2.04
  -1   5  15   42.48    1.97
  -1   5  15   43.91    2.08
  -1   5  14    2.13    0.54
  -1   5  14    2.43    0.52
  -1   5  14    3.01    0.50
  -1   5  14    2.59    0.55
  -1   5  14    2.37    0.50
  -1   5  13    3.33    0.57
  -1   5  13    4.24    0.64
  -1   5  13    3.82    0.51
  -1   5  13    3.62    0.61
  -1   5  13    4.27    0.58
  -1   5  12   12.39    0.90
  -1   5  12   11.14    0.82
  -1   5  12   12.32    0.92
  -1   5  12   12.67    0.92
  -1   5  12   12.61    1.00
  -1   5  12   10.33    0.94
  -1   5  12   11.12    0.90
  -1   5  11   47.90    2.14
  -1   5  11   46.80    2.16
  -1   5  11   47.58    2.21
  -1   5  11   45.59    2.15
  -1   5  11   47.79    2.13
  -1   5  11   46.40    2.19
  -1   5  10   65.72    2.95
  -1   5  10   64.46    2.97
  -1   5  10   71.03    2.95
  -1   5  10   70.91    2.94
  -1   5  10   72.62    2.94
  -1   5  10   73.55    2.94
  -1   5  10   70.46    2.91
  -1   5  10   70.50    2.97
  -1   5   9  172.65    7.58
  -1   5   9  165.26    6.30
  -1   5   9  166.08    6.34
  -1   5   9  167.64    6.28
  -1   5   8   19.33    1.27
  -1   5   8   19.32    1.72
  -1   5   7   22.03    1.44
  -1   5   7   24.70    1.86
  -1   5   6  107.28    4.53
  -1   5   6  103.04    4.82
  -1   5   5  214.57    8.37
  -1   5   4   60.52    2.97
  -1   5   4   62.96    3.03
  -1   5   4   61.59    2.94
  -1   5   3  141.42    5.06
  -1   5   3  132.20    5.47
  -1   5   3  131.53    5.50
  -1   5   3  123.13    5.07
  -1   5   2   59.84    2.60
  -1   5   2   58.10    2.63
  -1   5   1   27.55    1.77
  -1   5   1   32.80    1.84
  -1   5   1   32.47    1.75
  -1   5   0  267.08   10.30
  -1   5   0  272.35   10.31
  -1   5  -1  642.82   23.85
  -1   5  -1  671.65   23.88
  -1   5  -2  151.60    6.20
  -1   5  -2  152.81    6.19
  -1   5  -3  164.51    6.63
  -1   5  -4   65.84    3.11
  -1   5  -5    1.01    0.38
   1  -5   6   73.67    3.05
  -1   5  -6   74.21    2.95
   1  -5   6   75.90    3.01
  -1   5  -6   75.72    3.34
   1  -5   7   92.84    3.78
   1  -5   7   94.36    3.69
   1  -5   8    0.35    0.40
   1  -5   8    0.25    0.36
   1  -5   8    0.67    0.27
  -1   5  -8    0.37    0.36
   1  -5   9   12.05    0.96
   1  -5   9   10.72    0.75
   1  -5   9   11.62    0.92
  -1   5  -9   11.27    0.83
   1  -5  10  290.15   10.75
   1  -5  10  286.63   10.60
  -1   5 -10  287.30   10.59
  -1   5 -11   17.41    2.01
   1  -5  11   16.12    1.14
   1  -5  11   14.04    0.95
  -1   5 -11   13.83    1.89
  -1   5 -11   14.95    0.97
  -1   5 -12   10.28    1.50
   1  -5  12   12.12    0.97
   1  -5  12   11.28    0.79
  -1   5 -12    9.56    1.59
   1  -5  13    0.87    0.49
   1  -5  13    0.29    0.37
   1  -5  14   36.15    1.81
   1  -5  14   36.76    1.83
   1  -5  15    1.41    0.43
   1  -5  15    1.47    0.37
   1  -5  16   -0.14    0.30
   1  -5  16    0.39    0.23
   1  -5  17    2.19    0.28
  -1   4  19    0.02    0.15
  -1   4  19    0.06    0.16
  -1   4  19    0.09    0.17
  -1   4  18   25.64    1.21
  -1   4  17   96.54    3.83
  -1   4  16    4.60    0.60
  -1   4  16    3.78    0.47
  -1   4  15    1.15    0.47
  -1   4  15    0.77    0.47
  -1   4  15    0.22    0.36
  -1   4  14    7.12    0.70
  -1   4  14    8.40    0.80
  -1   4  14    6.98    0.66
  -1   4  14    8.54    0.78
  -1   4  13   13.75    1.01
  -1   4  13   12.37    1.04
  -1   4  13   13.65    0.98
  -1   4  13   12.73    0.92
  -1   4  13   16.16    1.05
  -1   4  13   13.61    0.96
  -1   4  12  233.62    8.76
  -1   4  12  229.88    8.86
  -1   4  12  231.92    8.80
  -1   4  12  236.69    8.70
  -1   4  12  235.63    8.77
  -1   4  12  237.20    8.75
  -1   4  11  137.94    5.32
  -1   4  11  134.13    5.24
  -1   4  11  136.99    5.40
  -1   4  11  137.37    5.34
  -1   4  11  133.50    5.28
  -1   4  11  137.25    5.28
  -1   4  11  139.97    5.31
  -1   4  10   10.48    0.82
  -1   4  10   10.16    0.75
  -1   4  10   10.74    0.82
  -1   4  10    9.95    0.79
  -1   4  10    9.90    0.79
  -1   4  10    9.61    0.74
  -1   4  10   10.07    0.75
  -1   4  10    9.03    0.73
  -1   4   9    0.65    0.32
  -1   4   9    2.12    0.72
  -1   4   8  129.16    4.95
  -1   4   8  134.61    6.00
  -1   4   7    0.47    0.56
  -1   4   7    0.34    0.24
  -1   4   6    6.69    0.88
  -1   4   6    4.15    0.55
  -1   4   5   53.24    2.73
  -1   4   5   52.96    2.48
  -1   4   4  242.71    9.18
  -1   4   3  148.56    5.46
  -1   4   3  153.10    5.60
  -1   4   3  145.28    5.90
  -1   4   3  147.35    5.90
  -1   4   2   59.25    2.54
  -1   4   1   44.93    2.10
  -1   4   1   43.45    2.18
  -1   4   0    1.17    0.46
  -1   4   0    1.48    0.45
  -1   4  -1   88.48    3.81
  -1   4  -1   91.91    3.84
  -1   4  -2  432.57   15.53
  -1   4  -2  414.23   15.51
  -1   4  -3   26.92    1.53
  -1   4  -4  122.66    4.78
   1  -4   4  113.48    4.41
  -1   4  -5  106.81    4.39
   1  -4   6  184.05    6.78
  -1   4  -6  178.95    6.94
   1  -4   7  109.49    4.29
   1  -4   8   32.27    1.59
   1  -4   8   30.77    1.58
  -1   4  -9    8.55    0.69
   1  -4   9    8.34    0.70
   1  -4   9    9.07    0.79
   1  -4   9    8.90    0.78
   1  -4   9    8.62    0.64
   1  -4  10    5.81    0.62
   1  -4  10    6.39    0.57
   1  -4  10    6.56    0.70
  -1   4 -10    5.55    0.59
   1  -4  11  141.37    5.35
  -1   4 -11  147.78    7.20
   1  -4  11  136.17    5.36
  -1   4 -12   36.90    3.18
   1  -4  12   50.81    2.34
   1  -4  13   13.75    1.03
   1  -4  14   -0.30    0.48
   1  -4  14   -0.11    0.41
   1  -4  15    3.78    0.59
   1  -4  15    4.11    0.52
   1  -4  16    1.00    0.38
   1  -4  16    1.07    0.30
   1  -4  17    4.31    0.41
   1  -4  17    3.90    0.37
  -1   3  19   -0.13    0.18
  -1   3  19    0.20    0.16
  -1   3  18    0.03    0.27
  -1   3  17    6.26    0.64
  -1   3  17    5.73    0.59
  -1   3  16    4.17    0.61
  -1   3  16    3.40    0.43
  -1   3  16    3.53    0.56
  -1   3  15   11.19    0.86
  -1   3  15    9.88    0.91
  -1   3  15   10.67    0.78
  -1   3  15   11.16    0.91
  -1   3  14  159.96    6.19
  -1   3  14  158.25    6.34
  -1   3  14  160.59    6.14
  -1   3  14  163.54    6.28
  -1   3  13    0.76    0.48
  -1   3  13   -0.23    0.45
  -1   3  13    0.51    0.43
  -1   3  13    0.16    0.35
  -1   3  12    5.66    0.73
  -1   3  12    5.90    0.70
  -1   3  12    6.07    0.69
  -1   3  12    6.05    0.63
  -1   3  12    5.40    0.62
  -1   3  12    5.72    0.59
  -1   3  11    1.61    0.44
  -1   3  11    2.52    0.45
  -1   3  11    2.53    0.50
  -1   3  11    2.35    0.54
  -1   3  11    2.61    0.53
  -1   3  11    2.18    0.46
  -1   3  11    2.22    0.43
  -1   3  11    2.64    0.40
  -1   3  11    2.76    0.55
  -1   3  10   60.82    2.57
  -1   3  10   61.10    2.58
  -1   3  10   63.14    2.57
  -1   3  10   61.19    2.62
  -1   3  10   60.18    2.65
  -1   3   9  276.14   10.02
  -1   3   9  284.25   11.26
  -1   3   8    0.61    0.53
  -1   3   7   40.78    2.36
  -1   3   7   38.68    1.75
  -1   3   6    3.47    0.67
  -1   3   6    3.18    0.42
  -1   3   5  243.75    9.56
  -1   3   5  250.99    9.21
  -1   3   4 1116.16   40.01
  -1   3   4 1127.28   39.79
  -1   3   3    0.48    0.32
  -1   3   2   14.67    0.98
  -1   3   2   13.26    0.81
  -1   3   2   13.66    0.94
  -1   3   1  140.71    5.38
  -1   3   0  433.98   15.72
  -1   3  -1   62.51    2.75
  -1   3  -1   63.81    2.73
  -1   3  -2  392.03   14.26
  -1   3  -3  278.06   10.27
  -1   3  -4   70.67    2.98
   1  -3   5   91.84    3.64
  -1   3  -5   89.44    3.66
   1  -3   6   52.09    2.08
   1  -3   6   53.42    2.24
   1  -3   7    7.25    0.59
   1  -3   8  125.75    4.87
   1  -3   9   47.08    2.07
   1  -3   9   49.46    2.20
   1  -3  10   82.90    3.24
   1  -3  10   76.95    3.20
   1  -3  10   78.66    3.36
  -1   3 -11    7.65    1.32
   1  -3  11   10.21    0.74
   1  -3  12   53.49    2.34
   1  -3  13   40.62    1.87
   1  -3  14    3.98    0.64
   1  -3  15    5.58    0.67
   1  -3  15    4.58    0.63
   1  -3  16    0.41    0.37
   1  -3  17    4.88    0.50
   1  -3  18    0.56    0.18
  -1   2  18   22.87    1.17
  -1   2  18   24.68    1.14
  -1   2  17    8.44    0.71
  -1   2  17    7.94    0.66
  -1   2  16   -0.06    0.48
  -1   2  16   -0.05    0.38
  -1   2  15    1.27    0.41
  -1   2  15    0.63    0.33
  -1   2  15    0.49    0.48
  -1   2  15    0.98    0.47
  -1   2  14   -0.10    0.42
  -1   2  14   -0.06    0.48
  -1   2  14   -0.13    0.35
  -1   2  14    0.63    0.45
  -1   2  13   82.54    3.25
  -1   2  13   75.92    3.26
  -1   2  13   81.13    3.43
  -1   2  13   76.45    3.34
  -1   2  13   74.45    3.19
  -1   2  12    2.39    0.55
  -1   2  12    2.99    0.49
  -1   2  12    3.27    0.50
  -1   2  12    3.27    0.58
  -1   2  12    2.92    0.48
  -1   2  11  132.96    5.19
  -1   2  11  136.74    5.15
  -1   2  11  134.84    5.31
  -1   2  11  139.00    5.20
  -1   2  11  131.05    5.14
  -1   2  10  235.25    8.75
  -1   2  10  237.60    8.83
  -1   2  10  249.63    8.90
  -1   2  10  243.90    8.95
  -1   2   9  217.94    8.63
  -1   2   9  204.08    7.52
  -1   2   8   11.91    1.20
  -1   2   7    0.10    0.41
  -1   2   6   42.79    1.76
  -1   2   6   45.14    2.31
   1  -2  -6   39.87    1.81
  -1   2   5   65.43    2.96
  -1   2   5   62.64    2.57
  -1   2   4   43.06    2.16
  -1   2   4   46.17    1.96
  -1   2   3 2257.69   80.33
  -1   2   3 2300.92   80.18
  -1   2   2 1416.51   51.11
  -1   2   2 1477.01   51.01
  -1   2   1  661.92   23.49
  -1   2   0  692.98   24.64
  -1   2  -1  130.40    4.97
  -1   2  -2  120.31    4.62
  -1   2  -3    6.99    0.56
   1  -2   4   15.45    0.95
  -1   2  -4   16.89    0.91
   1  -2   5   76.78    3.16
  -1   2  -5   73.39    2.95
   1  -2   6    9.63    0.79
   1  -2   6    8.42    0.55
   1  -2   7  514.95   18.75
   1  -2   8   62.41    2.97
   1  -2   8   63.70    2.57
   1  -2   9   26.31    1.30
   1  -2  10   20.87    1.14
   1  -2  11    0.88    0.34
  -1   2 -11    0.55    0.56
   1  -2  12    2.79    0.46
   1  -2  12    2.38    0.46
   1  -2  13   61.66    2.67
   1  -2  13   59.54    2.62
   1  -2  13   66.99    2.86
   1  -2  14   -0.19    0.47
   1  -2  14    0.94    0.34
   1  -2  14    0.06    0.45
   1  -2  15    0.41    0.44
   1  -2  15    0.27    0.45
   1  -2  16    4.47    0.58
   1  -2  17    9.68    0.68
   1  -2  17    7.27    0.60
   1  -2  18    1.02    0.25
  -1   1  18    1.31    0.32
  -1   1  18    0.42    0.25
  -1   1  17    3.06    0.49
  -1   1  17    2.68    0.43
  -1   1  16    0.27    0.41
  -1   1  16    0.33    0.40
  -1   1  15   97.76    3.94
  -1   1  15   89.03    3.82
  -1   1  15   92.83    3.89
  -1   1  14  206.88    7.69
  -1   1  14  190.07    7.39
  -1   1  14  195.71    7.58
  -1   1  14  200.77    7.47
  -1   1  14  201.70    7.49
  -1   1  14  203.17    7.67
  -1   1  13  141.07    5.45
  -1   1  13  135.80    5.35
  -1   1  13  134.68    5.21
  -1   1  13  134.26    5.25
  -1   1  13  133.48    5.25
  -1   1  13  133.89    5.40
  -1   1  12   37.79    2.04
  -1   1  12   43.20    1.96
  -1   1  12   43.97    1.94
  -1   1  12   44.28    1.98
  -1   1  12   41.51    2.07
  -1   1  11   10.84    0.84
  -1   1  11   10.80    0.87
  -1   1  11   10.50    0.76
  -1   1  11    9.54    0.77
  -1   1  11   11.81    0.80
  -1   1  10    0.61    0.34
  -1   1  10    1.07    0.34
  -1   1  10    0.15    0.22
  -1   1   9    0.61    0.32
  -1   1   9    0.20    0.20
  -1   1   8   60.88    3.08
  -1   1   8   60.15    2.47
   1  -1  -7   97.68    3.96
  -1   1   7  108.26    4.48
   1  -1  -6   64.43    2.64
  -1   1   6   65.91    3.04
  -1   1   5  158.14    5.67
   1  -1  -5  153.06    5.74
  -1   1   5  159.13    6.14
   1  -1  -5  154.16    5.70
  -1   1   4    2.80    0.50
  -1   1   4    2.67    0.30
   1  -1  -4    2.35    0.34
   1  -1  -4    2.36    0.26
  -1   1   3  160.60    5.67
  -1   1   3  154.96    5.84
   1  -1  -3  149.39    5.49
  -1   1   2    5.64    0.45
   1  -1  -1   25.67    1.06
   1  -1   0   73.21    2.80
  -1   1  -1  574.63   20.40
  -1   1  -2  145.11    5.39
  -1   1  -3   30.52    1.36
  -1   1  -4   11.60    0.64
   1  -1   4   11.78    0.81
   1  -1   4   10.44    0.66
  -1   1  -5  388.63   13.82
   1  -1   5  412.40   14.28
   1  -1   5  381.23   13.85
   1  -1   6  281.18   10.57
   1  -1   7   55.18    2.68
   1  -1   8    9.48    0.62
   1  -1   8    9.20    0.65
   1  -1   8    7.35    0.87
   1  -1   9   11.13    0.71
   1  -1   9    9.94    0.73
   1  -1   9    9.20    1.00
  -1   1 -10    9.49    1.27
   1  -1  10   10.73    0.78
   1  -1  10   11.90    1.19
   1  -1  11    9.80    0.76
   1  -1  11   10.53    0.84
   1  -1  12  207.06    7.97
   1  -1  12  221.20    8.15
   1  -1  12  211.83    8.02
   1  -1  12  219.24    8.13
   1  -1  13   10.46    0.93
   1  -1  13   11.33    0.84
   1  -1  13   11.85    0.95
   1  -1  13   11.25    0.84
   1  -1  13   11.38    0.93
   1  -1  14   11.59    0.91
   1  -1  14    9.27    0.86
   1  -1  14   11.27    0.79
   1  -1  14    9.12    0.88
   1  -1  15    9.45    0.82
   1  -1  15    8.32    0.79
   1  -1  15    8.97    0.86
   1  -1  15    8.73    0.68
   1  -1  16   -0.15    0.32
   1  -1  16    0.21    0.41
   1  -1  16   -0.18    0.28
   1  -1  17    7.36    0.59
   1  -1  17    7.45    0.66
   1  -1  18   11.45    0.70
  -1   0  18    2.02    0.35
  -1   0  18    2.30    0.28
  -1   0  17    3.05    0.42
  -1   0  17    3.28    0.48
  -1   0  16   33.36    1.62
  -1   0  16   32.34    1.69
  -1   0  15   10.18    0.78
  -1   0  15   10.45    0.89
  -1   0  15   10.28    0.92
  -1   0  15   10.49    0.83
  -1   0  14   20.33    1.23
  -1   0  14   22.38    1.38
  -1   0  14   21.66    1.38
  -1   0  14   24.45    1.35
  -1   0  13   55.60    2.47
  -1   0  13   59.25    2.70
  -1   0  13   57.57    2.57
  -1   0  13   61.81    2.71
  -1   0  12    0.63    0.40
  -1   0  12    1.38    0.38
  -1   0  12    1.78    0.54
  -1   0  12    0.17    0.39
  -1   0  12    0.83    0.40
  -1   0  11    6.78    0.61
  -1   0  11    6.45    0.70
  -1   0  11    6.20    0.61
  -1   0  11    7.28    0.67
  -1   0  10   17.80    0.97
  -1   0  10   20.15    1.12
  -1   0   9   12.54    0.82
  -1   0   9   11.61    0.70
  -1   0   8   28.48    1.34
   1   0  -8   27.47    1.63
  -1   0   7    6.47    0.75
   1   0  -7    5.16    0.64
  -1   0   6    1.41    0.42
   1   0  -6    1.42    0.37
  -1   0   5  163.79    5.86
   1   0  -5  157.21    5.74
  -1   0   5  144.94    5.33
  -1   0   4  220.80    8.13
   1   0  -4  219.33    7.86
   1   0  -4  214.64    8.03
   1   0  -3   48.94    1.96
   1   0  -3   48.05    2.00
   1   0  -2  424.36   14.99
   1   0  -2  419.03   15.02
   1   0  -1  632.74   22.19
   1   0  -1  623.50   22.24
   1   0   0  104.15    3.89
  -1   0  -1    1.04    0.22
   1   0   1    1.70    0.26
  -1   0  -2   16.80    0.91
   1   0   2   17.36    0.86
   1   0   3   16.28    0.84
   1   0   4  167.31    6.08
   1   0   4  165.70    6.40
   1   0   5    3.52    0.29
  -1   0  -5    3.69    0.28
   1   0   6   61.64    2.89
   1   0   7  162.44    6.59
   1   0   8    7.36    0.58
   1   0   8    7.63    0.92
   1   0   8    7.86    0.57
  -1   0  -9    0.33    0.36
   1   0   9    0.14    0.27
   1   0   9   -0.11    0.39
   1   0  10    4.87    0.57
   1   0  10    4.34    0.49
   1   0  10    4.70    0.83
   1   0  11   58.02    2.55
   1   0  11   64.36    2.67
   1   0  11   60.29    3.35
   1   0  11   59.97    2.60
   1   0  11   59.60    2.64
   1   0  12   16.89    1.07
   1   0  12   20.11    1.26
   1   0  12   19.12    1.20
   1   0  12   19.40    1.14
   1   0  12   18.09    1.17
   1   0  13   31.78    1.70
   1   0  13   33.99    1.73
   1   0  13   31.47    1.74
   1   0  13   30.90    1.61
   1   0  14    0.87    0.47
   1   0  14    1.38    0.46
   1   0  14    1.87    0.54
   1   0  14    0.97    0.40
   1   0  15    7.99    0.82
   1   0  15    7.65    0.68
   1   0  16    1.78    0.42
   1   0  16    1.80    0.49
   1   0  16    1.64    0.37
   1   0  17    0.62    0.30
   1   0  17    1.28    0.41
   1   0  17    1.05    0.27
   1   0  18    3.99    0.45
   1   0  18    3.84    0.38
  -1  -1  18    0.75    0.24
  -1  -1  18    0.43    0.17
  -1  -1  17    1.04    0.37
  -1  -1  17    0.96    0.29
  -1  -1  16    1.33    0.38
  -1  -1  16    1.29    0.47
  -1  -1  16    1.05    0.38
  -1  -1  15    0.23    0.43
  -1  -1  15    0.05    0.39
  -1  -1  15    0.06    0.38
  -1  -1  15    0.09    0.34
  -1  -1  14   93.00    3.78
  -1  -1  14   92.86    3.87
  -1  -1  14   90.39    3.83
  -1  -1  14   87.57    3.72
  -1  -1  13  185.92    7.18
  -1  -1  13  184.48    7.16
  -1  -1  13  185.62    7.07
  -1  -1  12    8.45    0.85
  -1  -1  12    7.93    0.79
  -1  -1  12    9.61    0.83
  -1  -1  11    4.06    0.56
  -1  -1  11    3.75    0.42
  -1  -1  10    0.19    0.31
  -1  -1  10    0.07    0.23
  -1  -1   9   36.33    1.58
  -1  -1   9   35.19    1.67
   1   1  -9   33.23    2.14
   1   1  -8    5.21    0.77
   1   1  -7    0.93    0.44
   1   1  -6   28.07    1.66
   1   1  -5  371.61   13.69
   1   1  -4    0.41    0.34
  -1  -1   3  452.03   16.03
   1   1  -3  435.96   16.17
   1   1  -3  454.53   15.98
  -1  -1   2   23.29    1.13
   1   1  -2   24.28    1.19
   1   1  -2   22.51    1.09
  -1  -1   1  210.62    7.87
   1   1  -1  223.09    7.89
   1   1  -1  214.59    7.85
  -1  -1   0  130.91    4.98
   1   1   0  135.12    4.96
  -1  -1  -1    2.33    0.31
   1   1   2    8.43    0.55
  -1  -1  -2    8.35    0.50
  -1  -1  -2    7.38    0.55
   1   1   3    3.96    0.40
  -1  -1  -3    3.57    0.37
   1   1   3    3.94    0.51
  -1  -1  -3    3.70    0.43
   1   1   4   15.03    0.78
   1   1   4   13.86    1.01
  -1  -1  -4   13.10    0.79
  -1  -1  -4   14.55    0.83
   1   1   5  190.91    7.38
  -1  -1  -5  189.15    7.12
   1   1   6  285.98   10.32
   1   1   6  263.45    9.51
  -1  -1  -6  284.98   10.01
   1   1   7    0.72    0.49
  -1  -1  -7    0.51    0.33
   1   1   8    9.95    1.04
   1   1   8    8.51    0.59
   1   1   9    8.37    0.62
   1   1   9    8.52    1.05
   1   1  10   39.92    1.85
   1   1  10   39.04    1.88
   1   1  10   41.03    1.86
   1   1  10   39.69    2.55
   1   1  10   41.00    1.84
   1   1  11    0.05    0.38
   1   1  11    0.07    0.27
   1   1  11    0.43    0.35
   1   1  11    0.13    0.33
   1   1  11   -0.10    0.36
   1   1  11   -0.15    0.53
   1   1  11    0.18    0.33
   1   1  11    0.32    0.37
   1   1  12    3.72    0.46
   1   1  12    4.08    0.63
   1   1  12    3.67    0.54
   1   1  12    4.48    0.62
   1   1  12    2.56    0.83
   1   1  12    3.68    0.53
   1   1  12    3.35    0.54
   1   1  13    4.32    0.62
   1   1  13    4.31    0.63
   1   1  13    4.09    0.58
   1   1  13    4.63    0.70
   1   1  14   11.89    0.95
   1   1  14   12.15    1.03
   1   1  14   12.55    0.92
   1   1  15   49.89    2.37
   1   1  15   49.37    2.41
   1   1  15   52.85    2.30
   1   1  16    0.87    0.38
   1   1  16    0.57    0.36
   1   1  17    3.09    0.53
   1   1  17    2.08    0.36
   1   1  18    3.90    0.40
   1   1  18    4.21    0.47
  -1  -2  18   11.56    0.62
  -1  -2  17   15.28    0.79
  -1  -2  17   15.77    0.90
  -1  -2  16   11.80    0.83
  -1  -2  16   10.92    0.75
  -1  -2  16   11.52    0.85
  -1  -2  15    0.77    0.37
  -1  -2  15    0.78    0.44
  -1  -2  15    0.76    0.38
  -1  -2  15    0.73    0.38
  -1  -2  14   25.87    1.51
  -1  -2  14   26.92    1.49
  -1  -2  14   24.00    1.39
  -1  -2  13   91.70    3.93
  -1  -2  13   94.30    3.86
  -1  -2  13   92.91    3.91
  -1  -2  12    0.64    0.42
  -1  -2  12    0.70    0.44
  -1  -2  11   20.62    1.11
  -1  -2  11   21.91    1.28
  -1  -2  10    8.35    0.62
  -1  -2  10    7.07    0.68
   1   2 -10    5.95    0.97
  -1  -2  10    7.64    0.71
  -1  -2   9   -0.11    0.25
   1   2  -9    0.52    0.48
  -1  -2   8  238.19    8.56
   1   2  -8  221.32    9.41
  -1  -2   7  266.71    9.58
   1   2  -7  254.43   10.33
   1   2  -6   53.32    2.76
  -1  -2   5   84.16    3.31
   1   2  -5   83.91    3.26
   1   2  -5   85.74    3.78
   1   2  -4   -0.07    0.37
  -1  -2   4    0.50    0.30
  -1  -2   3   31.07    1.50
   1   2  -3   30.36    1.65
  -1  -2   2  105.41    4.06
   1   2  -2   99.87    4.14
  -1  -2   1 1115.07   38.89
   1   2  -1 1095.55   38.90
   1   2  -1 1088.87   38.83
   1   2   0  430.75   15.48
  -1  -2  -1  141.49    5.40
   1   2   2 1033.17   37.47
  -1  -2  -2 1063.93   37.49
   1   2   2 1081.08   37.45
   1   2   3  163.72    6.40
   1   2   3  171.63    6.34
  -1  -2  -3  166.17    6.31
   1   2   4    1.08    0.41
  -1  -2  -4    0.98    0.38
   1   2   5   56.53    2.69
  -1  -2  -5   59.70    2.40
  -1  -2  -5   53.22    2.22
  -1  -2  -6   16.00    0.90
   1   2   6   17.24    1.30
   1   2   6   17.53    0.89
  -1  -2  -6   15.63    0.89
  -1  -2  -7  292.09   10.71
   1   2   7  287.68   10.41
   1   2   8   17.58    1.46
   1   2   8   17.09    0.92
   1   2   8   17.79    0.91
   1   2   9   38.72    1.78
   1   2   9   40.03    2.53
   1   2   9   42.10    1.80
   1   2  10   15.04    0.94
   1   2  10   17.10    1.60
   1   2  10   14.92    0.97
   1   2  10   16.49    0.95
   1   2  10   15.51    0.93
   1   2  11    5.83    0.64
   1   2  11    6.81    0.59
   1   2  11    7.07    0.65
   1   2  11    6.47    0.71
   1   2  11    6.97    0.66
   1   2  11    6.66    1.14
   1   2  11    6.92    0.65
   1   2  11    7.67    0.68
   1   2  12   27.23    1.47
   1   2  12   27.50    1.38
   1   2  12   26.37    1.47
   1   2  12   26.76    1.47
   1   2  12   28.22    1.55
   1   2  12   27.52    1.45
   1   2  12   27.87    2.29
   1   2  13    0.05    0.40
   1   2  13   -0.25    0.48
   1   2  13   -0.17    0.40
   1   2  13    0.18    0.55
   1   2  13    0.04    0.34
   1   2  14    7.27    0.74
   1   2  14    6.10    0.75
   1   2  14    7.50    0.71
   1   2  14    6.45    0.59
   1   2  15  136.67    5.44
   1   2  15  140.05    5.53
   1   2  15  137.71    5.38
   1   2  16   27.05    1.42
   1   2  16   25.99    1.37
   1   2  16   24.58    1.46
   1   2  17    1.19    0.33
   1   2  17    1.75    0.46
   1   2  18    1.78    0.28
   1   2  18    1.94    0.38
  -1  -3  17    5.03    0.46
  -1  -3  17    3.87    0.30
  -1  -3  16   16.76    0.98
  -1  -3  16   16.15    1.01
  -1  -3  16   16.84    0.89
  -1  -3  15    0.04    0.34
  -1  -3  15    0.15    0.34
  -1  -3  15   -0.36    0.40
  -1  -3  15   -0.12    0.31
  -1  -3  14    0.53    0.47
  -1  -3  14    0.31    0.43
  -1  -3  14    0.34    0.38
  -1  -3  13   85.47    3.71
   1   3 -13   84.09    3.50
  -1  -3  13   89.47    3.70
  -1  -3  13   89.17    3.66
   1   3 -12   13.79    0.97
  -1  -3  12   16.55    1.11
  -1  -3  11    1.16    0.32
  -1  -3  11    1.00    0.41
  -1  -3  10   25.82    1.40
   1   3 -10   21.62    2.03
  -1  -3  10   24.08    1.25
  -1  -3   9   12.69    0.93
   1   3  -9   13.93    1.50
  -1  -3   9   14.52    0.86
   1   3  -8   55.02    3.26
  -1  -3   8   57.87    2.40
   1   3  -7   32.42    2.25
  -1  -3   7   35.97    1.59
  -1  -3   7   35.03    1.59
  -1  -3   6    1.04    0.30
   1   3  -6    1.66    0.64
  -1  -3   5   35.27    1.73
   1   3  -5   34.03    1.63
   1   3  -5   35.66    2.12
  -1  -3   4    9.28    0.79
   1   3  -4   10.33    0.76
   1   3  -4    9.36    0.94
  -1  -3   3   86.40    3.56
   1   3  -3   81.53    3.71
  -1  -3   2  855.83   29.50
   1   3  -2  792.31   29.55
   1   3  -1 2286.12   80.24
   1   3  -1 2317.50   80.75
   1   3   0 1305.62   45.91
   1   3   1  112.68    4.43
   1   3   1  119.76    4.57
   1   3   2   26.64    1.41
   1   3   2   27.78    1.42
   1   3   2   28.00    1.42
   1   3   3   13.84    0.92
  -1  -3  -3   13.23    0.99
  -1  -3  -4   49.00    2.33
   1   3   4   52.57    2.33
   1   3   5    3.41    0.66
  -1  -3  -5    3.61    0.55
   1   3   6   58.03    2.92
  -1  -3  -6   57.62    2.58
  -1  -3  -7  185.42    7.24
   1   3   7  191.89    7.17
   1   3   8  193.55    7.05
   1   3   8  197.81    8.06
   1   3   8  188.03    7.00
   1   3   9  129.41    5.66
   1   3   9  118.03    4.58
   1   3   9  117.77    4.54
   1   3  10   56.25    2.46
   1   3  10   59.05    3.43
   1   3  10   56.52    2.49
   1   3  10   64.68    2.50
   1   3  10   57.75    2.43
   1   3  10   52.37    2.41
   1   3  11   20.61    1.15
   1   3  11   21.43    1.99
   1   3  11   19.92    1.24
   1   3  11   22.68    1.23
   1   3  11   22.74    1.14
   1   3  11   20.92    1.19
   1   3  11   21.23    1.22
   1   3  12    5.46    0.60
   1   3  12    4.72    1.04
   1   3  12    6.34    0.67
   1   3  12    5.95    0.73
   1   3  12    5.62    0.57
   1   3  12    5.29    0.61
   1   3  12    7.06    0.70
   1   3  13   93.25    3.78
   1   3  13   92.32    3.86
   1   3  13   91.00    4.99
   1   3  13   90.98    3.76
   1   3  13   86.48    3.64
   1   3  14   64.48    2.87
   1   3  14   66.84    2.80
   1   3  14   60.19    2.64
   1   3  14   62.43    2.78
   1   3  15    1.13    0.52
   1   3  15    1.29    0.45
   1   3  15    0.94    0.42
   1   3  16    7.91    0.80
   1   3  16    8.07    0.71
   1   3  17    1.18    0.37
   1   3  17    0.84    0.36
   1   3  17    0.90    0.44
   1   3  18    6.43    0.49
   1   3  18    6.61    0.57
  -1  -4  17   -0.16    0.22
  -1  -4  16   22.17    1.09
  -1  -4  16   23.03    1.13
  -1  -4  16   23.62    1.16
  -1  -4  16   19.90    0.97
  -1  -4  15    1.34    0.41
  -1  -4  15    1.18    0.38
  -1  -4  15    1.04    0.42
  -1  -4  15    1.47    0.34
  -1  -4  14   24.84    1.45
  -1  -4  14   24.92    1.40
  -1  -4  14   25.56    1.41
   1   4 -13    3.41    0.52
  -1  -4  13    3.67    0.58
  -1  -4  13    5.15    0.64
   1   4 -12   96.71    3.99
  -1  -4  12  101.50    4.11
  -1  -4  11   12.90    0.86
  -1  -4  11   13.89    0.99
  -1  -4  11   12.49    1.01
  -1  -4  10    0.06    0.46
   1   4 -10   -0.19    0.62
  -1  -4  10    0.31    0.32
   1   4  -9   17.33    1.84
  -1  -4   9   14.71    1.04
  -1  -4   9   15.80    0.97
  -1  -4   8    6.98    0.66
  -1  -4   8    6.40    0.59
  -1  -4   8    6.27    0.60
   1   4  -8    7.74    1.21
  -1  -4   7    1.42    0.36
  -1  -4   7    1.18    0.32
   1   4  -7    1.93    0.76
  -1  -4   6  156.05    6.11
  -1  -4   6  151.83    5.80
  -1  -4   6  157.72    5.85
   1   4  -6  164.51    6.87
   1   4  -5   65.60    2.87
   1   4  -5   65.23    3.39
  -1  -4   5   63.17    2.95
   1   4  -4    2.16    0.48
  -1  -4   4    1.79    0.50
   1   4  -4    2.37    0.67
   1   4  -3   10.70    0.90
  -1  -4   3   11.56    1.01
   1   4  -2   40.74    2.23
   1   4  -1   33.48    1.32
   1   4   0  613.07   21.75
   1   4   1  139.07    5.46
   1   4   1  135.93    5.23
   1   4   2  135.14    5.27
   1   4   2  130.82    5.19
   1   4   3  562.90   20.53
   1   4   3  572.62   20.46
   1   4   4   16.90    1.07
  -1  -4  -5   64.83    3.00
   1   4   5   63.65    2.88
  -1  -4  -6  147.72    6.06
   1   4   6  156.04    6.38
   1   4   6  151.58    5.95
  -1  -4  -7    2.75    0.56
   1   4   7    3.75    0.79
   1   4   7    3.30    0.36
   1   4   7    3.85    0.54
   1   4   8  209.57    8.44
   1   4   8  193.66    7.53
   1   4   8  201.15    7.31
   1   4   9    9.94    1.32
   1   4   9   10.20    0.71
   1   4   9   10.27    0.68
   1   4  10    4.15    0.54
   1   4  10    3.95    0.50
   1   4  10    3.68    0.90
   1   4  10    3.31    0.49
   1   4  10    4.29    0.55
   1   4  10    4.56    0.50
   1   4  10    4.18    0.54
   1   4  11   39.06    1.81
   1   4  11   42.15    1.89
   1   4  11   41.78    2.91
   1   4  11   41.35    1.97
   1   4  11   39.49    1.91
   1   4  11   39.14    1.82
   1   4  11   42.06    1.90
   1   4  11   38.56    1.89
   1   4  12   95.59    3.89
   1   4  12   89.21    5.14
   1   4  12  100.67    4.05
   1   4  12   98.05    3.97
   1   4  12   95.66    3.85
   1   4  12   97.71    3.94
   1   4  12   96.64    3.94
   1   4  13    0.50    0.44
   1   4  13    0.22    0.45
   1   4  13    0.04    0.34
   1   4  13    0.11    0.36
   1   4  13    0.84    0.76
   1   4  13    0.34    0.42
   1   4  14    7.08    1.26
   1   4  14    5.91    0.64
   1   4  14    5.86    0.58
   1   4  14    7.01    0.77
   1   4  14    6.33    0.72
   1   4  15   36.99    1.74
   1   4  15   36.03    1.84
   1   4  15   37.51    1.93
   1   4  16    3.90    0.56
   1   4  16    4.79    0.65
   1   4  16    4.59    0.58
   1   4  17   28.98    1.44
   1   4  17   30.59    1.55
   1   4  17   30.41    1.46
   1   4  18    1.66    0.33
   1   4  19    3.05    0.33
  -1  -5  16   -0.12    0.27
  -1  -5  16    0.39    0.23
  -1  -5  16    0.03    0.25
  -1  -5  15    3.69    0.38
  -1  -5  15    4.71    0.55
  -1  -5  15    5.37    0.53
  -1  -5  15    4.01    0.48
  -1  -5  14    2.33    0.49
  -1  -5  14    1.44    0.35
  -1  -5  14    1.01    0.38
   1   5 -14    1.81    0.35
  -1  -5  14    1.68    0.46
   1   5 -13   17.52    1.09
  -1  -5  13   20.08    1.20
  -1  -5  13   20.09    1.23
  -1  -5  12   24.86    1.46
   1   5 -12   26.87    1.43
   1   5 -11    5.12    0.65
  -1  -5  11    4.26    0.68
  -1  -5  11    3.43    0.48
   1   5 -10   17.84    1.15
   1   5 -10   15.09    1.88
  -1  -5  10   18.03    1.08
  -1  -5  10   17.60    1.20
   1   5  -9   12.94    1.69
  -1  -5   9   13.76    0.91
  -1  -5   9   12.23    0.99
   1   5  -8   43.02    3.08
  -1  -5   8   46.75    2.12
  -1  -5   8   46.72    2.11
   1   5  -7    7.40    1.23
  -1  -5   7    8.50    0.68
  -1  -5   7    9.91    0.73
  -1  -5   6    4.22    0.50
  -1  -5   6    5.14    0.49
   1   5  -6    4.33    0.92
  -1  -5   6    4.74    0.69
   1   5  -5   39.98    2.58
   1   5  -5   41.59    2.13
  -1  -5   5   37.62    1.76
  -1  -5   5   38.64    1.69
  -1  -5   5   39.86    2.22
   1   5  -4  329.97   12.42
  -1  -5   4  337.90   12.62
   1   5  -4  324.29   12.92
   1   5  -3  374.67   14.05
  -1  -5   3  394.28   14.28
   1   5  -3  363.08   14.38
   1   5  -2  131.88    5.36
   1   5  -2  126.35    5.55
   1   5  -1 1212.88   43.25
   1   5   0  513.82   18.60
   1   5   0  502.04   18.03
   1   5   1  121.77    5.06
   1   5   1  121.49    4.75
   1   5   2  434.50   16.07
   1   5   2  439.44   15.93
   1   5   3   99.25    4.33
   1   5   3  100.16    4.23
   1   5   3  100.35    4.27
   1   5   3  104.72    4.22
   1   5   4    9.83    0.81
   1   5   4    9.59    0.93
   1   5   4    8.64    0.92
  -1  -5  -5    0.37    0.53
   1   5   5    0.28    0.42
   1   5   5    0.12    0.31
   1   5   5    0.54    0.42
   1   5   6   89.62    3.87
  -1  -5  -6   84.38    3.97
   1   5   7    2.27    0.52
   1   5   7    2.59    0.74
  -1  -5  -7    1.39    0.52
   1   5   8    7.03    1.09
  -1  -5  -8    7.45    0.86
   1   5   8    8.82    0.85
   1   5   9  318.80   12.30
   1   5   9  295.35   10.85
   1   5  10   27.33    1.36
   1   5  10   24.88    1.32
   1   5  10   28.39    2.32
   1   5  10   27.85    1.34
   1   5  10   25.57    1.41
   1   5  10   25.22    1.37
   1   5  10   25.28    1.38
   1   5  10   25.59    1.32
   1   5  10   26.18    1.37
   1   5  11   44.09    2.01
   1   5  11   45.11    1.93
   1   5  11   45.75    2.00
   1   5  11   42.59    3.08
   1   5  11   45.15    2.00
   1   5  11   43.40    2.05
   1   5  11   44.03    2.10
   1   5  11   38.03    1.98
   1   5  11   42.21    2.02
   1   5  12    0.94    0.43
   1   5  12    0.61    0.53
   1   5  12    0.64    0.80
   1   5  12    0.95    0.39
   1   5  12    0.60    0.48
   1   5  12    1.02    0.49
   1   5  12    0.93    0.45
   1   5  13   14.04    1.08
   1   5  13   15.05    0.97
   1   5  13   14.47    1.05
   1   5  13   14.14    0.99
   1   5  13   12.36    1.74
   1   5  13   14.98    0.96
   1   5  14    9.52    0.78
   1   5  14    7.60    0.79
   1   5  14    7.45    1.38
   1   5  14   10.84    0.92
   1   5  14    8.64    0.72
   1   5  14   10.81    0.87
   1   5  15   -0.05    0.36
   1   5  15    0.73    0.42
   1   5  15    0.37    0.47
   1   5  15   -0.05    0.46
   1   5  16   49.98    2.25
   1   5  16   49.24    2.26
   1   5  16   51.29    2.36
   1   5  17   18.34    1.03
   1   5  17   19.12    1.06
   1   5  18   15.47    0.83
   1   5  19   10.95    0.59
   1   5  19   10.48    0.58
  -1  -6  16    0.15    0.19
  -1  -6  15    9.85    0.70
  -1  -6  15    9.36    0.65
  -1  -6  14    1.74    0.44
  -1  -6  14    1.38    0.37
  -1  -6  14    1.79    0.44
   1   6 -14    1.32    0.32
  -1  -6  13    0.99    0.37
   1   6 -13    0.85    0.39
  -1  -6  12    0.27    0.37
   1   6 -12    0.25    0.38
   1   6 -11    5.01    0.65
  -1  -6  11    5.42    0.73
   1   6 -11    4.16    1.07
  -1  -6  11    4.89    0.54
  -1  -6  11    4.07    0.58
   1   6 -10    3.10    0.59
  -1  -6  10    3.24    0.50
   1   6 -10    4.33    1.16
   1   6  -9    0.54    0.43
   1   6  -9    0.67    0.77
  -1  -6   9   -0.05    0.38
  -1  -6   8    1.37    0.42
  -1  -6   8    0.83    0.37
   1   6  -8    1.27    0.77
  -1  -6   7    1.37    0.38
  -1  -6   7    0.95    0.41
  -1  -6   7    1.57    0.50
   1   6  -7    0.78    0.72
  -1  -6   6    8.62    0.68
  -1  -6   6   10.17    0.77
  -1  -6   6    8.27    1.02
   1   6  -6   10.01    1.39
   1   6  -5   38.01    2.23
  -1  -6   5   39.75    1.76
  -1  -6   5   38.40    1.85
   1   6  -5   41.57    2.78
  -1  -6   5   42.76    2.45
   1   6  -4   70.39    3.36
  -1  -6   4   77.48    3.63
  -1  -6   4   67.58    2.85
  -1  -6   4   66.51    2.73
   1   6  -4   73.11    3.88
  -1  -6   3 1459.67   51.57
   1   6  -3 1419.24   51.72
   1   6  -3 1431.35   51.31
   1   6  -2   23.74    1.66
   1   6  -1  167.05    6.86
   1   6   0   29.84    1.91
   1   6   0   28.54    1.40
   1   6   1  165.97    6.90
   1   6   1  165.67    6.45
   1   6   1  177.42    6.94
   1   6   2   59.00    2.74
   1   6   2   61.37    2.97
   1   6   3   13.29    1.19
   1   6   3   13.51    1.06
   1   6   3   14.28    1.10
   1   6   3   15.25    1.18
   1   6   4   86.65    3.93
   1   6   4   84.18    3.69
   1   6   4   88.48    3.99
   1   6   5   47.45    2.56
   1   6   5   41.95    2.18
   1   6   5   50.25    2.55
   1   6   6  299.11   11.80
  -1  -6  -6  290.21   11.77
   1   6   6  312.41   11.61
   1   6   7   49.61    2.67
  -1  -6  -7   53.17    2.88
   1   6   8   69.43    3.27
  -1  -6  -8   63.75    3.39
   1   6   9  124.43    4.91
   1   6   9  137.00    6.24
   1   6   9  129.27    4.92
   1   6   9  128.22    4.97
   1   6   9  126.22    4.93
   1   6   9  127.45    4.89
   1   6   9  125.66    4.88
   1   6  10   14.83    0.96
   1   6  10   14.89    0.97
   1   6  10   14.10    0.90
   1   6  10   15.47    0.99
   1   6  10   14.47    1.73
   1   6  10   15.28    1.03
   1   6  10   12.47    0.95
   1   6  10   15.30    0.99
   1   6  10   14.54    0.93
   1   6  10   14.95    0.98
   1   6  10   13.27    0.94
   1   6  11    2.88    0.51
   1   6  11    1.13    0.47
   1   6  11    2.31    0.44
   1   6  11    2.71    0.55
   1   6  11    2.41    0.52
   1   6  11    1.88    0.91
   1   6  11    1.69    0.53
   1   6  11    2.90    0.59
   1   6  11    3.46    0.59
   1   6  11    1.42    0.43
   1   6  11    2.53    0.54
   1   6  12  115.97    4.47
   1   6  12  112.35    4.42
   1   6  12  108.21    4.32
   1   6  12  114.45    4.47
   1   6  12  115.00    6.02
   1   6  12  105.40    4.51
   1   6  12  110.95    4.41
   1   6  12  105.99    4.47
   1   6  13    0.54    0.47
   1   6  13    0.53    0.42
   1   6  13    0.38    0.44
   1   6  13    0.82    0.43
   1   6  13    0.80    0.49
   1   6  13    0.61    0.45
   1   6  13    0.46    0.76
   1   6  14   37.06    1.96
   1   6  14   43.75    2.08
   1   6  14   38.30    1.94
   1   6  14   37.37    3.08
   1   6  14   40.51    1.94
   1   6  15    4.57    0.67
   1   6  15    5.73    0.65
   1   6  15    4.30    0.59
   1   6  15    4.61    0.58
   1   6  16    1.65    0.42
   1   6  16    1.62    0.40
   1   6  17    0.63    0.37
   1   6  18   -0.12    0.31
   1   6  18    0.74    0.29
   1   6  18    0.44    0.30
   1   6  19    0.47    0.20
   1   6  19    0.42    0.19
  -1  -7  15    1.46    0.30
  -1  -7  15    1.27    0.28
   1   7 -14    0.16    0.24
  -1  -7  14    0.79    0.34
  -1  -7  14    0.50    0.26
  -1  -7  14    0.54    0.35
   1   7 -13    3.92    0.50
  -1  -7  13    4.37    0.58
  -1  -7  13    3.49    0.47
  -1  -7  12   -0.10    0.34
   1   7 -12    0.24    0.42
  -1  -7  11    0.16    0.32
   1   7 -11   -0.27    0.43
  -1  -7  11    0.19    0.27
   1   7 -10   55.43    2.48
  -1  -7  10   53.10    2.41
  -1  -7   9    0.39    0.39
  -1  -7   9    0.71    0.54
   1   7  -9    1.08    0.49
   1   7  -9    0.97    0.77
  -1  -7   8    4.49    0.63
   1   7  -8    2.67    0.59
  -1  -7   8    4.19    0.68
  -1  -7   8    4.10    0.56
  -1  -7   7   68.31    3.06
   1   7  -7   69.00    3.00
   1   7  -7   77.74    4.48
  -1  -7   7   68.20    2.93
  -1  -7   7   71.53    3.05
  -1  -7   6    0.13    0.54
   1   7  -6    0.05    0.37
  -1  -7   6    0.70    0.42
  -1  -7   6    0.39    0.33
   1   7  -6    0.61    0.90
  -1  -7   5   32.14    2.23
   1   7  -5   29.16    1.47
   1   7  -5   33.40    2.55
   1   7  -5   30.34    2.04
  -1  -7   5   29.43    1.57
  -1  -7   5   27.46    1.41
  -1  -7   4    3.90    0.89
   1   7  -4    3.37    0.75
  -1  -7   4    2.98    0.50
  -1  -7   4    3.33    0.42
   1   7  -4    4.08    0.99
   1   7  -3   11.64    1.45
  -1  -7   3   15.11    1.50
   1   7  -3   14.86    1.36
   1   7  -2   52.24    2.16
   1   7  -2   54.13    2.93
   1   7  -1   45.75    1.97
   1   7  -1   47.92    2.73
   1   7   0   28.47    1.31
   1   7   0   31.15    2.09
   1   7   0   28.17    1.98
   1   7   1  122.74    5.19
   1   7   1  106.85    4.26
   1   7   1  118.72    4.59
   1   7   1  119.24    5.18
   1   7   2  305.88   11.55
   1   7   2  290.82   11.15
   1   7   3   69.56    3.41
   1   7   3   68.72    2.78
   1   7   3   74.05    3.37
   1   7   3   76.15    3.38
   1   7   4  222.69    8.48
   1   7   4  196.92    7.45
   1   7   4  207.15    7.99
   1   7   4  215.70    8.26
   1   7   5   92.41    4.13
   1   7   5   80.16    3.20
   1   7   5   82.23    3.58
   1   7   5   86.24    4.09
  -1  -7  -6    2.54    0.87
   1   7   6    1.94    0.63
   1   7   6    1.38    0.66
   1   7   7    1.90    0.71
  -1  -7  -7    2.41    0.78
   1   7   7    2.42    0.72
   1   7   8   12.31    0.79
   1   7   8   11.72    0.78
   1   7   8    9.49    0.76
   1   7   8   10.20    1.35
  -1  -7  -8   11.56    1.34
   1   7   8   12.68    1.28
   1   7   8   10.42    0.78
   1   7   8   11.13    0.78
   1   7   9    0.17    0.33
   1   7   9    0.18    0.36
   1   7   9    0.04    0.36
   1   7   9    0.60    0.37
   1   7   9    0.42    0.48
   1   7   9    0.36    0.36
   1   7   9    0.04    0.37
   1   7   9    0.04    0.38
   1   7  10   26.81    1.42
   1   7  10   27.73    1.37
   1   7  10   21.82    2.22
   1   7  10   26.65    1.38
   1   7  10   26.66    1.41
   1   7  10   26.34    1.43
   1   7  10   22.52    1.35
   1   7  10   22.80    1.33
   1   7  11   19.33    1.14
   1   7  11   19.41    1.19
   1   7  11   20.57    1.21
   1   7  11   19.69    2.17
   1   7  11   19.30    1.17
   1   7  11   18.26    1.21
   1   7  11   17.25    1.18
   1   7  11   18.87    1.17
   1   7  12   64.45    2.77
   1   7  12   68.31    2.88
   1   7  12   65.07    2.88
   1   7  12   66.24    2.88
   1   7  12   70.70    4.37
   1   7  12   64.08    2.83
   1   7  12   65.19    2.90
   1   7  12   63.92    2.86
   1   7  13   48.48    2.28
   1   7  13   48.94    2.23
   1   7  13   46.01    2.13
   1   7  13   49.80    2.28
   1   7  13   50.24    3.62
   1   7  13   48.57    2.30
   1   7  14    1.34    0.42
   1   7  14    1.68    0.49
   1   7  14    1.85    0.48
   1   7  14    1.44    0.47
   1   7  15    7.26    0.75
   1   7  15    7.64    0.72
   1   7  15    7.39    0.73
   1   7  16    1.12    0.42
   1   7  16    0.40    0.32
   1   7  16    0.88    0.38
   1   7  17    6.63    0.60
   1   7  17    6.59    0.62
   1   7  17    5.70    0.56
   1   7  18    9.99    0.64
   1   7  18    9.65    0.64
   1   7  18   10.59    0.63
   1   7  19   -0.05    0.14
  -1  -8  15    5.37    0.38
   1   8 -14    0.06    0.19
  -1  -8  14   -0.03    0.27
  -1  -8  13    1.37    0.31
   1   8 -13    2.29    0.39
  -1  -8  12    1.72    0.38
   1   8 -12    2.30    0.49
  -1  -8  11    0.14    0.29
   1   8 -11    0.46    0.43
  -1  -8  10    8.94    0.87
  -1  -8  10    9.02    0.75
   1   8 -10    8.95    0.83
   1   8 -10    6.53    1.32
  -1  -8   9  103.50    4.23
  -1  -8   9   96.89    4.11
   1   8  -9  102.90    4.15
   1   8  -9   90.88    5.63
  -1  -8   8    8.55    0.90
  -1  -8   8   10.21    0.89
  -1  -8   8   12.32    0.87
   1   8  -8    9.08    0.88
   1   8  -8    9.30    1.66
  -1  -8   7   15.75    1.17
   1   8  -7   15.43    1.10
  -1  -8   7   16.33    1.02
  -1  -8   7   14.80    1.11
   1   8  -7   13.56    1.93
   1   8  -6   76.43    3.23
   1   8  -6   80.52    4.73
  -1  -8   6   74.29    3.15
  -1  -8   6   75.68    3.31
  -1  -8   5   41.05    2.83
   1   8  -5   42.28    2.67
  -1  -8   5   44.27    1.95
  -1  -8   5   39.39    2.09
  -1  -8   4    4.30    1.08
   1   8  -4    7.14    0.66
   1   8  -4    7.03    1.14
  -1  -8   4    5.97    0.71
  -1  -8   4    6.27    0.58
   1   8  -4    7.06    1.33
  -1  -8   3   60.06    3.56
   1   8  -3   57.89    3.31
   1   8  -2  158.83    6.90
   1   8  -2  153.32    7.15
   1   8  -1  135.92    5.86
   1   8  -1  137.05    6.06
   1   8  -1  121.14    4.77
   1   8   0    4.16    0.91
   1   8   0    4.57    0.94
   1   8   0    3.55    0.43
   1   8   1   13.47    1.42
   1   8   1   14.88    1.44
   1   8   1   12.08    0.78
   1   8   2   34.33    1.91
   1   8   2   38.00    2.40
   1   8   2   35.03    2.25
   1   8   2   32.55    1.53
   1   8   3   60.79    2.97
   1   8   3   64.21    3.04
   1   8   3   65.10    3.22
   1   8   3   54.04    2.38
   1   8   4    2.02    0.47
   1   8   4    2.39    0.36
   1   8   4    2.96    0.86
   1   8   4    2.07    0.58
   1   8   5   33.24    1.55
   1   8   5   40.04    2.38
   1   8   5   35.90    2.39
   1   8   6   18.64    1.63
  -1  -8  -6   14.51    1.63
   1   8   6   16.16    1.55
   1   8   7    7.52    0.71
   1   8   7    7.28    0.66
   1   8   7    9.75    0.70
   1   8   7    6.17    1.06
   1   8   7    9.84    1.32
  -1  -8  -7    9.64    1.36
   1   8   7    8.03    0.68
   1   8   8    3.89    0.92
  -1  -8  -8    5.33    1.08
   1   8   8    5.93    0.62
   1   8   8    7.27    0.69
   1   8   8    7.26    0.65
   1   8   8    6.39    0.63
   1   8   8    6.36    0.64
   1   8   8    5.00    0.98
   1   8   8    5.73    0.61
   1   8   8    5.94    0.58
   1   8   8    5.89    0.63
   1   8   8    6.47    0.63
   1   8   8    6.38    0.63
   1   8   9    1.56    0.81
   1   8   9    1.26    0.41
   1   8   9    1.85    0.46
   1   8   9    1.88    0.47
   1   8   9    1.33    0.43
   1   8   9    2.05    0.49
   1   8   9    2.17    0.69
   1   8   9    1.97    0.49
   1   8   9    1.54    0.47
   1   8   9    1.63    0.47
   1   8  10   14.67    1.00
   1   8  10   16.45    1.08
   1   8  10   13.87    1.04
   1   8  10   14.15    0.96
   1   8  10   16.94    1.02
   1   8  10   15.54    1.04
   1   8  10   15.85    1.06
   1   8  10   14.45    1.01
   1   8  10   14.21    1.03
   1   8  11   78.46    3.21
   1   8  11   75.74    3.25
   1   8  11   76.35    3.24
   1   8  11   74.09    3.19
   1   8  11   74.20    3.24
   1   8  12    2.82    0.56
   1   8  12    2.04    0.55
   1   8  12    3.31    1.03
   1   8  12    2.05    0.57
   1   8  12    2.24    0.49
   1   8  13    7.34    0.74
   1   8  13    6.77    0.73
   1   8  13    7.32    0.69
   1   8  13    6.66    1.40
   1   8  13    7.36    0.78
   1   8  13    7.40    0.79
   1   8  14   14.51    1.01
   1   8  14   16.45    1.15
   1   8  14   16.31    1.12
   1   8  14   16.94    1.07
   1   8  14   18.36    1.14
   1   8  15    0.65    0.44
   1   8  15    0.43    0.45
   1   8  15    0.36    0.37
   1   8  15    0.74    0.47
   1   8  16   36.60    1.78
   1   8  16   36.07    1.78
   1   8  16   34.97    1.71
   1   8  16   37.28    1.68
   1   8  16   39.54    1.77
   1   8  17    0.39    0.34
   1   8  17    0.61    0.32
   1   8  18   -0.10    0.23
   1   8  18    0.21    0.23
  -1  -9  13   -0.06    0.27
   1   9 -13    0.13    0.23
  -1  -9  12    0.96    0.28
   1   9 -12    1.00    0.36
  -1  -9  11    0.80    0.31
   1   9 -11    0.69    0.41
  -1  -9  10   24.67    1.35
  -1  -9  10   25.69    1.39
   1   9 -10   28.82    1.50
  -1  -9  10   27.18    1.55
   1   9  -9  118.08    4.75
  -1  -9   9  119.18    4.82
  -1  -9   9  117.04    4.72
   1   9  -9  110.52    6.34
   1   9  -8   55.24    2.56
  -1  -9   8   55.40    2.64
  -1  -9   8   58.63    2.61
  -1  -9   8   54.41    2.46
   1   9  -8   50.95    3.93
   1   9  -7   47.38    2.19
  -1  -9   7   39.88    2.18
  -1  -9   7   44.32    2.22
  -1  -9   7   45.62    2.08
   1   9  -7   42.03    3.44
   1   9  -6   40.37    2.02
  -1  -9   6   40.91    1.91
  -1  -9   6   41.20    2.10
   1   9  -6   42.13    3.36
  -1  -9   6   38.06    2.03
  -1  -9   5   14.19    1.11
  -1  -9   5   15.13    0.95
   1   9  -5   13.24    1.83
  -1  -9   5   13.19    1.64
   1   9  -4   64.67    2.69
   1   9  -4   61.62    3.57
  -1  -9   4   58.47    3.76
  -1  -9   4   59.10    2.57
  -1  -9   4   59.27    2.79
  -1  -9   3    1.94    1.02
   1   9  -3    1.48    0.44
   1   9  -3    2.42    0.87
  -1  -9   3    1.88    0.38
   1   9  -3    1.59    0.38
   1   9  -2  100.48    4.88
   1   9  -2   90.25    3.64
   1   9  -2   90.29    3.68
   1   9  -2   97.69    5.12
  -1  -9   2   93.42    5.08
   1   9  -1    6.09    0.61
   1   9  -1    7.04    1.21
   1   9  -1    6.47    1.22
   1   9   0   15.74    0.94
   1   9   0   14.34    0.91
   1   9   0   17.64    1.72
   1   9   0   18.94    1.84
   1   9   1   19.20    1.08
   1   9   1   19.68    1.84
   1   9   2   64.59    2.73
   1   9   2   70.03    3.82
   1   9   2   66.81    3.66
   1   9   3   59.36    3.04
   1   9   3   59.11    3.10
   1   9   3   60.94    3.34
   1   9   4   42.64    2.75
   1   9   4   36.94    1.74
   1   9   4   38.74    1.76
   1   9   4   37.06    2.33
   1   9   5    0.29    0.33
   1   9   5    0.90    0.42
   1   9   5   -0.14    0.48
  -1  -9  -5   -0.20    0.84
   1   9   5    0.16    0.75
   1   9   5    0.60    0.38
   1   9   5    0.35    0.34
   1   9   6   21.67    1.21
   1   9   6   22.94    1.24
   1   9   6   25.10    1.30
   1   9   6   22.84    1.31
   1   9   6   23.10    1.29
   1   9   6   25.23    2.13
   1   9   6   26.65    2.08
  -1  -9  -6   24.58    2.28
   1   9   6   25.52    1.30
   1   9   6   24.13    1.21
   1   9   7   40.55    1.83
   1   9   7   39.74    1.89
   1   9   7   40.79    1.88
   1   9   7   38.42    1.84
   1   9   7   38.32    1.92
   1   9   7   43.17    2.82
   1   9   7   41.13    1.90
   1   9   7   39.93    2.78
  -1  -9  -7   40.20    2.97
   1   9   7   41.79    1.90
   1   9   7   38.21    1.82
   1   9   7   37.79    1.78
   1   9   8   69.09    2.85
   1   9   8   69.34    2.94
   1   9   8   68.82    3.87
   1   9   8   69.64    2.94
   1   9   8   72.34    3.03
   1   9   8   70.31    2.96
  -1  -9  -8   66.85    4.14
   1   9   8   72.66    4.16
   1   9   8   67.31    2.95
   1   9   8   70.59    2.92
   1   9   8   70.25    2.92
   1   9   8   66.19    2.82
   1   9   9   11.88    0.90
   1   9   9   12.16    0.92
   1   9   9   11.27    0.86
   1   9   9   11.56    0.96
   1   9   9   11.72    0.89
   1   9   9   14.56    1.74
   1   9   9   10.25    1.35
   1   9   9   11.10    0.86
   1   9   9   11.43    0.91
   1   9   9   10.65    0.80
   1   9   9   12.30    0.89
   1   9  10  115.03    4.56
   1   9  10  114.83    4.59
   1   9  10  107.67    4.61
   1   9  10  110.27    4.55
   1   9  10  112.61    4.50
   1   9  10  115.74    4.62
   1   9  10  116.88    6.08
   1   9  10  114.38    4.56
   1   9  10  113.97    4.57
   1   9  10  117.95    4.58
   1   9  11   58.67    2.56
   1   9  11   57.82    2.63
   1   9  11   56.84    2.59
   1   9  11   54.92    2.52
   1   9  11   54.96    2.44
   1   9  11   54.95    2.58
   1   9  11   53.64    3.82
   1   9  11   54.95    2.53
   1   9  11   57.20    2.58
   1   9  12  533.98   19.51
   1   9  12  519.02   19.45
   1   9  12  547.51   19.43
   1   9  12  539.91   19.39
   1   9  12  549.19   19.46
   1   9  13   38.74    1.94
   1   9  13   36.50    1.82
   1   9  13   37.57    1.80
   1   9  13   35.62    1.84
   1   9  14   56.19    2.48
   1   9  14   54.08    2.50
   1   9  14   54.87    2.47
   1   9  14   52.26    2.39
   1   9  14   54.10    2.41
   1   9  15    1.79    0.50
   1   9  15    1.34    0.47
   1   9  15    2.63    0.52
   1   9  15    2.41    0.44
   1   9  16    2.06    0.44
   1   9  16    1.52    0.45
   1   9  16    1.82    0.41
   1   9  17    7.25    0.56
   1   9  17    6.88    0.55
   1   9  18    2.63    0.27
  -1 -10  13    0.45    0.23
   1  10 -13    0.20    0.18
  -1 -10  12    1.03    0.34
   1  10 -12    0.79    0.29
   1  10 -11   -0.23    0.35
   1  10 -10    1.60    0.46
  -1 -10  10    1.66    0.34
  -1 -10  10    2.63    0.54
  -1 -10   9    4.82    0.68
   1  10  -9    4.93    0.66
  -1 -10   9    5.18    0.62
   1  10  -8   88.20    3.69
  -1 -10   8   85.69    3.70
  -1 -10   8   88.82    3.76
  -1 -10   7    4.16    0.66
   1  10  -7    3.74    0.64
  -1 -10   7    3.23    0.65
   1  10  -7    3.43    1.05
  -1 -10   7    3.92    0.52
  -1 -10   6   76.08    3.37
   1  10  -6   80.09    4.99
  -1 -10   6   78.46    3.42
  -1 -10   6   74.19    3.16
  -1 -10   5   18.26    1.10
  -1 -10   5   18.12    1.34
  -1 -10   4   96.44    5.28
   1  10  -4   95.61    3.76
   1  10  -4   87.18    4.85
   1  10  -4   92.69    3.87
   1  10  -3    1.43    0.47
   1  10  -3    0.37    0.74
   1  10  -3    1.39    0.90
   1  10  -3    0.41    0.41
  -1 -10   3   -0.22    0.87
  -1 -10   2   -0.22    1.00
   1  10  -2    0.29    0.39
   1  10  -2   -0.19    0.80
   1  10  -2    1.53    0.80
   1  10  -2    0.09    0.39
  -1 -10   2    0.20    0.54
   1  10  -1   30.81    2.57
   1  10  -1   28.65    1.46
   1  10  -1   27.23    2.38
  -1 -10   1   30.50    2.72
   1  10  -1   27.89    1.46
   1  10   0    1.29    0.96
   1  10   0    2.27    0.43
   1  10   0    1.77    0.48
  -1 -10   0    1.78    0.99
   1  10   0    3.07    0.93
   1  10   1    5.56    1.11
   1  10   1    5.90    0.62
   1  10   1    4.37    0.51
   1  10   2   59.08    3.60
   1  10   2   50.38    2.31
   1  10   2   52.47    2.26
   1  10   2   58.32    3.39
   1  10   3   67.19    2.74
   1  10   3   59.10    3.56
   1  10   4    0.92    0.85
   1  10   4    0.60    0.40
   1  10   4    1.77    0.45
  -1 -10  -4    2.49    1.17
   1  10   5    3.89    0.49
   1  10   5    6.30    1.24
   1  10   5    4.42    0.55
   1  10   5    4.93    0.60
   1  10   5    5.14    0.58
  -1 -10  -5    5.24    1.33
   1  10   6    1.25    0.37
   1  10   6    1.00    0.38
   1  10   6    1.46    0.50
   1  10   6    1.15    0.44
   1  10   6    0.97    0.43
   1  10   6    0.56    0.75
  -1 -10  -6    0.69    0.86
   1  10   6    0.48    0.59
   1  10   6    0.62    0.42
   1  10   7   20.28    2.01
   1  10   7   23.11    1.25
   1  10   7   23.06    1.31
   1  10   7   22.03    1.29
   1  10   7   21.07    1.25
   1  10   7   23.48    1.36
   1  10   7   20.60    1.26
   1  10   7   22.05    1.22
   1  10   7   23.27    1.22
   1  10   7   20.53    2.00
  -1 -10  -7   18.85    2.20
   1  10   8    1.24    0.48
   1  10   8    1.10    0.42
   1  10   8    1.10    0.47
   1  10   8    1.27    0.50
   1  10   8    1.92    0.58
   1  10   8    1.27    0.52
   1  10   8    1.24    0.79
   1  10   8    1.24    0.46
   1  10   8    1.02    0.43
   1  10   8    0.98    0.79
  -1 -10  -8    0.44    0.88
   1  10   9  140.73    6.69
   1  10   9  141.80    5.48
   1  10   9  148.01    5.64
   1  10   9  153.33    5.73
   1  10   9  146.76    5.65
   1  10   9  138.51    5.60
   1  10   9  144.84    5.59
   1  10   9  145.76    5.64
   1  10   9  139.13    5.58
   1  10   9  137.33    7.03
   1  10  10   58.28    2.67
   1  10  10   62.18    2.73
   1  10  10   60.09    2.75
   1  10  10   65.47    2.76
   1  10  10   61.45    2.65
   1  10  10   59.91    2.75
   1  10  10   57.67    2.65
   1  10  10   58.65    2.70
   1  10  10   58.63    2.66
   1  10  10   62.33    4.01
   1  10  11   16.19    1.15
   1  10  11   16.54    1.12
   1  10  11   14.69    1.05
   1  10  11   14.51    1.00
   1  10  11   16.06    1.15
   1  10  11   14.98    1.06
   1  10  11   14.73    1.08
   1  10  11   14.37    1.04
   1  10  12   -0.42    0.51
   1  10  12    0.17    0.47
   1  10  12    0.26    0.42
   1  10  12   -0.21    0.42
   1  10  12    0.23    0.49
   1  10  12    0.83    0.52
   1  10  13   17.87    1.17
   1  10  13   15.28    1.09
   1  10  13   17.04    1.06
   1  10  13   15.12    1.07
   1  10  13   16.68    1.05
   1  10  14    8.85    0.78
   1  10  14    7.29    0.70
   1  10  14    8.00    0.68
   1  10  15    8.90    0.73
   1  10  15    8.16    0.73
   1  10  16   11.97    0.77
   1  10  16   10.93    0.75
   1  10  16   12.00    0.76
   1  10  17    0.34    0.23
   1  10  17    0.14    0.21
  -1 -11  12    8.85    0.54
   1  11 -12    7.90    0.49
   1  11 -11    0.03    0.28
   1  11 -10    8.12    0.69
  -1 -11   9    2.72    0.53
  -1 -11   9    2.92    0.45
   1  11  -9    2.97    0.53
   1  11  -8    8.01    0.77
  -1 -11   8    8.51    0.82
  -1 -11   8    7.28    0.72
   1  11  -7   23.58    1.41
  -1 -11   7   24.93    1.48
  -1 -11   7   26.81    1.51
  -1 -11   6    0.13    0.47
   1  11  -6    0.26    0.77
  -1 -11   6   -0.07    0.44
   1  11  -5   11.73    0.95
  -1 -11   5   11.28    1.01
  -1 -11   5   11.39    1.00
   1  11  -4   11.70    0.87
  -1 -11   4   10.08    1.63
   1  11  -4   12.39    0.95
   1  11  -4   12.92    1.92
   1  11  -3  435.61   17.45
   1  11  -3  436.46   15.88
   1  11  -3  438.01   18.04
  -1 -11   3  407.95   17.72
   1  11  -3  450.01   15.97
   1  11  -2   37.54    2.99
   1  11  -2   42.85    1.99
   1  11  -2   41.85    1.98
   1  11  -2   43.07    3.29
  -1 -11   2   33.55    3.11
  -1 -11   2   39.44    2.16
   1  11  -1  127.21    5.02
   1  11  -1  126.80    6.46
  -1 -11   1  128.65    6.79
   1  11  -1  126.23    4.99
   1  11  -1  131.77    6.67
   1  11   0  153.83    5.86
   1  11   0  158.53    7.41
   1  11   0  148.54    7.33
  -1 -11   0  147.58    7.63
   1  11   0  147.66    5.77
   1  11   1    3.18    0.57
   1  11   1    2.73    0.56
   1  11   1    2.20    0.80
  -1 -11  -1    2.52    1.23
   1  11   1    2.31    0.99
   1  11   1    2.64    0.44
   1  11   2   38.24    3.01
   1  11   2   38.35    1.90
   1  11   2   40.80    2.95
   1  11   2   38.34    1.82
   1  11   2   39.99    1.79
  -1 -11  -2   38.57    3.24
  -1 -11  -3  116.41    6.38
   1  11   3  114.14    4.51
   1  11   4   13.58    0.99
   1  11   4   13.67    0.96
   1  11   4   12.81    0.95
   1  11   4   14.47    1.89
  -1 -11  -4   12.57    2.01
   1  11   5   22.01    1.20
   1  11   5   21.39    1.28
  -1 -11  -5   19.05    2.41
   1  11   5   22.37    2.24
   1  11   5   20.00    1.25
   1  11   6   48.88    3.51
   1  11   6   51.59    2.30
   1  11   6   51.02    2.25
   1  11   6   48.20    2.31
   1  11   6   51.29    2.15
   1  11   6   47.26    2.16
  -1 -11  -6   43.56    3.62
   1  11   7   76.45    3.09
   1  11   7   66.30    4.24
   1  11   7   75.91    3.10
   1  11   7   74.98    3.15
   1  11   7   72.92    3.16
   1  11   7   69.32    2.97
   1  11   7   71.00    3.01
   1  11   8   36.53    1.73
   1  11   8   30.51    2.65
   1  11   8   34.46    1.82
   1  11   8   34.46    1.77
   1  11   8   33.77    1.80
   1  11   8   34.70    1.79
   1  11   8   36.00    1.70
   1  11   8   35.13    1.71
  -1 -11  -8   30.55    2.89
   1  11   9   16.98    1.12
   1  11   9   17.05    1.08
   1  11   9   17.48    1.09
   1  11   9   15.00    1.09
   1  11   9   15.36    1.01
   1  11  10   44.38    2.07
   1  11  10   44.99    2.15
   1  11  10   43.97    2.13
   1  11  10   43.20    2.14
   1  11  10   43.26    2.10
   1  11  10   41.83    2.03
   1  11  11   59.80    2.65
   1  11  11   56.84    2.58
   1  11  11   53.63    2.45
   1  11  11   57.05    2.58
   1  11  11   54.83    2.59
   1  11  11   57.18    2.56
   1  11  11   55.96    2.50
   1  11  12   12.91    0.98
   1  11  12   12.75    1.00
   1  11  12   13.58    1.04
   1  11  12   12.98    1.01
   1  11  12   15.90    1.05
   1  11  13    1.50    0.49
   1  11  13    0.68    0.42
   1  11  13    0.88    0.48
   1  11  13    1.32    0.51
   1  11  13    1.15    0.49
   1  11  14   46.57    2.12
   1  11  14   46.24    2.11
   1  11  14   45.31    2.07
   1  11  15    0.34    0.34
   1  11  16    1.62    0.33
  -1 -12  11   43.79    1.75
   1  12 -11   42.96    1.74
   1  12 -10    1.21    0.34
   1  12  -9    1.28    0.39
  -1 -12   9    0.59    0.36
  -1 -12   8   11.06    0.81
  -1 -12   8   11.65    0.86
   1  12  -8   12.04    0.86
  -1 -12   7    0.10    0.41
  -1 -12   7    0.06    0.36
  -1 -12   6   18.21    1.23
  -1 -12   6   19.27    1.22
  -1 -12   5    4.15    0.66
   1  12  -5    4.95    0.65
  -1 -12   5    3.91    0.67
   1  12  -4    7.90    0.71
  -1 -12   4   10.15    0.87
   1  12  -4   10.72    0.87
   1  12  -4    7.24    1.45
  -1 -12   3    9.51    1.68
   1  12  -3   10.23    1.70
   1  12  -3   13.83    0.93
   1  12  -3   12.01    0.94
  -1 -12   2   60.76    4.44
   1  12  -2   66.17    4.47
   1  12  -2   72.06    2.98
  -1 -12   2   65.25    3.17
   1  12  -2   67.85    4.27
   1  12  -2   67.72    2.94
   1  12  -1    5.16    0.68
  -1 -12   1    4.00    1.28
   1  12  -1    4.06    1.17
   1  12  -1    4.29    0.59
   1  12  -1    5.34    1.30
  -1 -12   1    4.88    0.79
   1  12   0   44.88    3.40
   1  12   0   48.72    2.17
   1  12   0   47.93    2.24
   1  12   0   45.59    3.43
  -1 -12   0   37.52    3.51
  -1 -12   0   47.03    2.40
   1  12   1   99.64    5.48
   1  12   1  101.31    4.14
   1  12   1  105.18    5.70
  -1 -12  -1  100.22    5.95
   1  12   1   99.09    4.01
   1  12   2  126.58    4.89
   1  12   2  115.33    6.33
   1  12   2  115.75    6.07
   1  12   2  118.86    4.73
   1  12   2  122.78    4.71
  -1 -12  -3   56.09    4.04
   1  12   3   44.39    2.11
   1  12   4    2.29    1.10
   1  12   4    3.43    0.62
   1  12   4    1.67    0.50
  -1 -12  -4    0.84    1.09
   1  12   5   38.08    1.90
  -1 -12  -5   31.77    3.22
   1  12   5   38.66    1.93
   1  12   5   40.49    3.18
   1  12   6    0.27    0.40
   1  12   6    0.60    0.49
   1  12   6    0.05    0.41
   1  12   6    0.30    0.49
   1  12   6    0.16    0.33
   1  12   6    0.45    0.79
  -1 -12  -6    2.22    1.12
   1  12   7    2.99    0.51
   1  12   7    3.38    0.58
   1  12   7    3.22    0.62
   1  12   7    3.40    0.57
   1  12   7    3.58    0.48
   1  12   7    3.66    1.05
  -1 -12  -7    3.78    1.25
   1  12   8  122.12    4.80
   1  12   8  118.01    4.77
   1  12   8  117.03    4.63
   1  12   8  121.11    4.72
   1  12   8  120.73    4.69
   1  12   9    4.41    0.67
   1  12   9    6.47    0.75
   1  12   9    5.82    0.60
   1  12   9    6.33    0.72
   1  12   9    5.29    0.73
   1  12   9    5.57    0.61
   1  12  10    3.06    0.48
   1  12  10    3.58    0.62
   1  12  10    2.75    0.51
   1  12  11    1.20    0.41
   1  12  11    1.20    0.49
   1  12  11    1.64    0.54
   1  12  11    0.96    0.51
   1  12  11    0.81    0.39
   1  12  12   16.00    1.06
   1  12  12   13.78    1.02
   1  12  12   14.54    1.00
   1  12  13    4.11    0.54
   1  12  13    4.08    0.57
   1  12  13    4.51    0.58
   1  12  14   -0.07    0.31
   1  12  14   -0.04    0.38
   1  12  14   -0.04    0.32
   1  12  15    8.54    0.63
  -1 -13  10    0.10    0.16
   1  13 -10    0.22    0.18
   1  13  -9    3.42    0.39
  -1 -13   8    3.60    0.45
  -1 -13   7    3.87    0.51
  -1 -13   7    4.32    0.52
  -1 -13   6    1.34    0.42
  -1 -13   6    1.22    0.40
   1  13  -6    1.36    0.42
  -1 -13   5    4.10    0.59
   1  13  -5    4.53    0.60
  -1 -13   5    4.80    0.67
   1  13  -4   15.21    0.93
   1  13  -4   16.75    1.07
  -1 -13   4   14.91    1.06
   1  13  -3    9.27    0.75
  -1 -13   3    8.25    0.80
   1  13  -3    9.07    0.77
   1  13  -2   25.04    1.37
  -1 -13   2   24.81    1.55
   1  13  -2   22.83    1.34
   1  13  -1    0.27    0.42
  -1 -13   1    0.97    0.55
   1  13  -1    0.50    0.37
  -1 -13   1    0.27    0.86
   1  13  -1    0.70    0.69
   1  13   0   60.56    2.60
  -1 -13   0   59.31    2.85
   1  13   0   62.81    4.11
   1  13   0   63.87    2.73
  -1 -13   0   53.50    4.18
   1  13   1   13.23    1.70
  -1 -13  -1   16.01    1.23
   1  13   1   15.74    0.98
  -1 -13  -1   15.13    2.21
   1  13   1   16.43    1.15
   1  13   1   19.62    2.19
   1  13   2    1.11    0.34
   1  13   2    1.68    0.92
   1  13   2    2.61    0.48
   1  13   2    2.03    0.58
   1  13   3   36.02    1.87
   1  13   3   37.44    3.10
   1  13   3   35.01    1.75
  -1 -13  -3   38.94    3.46
   1  13   4    1.43    0.92
  -1 -13  -4    3.24    1.33
   1  13   4    1.92    0.53
   1  13   5    2.54    0.56
   1  13   5    2.56    0.56
   1  13   5    4.22    1.16
   1  13   5    3.29    0.61
  -1 -13  -5    2.33    1.04
   1  13   6    0.47    0.37
   1  13   6    0.27    0.49
   1  13   6    1.10    0.49
   1  13   6    1.59    0.97
   1  13   6    0.30    0.42
  -1 -13  -6    0.57    0.98
   1  13   7  118.33    4.62
   1  13   7  120.59    4.75
   1  13   7  118.71    4.77
   1  13   7  119.33    4.70
   1  13   8   23.71    1.39
   1  13   8   21.82    1.34
   1  13   8   22.70    1.28
   1  13   8   22.14    1.27
   1  13   9   30.26    1.58
   1  13   9   32.27    1.66
   1  13   9   28.78    1.62
   1  13   9   28.79    1.53
   1  13   9   28.48    1.46
   1  13  10   24.31    1.34
   1  13  10   21.48    1.27
   1  13  10   26.55    1.45
   1  13  10   22.33    1.37
   1  13  11    4.60    0.61
   1  13  12   36.24    1.74
   1  13  12   36.41    1.75
   1  13  12   37.20    1.78
   1  13  13   30.77    1.49
   1  13  13   31.14    1.51
   1  13  13   31.52    1.48
   1  13  14    1.56    0.36
   1  13  14    1.76    0.35
   1  14  -7   -0.03    0.28
  -1 -14   7   -0.18    0.23
  -1 -14   6    0.04    0.27
   1  14  -6    0.24    0.31
  -1 -14   6    0.17    0.28
  -1 -14   5    0.82    0.36
   1  14  -5    1.68    0.41
  -1 -14   5    1.18    0.36
   1  14  -4   10.00    0.76
  -1 -14   4    9.36    0.74
   1  14  -3    0.31    0.36
   1  14  -3    0.34    0.32
  -1 -14   3    0.09    0.35
   1  14  -2    1.57    0.42
  -1 -14   2    0.90    0.38
   1  14  -2    1.07    0.42
  -1 -14   2    1.63    0.54
   1  14  -1   19.84    1.16
  -1 -14   1   18.09    1.28
   1  14  -1   17.35    1.07
   1  14   0   12.78    0.96
  -1 -14   0   12.19    1.06
   1  14   0   13.03    0.87
  -1 -14  -1   31.12    1.75
   1  14   1   28.46    1.60
   1  14   2    1.79    0.50
  -1 -14  -2    0.55    0.47
   1  14   3    6.59    0.75
  -1 -14  -3    4.96    0.71
   1  14   3    5.46    0.60
  -1 -14  -4    1.93    0.55
   1  14   4    2.64    0.51
   1  14   5   42.16    1.94
   1  14   5   41.83    1.99
  -1 -14  -5   36.09    1.96
  -1 -14  -6    1.23    0.44
   1  14   6    2.15    0.49
   1  14   6    1.38    0.52
   1  14   6    2.02    0.53
   1  14   7   17.10    1.09
   1  14   7   15.76    1.11
   1  14   7   18.92    1.18
   1  14   7   18.09    1.17
   1  14   8   19.04    1.14
   1  14   8   19.39    1.10
   1  14   8   19.95    1.24
   1  14   8   20.95    1.24
   1  14   8   21.65    1.27
   1  14   9   82.96    3.46
   1  14   9   88.79    3.60
   1  14   9   88.53    3.56
   1  14   9   88.49    3.61
   1  14  10   11.11    0.79
   1  14  10   11.36    0.87
   1  14  10   11.34    0.80
   1  14  10   11.48    0.89
   1  14  11   12.09    0.79
   1  14  11   10.64    0.84
   1  14  12    9.06    0.66
   1  14  13    5.18    0.48
   1  14  13    4.88    0.47
   1  14  14    0.38    0.23
   1  15  -7    1.52    0.21
   1  15  -6    7.54    0.50
  -1 -15   5   13.84    0.73
  -1 -15   5   13.85    0.83
   1  15  -5   14.62    0.78
  -1 -15   4    0.08    0.25
   1  15  -4   -0.06    0.26
   1  15  -4   -0.03    0.24
   1  15  -3    0.77    0.33
  -1 -15   3    0.38    0.29
  -1 -15   2   -0.03    0.28
  -1 -15   2    0.21    0.36
  -1 -15   1    6.27    0.58
  -1 -15   1    8.24    0.76
   1  15  -1    6.67    0.63
  -1 -15   0    3.61    0.46
   1  15   0    4.44    0.57
  -1 -15   0    3.46    0.56
   1  15   1    5.21    0.61
   1  15   1    4.62    0.62
  -1 -15  -1    5.32    0.65
   1  15   2   27.21    1.45
  -1 -15  -2   24.03    1.45
   1  15   2   24.81    1.40
   1  15   3   24.93    1.39
   1  15   3   25.95    1.39
  -1 -15  -3   21.35    1.36
  -1 -15  -4    1.90    0.47
   1  15   4    2.44    0.55
   1  15   4    2.24    0.44
  -1 -15  -5    0.31    0.35
   1  15   5   -0.10    0.43
   1  15   5    0.69    0.39
   1  15   5   -0.27    0.41
   1  15   6   23.72    1.30
  -1 -15  -6   19.47    1.22
   1  15   6   24.84    1.29
   1  15   6   23.72    1.33
   1  15   6   24.42    1.31
   1  15   7   24.11    1.32
   1  15   7   26.42    1.37
   1  15   7   24.51    1.33
   1  15   7   24.09    1.29
   1  15   8    8.51    0.71
   1  15   8    7.93    0.69
   1  15   8    7.65    0.69
   1  15   8    6.27    0.58
   1  15   9    2.61    0.47
   1  15   9    1.95    0.40
   1  15   9    2.42    0.48
   1  15  10    8.29    0.67
   1  15  10    8.85    0.70
   1  15  11    4.37    0.49
   1  15  11    4.13    0.47
   1  15  13    1.22    0.24
   1  16  -3    9.93    0.55
   1  16  -2    1.70    0.31
  -1 -16   2    1.89    0.36
  -1 -16   1   10.84    0.78
   1  16  -1   13.00    0.77
   1  16   0    0.07    0.32
  -1 -16   0    0.04    0.29
   1  16   1    2.23    0.42
   1  16   1    3.25    0.49
  -1 -16  -1    3.07    0.47
   1  16   2   47.93    2.06
   1  16   2   45.24    2.03
  -1 -16  -2   43.70    2.06
  -1 -16  -3    0.72    0.36
   1  16   3    1.48    0.42
   1  16   3    1.14    0.30
   1  16   3    0.40    0.34
  -1 -16  -4    1.07    0.35
   1  16   4    0.98    0.39
   1  16   4    1.48    0.34
  -1 -16  -5    0.92    0.32
   1  16   5    1.48    0.35
   1  16   5    1.86    0.36
   1  16   5    1.63    0.42
   1  16   6    0.52    0.38
   1  16   6    0.51    0.32
   1  16   6    0.18    0.31
   1  16   6    0.04    0.32
   1  16   7    3.70    0.45
   1  16   7    3.23    0.45
   1  16   7    3.05    0.44
   1  16   8    2.81    0.41
   1  16   8    3.07    0.42
   1  16   8    2.48    0.41
   1  16   9   28.84    1.33
   1  16   9   28.51    1.32
   1  16  10    1.83    0.33
   1  16  10    2.48    0.36
   1  16  11    0.87    0.25
   1  16  11    1.02    0.27
   1  16  12    0.25    0.16
   1  17  -1    1.08    0.20
   1  17   0   10.59    0.60
   1  17   1    6.22    0.48
   1  17   2    2.95    0.38
   1  17   3    0.03    0.28
   1  17   4    2.66    0.39
   1  17   5    0.10    0.17
   1  17   6    0.21    0.20
   1  17   7    0.51    0.25
   1  17   7    0.29    0.19
   1  17   8    1.73    0.24
   1  17   8    1.90    0.26
   1  17   9    0.02    0.15
  -2  17   8    1.37    0.21
  -2  17   7    2.89    0.30
  -2  17   6    0.89    0.24
  -2  17   5    3.66    0.36
  -2  17   4    9.64    0.56
  -2  17   3    1.05    0.22
  -2  16   8    0.06    0.29
  -2  16   7    0.16    0.31
  -2  16   6    2.65    0.42
  -2  16   5    6.69    0.59
  -2  16   4   28.41    1.37
  -2  16   3   18.94    1.02
  -2  16   2    1.96    0.37
   2 -16  -2    2.04    0.43
  -2  16   1   28.89    1.27
   2 -16  -1   26.38    1.41
  -2  16   0    0.58    0.22
   2 -16   0    0.58    0.22
   2 -16   1    1.08    0.32
   2 -16   1    1.03    0.26
   2 -16   2   10.84    0.68
   2 -16   2    9.95    0.59
   2 -16   3    9.62    0.55
   2 -16   4    0.08    0.15
  -2  15  11    1.12    0.30
  -2  15  10   34.70    1.57
  -2  15  10   37.44    1.62
  -2  15   9    0.82    0.34
  -2  15   8    0.40    0.32
  -2  15   8    0.12    0.40
  -2  15   7   11.24    0.73
  -2  15   7   10.96    0.84
  -2  15   6    0.73    0.32
  -2  15   6    0.32    0.43
  -2  15   5   13.91    0.96
  -2  15   4   41.11    1.93
  -2  15   3   12.18    0.89
  -2  15   2   32.20    1.59
  -2  15   1    9.71    0.74
  -2  15   0   21.88    1.13
  -2  15  -1   -0.15    0.25
   2 -15   1    0.21    0.27
   2 -15   1   -0.26    0.36
   2 -15   2    8.70    0.73
   2 -15   2    8.60    0.66
   2 -15   3    1.63    0.37
   2 -15   3    1.44    0.37
   2 -15   4    6.14    0.52
   2 -15   5    8.62    0.58
   2 -15   6    5.47    0.41
  -2  14  12   12.63    0.73
  -2  14  12   11.70    0.72
  -2  14  11    1.03    0.33
  -2  14  11    1.55    0.39
  -2  14  11    2.04    0.43
  -2  14  10    0.26    0.33
  -2  14  10    0.04    0.39
  -2  14  10    0.24    0.39
  -2  14   9   65.16    2.67
  -2  14   9   62.36    2.68
  -2  14   9   61.89    2.72
  -2  14   8   14.41    0.93
  -2  14   8   13.02    0.93
  -2  14   8   14.46    1.01
  -2  14   8   12.75    0.99
  -2  14   7   43.89    2.01
  -2  14   7   43.40    2.11
  -2  14   7   43.99    2.01
  -2  14   7   42.83    2.08
  -2  14   6    2.72    0.57
  -2  14   6    1.47    0.44
  -2  14   6    2.40    0.60
  -2  14   5    2.02    0.56
  -2  14   5    1.68    0.41
  -2  14   5    1.96    0.54
  -2  14   5    2.51    0.50
  -2  14   4    2.39    0.56
  -2  14   3   79.02    3.37
  -2  14   3   79.70    3.35
  -2  14   3   79.00    3.25
  -2  14   2   92.86    3.87
  -2  14   2   95.99    3.87
  -2  14   2   93.69    3.75
  -2  14   1   45.41    2.17
  -2  14   1   48.29    2.19
  -2  14   1   47.89    2.08
  -2  14   0   13.87    0.95
  -2  14   0   15.64    0.98
  -2  14  -1   10.63    0.77
   2 -14   2   21.82    1.24
   2 -14   2   24.19    1.42
  -2  14  -3    0.61    0.42
   2 -14   3    1.27    0.44
   2 -14   3    1.34    0.37
   2 -14   4    0.43    0.36
   2 -14   4    0.78    0.31
   2 -14   5    2.16    0.43
   2 -14   5    1.65    0.32
   2 -14   6   18.64    1.01
   2 -14   6   17.83    0.92
   2 -14   7    2.59    0.36
  -2  13  13   32.48    1.48
  -2  13  12    2.30    0.41
  -2  13  12    1.16    0.37
  -2  13  12    2.50    0.50
  -2  13  12    2.26    0.43
  -2  13  11   10.30    0.74
  -2  13  11    9.12    0.80
  -2  13  11    9.79    0.78
  -2  13  11   11.62    0.83
  -2  13  11    9.33    0.76
  -2  13  10    1.03    0.39
  -2  13  10    1.50    0.43
  -2  13  10    1.35    0.51
  -2  13  10    0.86    0.48
  -2  13   9    1.15    0.37
  -2  13   9    1.09    0.44
  -2  13   9    1.36    0.49
  -2  13   8   20.53    1.19
  -2  13   8   23.16    1.33
  -2  13   8   23.00    1.38
  -2  13   8   22.40    1.31
  -2  13   7   21.62    1.18
  -2  13   7   22.24    1.23
  -2  13   7   20.22    1.26
  -2  13   7   21.48    1.36
  -2  13   7   22.45    1.37
  -2  13   6    0.56    0.33
  -2  13   6    0.98    0.51
  -2  13   6    1.79    0.48
  -2  13   6    1.37    0.56
  -2  13   6    0.83    0.39
  -2  13   5    0.24    0.48
  -2  13   5    0.19    0.39
  -2  13   5   -0.16    0.37
  -2  13   5    0.45    0.52
  -2  13   4    2.81    0.52
  -2  13   4    3.39    0.60
  -2  13   4    3.38    0.52
  -2  13   4    3.14    0.63
  -2  13   3   85.91    3.60
  -2  13   3   85.09    3.51
  -2  13   3   80.33    3.44
  -2  13   2   -0.06    0.42
  -2  13   2    0.06    0.39
  -2  13   2   -0.15    0.36
  -2  13   1   41.25    2.00
  -2  13   1   40.28    1.99
  -2  13   1   40.52    1.91
  -2  13   0   22.17    1.26
  -2  13   0   20.45    1.23
  -2  13   0   21.26    1.27
  -2  13   0   18.43    1.14
  -2  13  -1   51.36    2.31
  -2  13  -1   47.58    2.23
  -2  13  -1   48.08    2.32
  -2  13  -1   52.64    2.24
  -2  13  -2   51.76    2.22
  -2  13  -2   45.75    2.12
  -2  13  -2   48.08    2.14
  -2  13  -2   48.94    2.29
   2 -13   3    0.79    0.49
   2 -13   4    1.19    0.44
   2 -13   4    2.75    0.55
   2 -13   5    0.67    0.37
  -2  13  -5   -0.15    0.43
   2 -13   5   -0.15    0.35
  -2  13  -6    9.77    0.79
   2 -13   6   10.03    0.74
   2 -13   6    9.62    0.80
  -2  13  -7   -0.43    0.34
   2 -13   7    0.14    0.25
  -2  13  -8    1.48    0.35
   2 -13   8    1.58    0.29
   2 -13   9    2.14    0.31
  -2  12  13   25.58    1.30
  -2  12  13   25.86    1.28
  -2  12  12    1.54    0.41
  -2  12  12    1.24    0.45
  -2  12  12    2.01    0.48
  -2  12  12    1.53    0.52
  -2  12  12    2.19    0.49
  -2  12  11   -0.05    0.41
  -2  12  11    0.14    0.39
  -2  12  11    0.49    0.46
  -2  12  11    0.46    0.43
  -2  12  11    0.89    0.47
  -2  12  10    1.22    0.42
  -2  12  10    0.97    0.49
  -2  12  10    0.97    0.53
  -2  12  10    0.68    0.51
  -2  12  10    0.87    0.54
  -2  12   9    2.61    0.55
  -2  12   9    2.53    0.49
  -2  12   9    1.81    0.58
  -2  12   8    1.52    0.55
  -2  12   8    1.18    0.48
  -2  12   8    1.23    0.40
  -2  12   8    1.29    0.36
  -2  12   8    1.30    0.60
  -2  12   7    6.10    0.72
  -2  12   7    6.06    0.75
  -2  12   7    4.80    0.59
  -2  12   7    4.18    0.70
  -2  12   6    8.83    0.90
  -2  12   6   10.04    0.89
  -2  12   6    8.98    0.83
  -2  12   6    8.45    0.74
  -2  12   5    0.21    0.41
  -2  12   5   -0.38    0.52
  -2  12   5    0.16    0.43
  -2  12   5   -0.23    0.63
  -2  12   5   -0.16    0.35
  -2  12   5    0.70    0.52
  -2  12   4    0.37    0.52
  -2  12   4    0.29    0.39
  -2  12   4   -0.05    0.39
  -2  12   4    0.26    0.28
  -2  12   4   -0.23    0.76
  -2  12   4    0.06    0.38
  -2  12   4    0.06    0.49
  -2  12   3   11.74    0.88
  -2  12   3   11.33    0.96
  -2  12   3   11.21    0.95
  -2  12   2   59.24    2.59
  -2  12   2   51.03    3.75
  -2  12   2   55.53    2.59
  -2  12   2   56.54    2.55
  -2  12   2   57.24    2.52
  -2  12   2   55.19    2.59
  -2  12   1   10.88    0.89
  -2  12   1   10.50    0.87
  -2  12   1   10.47    0.86
  -2  12   1   11.23    1.65
  -2  12   1   10.11    0.83
  -2  12   0    1.49    0.48
  -2  12   0    1.77    0.49
  -2  12   0    1.52    0.48
  -2  12   0    2.49    0.87
  -2  12   0    1.43    0.43
  -2  12  -1   25.33    2.51
  -2  12  -1   29.09    1.48
  -2  12  -1   26.49    1.44
  -2  12  -1   20.48    2.19
  -2  12  -1   22.89    2.27
  -2  12  -1   28.64    1.56
  -2  12  -2    5.58    0.61
  -2  12  -2    6.25    0.64
  -2  12  -2    6.80    1.32
  -2  12  -2    5.70    0.73
  -2  12  -2    6.75    1.31
  -2  12  -3    4.14    0.53
  -2  12  -3    4.72    1.13
  -2  12  -3    2.76    0.98
  -2  12  -4   14.93    1.10
   2 -12   4   14.59    1.12
  -2  12  -4   14.17    0.90
   2 -12   5   48.40    2.30
   2 -12   5   46.49    2.25
  -2  12  -5   47.54    2.26
   2 -12   6    5.23    0.63
  -2  12  -6    5.89    0.69
   2 -12   6    5.27    0.63
   2 -12   7    0.73    0.38
  -2  12  -7    1.49    0.47
   2 -12   7    1.53    0.34
   2 -12   8    6.41    0.59
  -2  12  -8    7.73    0.67
   2 -12   8    6.26    0.51
   2 -12   9    1.64    0.28
  -2  12  -9    1.62    0.36
   2 -12   9    1.98    0.35
   2 -12   9    2.02    0.39
   2 -12  10    2.39    0.34
  -2  11  14   27.02    1.38
  -2  11  14   25.81    1.33
  -2  11  13    4.02    0.49
  -2  11  13    3.80    0.55
  -2  11  13    5.44    0.65
  -2  11  12    0.78    0.35
  -2  11  12    0.70    0.46
  -2  11  12    2.11    0.60
  -2  11  12    1.23    0.49
  -2  11  12    1.63    0.53
  -2  11  11    3.84    0.64
  -2  11  11    3.51    0.60
  -2  11  11    3.85    0.53
  -2  11  11    3.61    0.66
  -2  11  11    2.86    0.60
  -2  11  11    3.35    0.61
  -2  11  11    3.41    0.48
  -2  11  11    2.80    0.45
  -2  11  11    2.88    0.57
  -2  11  10    2.76    0.61
  -2  11  10    2.30    0.58
  -2  11  10    2.07    0.47
  -2  11  10    3.03    0.59
  -2  11  10    2.21    0.62
  -2  11  10    2.45    0.58
  -2  11  10    2.72    0.56
  -2  11  10    2.20    0.51
  -2  11  10    2.19    0.43
  -2  11  10    3.19    0.46
  -2  11   9    5.19    0.64
  -2  11   9    5.32    0.65
  -2  11   9    4.25    0.71
  -2  11   9    3.81    0.66
  -2  11   9    5.02    0.62
  -2  11   9    4.62    0.70
  -2  11   9    4.99    0.72
  -2  11   9    3.41    0.66
  -2  11   9    5.11    0.52
  -2  11   9    4.33    0.51
  -2  11   9    4.31    0.50
  -2  11   8    7.19    0.83
  -2  11   8    8.12    0.64
  -2  11   8    8.66    0.70
  -2  11   8    9.38    0.86
  -2  11   8    7.47    0.73
  -2  11   7   17.58    1.24
  -2  11   7   18.06    1.24
  -2  11   7   17.30    1.20
  -2  11   7   17.76    1.08
  -2  11   7   18.17    1.10
  -2  11   7   15.50    1.86
  -2  11   7   21.58    1.29
  -2  11   6    8.85    0.72
  -2  11   6    9.29    0.84
  -2  11   6    9.20    1.44
  -2  11   6    9.26    0.77
  -2  11   6    9.09    0.92
  -2  11   6   10.63    0.94
  -2  11   6    7.72    0.82
  -2  11   5   16.09    1.05
  -2  11   5   14.54    1.83
  -2  11   5   16.11    1.08
  -2  11   5   14.96    0.95
  -2  11   5   16.76    1.11
  -2  11   5   16.46    1.15
  -2  11   5   14.76    1.13
  -2  11   5   16.29    1.09
  -2  11   4   49.23    2.25
  -2  11   4   50.82    3.47
  -2  11   4   48.10    2.30
  -2  11   4   47.04    2.31
  -2  11   4   50.44    2.23
  -2  11   4   46.89    2.27
  -2  11   4   48.08    2.23
  -2  11   4   47.58    2.10
  -2  11   3   15.47    0.93
  -2  11   3   16.30    1.06
  -2  11   3   16.16    1.14
  -2  11   3   16.91    1.03
  -2  11   3   17.76    1.17
  -2  11   2    2.61    0.92
  -2  11   2    1.30    0.47
  -2  11   2    1.43    0.54
  -2  11   2    1.39    0.48
  -2  11   2    1.09    0.46
  -2  11   2    1.19    0.41
  -2  11   2    0.50    0.51
  -2  11   1    0.05    0.40
  -2  11   1    0.43    0.64
  -2  11   1    0.34    0.47
  -2  11   1    0.11    0.43
  -2  11   1    0.49    0.54
  -2  11   1    0.34    0.37
  -2  11   1   -0.06    0.46
  -2  11   1    0.67    0.54
  -2  11   1    0.21    0.43
  -2  11   0    5.51    1.09
  -2  11   0    6.71    0.71
  -2  11   0    6.50    0.68
  -2  11   0    4.30    1.11
  -2  11   0    6.25    0.72
  -2  11   0    5.52    0.70
  -2  11   0    5.74    1.13
  -2  11  -1    0.56    0.35
  -2  11  -1    0.85    0.84
  -2  11  -1    1.08    0.50
  -2  11  -1    1.27    0.79
  -2  11  -1    1.63    0.76
  -2  11  -1    1.35    0.46
  -2  11  -2   59.81    2.56
  -2  11  -2   59.94    3.83
  -2  11  -2   57.95    3.88
  -2  11  -2   60.75    3.97
  -2  11  -2   54.56    2.50
  -2  11  -3   51.14    3.67
  -2  11  -3   50.41    2.25
  -2  11  -3   50.49    3.43
  -2  11  -3   45.19    3.56
  -2  11  -4   20.37    2.29
  -2  11  -4   22.48    1.20
  -2  11  -4   22.65    2.41
  -2  11  -4   20.53    1.32
  -2  11  -5   32.23    2.94
  -2  11  -5   30.34    2.92
  -2  11  -5   35.21    1.80
   2 -11   5   30.60    1.74
   2 -11   5   33.56    1.81
  -2  11  -6    0.98    0.46
   2 -11   6    0.65    0.45
   2 -11   6    1.05    0.46
   2 -11   7   13.72    1.00
  -2  11  -7   13.09    0.99
   2 -11   8   18.69    1.07
   2 -11   8   18.34    1.18
   2 -11   8   20.83    1.22
  -2  11  -8   19.72    1.19
   2 -11   9    3.19    0.48
  -2  11  -9    3.16    0.52
   2 -11   9    3.38    0.44
   2 -11   9    3.27    0.53
  -2  11 -10    0.03    0.29
   2 -11  10    0.06    0.25
   2 -11  10   -0.18    0.32
   2 -11  11    2.05    0.28
  -2  11 -11    1.75    0.28
  -2  10  16    0.65    0.30
  -2  10  15   21.14    1.16
  -2  10  14    0.81    0.37
  -2  10  14    0.35    0.39
  -2  10  14   -0.04    0.29
  -2  10  14    0.47    0.43
  -2  10  13    1.57    0.53
  -2  10  13    1.38    0.52
  -2  10  13    1.82    0.50
  -2  10  13    0.82    0.40
  -2  10  13    0.99    0.37
  -2  10  13    1.26    0.53
  -2  10  13    0.93    0.40
  -2  10  13    1.39    0.50
  -2  10  12    0.37    0.38
  -2  10  12    0.61    0.44
  -2  10  12    0.11    0.46
  -2  10  12    0.04    0.35
  -2  10  12    0.32    0.39
  -2  10  12    0.59    0.49
  -2  10  12    0.10    0.43
  -2  10  12    0.41    0.50
  -2  10  12    0.45    0.50
  -2  10  11   15.02    0.97
  -2  10  11   15.70    0.98
  -2  10  11   13.32    1.02
  -2  10  11   14.61    1.05
  -2  10  11   14.68    1.14
  -2  10  11   17.27    1.12
  -2  10  11   15.30    1.01
  -2  10  11   14.40    1.11
  -2  10  10   12.76    0.89
  -2  10  10    9.82    0.93
  -2  10  10   10.39    0.96
  -2  10  10   10.67    0.94
  -2  10  10    9.72    0.96
  -2  10  10   12.01    0.97
  -2  10  10   10.50    0.92
  -2  10  10   13.42    0.86
  -2  10  10   12.89    0.91
  -2  10  10   10.99    0.82
  -2  10   9   19.98    1.20
  -2  10   9   20.40    1.32
  -2  10   9   20.81    1.34
  -2  10   9   18.75    1.29
  -2  10   9   21.27    1.34
  -2  10   9   21.35    1.37
  -2  10   9   21.60    1.11
  -2  10   9   19.61    1.14
  -2  10   9   20.51    1.21
  -2  10   9   20.56    1.15
  -2  10   8    0.29    0.38
  -2  10   8    0.40    0.54
  -2  10   8    0.46    0.56
  -2  10   8    0.84    0.54
  -2  10   8    0.52    0.43
  -2  10   8    0.36    0.51
  -2  10   8    0.71    0.59
  -2  10   8    0.47    0.30
  -2  10   8    0.36    0.34
  -2  10   8    0.44    0.37
  -2  10   8    1.11    0.38
  -2  10   7   35.51    1.74
  -2  10   7   35.06    1.73
  -2  10   7   32.81    1.84
  -2  10   7   34.85    1.85
  -2  10   7   36.84    1.88
  -2  10   7   40.30    1.77
  -2  10   7   38.12    2.78
  -2  10   7   35.76    1.74
  -2  10   7   35.14    1.63
  -2  10   6  103.48    4.26
  -2  10   6  105.99    4.18
  -2  10   6  105.67    4.31
  -2  10   6  107.24    4.30
  -2  10   6  105.64    4.34
  -2  10   6  101.15    4.25
  -2  10   6  110.77    4.21
  -2  10   6  104.78    5.51
  -2  10   6  102.88    4.13
  -2  10   6  104.96    4.25
  -2  10   6  104.19    4.16
  -2  10   5   12.07    0.87
  -2  10   5   13.07    1.62
  -2  10   5   11.82    0.98
  -2  10   5   12.55    0.98
  -2  10   5   12.74    0.93
  -2  10   5   13.21    0.85
  -2  10   5   14.07    0.96
  -2  10   5   11.31    0.92
  -2  10   5   14.03    1.00
  -2  10   4    4.12    1.03
  -2  10   4    5.34    0.59
  -2  10   4    5.44    0.68
  -2  10   4    4.41    0.65
  -2  10   4    5.19    0.61
  -2  10   4    5.18    0.64
  -2  10   4    5.48    0.61
  -2  10   4    4.86    0.51
  -2  10   3   48.96    2.09
  -2  10   3   46.76    2.19
  -2  10   3   51.53    2.26
  -2  10   3   50.82    2.30
  -2  10   3   47.13    2.16
  -2  10   2    2.75    0.94
  -2  10   2    3.35    0.51
  -2  10   2    3.56    0.60
  -2  10   2    3.09    0.71
  -2  10   2    3.41    0.55
  -2  10   2    3.43    0.50
  -2  10   2    3.88    0.80
  -2  10   2    2.58    0.49
  -2  10   2    2.53    0.50
  -2  10   1    1.38    0.46
  -2  10   1    1.97    0.77
  -2  10   1    1.46    0.70
  -2  10   1    0.93    0.42
  -2  10   1    0.91    0.48
  -2  10   1    0.39    0.65
  -2  10   1    1.32    0.42
  -2  10   1    0.76    0.44
  -2  10   0    1.03    0.70
  -2  10   0    0.18    0.60
  -2  10   0    0.56    0.42
  -2  10   0    0.87    0.46
  -2  10   0    0.52    0.38
  -2  10   0    0.20    0.75
  -2  10   0    0.25    0.44
  -2  10  -1   72.15    4.18
  -2  10  -1   71.45    2.94
  -2  10  -1   68.99    4.17
  -2  10  -1   64.65    2.94
  -2  10  -1   70.53    2.99
  -2  10  -1   67.38    4.12
  -2  10  -2    2.13    0.44
  -2  10  -2    1.93    0.82
  -2  10  -2    2.40    0.95
  -2  10  -2    1.25    0.89
  -2  10  -3   43.88    3.32
  -2  10  -3   39.12    2.03
  -2  10  -3   40.23    2.95
  -2  10  -3   41.92    1.92
  -2  10  -3   47.28    3.38
  -2  10  -4   77.70    4.92
  -2  10  -4   82.55    3.49
  -2  10  -4   82.32    4.96
  -2  10  -4   81.03    3.31
  -2  10  -4   80.60    4.50
   2 -10   5   21.19    1.36
  -2  10  -5   21.42    1.15
  -2  10  -5   24.46    2.50
   2 -10   5   21.46    1.23
  -2  10  -5   21.62    1.35
  -2  10  -5   20.99    2.39
  -2  10  -6    4.05    0.62
  -2  10  -6    7.31    1.49
  -2  10  -6    5.46    1.33
   2 -10   6    5.44    0.62
   2 -10   6    3.96    0.63
   2 -10   6    4.47    0.67
   2 -10   7   10.26    0.89
   2 -10   7    8.64    0.79
  -2  10  -7    9.87    0.87
   2 -10   8    5.81    0.70
   2 -10   8    4.25    0.66
  -2  10  -8    6.52    0.71
   2 -10   9    0.06    0.37
   2 -10   9   -0.16    0.43
   2 -10   9    0.09    0.36
  -2  10  -9    0.05    0.42
   2 -10  10   12.76    0.91
   2 -10  10   14.37    0.90
   2 -10  10   15.53    0.98
  -2  10 -10   13.65    0.90
   2 -10  11    1.37    0.34
   2 -10  11    2.23    0.38
  -2  10 -11    1.90    0.36
   2 -10  12    0.60    0.25
   2 -10  12    1.04    0.27
   2 -10  13    1.49    0.26
  -2   9  17    3.33    0.36
  -2   9  16    0.59    0.33
  -2   9  16    0.23    0.27
  -2   9  15    5.06    0.56
  -2   9  15    5.88    0.61
  -2   9  15    4.78    0.53
  -2   9  15    5.53    0.57
  -2   9  14   58.32    2.57
  -2   9  14   56.98    2.52
  -2   9  14   58.50    2.50
  -2   9  14   58.25    2.54
  -2   9  14   61.15    2.62
  -2   9  14   55.29    2.53
  -2   9  14   59.92    2.61
  -2   9  14   57.59    2.48
  -2   9  13    5.49    0.69
  -2   9  13    4.69    0.70
  -2   9  13    4.21    0.62
  -2   9  13    5.72    0.76
  -2   9  13    4.73    0.68
  -2   9  13    5.81    0.72
  -2   9  13    5.55    0.67
  -2   9  13    4.54    0.58
  -2   9  13    4.61    0.58
  -2   9  13    4.78    0.60
  -2   9  12    8.49    0.85
  -2   9  12    6.97    0.72
  -2   9  12    6.96    0.71
  -2   9  12    9.10    0.88
  -2   9  12    8.50    0.81
  -2   9  12    8.96    0.83
  -2   9  12    7.72    0.81
  -2   9  12    8.12    0.72
  -2   9  12    7.41    0.73
  -2   9  11   36.06    1.91
  -2   9  11   38.52    1.97
  -2   9  11   36.54    1.82
  -2   9  11   35.88    1.84
  -2   9  11   37.94    1.92
  -2   9  11   36.27    1.88
  -2   9  11   38.73    1.84
  -2   9  11   40.09    1.95
  -2   9  11   35.80    1.80
  -2   9  11   37.38    1.87
  -2   9  10   17.17    1.05
  -2   9  10   17.12    1.10
  -2   9  10   16.53    1.13
  -2   9  10   15.94    1.11
  -2   9  10   15.79    1.16
  -2   9  10   16.10    1.19
  -2   9  10   15.29    1.04
  -2   9  10   14.84    1.05
  -2   9  10   17.08    1.18
  -2   9   9    0.22    0.50
  -2   9   9    0.12    0.50
  -2   9   9    0.12    0.50
  -2   9   9    0.91    0.51
  -2   9   9    0.53    0.46
  -2   9   9    0.48    0.41
  -2   9   9    0.71    0.44
  -2   9   9    0.49    0.41
  -2   9   9    0.32    0.24
  -2   9   8   94.17    3.61
  -2   9   8   91.98    4.74
  -2   9   8   89.53    3.81
  -2   9   8   84.76    3.76
  -2   9   8   95.63    3.70
  -2   9   8   88.65    3.75
  -2   9   8   89.53    3.82
  -2   9   8   88.09    3.80
  -2   9   8   91.57    3.70
  -2   9   8   91.25    3.62
  -2   9   8   88.92    3.69
  -2   9   8   93.40    3.64
  -2   9   7   64.32    2.61
  -2   9   7   58.96    3.63
  -2   9   7   64.49    2.75
  -2   9   7   58.04    2.61
  -2   9   7   60.61    2.76
  -2   9   7   63.54    2.74
  -2   9   7   64.33    2.77
  -2   9   7   62.27    2.64
  -2   9   7   59.62    2.55
  -2   9   7   62.09    2.64
  -2   9   7   61.90    2.56
  -2   9   6    6.01    1.08
  -2   9   6    4.64    0.51
  -2   9   6    4.14    0.62
  -2   9   6    3.78    0.53
  -2   9   6    4.98    0.63
  -2   9   6    3.36    0.57
  -2   9   6    4.63    0.64
  -2   9   6    3.66    0.53
  -2   9   6    4.21    0.50
  -2   9   6    3.72    0.49
  -2   9   6    3.43    0.54
  -2   9   6    4.94    0.47
  -2   9   5   19.08    1.10
  -2   9   5   20.43    1.93
  -2   9   5   18.05    1.17
  -2   9   5   20.83    1.21
  -2   9   5   18.93    1.08
  -2   9   5   21.03    1.21
  -2   9   5   19.31    1.20
  -2   9   5   19.11    1.16
  -2   9   5   19.76    1.07
  -2   9   5   18.96    1.14
  -2   9   5   19.45    1.05
  -2   9   5   18.86    1.13
  -2   9   4   26.70    1.50
  -2   9   4   30.32    1.56
  -2   9   4   29.81    1.48
  -2   9   4   28.78    1.50
  -2   9   4   27.90    1.49
  -2   9   4   30.84    1.41
  -2   9   4   28.87    1.48
  -2   9   4   30.76    1.50
  -2   9   3  443.51   16.19
  -2   9   3  453.24   16.25
  -2   9   3  451.77   16.19
  -2   9   3  451.09   16.21
  -2   9   3  443.59   16.86
  -2   9   2  139.25    5.37
  -2   9   2  139.93    5.40
  -2   9   2  144.96    6.70
  -2   9   2  147.58    6.14
  -2   9   2  143.37    5.36
  -2   9   2  129.03    5.34
  -2   9   2  143.26    5.37
  -2   9   2  139.46    6.19
  -2   9   1   17.31    1.01
  -2   9   1   15.77    0.96
  -2   9   1   14.51    1.49
  -2   9   1   15.54    1.68
  -2   9   1   15.70    1.01
  -2   9   1   11.54    1.39
  -2   9   1   16.98    1.00
  -2   9   0   11.84    1.42
  -2   9   0   13.47    1.54
  -2   9   0   11.82    0.81
  -2   9   0    9.98    0.81
  -2   9   0    9.61    1.32
  -2   9   0   11.66    0.83
  -2   9  -1    1.37    0.73
  -2   9  -1    2.11    0.46
  -2   9  -1    3.29    0.89
  -2   9  -1    1.90    0.75
  -2   9  -1    2.25    0.41
  -2   9  -1    1.08    0.43
  -2   9  -2   58.91    3.78
  -2   9  -2   63.62    2.56
  -2   9  -2   61.68    3.63
  -2   9  -2   55.20    2.53
  -2   9  -3    5.53    0.54
  -2   9  -3    4.80    1.01
  -2   9  -3    4.93    0.63
  -2   9  -3    5.20    1.15
  -2   9  -4   19.14    1.05
  -2   9  -4   15.05    1.67
  -2   9  -4   17.54    2.09
  -2   9  -4   18.83    1.18
  -2   9  -5   10.06    0.70
  -2   9  -5    8.71    1.24
   2  -9   5   10.13    0.80
  -2   9  -5    9.26    1.63
  -2   9  -5   10.42    0.90
   2  -9   6   43.89    2.03
   2  -9   6   41.07    2.12
   2  -9   6   40.41    2.06
  -2   9  -6   41.88    2.07
   2  -9   7    0.59    0.42
  -2   9  -7    0.34    0.43
   2  -9   7    0.22    0.38
   2  -9   7    0.26    0.47
   2  -9   8   10.69    0.93
  -2   9  -8    9.27    1.65
  -2   9  -8   10.53    0.87
  -2   9  -8    8.86    1.65
   2  -9   9    6.77    0.74
   2  -9   9    7.44    0.77
  -2   9  -9    7.21    0.73
   2  -9  10    2.80    0.52
   2  -9  10    1.61    0.49
   2  -9  10    2.23    0.51
  -2   9 -10    1.83    0.47
   2  -9  11    0.65    0.39
   2  -9  11    1.34    0.43
  -2   9 -11    0.85    0.35
  -2   9 -12    7.58    0.56
   2  -9  12    9.46    0.67
   2  -9  13    1.89    0.32
   2  -9  13    1.42    0.29
   2  -9  14    3.56    0.33
  -2   8  18   -0.08    0.15
  -2   8  18    0.03    0.14
  -2   8  17   15.28    0.84
  -2   8  17   15.19    0.81
  -2   8  16    0.08    0.35
  -2   8  16    0.21    0.30
  -2   8  16    0.21    0.30
  -2   8  15   -0.24    0.42
  -2   8  15   -0.25    0.38
  -2   8  15   -0.12    0.34
  -2   8  15    0.64    0.35
  -2   8  14    8.67    0.79
  -2   8  14    8.90    0.75
  -2   8  14    7.70    0.73
  -2   8  14    8.37    0.75
  -2   8  14    8.01    0.79
  -2   8  14    6.59    0.71
  -2   8  14    7.33    0.71
  -2   8  13    0.54    0.48
  -2   8  13    0.18    0.48
  -2   8  13    0.89    0.53
  -2   8  13    0.47    0.43
  -2   8  13    0.43    0.41
  -2   8  13    0.87    0.48
  -2   8  13    0.05    0.41
  -2   8  13    0.71    0.51
  -2   8  12    7.89    0.86
  -2   8  12    8.03    0.82
  -2   8  12    8.10    0.79
  -2   8  12    7.73    0.72
  -2   8  12    7.42    0.87
  -2   8  12    7.48    0.73
  -2   8  12    6.12    0.70
  -2   8  12    8.53    0.86
  -2   8  12    8.23    0.78
  -2   8  12    7.68    0.76
  -2   8  11    0.81    0.50
  -2   8  11    0.63    0.51
  -2   8  11   -0.06    0.50
  -2   8  11   -0.06    0.43
  -2   8  11   -0.25    0.43
  -2   8  11   -0.30    0.41
  -2   8  11    0.30    0.45
  -2   8  11   -0.22    0.48
  -2   8  10    2.42    0.54
  -2   8  10    2.14    0.61
  -2   8  10    3.19    0.64
  -2   8  10    1.77    0.60
  -2   8  10    2.68    0.49
  -2   8  10    2.67    0.52
  -2   8  10    2.98    0.53
  -2   8  10    2.92    0.61
  -2   8   9   17.57    1.06
  -2   8   9   17.27    1.12
  -2   8   9   18.68    1.20
  -2   8   9   18.41    1.22
  -2   8   9   18.06    1.10
  -2   8   9   16.45    1.14
  -2   8   9   16.32    1.04
  -2   8   9   18.17    1.22
  -2   8   9   16.78    1.07
  -2   8   8   62.74    2.72
  -2   8   8   64.54    2.84
  -2   8   8   61.88    2.78
  -2   8   8   61.88    2.83
  -2   8   8   66.11    2.87
  -2   8   8   65.20    2.63
  -2   8   8   67.36    3.60
  -2   8   8   65.08    2.70
  -2   8   8   66.45    2.76
  -2   8   8   65.42    2.70
  -2   8   7    1.87    0.41
  -2   8   7    2.15    0.52
  -2   8   7    1.64    0.47
  -2   8   7    2.10    0.54
  -2   8   7    2.49    0.52
  -2   8   7    2.57    0.39
  -2   8   7    2.65    0.74
  -2   8   7    2.04    0.43
  -2   8   7    2.37    0.40
  -2   8   7    2.23    0.43
  -2   8   7    2.47    0.40
  -2   8   6    4.05    0.87
  -2   8   6    3.88    0.45
  -2   8   6    3.58    0.54
  -2   8   6    3.67    0.46
  -2   8   6    3.41    0.45
  -2   8   6    4.48    0.58
  -2   8   6    3.87    0.56
  -2   8   5   13.93    0.90
  -2   8   5   13.25    0.92
  -2   8   5   13.95    0.90
  -2   8   5   13.37    0.81
  -2   8   5   11.44    1.37
  -2   8   5   12.95    0.86
  -2   8   4    5.42    0.68
  -2   8   4    6.16    1.07
  -2   8   4    7.24    0.58
  -2   8   3   41.72    1.83
  -2   8   3   39.81    2.69
  -2   8   3   39.37    2.29
  -2   8   3   41.31    2.19
  -2   8   2    4.80    0.81
  -2   8   2    6.59    0.86
  -2   8   1   20.06    1.61
  -2   8   1   18.94    1.03
  -2   8   1   16.96    1.58
  -2   8   0   36.14    2.41
  -2   8   0   31.35    1.50
  -2   8   0   31.16    2.28
  -2   8  -1   -0.15    0.28
  -2   8  -1    0.90    0.68
  -2   8  -1    0.16    0.54
  -2   8  -2  203.32    7.52
  -2   8  -2  217.47    8.79
  -2   8  -2  200.05    8.94
  -2   8  -2  200.32    7.58
  -2   8  -3   20.21    1.13
  -2   8  -3   18.08    1.03
  -2   8  -3   20.67    1.79
  -2   8  -3   19.28    1.98
  -2   8  -3   19.51    1.13
  -2   8  -4    3.96    0.53
  -2   8  -4    5.22    0.95
  -2   8  -4    3.68    0.45
  -2   8  -4    5.30    1.21
  -2   8  -4    4.06    0.58
  -2   8  -5   39.03    1.81
  -2   8  -5   38.73    1.70
  -2   8  -5   34.03    2.44
  -2   8  -5   37.95    1.84
   2  -8   5   36.05    1.78
   2  -8   6    0.75    0.41
  -2   8  -6    0.10    0.42
  -2   8  -6    0.23    0.34
   2  -8   6    0.32    0.39
   2  -8   7    0.27    0.41
  -2   8  -7    1.33    0.40
   2  -8   7    1.45    0.51
   2  -8   7    1.75    0.46
  -2   8  -7    0.52    0.77
  -2   8  -7    1.39    0.48
   2  -8   8    5.75    0.77
   2  -8   8    5.92    0.59
  -2   8  -8    6.07    0.69
  -2   8  -9    1.84    0.96
   2  -8   9    2.32    0.57
   2  -8   9    1.61    0.51
  -2   8  -9    2.48    1.06
  -2   8  -9    1.54    0.47
   2  -8  10    1.33    0.46
   2  -8  10    0.99    0.48
   2  -8  10    1.85    0.50
  -2   8 -10    1.78    0.47
   2  -8  11    1.17    0.43
   2  -8  11    0.97    0.45
   2  -8  11    1.32    0.45
  -2   8 -11    1.34    0.40
   2  -8  12    4.16    0.55
  -2   8 -12    3.01    0.42
   2  -8  13    8.52    0.64
   2  -8  13    7.24    0.61
   2  -8  14   14.77    0.83
   2  -8  14   14.65    0.80
   2  -8  14   14.68    0.81
   2  -8  15   10.58    0.55
  -2   7  18   28.81    1.28
  -2   7  18   32.35    1.29
  -2   7  17    4.33    0.47
  -2   7  17    5.01    0.47
  -2   7  16   26.13    1.32
  -2   7  16   26.47    1.37
  -2   7  16   25.38    1.32
  -2   7  16   25.73    1.30
  -2   7  15   10.15    0.81
  -2   7  15    8.83    0.80
  -2   7  15    8.12    0.74
  -2   7  15    9.19    0.76
  -2   7  14    1.07    0.50
  -2   7  14    1.00    0.47
  -2   7  14    0.77    0.43
  -2   7  14    0.87    0.44
  -2   7  13   -0.11    0.44
  -2   7  13    0.64    0.52
  -2   7  13    0.81    0.41
  -2   7  13    0.44    0.41
  -2   7  13    0.69    0.44
  -2   7  12   28.97    1.53
  -2   7  12   24.11    1.43
  -2   7  12   27.48    1.52
  -2   7  12   25.84    1.44
  -2   7  12   26.30    1.56
  -2   7  12   28.24    1.49
  -2   7  12   23.07    1.32
  -2   7  12   25.75    1.48
  -2   7  11    0.22    0.50
  -2   7  11    0.70    0.45
  -2   7  11    0.85    0.62
  -2   7  11    0.33    0.49
  -2   7  11    0.30    0.43
  -2   7  11    0.67    0.42
  -2   7  11    0.11    0.44
  -2   7  11    0.12    0.49
  -2   7  11    0.65    0.48
  -2   7  10   14.89    0.97
  -2   7  10   13.81    1.02
  -2   7  10   13.53    0.93
  -2   7  10   14.00    0.96
  -2   7  10   13.35    1.02
  -2   7  10   12.31    0.99
  -2   7   9    8.35    0.77
  -2   7   9    7.69    0.72
  -2   7   9    6.92    0.77
  -2   7   9    8.66    0.70
  -2   7   9    7.13    0.69
  -2   7   9    9.33    0.81
  -2   7   9    6.62    0.64
  -2   7   9    7.55    0.68
  -2   7   8    1.50    0.40
  -2   7   8    1.81    0.46
  -2   7   8    1.72    0.52
  -2   7   8    1.77    0.50
  -2   7   8    1.20    0.49
  -2   7   8    2.40    0.32
  -2   7   8    2.06    0.62
  -2   7   8    2.06    0.39
  -2   7   8    1.88    0.42
  -2   7   8    2.08    0.40
  -2   7   7    0.38    0.42
  -2   7   7    0.22    0.21
  -2   7   7    0.46    0.41
  -2   7   7    0.28    0.38
  -2   7   7    0.04    0.33
  -2   7   7    0.58    0.31
  -2   7   7    0.09    0.37
  -2   7   7    0.67    0.37
  -2   7   6   59.08    3.18
  -2   7   6   54.11    2.27
  -2   7   5  178.97    7.64
  -2   7   5  178.98    6.62
  -2   7   4    1.03    0.39
  -2   7   4    1.16    0.29
  -2   7   4    1.29    0.61
  -2   7   3   77.97    3.55
  -2   7   3   75.08    3.02
  -2   7   3   76.34    3.35
  -2   7   3   80.05    3.96
  -2   7   2   26.16    1.74
  -2   7   1   21.09    1.60
  -2   7   1   19.59    1.01
  -2   7   1   19.82    1.65
  -2   7   0  103.81    4.67
  -2   7   0   92.51    3.65
  -2   7   0   95.78    4.60
  -2   7  -1    0.43    0.58
  -2   7  -1    0.04    0.26
  -2   7  -1    0.13    0.22
  -2   7  -1    0.13    0.52
  -2   7  -2   13.28    1.51
  -2   7  -2   15.15    0.91
  -2   7  -2   15.89    1.46
  -2   7  -2   15.42    0.84
  -2   7  -3   30.02    2.40
  -2   7  -3   33.03    1.56
  -2   7  -3   29.27    2.14
  -2   7  -3   33.76    1.49
  -2   7  -4    6.37    0.59
  -2   7  -4    4.67    0.88
  -2   7  -4    6.05    0.50
  -2   7  -5   12.40    0.72
   2  -7   5   10.40    0.80
  -2   7  -5   12.39    0.83
  -2   7  -5   11.49    0.84
   2  -7   6   11.72    0.90
   2  -7   6   12.30    0.89
  -2   7  -6   12.92    0.88
  -2   7  -6   14.23    0.92
  -2   7  -6   13.26    1.83
   2  -7   7  134.83    5.27
  -2   7  -7  135.94    5.19
   2  -7   7  128.70    5.33
   2  -7   7  132.80    5.19
  -2   7  -7  136.65    5.25
  -2   7  -7  136.29    7.00
   2  -7   8   88.84    3.66
  -2   7  -8   86.17    3.51
   2  -7   8   85.94    3.71
  -2   7  -8   90.27    5.37
  -2   7  -8   85.55    3.59
   2  -7   9    6.42    0.79
   2  -7   9    6.20    0.72
  -2   7  -9    6.59    0.70
  -2   7  -9    5.64    1.36
  -2   7 -10   13.15    1.86
   2  -7  10   11.00    0.91
   2  -7  10   11.22    0.99
  -2   7 -10   12.48    0.88
  -2   7 -10   10.23    1.75
   2  -7  11   64.60    2.91
   2  -7  11   66.82    2.88
   2  -7  11   70.17    3.01
  -2   7 -11   65.52    2.81
   2  -7  12    1.79    0.41
   2  -7  12    2.07    0.52
  -2   7 -12    1.22    0.36
   2  -7  13    5.93    0.63
   2  -7  13    5.27    0.58
   2  -7  14   -0.39    0.36
   2  -7  14   -0.04    0.33
   2  -7  14   -0.04    0.26
   2  -7  15   11.51    0.68
   2  -7  15   12.39    0.71
  -2   6  18    3.30    0.34
  -2   6  17   12.33    0.78
  -2   6  17   10.91    0.68
  -2   6  16    5.79    0.59
  -2   6  16    5.76    0.61
  -2   6  16    5.79    0.56
  -2   6  15    9.91    0.87
  -2   6  15   11.11    0.86
  -2   6  15   12.44    0.86
  -2   6  14    9.64    0.85
  -2   6  14   10.54    0.85
  -2   6  14   10.10    0.81
  -2   6  14   11.05    0.86
  -2   6  14    9.60    0.80
  -2   6  13    6.97    0.76
  -2   6  13    7.50    0.75
  -2   6  13    7.21    0.72
  -2   6  13    7.20    0.78
  -2   6  13    7.74    0.77
  -2   6  13    6.61    0.70
  -2   6  12   30.46    1.61
  -2   6  12   30.92    1.65
  -2   6  12   29.87    1.60
  -2   6  12   29.39    1.59
  -2   6  12   28.81    1.66
  -2   6  12   28.75    1.58
  -2   6  11   32.13    1.65
  -2   6  11   31.62    1.68
  -2   6  11   30.99    1.62
  -2   6  11   30.57    1.69
  -2   6  11   29.83    1.52
  -2   6  11   31.14    1.71
  -2   6  11   31.29    1.64
  -2   6  11   31.20    1.63
  -2   6  10    0.63    0.45
  -2   6  10   -0.17    0.39
  -2   6  10    0.27    0.49
  -2   6  10    0.10    0.45
  -2   6  10   -0.27    0.43
  -2   6  10   -0.14    0.26
  -2   6  10   -0.05    0.34
  -2   6  10   -0.27    0.44
  -2   6  10    0.25    0.38
  -2   6  10    0.31    0.45
  -2   6   9    1.60    0.47
  -2   6   9    2.22    0.47
  -2   6   9    2.17    0.54
  -2   6   9    1.39    0.40
  -2   6   9    1.95    0.46
  -2   6   9    0.93    0.38
  -2   6   9    1.65    0.40
  -2   6   8    2.13    0.53
  -2   6   8    3.20    0.55
  -2   6   8    3.02    0.53
  -2   6   8    3.61    0.46
  -2   6   8    3.20    0.43
  -2   6   8    3.08    0.44
  -2   6   8    2.81    0.47
  -2   6   7    6.43    0.91
  -2   6   7    6.20    0.47
  -2   6   6    1.42    0.56
  -2   6   6    0.97    0.25
  -2   6   5  235.94    9.29
  -2   6   5  230.01    8.39
  -2   6   4   86.50    3.33
  -2   6   4   87.68    4.14
  -2   6   3    1.89    0.37
  -2   6   3    1.92    0.49
  -2   6   3    1.53    0.55
  -2   6   2   18.88    1.37
  -2   6   1   49.93    2.70
  -2   6   1   51.40    2.80
  -2   6   0   39.96    2.40
  -2   6   0   42.24    2.44
  -2   6  -1    8.60    0.61
  -2   6  -1   10.04    1.13
  -2   6  -1    8.18    1.00
  -2   6  -2  842.52   29.35
  -2   6  -2  820.42   30.52
  -2   6  -2  814.55   29.28
  -2   6  -2  853.17   30.27
  -2   6  -3  183.66    6.82
  -2   6  -3  193.72    7.66
  -2   6  -3  181.11    6.73
  -2   6  -4    1.46    0.35
  -2   6  -4    1.06    0.25
  -2   6  -4    0.66    0.45
  -2   6  -5  143.34    5.58
  -2   6  -5  156.42    7.06
  -2   6  -5  154.60    6.34
  -2   6  -6    9.67    0.75
  -2   6  -6    9.63    1.45
  -2   6  -6    9.65    0.72
   2  -6   6    9.76    0.76
  -2   6  -6   11.12    1.10
  -2   6  -7   34.81    1.68
  -2   6  -7   36.93    2.95
  -2   6  -7   35.17    1.66
   2  -6   7   32.90    1.75
   2  -6   7   34.02    1.63
   2  -6   7   36.02    1.74
  -2   6  -8   -0.24    0.94
  -2   6  -8   -0.09    0.38
  -2   6  -8    0.27    0.33
   2  -6   8    0.47    0.44
   2  -6   8    0.05    0.42
   2  -6   9   -0.06    0.43
   2  -6   9    0.55    0.48
  -2   6  -9    1.52    0.92
  -2   6  -9    0.71    0.42
   2  -6  10   27.78    1.52
   2  -6  10   29.49    1.63
   2  -6  10   27.24    1.40
  -2   6 -10   31.54    2.89
  -2   6 -10   25.99    1.43
   2  -6  11    0.32    0.45
  -2   6 -11   -0.26    0.72
  -2   6 -11    0.22    0.32
   2  -6  11    0.69    0.41
  -2   6 -11    0.25    0.66
   2  -6  11    0.18    0.41
   2  -6  12    0.96    0.46
   2  -6  12    1.67    0.41
   2  -6  13   14.38    1.01
   2  -6  14    0.05    0.38
   2  -6  14    0.32    0.30
   2  -6  14    0.22    0.37
   2  -6  15    0.84    0.29
   2  -6  15    0.95    0.33
   2  -6  16    1.67    0.29
  -2   5  18    9.68    0.60
  -2   5  18    9.45    0.59
  -2   5  17    0.06    0.23
  -2   5  16    1.07    0.35
  -2   5  16    0.83    0.41
  -2   5  15    7.51    0.75
  -2   5  15    7.37    0.69
  -2   5  14    3.16    0.56
  -2   5  14    2.52    0.55
  -2   5  14    2.74    0.57
  -2   5  14    2.54    0.50
  -2   5  14    2.14    0.51
  -2   5  13    2.63    0.55
  -2   5  13    2.26    0.50
  -2   5  13    1.63    0.52
  -2   5  13    2.67    0.55
  -2   5  13    1.73    0.48
  -2   5  13    1.80    0.46
  -2   5  12    3.37    0.59
  -2   5  12    2.76    0.54
  -2   5  12    3.54    0.56
  -2   5  12    3.89    0.63
  -2   5  12    4.52    0.68
  -2   5  12    3.35    0.59
  -2   5  12    3.22    0.58
  -2   5  11    0.43    0.44
  -2   5  11    0.61    0.48
  -2   5  11    0.17    0.51
  -2   5  11    0.05    0.43
  -2   5  11    0.17    0.43
  -2   5  11   -0.15    0.40
  -2   5  11    0.37    0.47
  -2   5  11    0.05    0.46
  -2   5  11    0.51    0.43
  -2   5  10    0.09    0.39
  -2   5  10   -0.05    0.47
  -2   5  10    0.72    0.47
  -2   5  10    0.11    0.29
  -2   5  10    0.13    0.40
  -2   5  10    0.34    0.43
  -2   5  10    0.24    0.36
  -2   5  10    0.05    0.40
  -2   5  10   -0.09    0.36
  -2   5   9    0.54    0.41
  -2   5   9    0.43    0.43
  -2   5   9    1.09    0.33
  -2   5   9    0.26    0.33
  -2   5   9    0.04    0.37
  -2   5   9    0.52    0.37
  -2   5   9    0.12    0.31
  -2   5   9    0.75    0.38
  -2   5   8   19.66    1.37
  -2   5   7  155.75    6.40
  -2   5   6   55.36    2.82
  -2   5   5   33.48    2.00
  -2   5   4   18.38    1.41
  -2   5   3    2.90    0.48
  -2   5   3    2.58    0.61
  -2   5   2    1.03    0.40
  -2   5   1  124.55    5.19
  -2   5   1  120.09    5.24
  -2   5   0  188.09    7.60
  -2   5   0  188.01    7.58
  -2   5  -1  111.78    4.91
  -2   5  -1  106.85    4.77
  -2   5  -2    3.43    0.64
  -2   5  -3    0.66    0.46
  -2   5  -4  189.41    7.19
  -2   5  -4  213.64    7.92
  -2   5  -5    7.49    0.59
  -2   5  -5    5.70    0.79
   2  -5   6    0.60    0.29
  -2   5  -6    1.12    0.39
  -2   5  -6    0.64    0.31
  -2   5  -7   64.15    2.73
   2  -5   7   65.86    2.83
  -2   5  -7   66.98    4.04
   2  -5   7   67.47    2.80
  -2   5  -8   35.05    2.81
  -2   5  -8   34.01    1.63
   2  -5   8   33.15    1.74
  -2   5  -8   34.40    1.64
  -2   5  -9   16.27    1.00
   2  -5   9   16.01    1.07
   2  -5   9   18.06    1.16
  -2   5  -9   15.35    0.98
   2  -5  10   53.88    2.34
   2  -5  10   49.68    2.23
  -2   5 -10   46.74    2.19
  -2   5 -10   49.19    3.66
   2  -5  11   32.30    1.65
   2  -5  11   33.26    1.76
   2  -5  11   31.92    1.59
  -2   5 -11   30.44    2.83
  -2   5 -12    3.66    1.04
   2  -5  12    2.36    0.44
   2  -5  12    3.04    0.44
   2  -5  12    2.50    0.56
   2  -5  13   24.67    1.43
   2  -5  14   11.53    0.90
   2  -5  14   11.27    0.88
   2  -5  15    0.50    0.39
   2  -5  15    0.04    0.34
   2  -5  16    2.22    0.36
  -2   4  18    2.33    0.33
  -2   4  18    2.00    0.33
  -2   4  17   13.81    0.77
  -2   4  17   14.86    0.90
  -2   4  16   23.37    1.30
  -2   4  16   22.88    1.19
  -2   4  16   22.62    1.24
  -2   4  15    1.73    0.50
  -2   4  15    2.70    0.57
  -2   4  15    1.52    0.41
  -2   4  14    1.11    0.50
  -2   4  14    1.94    0.44
  -2   4  14    1.28    0.44
  -2   4  14    1.82    0.49
  -2   4  13    0.12    0.43
  -2   4  13    0.11    0.41
  -2   4  13    0.77    0.42
  -2   4  13    0.75    0.42
  -2   4  13    0.13    0.35
  -2   4  12  149.55    5.85
  -2   4  12  146.67    5.78
  -2   4  12  147.31    5.79
  -2   4  12  149.49    5.75
  -2   4  12  153.24    5.79
  -2   4  12  146.44    5.71
  -2   4  12  145.35    5.67
  -2   4  11  152.40    5.87
  -2   4  11  150.13    5.92
  -2   4  11  151.42    5.87
  -2   4  11  157.49    5.85
  -2   4  11  151.08    5.77
  -2   4  11  156.60    5.88
  -2   4  11  154.37    5.82
  -2   4  11  142.35    5.76
  -2   4  10    5.47    0.60
  -2   4  10    6.89    0.67
  -2   4  10    5.57    0.60
  -2   4  10    5.91    0.65
  -2   4  10    6.18    0.62
  -2   4  10    5.83    0.62
  -2   4  10    5.14    0.53
  -2   4  10    5.00    0.64
  -2   4  10    6.15    0.71
  -2   4   9   90.79    3.68
  -2   4   9   90.11    3.62
  -2   4   9   93.72    3.69
  -2   4   9   95.25    3.73
  -2   4   9   92.27    3.65
  -2   4   8   16.14    1.11
  -2   4   7    3.23    0.54
  -2   4   6    3.65    0.58
  -2   4   5   25.11    1.57
  -2   4   4  595.92   21.72
  -2   4   3  422.17   15.13
  -2   4   3  402.71   15.34
  -2   4   2  102.60    4.28
  -2   4   1  211.88    8.04
  -2   4   1  200.74    8.06
  -2   4   0  139.61    5.81
  -2   4   0  144.13    5.81
  -2   4  -1   17.78    1.37
  -2   4  -1   19.93    1.35
  -2   4  -2   43.70    2.29
  -2   4  -3    5.74    0.89
  -2   4  -3    6.61    0.76
  -2   4  -4  121.82    5.09
  -2   4  -5   61.66    2.92
  -2   4  -6    1.22    0.38
  -2   4  -7  190.51    8.44
  -2   4  -8   70.45    4.18
   2  -4   8   71.96    2.98
  -2   4  -9    2.73    1.00
   2  -4   9    1.75    0.45
   2  -4  10  174.46    6.54
  -2   4 -10  167.12    8.17
   2  -4  10  171.61    6.65
   2  -4  10  170.83    6.56
   2  -4  11   72.72    3.01
   2  -4  11   72.80    3.13
   2  -4  11   70.17    3.00
   2  -4  12    0.14    0.32
   2  -4  12   -0.12    0.46
   2  -4  12   -0.05    0.34
   2  -4  13   10.57    0.92
   2  -4  13   11.86    0.81
   2  -4  14    7.99    0.79
   2  -4  14    8.12    0.78
   2  -4  15   26.58    1.41
   2  -4  15   25.98    1.40
   2  -4  16   -0.07    0.24
   2  -4  16   -0.11    0.30
   2  -4  17    0.53    0.23
  -2   3  18    0.70    0.27
  -2   3  17   51.26    2.13
  -2   3  17   58.43    2.33
  -2   3  16    0.97    0.39
  -2   3  16   -0.40    0.41
  -2   3  16   -0.07    0.28
  -2   3  16    0.14    0.39
  -2   3  15   10.47    0.80
  -2   3  15   11.11    0.90
  -2   3  15   10.93    0.89
  -2   3  15   11.52    0.87
  -2   3  14    0.15    0.38
  -2   3  14    0.25    0.45
  -2   3  14    0.86    0.47
  -2   3  13   23.72    1.32
  -2   3  13   22.80    1.40
  -2   3  13   22.61    1.25
  -2   3  13   23.50    1.33
  -2   3  12    0.15    0.44
  -2   3  12    0.47    0.46
  -2   3  12    0.56    0.42
  -2   3  12    1.21    0.43
  -2   3  11    0.39    0.36
  -2   3  11    0.27    0.37
  -2   3  11    0.48    0.44
  -2   3  11    0.29    0.34
  -2   3  11    0.21    0.38
  -2   3  11    0.27    0.40
  -2   3  11    0.51    0.37
  -2   3  10   93.48    3.64
  -2   3  10   89.06    3.59
  -2   3  10   91.61    3.73
  -2   3  10   89.91    3.65
  -2   3  10   90.85    3.70
  -2   3  10   88.02    3.64
  -2   3  10   91.13    3.61
  -2   3  10   91.92    3.60
  -2   3   9    5.92    0.60
  -2   3   9    6.23    0.53
  -2   3   8   53.86    2.31
  -2   3   8   54.46    2.25
  -2   3   7   72.54    3.06
  -2   3   7   67.69    2.81
  -2   3   7   71.60    2.79
   2  -3  -7   70.25    3.17
  -2   3   6  647.79   23.35
  -2   3   5  297.30   11.12
  -2   3   4   97.21    4.10
  -2   3   3  104.79    4.38
  -2   3   2  148.12    5.78
  -2   3   2  147.56    5.90
  -2   3   1  454.03   16.56
  -2   3   0 1395.71   50.18
  -2   3   0 1431.54   50.17
  -2   3  -1   87.76    3.77
  -2   3  -2   86.75    3.95
  -2   3  -2   88.47    3.78
  -2   3  -3   10.33    1.03
  -2   3  -3    8.09    0.78
  -2   3  -4   36.22    2.21
  -2   3  -4   35.56    1.87
  -2   3  -5  353.50   13.87
  -2   3  -5  363.76   13.31
  -2   3  -6  369.79   14.51
  -2   3  -6  372.29   13.68
   2  -3   6  380.15   13.88
   2  -3   6  367.02   13.80
   2  -3   7   10.08    0.95
   2  -3   7   10.66    0.73
  -2   3  -8   51.75    3.27
   2  -3   8   53.73    2.35
   2  -3   9    4.26    0.54
  -2   3  -9    3.54    1.01
   2  -3   9    3.85    0.54
  -2   3 -10   74.81    4.43
   2  -3  10   75.39    3.21
   2  -3  10   73.68    3.10
   2  -3  10   75.48    3.12
   2  -3  10   75.11    3.22
  -2   3 -11   62.77    4.00
   2  -3  11   63.58    2.76
   2  -3  11   66.24    2.89
   2  -3  11   61.96    2.86
   2  -3  11   64.11    2.73
   2  -3  12    5.24    0.58
   2  -3  12    5.02    0.57
   2  -3  12    4.12    0.64
   2  -3  13    6.47    0.62
   2  -3  13    7.34    0.77
   2  -3  13    6.81    0.74
   2  -3  14   18.06    1.04
   2  -3  14   17.71    1.18
   2  -3  14   15.47    1.14
   2  -3  14   18.78    1.16
   2  -3  15    3.10    0.56
   2  -3  15    2.25    0.51
   2  -3  15    2.58    0.47
   2  -3  16    1.28    0.34
   2  -3  16    0.95    0.37
   2  -3  17   -0.14    0.20
   2  -3  17    0.49    0.29
  -2   2  18    3.80    0.38
  -2   2  17    0.15    0.31
  -2   2  17    0.04    0.31
  -2   2  16    2.98    0.51
  -2   2  16    3.43    0.41
  -2   2  16    2.71    0.51
  -2   2  15    9.77    0.87
  -2   2  15    8.81    0.73
  -2   2  15   10.28    0.86
  -2   2  15    9.52    0.76
  -2   2  14   20.15    1.27
  -2   2  14   18.85    1.23
  -2   2  14   20.77    1.17
  -2   2  14   17.66    1.13
  -2   2  13   31.68    1.57
  -2   2  13   27.03    1.58
  -2   2  13   29.62    1.64
  -2   2  13   29.65    1.54
  -2   2  12    5.50    0.64
  -2   2  12    5.22    0.67
  -2   2  12    5.45    0.63
  -2   2  12    5.60    0.69
  -2   2  12    4.23    0.51
  -2   2  11   14.52    0.96
  -2   2  11   15.74    0.93
  -2   2  11   13.68    0.99
  -2   2  11   13.67    0.94
  -2   2  11   14.84    0.96
  -2   2  11   13.95    1.00
  -2   2  11   16.92    0.93
  -2   2  10    0.94    0.34
  -2   2  10    1.15    0.41
  -2   2  10    0.90    0.39
  -2   2  10    1.68    0.46
  -2   2  10    1.18    0.33
  -2   2  10    1.17    0.40
  -2   2  10    1.06    0.36
  -2   2  10    1.25    0.43
  -2   2   9   23.71    1.28
  -2   2   9   25.65    1.23
  -2   2   8   26.40    1.24
  -2   2   8   25.32    1.28
  -2   2   7   26.07    1.24
  -2   2   7   25.09    1.29
   2  -2  -6    0.94    0.37
  -2   2   6    0.25    0.23
   2  -2  -5  251.51    9.50
  -2   2   5  252.39    9.42
  -2   2   4   39.81    1.95
   2  -2  -3 2399.37   85.38
  -2   2   3 2512.18   85.74
   2  -2  -2 9999.00  348.35
  -2   2   2 9883.84  348.67
  -2   2   1    2.68    0.50
   2  -2  -1    2.17    0.37
  -2   2   0    3.40    0.55
  -2   2  -1    2.05    0.46
  -2   2  -2   56.49    2.57
  -2   2  -3    1.67    0.51
  -2   2  -3    1.02    0.38
  -2   2  -4   70.58    3.36
  -2   2  -4   69.86    3.04
   2  -2   5   13.36    0.98
  -2   2  -5   14.13    1.27
  -2   2  -5   11.59    0.87
  -2   2  -6    1.38    0.62
  -2   2  -6    1.33    0.32
   2  -2   6    2.02    0.52
   2  -2   6    1.61    0.40
  -2   2  -7   -0.13    0.54
   2  -2   7    0.28    0.27
   2  -2   7    0.09    0.37
  -2   2  -8    5.29    0.95
   2  -2   8    6.60    0.83
   2  -2   8    5.90    0.55
   2  -2   9   10.16    0.77
   2  -2   9   10.49    0.74
  -2   2  -9    7.84    1.18
   2  -2   9   10.09    0.78
   2  -2   9   11.03    1.10
   2  -2  10   21.62    1.22
  -2   2 -10   20.10    1.98
   2  -2  10   21.45    1.19
   2  -2  10   22.74    1.29
   2  -2  10   21.06    1.26
   2  -2  11   25.24    1.34
   2  -2  11   27.76    1.51
   2  -2  11   26.95    1.43
  -2   2 -11   22.99    2.18
   2  -2  12  100.21    4.05
   2  -2  12  100.73    4.14
   2  -2  12   98.28    3.93
   2  -2  13   11.64    0.87
   2  -2  13   12.09    0.98
   2  -2  13   12.06    0.94
   2  -2  14    0.30    0.44
   2  -2  14    0.48    0.32
   2  -2  14    0.40    0.40
   2  -2  15    0.16    0.43
   2  -2  15   -0.21    0.36
   2  -2  16    3.40    0.51
   2  -2  16    2.64    0.42
   2  -2  17    7.55    0.60
   2  -2  17    6.94    0.54
   2  -2  18   20.29    0.92
  -2   1  18    0.02    0.23
  -2   1  17    3.87    0.48
  -2   1  17    4.36    0.48
  -2   1  16   14.88    1.01
  -2   1  16   17.85    1.05
  -2   1  15   10.69    0.77
  -2   1  15   10.57    0.74
  -2   1  15   11.39    0.92
  -2   1  15   11.84    0.91
  -2   1  14    0.85    0.46
  -2   1  14    1.03    0.47
  -2   1  14    1.27    0.39
  -2   1  14    0.36    0.37
  -2   1  14    0.80    0.47
  -2   1  13   21.04    1.30
  -2   1  13   18.99    1.11
  -2   1  13   21.65    1.33
  -2   1  13   21.11    1.20
  -2   1  13   20.48    1.18
  -2   1  12   77.67    3.20
  -2   1  12   73.85    3.14
  -2   1  12   80.08    3.35
  -2   1  12   76.27    3.14
  -2   1  12   79.81    3.24
  -2   1  12   79.28    3.36
  -2   1  11    4.44    0.59
  -2   1  11    3.88    0.55
  -2   1  11    3.81    0.53
  -2   1  11    4.47    0.54
  -2   1  11    4.98    0.51
  -2   1  11    4.44    0.58
  -2   1  10   85.03    3.49
  -2   1  10   84.79    3.51
  -2   1  10   87.20    3.41
  -2   1  10   86.61    3.44
  -2   1  10   83.41    3.39
  -2   1  10   84.53    3.44
  -2   1   9   91.06    3.65
  -2   1   9   91.04    3.57
  -2   1   8    1.76    0.30
  -2   1   8    1.14    0.31
  -2   1   7    1.09    0.29
  -2   1   7    0.94    0.21
   2  -1  -6   28.59    1.44
  -2   1   6   27.29    1.38
   2  -1  -5   51.70    2.34
  -2   1   5   51.92    2.30
   2  -1  -4   16.87    1.10
  -2   1   4   18.21    1.09
   2  -1  -3  326.30   12.03
   2  -1  -2  418.77   14.88
   2  -1  -2  400.07   14.66
   2  -1  -1  445.77   16.02
   2  -1   0 1152.43   40.75
   2  -1   1  645.79   23.15
   2  -1   2   54.27    2.49
   2  -1   3   17.85    1.14
  -2   1  -3   15.51    1.14
   2  -1   4  232.47    8.65
  -2   1  -4  232.86    8.87
  -2   1  -4  224.44    8.58
   2  -1   5   19.10    1.16
  -2   1  -5   19.04    1.37
  -2   1  -5   19.93    1.14
  -2   1  -6  233.81    8.86
  -2   1  -6  223.45    8.22
   2  -1   6  221.09    8.69
   2  -1   6  213.71    8.25
   2  -1   7   55.72    2.41
   2  -1   7   61.85    3.03
   2  -1   7   61.17    2.43
  -2   1  -7   64.72    3.22
   2  -1   8    0.63    0.47
   2  -1   8    0.69    0.31
  -2   1  -8    0.88    0.54
   2  -1   9   23.37    1.25
  -2   1  -9   20.85    1.82
   2  -1   9   24.78    1.78
   2  -1   9   24.86    1.26
   2  -1  10   91.13    3.64
   2  -1  10   87.35    3.50
   2  -1  10   90.06    3.61
   2  -1  10   87.58    4.31
   2  -1  10   90.22    3.60
   2  -1  11   10.50    0.75
   2  -1  11   11.18    0.89
   2  -1  11    9.95    0.80
   2  -1  12    5.84    0.64
   2  -1  13    0.58    0.37
   2  -1  13    0.64    0.43
   2  -1  13    0.62    0.47
   2  -1  14    4.81    0.67
   2  -1  14    3.86    0.57
   2  -1  15    3.13    0.59
   2  -1  15    3.51    0.53
   2  -1  16   19.39    1.17
   2  -1  16   20.58    1.14
   2  -1  17    3.25    0.44
   2  -1  17    2.73    0.39
   2  -1  18    4.29    0.39
  -2   0  18    5.62    0.41
  -2   0  17    5.19    0.51
  -2   0  17    5.86    0.52
  -2   0  16   -0.05    0.35
  -2   0  16   -0.17    0.37
  -2   0  15  101.03    4.14
  -2   0  15  101.21    4.11
  -2   0  14   38.37    1.95
  -2   0  14   40.59    1.97
  -2   0  14   36.44    1.75
  -2   0  14   37.33    1.74
  -2   0  13    0.76    0.37
  -2   0  13    1.45    0.50
  -2   0  13    0.73    0.46
  -2   0  13    0.89    0.40
  -2   0  13    0.55    0.35
  -2   0  12   11.39    0.80
  -2   0  12   10.26    0.88
  -2   0  12   10.00    0.77
  -2   0  12   11.39    0.90
  -2   0  12    8.33    0.69
  -2   0  12   11.06    0.78
  -2   0  11   61.98    2.65
  -2   0  11   63.36    2.76
  -2   0  11   65.60    2.65
  -2   0  11   59.80    2.68
  -2   0  11   61.77    2.61
  -2   0  11   63.34    2.63
  -2   0  11   60.36    2.75
  -2   0  10    9.24    0.76
  -2   0  10    8.20    0.65
  -2   0  10    9.55    0.75
  -2   0  10    9.35    0.68
  -2   0  10    8.71    0.71
  -2   0  10    6.97    0.65
  -2   0   9  100.91    3.93
  -2   0   9  102.00    4.00
  -2   0   9   99.95    3.93
  -2   0   8  129.40    4.88
  -2   0   8  128.13    4.91
   2   0  -7   56.49    2.76
  -2   0   7   65.27    2.52
  -2   0   6   43.31    1.90
   2   0  -6   40.28    2.05
   2   0  -6   46.33    1.93
   2   0  -5    6.40    0.61
   2   0  -5    5.10    0.57
   2   0  -4   26.30    1.38
   2   0  -4   27.36    1.43
   2   0  -3   10.66    0.76
   2   0  -3   13.06    0.88
   2   0  -2   34.94    1.74
   2   0  -1 2523.58   88.75
   2   0   0 3607.49  126.58
   2   0   1 1962.98   69.20
   2   0   2  156.69    6.00
   2   0   2  151.09    5.90
  -2   0  -2  150.05    5.88
   2   0   3   99.16    4.05
  -2   0  -3   99.60    4.09
   2   0   4  180.91    6.92
  -2   0  -4  182.91    7.08
   2   0   5   86.65    3.53
  -2   0  -5   85.36    3.77
  -2   0  -6  186.30    7.22
   2   0   6  193.41    7.24
   2   0   6  202.07    7.77
  -2   0  -6  200.52    7.71
   2   0   7   18.71    0.97
  -2   0  -7   16.77    1.36
   2   0   8   41.07    1.79
  -2   0  -8   37.81    2.34
   2   0   8   41.30    1.81
   2   0   8   43.99    2.50
   2   0   9  149.72    5.58
  -2   0  -9  137.82    6.30
   2   0   9  152.11    6.49
   2   0   9  146.47    5.59
   2   0  10   39.74    2.52
   2   0  10   37.50    1.81
   2   0  11    1.63    0.67
   2   0  11    1.76    0.44
   2   0  11    1.35    0.35
   2   0  12  257.21    9.72
   2   0  12  253.47    9.54
   2   0  12  261.74    9.69
   2   0  12  273.61    9.70
   2   0  12  256.03    9.49
   2   0  13   22.18    1.31
   2   0  13   19.69    1.18
   2   0  13   22.86    1.32
   2   0  14    0.37    0.38
   2   0  14   -0.28    0.38
   2   0  14    0.04    0.30
   2   0  14   -0.06    0.44
   2   0  15    4.71    0.59
   2   0  15    4.77    0.66
   2   0  16    0.65    0.32
   2   0  16    0.15    0.39
   2   0  17    7.49    0.59
   2   0  17    6.66    0.62
   2   0  18    7.42    0.53
   2   0  18    8.08    0.55
  -2  -1  18    0.08    0.16
  -2  -1  17    0.46    0.27
  -2  -1  16    6.70    0.62
  -2  -1  16    6.19    0.60
  -2  -1  15    1.08    0.41
  -2  -1  15    0.94    0.42
  -2  -1  15    0.49    0.42
  -2  -1  14  214.56    7.95
  -2  -1  14  202.59    7.76
  -2  -1  14  209.68    7.94
  -2  -1  13    0.24    0.40
  -2  -1  13    1.02    0.36
  -2  -1  13    0.43    0.35
  -2  -1  12   49.31    2.38
  -2  -1  12   51.45    2.25
  -2  -1  12   48.28    2.21
  -2  -1  12   54.35    2.42
  -2  -1  12   51.72    2.29
  -2  -1  11    4.03    0.58
  -2  -1  11    4.31    0.59
  -2  -1  11    4.34    0.53
  -2  -1  11    4.43    0.51
  -2  -1  10   32.29    1.52
  -2  -1  10   30.56    1.58
  -2  -1  10   29.59    1.52
  -2  -1  10   31.65    1.51
  -2  -1   9   28.43    1.42
  -2  -1   9   30.41    1.44
  -2  -1   9   30.20    1.48
  -2  -1   8   79.88    3.12
  -2  -1   8   79.73    3.14
  -2  -1   7  268.29    9.51
  -2  -1   7  263.04    9.51
   2   1  -7  242.22   10.01
   2   1  -6  254.75    9.75
   2   1  -5   56.69    2.74
   2   1  -5   61.09    2.55
   2   1  -4    4.57    0.58
   2   1  -4    4.14    0.53
   2   1  -3   21.23    1.25
   2   1  -3   20.24    1.21
  -2  -1   2 2409.50   80.26
   2   1  -2 2200.68   80.16
   2   1  -2 2243.36   80.15
  -2  -1   1 1580.74   56.16
   2   1  -1 1597.40   56.12
   2   1   0  116.64    4.48
  -2  -1   0  104.98    4.45
  -2  -1  -1    2.83    0.61
   2   1   1    3.87    0.57
   2   1   2    9.18    0.81
   2   1   2    8.36    0.82
  -2  -1  -2    9.77    0.88
  -2  -1  -2   10.40    0.78
   2   1   3   39.12    1.91
  -2  -1  -3   39.45    1.87
   2   1   4  780.56   27.74
  -2  -1  -4  773.27   27.75
   2   1   5  113.95    4.46
   2   1   5  112.88    4.78
  -2  -1  -5  108.34    4.53
   2   1   6  132.28    5.20
  -2  -1  -6  136.98    5.45
   2   1   6  136.19    5.71
   2   1   7 1620.69   54.34
  -2  -1  -7 1469.93   53.91
   2   1   7 1510.36   53.38
   2   1   8   34.88    2.22
  -2  -1  -8   29.80    1.87
   2   1   8   34.48    1.54
   2   1   9   12.23    1.34
   2   1   9   13.21    0.85
   2   1  10  125.09    5.80
   2   1  10  123.71    4.79
   2   1  10  121.19    4.80
   2   1  11   47.67    2.09
   2   1  11   46.82    2.22
   2   1  11   48.02    2.21
   2   1  11   48.08    2.11
   2   1  11   49.61    2.22
   2   1  11   46.78    3.01
   2   1  11   46.60    2.16
   2   1  12   14.86    0.94
   2   1  12   17.43    1.14
   2   1  12   14.86    1.09
   2   1  12   17.24    1.02
   2   1  12   14.63    1.66
   2   1  12   15.30    1.06
   2   1  12   16.38    1.05
   2   1  13   70.16    3.09
   2   1  13   65.09    2.90
   2   1  13   70.39    2.88
   2   1  13   70.56    3.02
   2   1  13   73.11    3.06
   2   1  14   34.23    1.71
   2   1  14   30.66    1.57
   2   1  14   33.20    1.76
   2   1  15   19.15    1.17
   2   1  15   19.80    1.25
   2   1  15   19.68    1.09
   2   1  16    9.71    0.74
   2   1  16   10.00    0.82
   2   1  16    7.89    0.63
   2   1  17    0.21    0.34
   2   1  18    7.78    0.58
   2   1  18    7.51    0.55
  -2  -2  17    5.03    0.42
  -2  -2  16   10.56    0.76
  -2  -2  16   12.39    0.78
  -2  -2  15   12.08    0.87
  -2  -2  15   11.13    0.85
  -2  -2  15   11.66    0.88
  -2  -2  14   16.80    1.09
  -2  -2  14   17.30    1.09
  -2  -2  14   15.00    0.96
  -2  -2  13   65.10    2.89
  -2  -2  13   62.19    2.77
  -2  -2  13   66.40    2.90
  -2  -2  12    1.89    0.51
  -2  -2  12    2.43    0.42
  -2  -2  12    2.48    0.42
  -2  -2  12    3.32    0.51
  -2  -2  11    2.99    0.45
  -2  -2  11    3.11    0.51
  -2  -2  11    2.17    0.42
  -2  -2  10   22.89    1.24
  -2  -2  10   25.74    1.31
  -2  -2  10   24.70    1.36
  -2  -2  10   23.89    1.33
  -2  -2  10   24.99    1.30
  -2  -2   9   36.20    1.74
   2   2  -9   35.87    2.39
  -2  -2   9   39.37    1.79
  -2  -2   9   40.18    1.83
  -2  -2   9   40.77    1.83
  -2  -2   8   37.82    1.68
  -2  -2   8   36.67    1.67
   2   2  -7    0.96    0.56
  -2  -2   7    0.69    0.28
  -2  -2   7    0.19    0.24
   2   2  -6  100.88    4.52
   2   2  -5    1.28    0.45
  -2  -2   4   29.17    1.60
   2   2  -4   30.82    1.56
   2   2  -4   26.57    1.66
  -2  -2   3   14.81    1.06
   2   2  -3   13.65    0.99
   2   2  -3   12.69    1.04
  -2  -2   2    0.06    0.41
   2   2  -2    0.16    0.38
   2   2  -2    0.37    0.41
  -2  -2   1  351.37   12.54
   2   2  -1  328.51   12.43
   2   2  -1  335.41   12.47
   2   2   0  528.89   19.13
  -2  -2  -1    1.54    0.53
   2   2   2  458.15   17.41
  -2  -2  -2  509.84   17.57
   2   2   3   54.61    2.50
  -2  -2  -3   53.54    2.55
   2   2   3   55.67    2.60
   2   2   4   88.75    3.76
  -2  -2  -4   94.17    3.65
   2   2   4   83.62    3.90
  -2  -2  -4   91.83    3.85
   2   2   4   92.86    3.97
   2   2   5  435.08   15.49
   2   2   5  410.71   15.80
  -2  -2  -5  430.17   15.57
  -2  -2  -5  420.33   15.36
   2   2   6  187.39    7.48
  -2  -2  -6  180.12    6.93
   2   2   7    1.67    0.63
  -2  -2  -7    0.96    0.30
   2   2   8   64.66    2.69
   2   2   8   72.96    3.60
   2   2   8   66.83    2.64
   2   2   9   78.88    3.22
   2   2   9   78.91    4.13
   2   2   9   80.57    3.16
   2   2  10    0.07    0.28
   2   2  10   -0.12    0.28
   2   2  10   -0.32    0.34
   2   2  10    0.31    0.61
   2   2  10   -0.17    0.31
   2   2  10    0.23    0.35
   2   2  11  124.63    4.88
   2   2  11  120.13    4.78
   2   2  11  123.33    4.76
   2   2  11  123.56    4.87
   2   2  11  124.16    6.03
   2   2  11  124.70    4.81
   2   2  12   20.24    1.28
   2   2  12   20.15    1.17
   2   2  12   20.12    1.15
   2   2  12   19.54    1.23
   2   2  12   19.66    1.94
   2   2  12   20.91    1.20
   2   2  13    3.39    0.49
   2   2  13    3.09    0.62
   2   2  13    2.47    0.46
   2   2  13    3.60    0.58
   2   2  13    3.77    0.96
   2   2  13    3.03    0.48
   2   2  14   26.62    1.37
   2   2  14   27.92    1.47
   2   2  14   26.67    1.54
   2   2  14   25.87    1.41
   2   2  15   16.55    1.08
   2   2  15   17.90    1.20
   2   2  15   18.34    1.07
   2   2  16    2.48    0.43
   2   2  16    2.03    0.41
   2   2  16    2.59    0.54
   2   2  17    5.37    0.58
   2   2  17    4.60    0.43
   2   2  18    0.18    0.28
   2   2  18    0.46    0.28
  -2  -3  17   -0.08    0.15
  -2  -3  16    4.84    0.49
  -2  -3  16    5.17    0.47
  -2  -3  15    1.83    0.41
  -2  -3  15    1.36    0.40
  -2  -3  15    1.57    0.40
  -2  -3  14   77.32    3.25
  -2  -3  14   81.25    3.27
   2   3 -14   73.20    3.08
  -2  -3  14   74.22    3.15
  -2  -3  13   13.35    0.99
  -2  -3  13   12.26    0.95
  -2  -3  13   14.03    0.96
  -2  -3  12    2.31    0.49
  -2  -3  12    1.90    0.39
  -2  -3  11    4.29    0.57
  -2  -3  11    3.13    0.58
  -2  -3  11    3.79    0.52
  -2  -3  10    1.76    0.42
  -2  -3  10    1.82    0.41
  -2  -3  10    0.67    0.43
   2   3  -9    0.15    0.54
  -2  -3   9    0.04    0.33
  -2  -3   9   -0.12    0.33
  -2  -3   9   -0.23    0.32
  -2  -3   9   -0.14    0.36
  -2  -3   8   10.83    0.75
  -2  -3   8    9.67    0.71
  -2  -3   8   10.87    0.75
   2   3  -7    1.56    0.60
  -2  -3   7    1.24    0.34
  -2  -3   6  245.22    8.96
   2   3  -6  244.02    9.82
  -2  -3   5  348.69   12.92
   2   3  -5  343.89   13.27
  -2  -3   4    1.18    0.49
   2   3  -4    1.40    0.54
  -2  -3   3   18.62    1.32
   2   3  -3   20.73    1.44
   2   3  -2   24.20    1.45
  -2  -3   2   24.16    1.51
   2   3  -2   22.81    1.53
   2   3  -1 1572.89   54.53
  -2  -3   1 1544.65   54.64
   2   3  -1 1497.65   54.60
   2   3   0    4.84    0.67
  -2  -3  -1 1417.36   50.37
  -2  -3  -2   87.15    3.84
   2   3   2   87.83    3.81
   2   3   3   29.23    1.58
   2   3   3   27.62    1.61
  -2  -3  -3   24.86    1.56
   2   3   4  499.52   18.09
   2   3   4  498.39   18.21
  -2  -3  -4  489.23   18.18
   2   3   5   51.79    2.58
   2   3   5   48.10    2.58
  -2  -3  -5   47.64    2.45
  -2  -3  -6    0.45    0.40
   2   3   6    0.93    0.48
  -2  -3  -7   53.32    2.53
   2   3   7   49.75    2.11
   2   3   7   55.74    2.95
   2   3   8   70.52    3.01
   2   3   8   73.16    3.80
   2   3   9   27.86    2.08
   2   3   9   25.14    1.22
   2   3  10    7.00    0.68
   2   3  10    6.62    0.62
   2   3  10    7.27    0.62
   2   3  10    7.55    0.65
   2   3  10    7.98    1.20
   2   3  10    7.54    0.60
   2   3  11    0.67    0.39
   2   3  11    0.77    0.45
   2   3  11    0.43    0.38
   2   3  11    0.39    0.40
   2   3  11    2.01    0.82
   2   3  11    0.99    0.36
   2   3  12    4.40    0.61
   2   3  12    4.31    0.65
   2   3  12    4.86    0.59
   2   3  12    4.70    1.11
   2   3  12    5.42    0.63
   2   3  12    5.08    0.59
   2   3  13   36.00    1.87
   2   3  13   35.74    1.78
   2   3  13   34.56    1.72
   2   3  13   33.02    2.74
   2   3  13   36.25    1.76
   2   3  14    6.66    0.75
   2   3  14    7.19    0.70
   2   3  14    7.30    0.68
   2   3  14    6.74    1.21
   2   3  14    6.55    0.67
   2   3  15    5.76    0.59
   2   3  15    5.71    0.61
   2   3  15    5.86    0.71
   2   3  15    5.57    0.64
   2   3  16    5.12    0.66
   2   3  16    5.86    0.58
   2   3  17    9.44    0.74
   2   3  17    8.96    0.63
   2   3  17    9.18    0.72
   2   3  18    1.02    0.30
   2   3  19    1.36    0.21
   2   3  19    1.11    0.21
  -2  -4  16   10.91    0.63
  -2  -4  15   55.78    2.45
  -2  -4  15   57.70    2.42
  -2  -4  15   61.96    2.50
  -2  -4  14   67.92    2.86
  -2  -4  14   64.02    2.82
   2   4 -14   65.03    2.73
  -2  -4  14   67.90    2.81
  -2  -4  13   49.41    2.37
   2   4 -13   52.61    2.33
  -2  -4  13   51.78    2.36
  -2  -4  13   53.65    2.39
  -2  -4  12   26.12    1.39
  -2  -4  12   29.13    1.52
  -2  -4  11    1.32    0.39
  -2  -4  11    0.99    0.43
  -2  -4  11    1.46    0.51
  -2  -4  10    1.12    0.40
  -2  -4  10    1.08    0.41
  -2  -4  10    0.51    0.45
  -2  -4   9    5.29    0.56
  -2  -4   9    5.09    0.64
  -2  -4   9    4.98    0.56
   2   4  -9    4.63    1.02
  -2  -4   8  140.85    5.35
  -2  -4   8  137.24    5.43
  -2  -4   8  143.44    5.50
  -2  -4   8  146.74    5.50
   2   4  -8  143.36    6.65
  -2  -4   7   49.51    2.20
   2   4  -7   49.38    3.05
   2   4  -6  321.81   12.67
  -2  -4   6  313.96   12.01
  -2  -4   6  320.80   11.61
   2   4  -5   98.92    4.74
  -2  -4   5   94.95    4.36
  -2  -4   5  101.89    3.89
  -2  -4   4   15.82    1.29
   2   4  -4   18.09    1.48
  -2  -4   3   74.64    3.43
   2   4  -3   68.13    3.48
  -2  -4   2   15.34    1.27
   2   4  -2   17.82    1.39
  -2  -4   1   82.90    3.78
   2   4  -1   79.40    3.72
   2   4   0  141.18    5.42
  -2  -4  -1   88.99    3.99
   2   4   1   86.77    3.63
   2   4   2   14.97    1.07
  -2  -4  -2   13.09    1.19
   2   4   2   14.75    1.16
   2   4   3   50.13    2.45
   2   4   3   45.69    2.35
  -2  -4  -3   44.55    2.45
  -2  -4  -4  758.49   27.24
   2   4   4  774.51   27.16
   2   4   4  717.12   27.14
  -2  -4  -5   77.24    3.61
   2   4   5   76.17    3.57
  -2  -4  -6   15.65    1.29
   2   4   7  229.43    8.38
  -2  -4  -7  228.82    9.02
   2   4   7  235.66    9.47
   2   4   8   43.04    2.15
   2   4   8   42.40    1.86
   2   4   8   42.72    2.73
   2   4   9  134.60    6.33
   2   4   9  137.59    5.20
   2   4   9  134.57    5.10
   2   4  10   78.76    3.32
   2   4  10   80.35    3.21
   2   4  10   81.81    3.29
   2   4  10   82.15    3.28
   2   4  10   79.52    4.45
   2   4  10   79.69    3.21
   2   4  11    4.90    0.52
   2   4  11    3.59    0.57
   2   4  11    4.13    0.63
   2   4  11    4.26    0.46
   2   4  11    3.80    0.55
   2   4  11    4.44    1.06
   2   4  11    3.66    0.47
   2   4  12  128.69    5.19
   2   4  12  131.83    5.13
   2   4  12  133.86    5.11
   2   4  12  132.13    6.60
   2   4  12  127.11    5.06
   2   4  13   76.70    3.35
   2   4  13   77.25    3.26
   2   4  13   75.95    3.22
   2   4  13   77.40    4.61
   2   4  13   77.23    3.22
   2   4  14    9.07    1.45
   2   4  14    9.34    0.87
   2   4  14   10.22    0.84
   2   4  14    8.37    0.74
   2   4  15    3.69    0.62
   2   4  15    4.09    0.57
   2   4  15    3.94    0.54
   2   4  16    4.47    0.55
   2   4  16    6.25    0.66
   2   4  16    5.02    0.63
   2   4  17    8.36    0.63
   2   4  17    8.95    0.72
   2   4  17    9.70    0.72
   2   4  18    0.42    0.23
   2   4  18    0.23    0.26
   2   4  19    0.17    0.17
   2   4  19    0.42    0.16
  -2  -5  15    3.70    0.41
  -2  -5  15    2.97    0.36
   2   5 -14    0.18    0.32
  -2  -5  14   -0.18    0.35
  -2  -5  14   -0.04    0.28
  -2  -5  14   -0.04    0.34
  -2  -5  13   11.90    0.94
  -2  -5  13   14.89    0.99
  -2  -5  13   13.01    0.91
   2   5 -13   14.06    0.92
  -2  -5  12    8.14    0.69
  -2  -5  12    9.55    0.79
   2   5 -12    9.64    0.81
  -2  -5  11    1.74    0.44
  -2  -5  11    1.30    0.40
  -2  -5  11    2.00    0.56
  -2  -5  10   17.69    1.13
  -2  -5  10   18.03    1.11
  -2  -5  10   20.65    1.27
  -2  -5   9   28.75    1.52
  -2  -5   9   27.62    1.46
  -2  -5   9   28.49    1.58
   2   5  -9   26.90    2.44
  -2  -5   8    0.75    0.45
  -2  -5   8    0.62    0.38
   2   5  -8    1.15    0.76
   2   5  -7   25.79    2.24
  -2  -5   7   29.07    1.47
  -2  -5   7   26.50    1.37
  -2  -5   6    2.39    0.44
   2   5  -6    1.62    0.78
  -2  -5   6    1.81    0.31
  -2  -5   6    2.43    0.59
   2   5  -5   84.72    4.39
  -2  -5   5   83.46    3.43
  -2  -5   5   87.54    4.05
   2   5  -5   85.63    3.85
  -2  -5   4    0.11    0.49
   2   5  -4   -0.13    0.60
   2   5  -3   28.99    2.02
  -2  -5   3   26.75    1.88
  -2  -5   3   27.90    1.35
  -2  -5   2   39.27    2.32
   2   5  -2   37.11    2.31
   2   5  -1  340.87   12.39
  -2  -5   1  355.24   13.29
   2   5  -1  351.19   13.25
   2   5   0  200.50    7.51
   2   5   1   43.34    2.14
  -2  -5  -1   48.42    2.62
   2   5   1   46.36    2.51
  -2  -5  -2  101.82    4.67
   2   5   2  103.78    4.31
   2   5   2  101.35    4.52
   2   5   3   11.58    1.01
  -2  -5  -3   11.76    1.24
   2   5   3   12.42    1.12
   2   5   4  286.18   10.85
  -2  -5  -4  278.06   11.01
   2   5   4  279.77   10.85
  -2  -5  -5  322.99   12.40
   2   5   5  319.86   12.21
   2   5   5  318.02   12.34
  -2  -5  -6    9.72    1.14
   2   5   7    6.63    0.83
   2   5   7    6.05    0.50
  -2  -5  -7    5.50    0.88
   2   5   8   57.56    2.78
   2   5   8   55.47    2.33
   2   5   8   53.79    3.26
  -2  -5  -8   53.81    2.91
   2   5   9   75.74    3.04
   2   5   9   71.27    2.91
   2   5   9   74.28    3.03
   2   5   9   78.20    4.19
   2   5  10    0.44    0.37
   2   5  10    0.66    0.37
   2   5  10    0.89    0.37
   2   5  10    0.40    0.38
   2   5  10    1.06    0.40
   2   5  10    0.37    0.70
   2   5  10    0.44    0.25
   2   5  11   81.79    4.62
   2   5  11   78.42    3.28
   2   5  11   77.77    3.31
   2   5  11   79.58    3.25
   2   5  11   75.97    3.15
   2   5  12   41.51    3.21
   2   5  12   44.85    2.16
   2   5  12   42.64    2.10
   2   5  12   44.05    1.97
   2   5  12   46.95    2.11
   2   5  13    4.71    1.12
   2   5  13    4.55    0.65
   2   5  13    4.62    0.66
   2   5  13    4.48    0.61
   2   5  14    9.89    0.82
   2   5  14    8.46    0.82
   2   5  14    8.59    1.41
   2   5  14    8.76    0.76
   2   5  14    7.91    0.81
   2   5  15   14.26    0.95
   2   5  15   14.85    1.01
   2   5  15   14.16    1.04
   2   5  15   12.99    1.00
   2   5  16    0.35    0.34
   2   5  16   -0.17    0.36
   2   5  16    0.56    0.41
   2   5  16   -0.05    0.39
   2   5  17    5.26    0.50
   2   5  17    4.64    0.52
   2   5  18    2.42    0.36
   2   5  18    2.58    0.31
   2   5  18    2.18    0.33
   2   5  19    4.49    0.34
  -2  -6  15    3.20    0.29
   2   6 -14    0.93    0.31
  -2  -6  14    0.99    0.35
  -2  -6  14    1.04    0.29
  -2  -6  14    1.17    0.37
  -2  -6  13   10.30    0.78
   2   6 -13    9.32    0.75
  -2  -6  13    7.89    0.68
  -2  -6  13   10.74    0.80
  -2  -6  12    2.36    0.43
   2   6 -12    3.15    0.56
   2   6 -11    2.14    0.54
  -2  -6  11    2.13    0.44
  -2  -6  11    1.48    0.55
  -2  -6  11    1.77    0.42
  -2  -6  10    2.32    0.56
  -2  -6  10    3.36    0.50
  -2  -6  10    2.80    0.52
   2   6 -10    1.78    0.79
   2   6  -9    7.39    1.37
  -2  -6   9    9.89    0.83
  -2  -6   9    8.64    0.76
  -2  -6   9   10.04    0.91
   2   6  -8   81.15    4.78
  -2  -6   8   81.59    3.52
  -2  -6   8   83.92    3.51
  -2  -6   7  111.10    4.37
  -2  -6   7  104.66    4.23
   2   6  -7  108.17    5.75
  -2  -6   6   13.60    0.86
   2   6  -6   13.29    1.70
  -2  -6   6   13.88    0.97
  -2  -6   6   13.81    0.84
  -2  -6   6   14.34    1.36
   2   6  -5   21.30    1.60
   2   6  -5   20.21    1.91
  -2  -6   5   18.57    0.98
  -2  -6   5   18.78    1.14
  -2  -6   5   19.58    1.66
   2   6  -4    5.58    0.83
  -2  -6   4    4.95    0.95
   2   6  -4    5.32    1.08
  -2  -6   3    0.42    0.34
   2   6  -3    0.86    0.73
   2   6  -3    0.63    0.54
  -2  -6   3    0.13    0.56
   2   6  -2  500.33   18.64
  -2  -6   2  512.55   18.63
  -2  -6   2  479.57   17.54
   2   6  -1   85.68    3.29
  -2  -6   1  100.46    4.50
   2   6   0    4.08    0.47
   2   6   1  170.13    6.91
  -2  -6  -1  147.54    6.91
   2   6   1  165.85    6.33
   2   6   2  112.58    4.87
   2   6   2  103.35    4.48
  -2  -6  -2  106.83    5.00
   2   6   3  800.45   29.06
  -2  -6  -3  804.40   29.52
   2   6   3  808.34   29.25
   2   6   4  542.06   20.34
  -2  -6  -4  562.20   20.70
   2   6   4  550.89   20.34
  -2  -6  -5  175.80    7.63
   2   6   5  187.10    7.49
   2   6   5  175.49    7.29
   2   6   6   39.34    2.28
   2   6   6   34.48    2.12
  -2  -6  -6   35.43    2.37
   2   6   6   37.15    2.37
   2   6   7   48.06    2.66
  -2  -6  -7   51.05    2.93
   2   6   7   45.48    2.87
   2   6   8    0.81    0.53
  -2  -6  -8    0.52    0.47
   2   6   9   55.69    2.86
   2   6   9   57.33    2.43
   2   6   9   51.73    3.45
   2   6   9   58.56    2.47
   2   6   9   58.52    2.46
   2   6   9   52.56    2.40
   2   6  10  158.28    5.97
   2   6  10  158.12    6.06
   2   6  10  153.22    6.02
   2   6  10  162.97    7.50
   2   6  11   34.33    1.67
   2   6  11   35.37    1.78
   2   6  11   34.78    1.65
   2   6  11   33.92    1.72
   2   6  11   32.17    1.73
   2   6  11   33.08    1.73
   2   6  11   35.06    2.85
   2   6  12    0.54    0.41
   2   6  12    0.22    0.37
   2   6  12    0.21    0.45
   2   6  12    0.23    0.72
   2   6  12   -0.29    0.45
   2   6  12    0.12    0.44
   2   6  12   -0.16    0.48
   2   6  13    3.76    0.47
   2   6  13    4.18    0.63
   2   6  13    3.24    0.99
   2   6  13    4.79    0.68
   2   6  13    3.16    0.55
   2   6  13    3.28    0.61
   2   6  14    3.84    0.59
   2   6  14    4.30    1.09
   2   6  14    4.06    0.59
   2   6  14    4.26    0.65
   2   6  14    4.18    0.63
   2   6  15    7.27    0.70
   2   6  15    7.97    0.74
   2   6  15    7.68    0.75
   2   6  16    9.08    0.72
   2   6  16    9.32    0.75
   2   6  16    8.25    0.72
   2   6  17    1.12    0.35
   2   6  17    1.15    0.35
   2   6  18    0.29    0.25
   2   6  18   -0.03    0.28
   2   6  18    0.15    0.23
   2   6  18   -0.05    0.22
   2   6  19   16.74    0.75
   2   7 -14    1.16    0.30
  -2  -7  14    1.22    0.33
  -2  -7  14    0.89    0.22
   2   7 -13    4.43    0.51
  -2  -7  13    4.40    0.54
  -2  -7  13    3.59    0.42
  -2  -7  13    3.77    0.49
   2   7 -12    5.43    0.63
  -2  -7  12    4.96    0.54
   2   7 -11    5.08    0.63
  -2  -7  11    6.19    0.62
  -2  -7  11    4.54    0.56
  -2  -7  11    5.55    0.69
  -2  -7  10    3.68    0.54
  -2  -7  10    3.96    0.66
  -2  -7  10    3.00    0.47
   2   7 -10    2.96    0.60
   2   7 -10    1.62    0.78
  -2  -7   9   11.69    0.98
  -2  -7   9   10.64    0.81
  -2  -7   9   11.40    0.91
   2   7  -9   10.29    0.93
  -2  -7   8   25.79    1.52
   2   7  -8   25.42    2.51
  -2  -7   8   22.80    1.42
   2   7  -7   13.85    1.85
  -2  -7   7   14.74    1.07
  -2  -7   6    3.85    0.46
  -2  -7   6    3.19    0.46
  -2  -7   6    3.92    0.61
   2   7  -6    2.76    1.04
   2   7  -5    1.33    0.69
  -2  -7   5    1.21    0.33
   2   7  -5    1.18    0.85
  -2  -7   5    1.34    0.66
   2   7  -4   64.32    3.77
  -2  -7   4   58.77    3.50
   2   7  -4   61.18    3.31
   2   7  -3   38.32    2.45
   2   7  -3   45.03    2.90
  -2  -7   3   41.82    2.77
  -2  -7   3   38.37    1.90
  -2  -7   2    8.28    1.25
   2   7  -2   10.53    1.23
  -2  -7   2    8.34    0.72
  -2  -7   1  447.03   16.97
   2   7  -1  474.76   16.72
  -2  -7   1  420.50   15.71
  -2  -7   0  108.32    5.32
   2   7   0  106.94    4.28
   2   7   0  110.39    5.23
   2   7   0  120.28    5.17
   2   7   1    2.37    0.45
   2   7   1    2.20    0.66
   2   7   2   48.29    2.42
  -2  -7  -2   48.73    3.04
   2   7   2   46.80    2.78
  -2  -7  -3   98.51    4.84
   2   7   3   96.15    4.29
   2   7   3   93.35    4.47
   2   7   4   50.76    2.91
   2   7   4   50.89    2.79
   2   7   4   52.53    2.80
  -2  -7  -4   49.45    3.10
   2   7   5    2.36    0.74
   2   7   5    1.45    0.48
  -2  -7  -5    3.22    0.87
   2   7   5    2.04    0.60
   2   7   6   -0.12    0.54
   2   7   6    0.10    0.36
   2   7   6   -0.14    0.54
  -2  -7  -6   -0.16    0.70
  -2  -7  -7   10.82    1.40
   2   7   7   10.72    1.30
   2   7   7    8.68    1.15
   2   7   8    0.12    0.32
   2   7   8    0.62    0.36
   2   7   8   -0.24    0.54
   2   7   8    0.91    0.39
  -2  -7  -8    0.46    0.67
   2   7   8    1.03    0.79
   2   7   9   47.53    2.21
   2   7   9   48.03    2.17
   2   7   9   49.38    2.19
   2   7   9   50.24    2.21
   2   7   9   51.08    2.80
   2   7  10    1.16    0.48
   2   7  10    1.33    0.44
   2   7  10    0.84    0.44
   2   7  10    0.78    0.48
   2   7  11   47.60    2.19
   2   7  11   51.72    3.57
   2   7  11   49.11    2.26
   2   7  11   48.05    2.17
   2   7  11   45.26    2.25
   2   7  12  128.03    5.04
   2   7  12  123.31    6.66
   2   7  12  133.84    5.14
   2   7  12  128.51    5.02
   2   7  12  126.12    5.13
   2   7  13    4.08    0.55
   2   7  13    4.66    0.67
   2   7  13    4.60    0.54
   2   7  13    5.19    1.19
   2   7  13    6.12    0.69
   2   7  13    5.68    0.69
   2   7  14   11.17    0.89
   2   7  14    8.79    0.82
   2   7  14   10.45    0.88
   2   7  15    0.20    0.44
   2   7  15    0.34    0.38
   2   7  15    0.35    0.42
   2   7  16    3.15    0.49
   2   7  16    3.40    0.50
   2   7  16    2.64    0.49
   2   7  16    3.49    0.49
   2   7  17    6.61    0.55
   2   7  17    6.07    0.53
   2   7  17    5.49    0.56
   2   7  17    5.98    0.55
   2   7  18    7.30    0.50
   2   7  18    8.75    0.56
  -2  -8  14    0.55    0.25
   2   8 -14    0.27    0.19
   2   8 -13    6.17    0.55
  -2  -8  13    7.32    0.60
   2   8 -12    7.50    0.67
   2   8 -11    7.45    0.74
  -2  -8  11    7.40    0.78
  -2  -8  11    7.59    0.66
  -2  -8  11    5.72    0.57
   2   8 -10   51.55    2.38
  -2  -8  10   52.34    2.34
  -2  -8  10   47.81    2.20
   2   8  -9   36.64    1.89
   2   8  -9   33.30    3.00
  -2  -8   9   38.31    1.89
  -2  -8   9   35.01    1.72
   2   8  -8   13.06    1.04
   2   8  -8   13.90    1.92
  -2  -8   8   14.12    1.04
   2   8  -7  108.51    4.50
   2   8  -7  105.41    6.06
  -2  -8   7  115.21    4.61
  -2  -8   6    3.05    0.63
   2   8  -6    1.42    0.92
  -2  -8   5  115.69    5.71
   2   8  -5  119.75    4.60
  -2  -8   5  110.55    4.43
   2   8  -5  115.99    5.43
   2   8  -5  118.37    6.16
  -2  -8   4   18.63    1.91
   2   8  -4   14.14    1.84
   2   8  -4   18.70    1.72
   2   8  -4   19.92    1.14
   2   8  -3  126.80    4.97
   2   8  -3  134.52    6.02
  -2  -8   3  129.01    5.14
  -2  -8   3  126.82    6.26
   2   8  -3  134.39    6.46
  -2  -8   2  300.40   12.32
  -2  -8   2  285.05   10.96
   2   8  -1  411.67   15.03
  -2  -8   1  361.29   13.89
  -2  -8   1  394.18   15.32
   2   8  -1  409.56   15.31
  -2  -8   0  138.97    6.72
   2   8   0  138.30    6.53
   2   8   0  146.51    6.47
   2   8   1   57.49    2.69
   2   8   1   61.65    3.50
   2   8   1   63.64    3.48
  -2  -8  -2   37.63    2.67
   2   8   2   30.55    1.85
   2   8   2   32.44    2.29
   2   8   2   34.91    2.39
   2   8   3  139.39    5.79
   2   8   3  132.50    6.02
  -2  -8  -3  132.63    6.47
   2   8   4    7.21    1.12
   2   8   4    4.76    0.82
  -2  -8  -4    5.15    1.14
   2   8   4    5.88    0.90
  -2  -8  -5   35.49    2.64
   2   8   5   32.25    2.20
   2   8   5   30.12    2.05
  -2  -8  -6   23.15    2.12
   2   8   6   22.38    1.90
   2   8   6   21.38    1.60
   2   8   6   22.04    1.23
   2   8   6   23.43    1.93
   2   8   7    8.98    0.74
   2   8   7   10.92    0.83
   2   8   7   10.70    0.76
   2   8   7    9.68    1.31
  -2  -8  -7    7.88    1.36
   2   8   7    8.68    1.28
   2   8   7    9.68    0.72
  -2  -8  -8   12.85    1.62
   2   8   8   13.99    1.63
   2   8   8   13.90    1.49
   2   8   8   12.49    0.85
   2   8   8   12.18    0.89
   2   8   8   13.05    0.92
   2   8   8   14.01    0.99
   2   8   8   12.14    0.89
   2   8   8   13.51    0.86
   2   8   8   13.52    0.94
   2   8   8   13.75    0.90
   2   8   8   13.55    0.82
   2   8   9    5.74    0.64
   2   8   9    5.75    0.66
   2   8   9    6.00    0.68
   2   8   9    5.54    0.71
   2   8   9    5.56    0.67
   2   8   9    6.25    0.65
   2   8   9    5.66    0.98
   2   8   9    5.59    1.16
   2   8   9    6.46    0.71
   2   8  10   65.35    2.81
   2   8  10   62.50    2.74
   2   8  10   53.65    3.85
   2   8  10   66.28    2.82
   2   8  10   64.47    2.76
   2   8  10   59.86    2.78
   2   8  10   63.82    2.79
   2   8  11    2.21    0.54
   2   8  11    3.61    0.64
   2   8  11    2.66    0.55
   2   8  11    2.58    0.59
   2   8  11    2.47    0.51
   2   8  11    2.75    0.60
   2   8  12   63.91    2.87
   2   8  12   63.17    2.79
   2   8  12   61.88    2.76
   2   8  12   62.14    4.23
   2   8  12   66.16    2.87
   2   8  12   67.33    2.90
   2   8  13   57.81    2.61
   2   8  13   59.01    2.53
   2   8  13   55.82    2.48
   2   8  13   54.13    3.91
   2   8  13   55.57    2.61
   2   8  13   58.90    2.63
   2   8  14   26.12    1.46
   2   8  14   26.21    1.46
   2   8  14   25.21    1.48
   2   8  14   27.51    1.47
   2   8  14   25.10    1.46
   2   8  15    0.66    0.37
   2   8  15    0.29    0.40
   2   8  15    0.66    0.40
   2   8  15   -0.15    0.47
   2   8  15    0.99    0.43
   2   8  16    2.63    0.45
   2   8  16    2.52    0.47
   2   8  16    2.90    0.45
   2   8  16    3.89    0.49
   2   8  16    3.44    0.53
   2   8  17    3.41    0.42
   2   8  17    3.77    0.43
   2   8  17    3.58    0.40
   2   8  17    3.65    0.42
   2   8  17    4.30    0.48
   2   8  18   -0.04    0.18
   2   8  18    0.20    0.21
  -2  -9  14    0.19    0.15
   2   9 -13   13.70    0.73
  -2  -9  13   13.01    0.76
   2   9 -12   26.81    1.32
   2   9 -11   -0.22    0.38
   2   9 -10   -0.16    0.45
  -2  -9  10   -0.05    0.33
   2   9  -9    3.89    0.64
  -2  -9   9    2.69    0.53
  -2  -9   8    3.78    0.62
  -2  -9   8    3.64    0.69
   2   9  -8    5.69    1.28
   2   9  -8    3.75    0.59
  -2  -9   7   59.86    2.76
  -2  -9   7   59.97    2.76
   2   9  -6  255.34   11.66
  -2  -9   6  261.33    9.86
  -2  -9   5  219.04   10.13
   2   9  -5  237.46    8.91
   2   9  -4   12.59    1.53
   2   9  -4   11.64    0.90
   2   9  -4   11.82    0.82
   2   9  -4   14.25    1.91
  -2  -9   4   11.12    1.68
   2   9  -3    6.17    1.21
   2   9  -3    7.78    0.70
   2   9  -3    7.69    0.69
  -2  -9   3    7.89    0.83
  -2  -9   3    6.44    1.35
   2   9  -2   79.45    3.31
   2   9  -2   86.05    4.52
   2   9  -2   81.87    3.30
  -2  -9   2   78.94    3.49
  -2  -9   2   93.02    4.94
  -2  -9   1    0.21    0.84
   2   9  -1    0.20    0.31
   2   9  -1   -0.84    0.81
   2   9  -1    0.59    0.78
   2   9  -1    0.24    0.39
  -2  -9   1    0.58    0.45
  -2  -9   0    1.24    1.03
   2   9   0    1.34    0.81
   2   9   0   -0.37    0.67
  -2  -9   0    0.27    0.41
   2   9   0    0.12    0.35
   2   9   1   35.01    2.59
   2   9   1   31.73    1.54
   2   9   1   29.54    2.45
   2   9   2    1.00    0.78
   2   9   2   -0.15    0.51
  -2  -9  -2    0.21    0.99
   2   9   2    0.33    0.56
   2   9   2    0.44    0.35
   2   9   3    7.18    1.08
   2   9   3   11.26    1.08
  -2  -9  -3   10.49    1.60
   2   9   4   44.35    2.93
   2   9   4   44.05    1.91
   2   9   4   38.22    2.52
   2   9   4   39.49    2.48
  -2  -9  -4   41.19    3.10
   2   9   4   41.45    1.96
   2   9   4   41.31    1.88
   2   9   5    0.69    0.40
   2   9   5    0.07    0.31
   2   9   5    0.25    0.35
   2   9   5    0.38    0.41
   2   9   5    0.81    0.38
   2   9   5   -0.67    0.77
   2   9   5    0.83    0.57
  -2  -9  -5   -0.21    0.81
   2   9   5    0.12    0.35
   2   9   6   54.76    2.32
   2   9   6   54.59    2.42
   2   9   6   51.39    2.29
   2   9   6   53.47    2.37
   2   9   6   53.42    2.36
   2   9   6   54.05    2.27
   2   9   6   49.94    3.17
  -2  -9  -6   55.69    3.68
   2   9   6   59.13    3.48
   2   9   7   33.34    1.64
   2   9   7   33.28    1.69
   2   9   7   34.54    1.62
   2   9   7   32.33    1.63
   2   9   7   30.81    1.52
   2   9   7   31.55    2.49
  -2  -9  -7   26.41    2.62
   2   9   7   32.31    1.56
   2   9   7   34.35    2.49
   2   9   8   69.36    2.99
   2   9   8   70.65    3.97
   2   9   8   67.62    2.91
   2   9   8   70.38    2.96
   2   9   8   73.00    3.00
   2   9   8   73.21    3.05
  -2  -9  -8   58.00    4.03
   2   9   8   74.12    4.23
   2   9   8   68.08    2.86
   2   9   8   69.24    2.88
   2   9   9    3.67    0.53
   2   9   9    3.01    0.57
   2   9   9    3.70    0.62
   2   9   9    3.56    0.60
   2   9   9    3.11    1.06
   2   9   9    3.39    0.87
   2   9   9    3.51    0.62
   2   9   9    3.62    0.65
   2   9   9    3.56    0.54
   2   9  10   20.86    2.24
   2   9  10   23.70    1.39
   2   9  10   25.00    1.45
   2   9  10   22.31    1.34
   2   9  10   23.06    1.39
   2   9  10   22.31    1.36
   2   9  10   23.13    1.39
   2   9  10   24.18    1.34
   2   9  11   85.22    3.60
   2   9  11   81.90    5.00
   2   9  11   84.11    3.61
   2   9  11   83.32    3.66
   2   9  11   85.39    3.60
   2   9  11   90.69    3.61
   2   9  11   82.10    3.59
   2   9  11   89.20    3.64
   2   9  12    1.66    0.48
   2   9  12    1.41    0.81
   2   9  12    2.21    0.58
   2   9  12    2.18    0.59
   2   9  12    1.38    0.44
   2   9  12    1.33    0.51
   2   9  12    1.42    0.49
   2   9  12    1.30    0.48
   2   9  13    5.30    0.69
   2   9  13    5.23    0.62
   2   9  13    4.58    0.63
   2   9  13    4.68    0.62
   2   9  13    4.09    0.67
   2   9  13    5.64    0.68
   2   9  13    6.19    0.69
   2   9  14   21.30    1.25
   2   9  14   17.52    1.17
   2   9  14   19.59    1.25
   2   9  14   20.30    1.19
   2   9  15    2.94    0.57
   2   9  15    4.42    0.59
   2   9  15    4.42    0.56
   2   9  15    3.96    0.55
   2   9  15    3.68    0.50
   2   9  16    5.07    0.55
   2   9  16    5.07    0.54
   2   9  16    5.65    0.59
   2   9  16    5.36    0.54
   2   9  16    5.07    0.50
   2   9  17    0.15    0.24
   2   9  17    0.15    0.23
   2   9  17   -0.14    0.27
   2   9  18    6.56    0.42
  -2 -10  13    0.17    0.18
   2  10 -13    0.01    0.15
   2  10 -12    2.32    0.35
   2  10 -11    6.85    0.61
   2  10 -10    2.12    0.50
  -2 -10  10    1.66    0.51
  -2 -10  10    1.86    0.39
   2  10  -9    1.28    0.52
  -2 -10   9    1.32    0.54
  -2 -10   9    1.92    0.43
   2  10  -8    0.56    0.48
  -2 -10   8    0.18    0.39
  -2 -10   8    0.25    0.46
  -2 -10   7   15.46    1.13
  -2 -10   7   15.96    1.16
   2  10  -6    1.85    0.55
  -2 -10   6    1.54    0.56
  -2 -10   6    1.75    0.56
   2  10  -6    2.12    1.00
   2  10  -5    3.33    0.61
   2  10  -5    4.45    1.19
   2  10  -4  190.52    7.22
  -2 -10   4  181.86    8.75
   2  10  -4  182.85    8.38
   2  10  -4  190.43    7.10
   2  10  -3   18.45    2.00
   2  10  -3   22.20    1.27
  -2 -10   3   20.86    1.42
   2  10  -3   21.69    1.21
  -2 -10   3   19.83    2.24
  -2 -10   2   44.85    3.45
   2  10  -2   46.39    3.16
   2  10  -2   43.87    2.04
   2  10  -2   42.28    3.31
  -2 -10   2   43.25    2.24
   2  10  -2   44.02    2.02
  -2 -10   1  138.62    7.16
   2  10  -1  138.86    6.80
   2  10  -1  143.63    5.44
  -2 -10   1  143.45    5.69
   2  10  -1  139.03    5.45
   2  10  -1  141.27    7.09
   2  10   0   33.67    2.77
   2  10   0   32.12    1.54
  -2 -10   0   30.49    1.74
   2  10   0   31.22    1.60
  -2 -10   0   30.18    2.77
   2  10   1    2.10    1.00
   2  10   1    2.78    0.40
   2  10   1    3.80    0.55
   2  10   1    3.36    0.98
   2  10   2   12.71    0.83
   2  10   2   10.59    1.51
   2  10   2   11.98    1.45
  -2 -10  -2   12.00    1.84
   2  10   2   12.29    0.89
   2  10   2   12.41    1.61
  -2 -10  -3  126.71    6.60
   2  10   3  125.03    5.82
   2  10   3  122.45    4.77
   2  10   4   22.36    1.78
  -2 -10  -4   26.41    2.59
   2  10   4   25.45    1.36
   2  10   4   25.33    1.36
   2  10   4   28.82    2.47
   2  10   5   10.09    1.24
  -2 -10  -5    8.39    1.62
   2  10   5   11.00    0.84
   2  10   5   11.64    0.79
   2  10   5   11.39    0.84
   2  10   5   10.67    0.90
   2  10   5   10.12    1.52
   2  10   6   23.56    2.20
   2  10   6   20.98    1.23
   2  10   6   24.36    1.40
   2  10   6   22.44    1.21
   2  10   6   23.39    1.31
  -2 -10  -6   24.28    2.53
   2  10   6   18.99    1.85
   2  10   7    1.43    0.46
   2  10   7    1.23    0.52
   2  10   7    1.24    0.51
   2  10   7    1.06    0.56
   2  10   7    0.54    0.61
  -2 -10  -7    1.43    1.01
   2  10   7    1.79    0.45
   2  10   7    1.31    0.88
  -2 -10  -8   56.27    3.90
   2  10   8   66.93    3.86
   2  10   8   58.86    2.55
   2  10   8   58.72    2.63
   2  10   8   57.94    2.58
   2  10   8   59.09    2.59
   2  10   8   55.93    2.51
   2  10   8   58.81    3.62
   2  10   8   58.66    2.61
   2  10   8   54.09    2.44
   2  10   8   53.35    2.42
   2  10   9  234.10    8.91
   2  10   9  231.84   10.13
   2  10   9  238.56    8.84
   2  10   9  242.18    9.03
   2  10   9  251.48    9.08
   2  10   9  241.34    8.98
   2  10   9  245.78    9.01
   2  10   9  252.16   10.63
   2  10   9  229.43    8.86
   2  10  10   15.93    1.11
   2  10  10   16.73    1.13
   2  10  10   15.18    1.15
   2  10  10   17.28    1.16
   2  10  10   15.76    1.90
   2  10  10   15.75    1.01
   2  10  10   17.33    1.13
   2  10  11   10.69    0.88
   2  10  11    8.87    0.83
   2  10  11    9.90    0.86
   2  10  11    8.50    0.89
   2  10  11   10.27    1.58
   2  10  11    8.22    0.79
   2  10  11    8.05    0.83
   2  10  12    6.98    0.77
   2  10  12    8.72    0.84
   2  10  12    8.17    0.85
   2  10  12    8.64    0.82
   2  10  12   10.62    0.91
   2  10  12    9.33    0.81
   2  10  12   10.45    0.82
   2  10  13   -0.23    0.42
   2  10  13    0.47    0.45
   2  10  13    0.16    0.44
   2  10  13    0.05    0.41
   2  10  13    0.63    0.47
   2  10  13    0.22    0.47
   2  10  13    0.34    0.40
   2  10  14   25.31    1.40
   2  10  14   23.11    1.38
   2  10  14   26.64    1.39
   2  10  14   24.79    1.33
   2  10  14   23.98    1.37
   2  10  14   26.14    1.30
   2  10  15   37.29    1.75
   2  10  15   35.94    1.69
   2  10  15   36.60    1.69
   2  10  16    0.26    0.29
   2  10  16    0.67    0.34
   2  10  16    0.55    0.32
   2  10  17    0.23    0.24
   2  10  17   -0.04    0.23
   2  11 -12    1.04    0.21
   2  11 -11    2.01    0.35
   2  11 -10    1.57    0.40
  -2 -11  10    0.85    0.36
   2  11  -9   12.37    0.86
  -2 -11   9   11.92    0.89
  -2 -11   9   11.39    0.83
  -2 -11   8    0.27    0.38
  -2 -11   8    0.67    0.50
  -2 -11   7    1.12    0.49
  -2 -11   7    1.40    0.53
  -2 -11   6   45.07    2.24
  -2 -11   6   40.60    2.20
   2  11  -6   47.06    2.16
   2  11  -5   -0.53    0.91
   2  11  -5    0.45    0.46
   2  11  -4   66.55    2.88
   2  11  -4   64.04    2.75
  -2 -11   4   56.40    4.07
  -2 -11   4   66.78    3.05
   2  11  -3    4.91    1.28
  -2 -11   3    4.65    1.25
   2  11  -3    4.38    0.61
  -2 -11   3    4.41    0.73
   2  11  -3    4.14    0.61
   2  11  -3    5.78    1.23
   2  11  -2  109.27    5.54
  -2 -11   2   89.01    5.61
   2  11  -2  103.04    4.07
   2  11  -2   96.49    5.71
  -2 -11   2  104.05    4.30
   2  11  -2   94.89    4.00
   2  11  -1  146.58    7.00
  -2 -11   1  142.98    7.33
   2  11  -1  142.91    5.39
   2  11  -1  137.23    7.13
  -2 -11   1  134.46    5.62
   2  11  -1  135.24    5.40
   2  11   0   25.46    2.43
   2  11   0   22.67    2.37
   2  11   0   25.41    1.31
  -2 -11   0   22.25    2.61
  -2 -11   0   24.57    1.55
   2  11   0   24.28    1.39
   2  11   1   13.63    1.78
   2  11   1   13.04    1.63
  -2 -11  -1   15.55    2.15
   2  11   1   11.74    0.84
   2  11   1   14.96    1.97
   2  11   1   14.56    1.00
  -2 -11  -1   14.08    1.10
   2  11   2    1.12    0.40
  -2 -11  -2    1.01    0.53
   2  11   2    1.50    0.95
   2  11   2    0.17    0.53
   2  11   2    0.97    0.46
  -2 -11  -3   65.68    4.42
   2  11   3   59.13    2.58
   2  11   4   32.97    1.63
   2  11   4   30.49    1.63
  -2 -11  -4   29.07    2.97
   2  11   4   32.95    2.82
   2  11   5   17.57    1.14
   2  11   5   15.71    1.97
  -2 -11  -5   15.25    2.19
   2  11   5   18.22    1.15
   2  11   6   13.94    1.01
   2  11   6   12.38    1.80
   2  11   6   14.19    1.56
  -2 -11  -6   11.99    1.98
   2  11   6   14.96    0.96
   2  11   6   17.36    1.09
   2  11   7    6.29    0.76
   2  11   7    6.39    0.74
   2  11   7    6.08    0.66
   2  11   7    6.40    0.70
   2  11   7    6.58    0.69
  -2 -11  -7    4.96    1.26
   2  11   7    6.22    1.12
   2  11   7    4.11    1.10
   2  11   8   99.04    3.99
   2  11   8   94.33    4.02
   2  11   8   99.26    4.08
   2  11   8  103.87    4.00
  -2 -11  -8   82.32    5.42
   2  11   8   96.24    5.21
   2  11   8   92.72    5.18
   2  11   8   97.14    3.93
   2  11   9   50.73    2.27
   2  11   9   53.43    2.38
   2  11   9   49.62    2.19
   2  11   9   48.16    2.18
   2  11   9   43.26    3.15
   2  11   9   48.74    2.36
   2  11   9   48.31    2.27
   2  11   9   50.40    2.34
   2  11   9   46.28    3.36
   2  11  10    4.27    0.62
   2  11  10    4.67    0.65
   2  11  10    4.19    0.72
   2  11  10    3.74    0.53
   2  11  10    3.63    0.96
   2  11  11    0.32    0.43
   2  11  11    0.18    0.51
   2  11  11    0.05    0.44
   2  11  11    0.38    0.47
   2  11  11   -0.17    0.46
   2  11  12    0.68    0.43
   2  11  12    1.08    0.46
   2  11  12    0.17    0.49
   2  11  12    0.05    0.46
   2  11  12    0.58    0.43
   2  11  13    5.52    0.62
   2  11  13    4.76    0.63
   2  11  13    4.09    0.59
   2  11  13    5.31    0.69
   2  11  13    5.00    0.60
   2  11  14    3.26    0.53
   2  11  14    2.25    0.42
   2  11  14    3.27    0.54
   2  11  14    3.51    0.50
   2  11  15    6.21    0.59
   2  11  15    7.45    0.63
   2  11  16    1.39    0.33
   2  11  17    1.83    0.24
  -2 -12  11    4.75    0.35
   2  12 -11    4.74    0.34
   2  12 -10   11.38    0.69
   2  12  -9    0.83    0.34
  -2 -12   9    0.45    0.34
  -2 -12   9    0.78    0.29
  -2 -12   8   22.70    1.25
  -2 -12   8   23.99    1.29
   2  12  -7    6.21    0.63
  -2 -12   7    5.34    0.62
  -2 -12   7    5.38    0.63
   2  12  -6    7.67    0.75
  -2 -12   6    7.71    0.81
  -2 -12   6    8.70    0.78
  -2 -12   5    0.49    0.50
   2  12  -5    0.37    0.41
   2  12  -4    3.85    0.51
  -2 -12   4    4.33    0.71
   2  12  -4    3.97    0.58
   2  12  -4    3.63    1.18
   2  12  -3   -0.26    0.73
  -2 -12   3    0.73    0.81
   2  12  -3    1.06    0.41
   2  12  -3    2.20    0.88
   2  12  -3    0.89    0.42
  -2 -12   3    0.80    0.53
  -2 -12   2   61.75    4.47
   2  12  -2   70.19    2.92
   2  12  -2   58.49    4.08
   2  12  -2   67.55    2.93
  -2 -12   2   68.72    3.17
   2  12  -2   70.67    4.59
  -2 -12   1   27.53    2.86
   2  12  -1   28.51    1.49
   2  12  -1   29.88    2.68
   2  12  -1   29.21    1.57
  -2 -12   1   30.98    1.77
   2  12  -1   25.11    2.61
   2  12   0   94.95    5.32
  -2 -12   0   84.57    5.47
   2  12   0   79.69    4.86
   2  12   0   88.92    3.56
   2  12   0   95.44    3.73
   2  12   0   83.66    5.04
   2  12   0   82.05    3.63
  -2 -12   0   88.62    3.86
   2  12   1    4.86    0.66
   2  12   1    5.43    1.24
  -2 -12  -1    4.53    1.43
  -2 -12  -1    4.99    0.74
   2  12   1    3.00    1.07
   2  12   1    4.83    0.52
   2  12   2   -0.17    0.36
  -2 -12  -2    0.07    0.47
   2  12   2   -0.05    0.47
   2  12   2    0.46    0.87
   2  12   3  145.56    7.11
   2  12   3  140.44    5.32
  -2 -12  -3  135.21    7.43
  -2 -12  -3  132.17    5.48
   2  12   3  134.87    5.39
   2  12   4    2.56    0.50
  -2 -12  -4    1.85    0.50
   2  12   4    1.61    1.08
  -2 -12  -4    2.31    1.30
   2  12   5   12.96    0.93
  -2 -12  -5   10.35    1.86
   2  12   5   12.12    1.73
  -2 -12  -5   10.99    0.91
   2  12   5   11.15    0.92
  -2 -12  -6   37.18    3.43
   2  12   6   41.48    1.99
   2  12   6   37.85    3.08
   2  12   6   42.49    2.00
   2  12   6   38.31    1.84
   2  12   7    4.42    0.56
   2  12   7    4.98    0.70
   2  12   7    3.99    0.57
  -2 -12  -7    4.40    1.39
   2  12   7    5.23    0.66
   2  12   7    5.19    1.16
   2  12   8   17.93    1.13
   2  12   8   19.18    1.14
  -2 -12  -8   15.08    2.09
   2  12   8   21.74    1.28
   2  12   8   17.60    1.17
   2  12   8   15.72    1.87
   2  12   9    0.76    0.44
   2  12   9    0.84    0.38
   2  12   9    0.75    0.46
   2  12   9    1.34    0.51
   2  12   9    1.35    0.57
   2  12  10    3.94    0.68
   2  12  10    3.03    0.57
   2  12  10    3.28    0.49
   2  12  10    3.34    0.62
   2  12  11  106.34    4.21
   2  12  11  100.06    4.14
   2  12  11  102.61    4.20
   2  12  12   15.51    1.05
   2  12  12   15.58    1.07
   2  12  12   16.94    1.07
   2  12  12   16.27    1.06
   2  12  13   22.49    1.25
   2  12  13   21.73    1.22
   2  12  13   20.82    1.18
   2  12  13   22.64    1.21
   2  12  14    0.18    0.35
   2  12  14    0.16    0.30
   2  12  14    0.45    0.37
   2  12  15    0.52    0.29
   2  12  16   15.50    0.77
   2  13 -10    1.32    0.19
  -2 -13   8    0.58    0.25
  -2 -13   8    1.06    0.33
  -2 -13   7   -0.25    0.28
   2  13  -7    0.04    0.32
  -2 -13   7    0.41    0.36
   2  13  -6    6.93    0.63
  -2 -13   6    5.72    0.62
  -2 -13   6    6.03    0.64
  -2 -13   5   11.05    0.88
   2  13  -5    9.44    0.79
   2  13  -4    1.13    0.44
  -2 -13   4    0.72    0.44
   2  13  -4    1.10    0.35
  -2 -13   4    0.95    0.47
  -2 -13   3    1.48    0.52
   2  13  -3    0.35    0.35
   2  13  -3    1.48    0.44
   2  13  -2   21.72    1.21
  -2 -13   2   19.10    1.35
   2  13  -2   21.37    1.24
   2  13  -1   14.18    0.91
  -2 -13   1   11.26    1.01
  -2 -13   1    9.93    1.75
   2  13  -1   12.88    0.94
   2  13   0   12.88    0.86
   2  13   0   13.00    1.77
  -2 -13   0   13.57    1.12
  -2 -13   0   10.37    1.84
   2  13   0   12.94    0.99
  -2 -13  -1    0.14    0.45
   2  13   1    1.02    0.49
   2  13   1   -0.47    0.80
  -2 -13  -2    4.23    0.68
   2  13   2    5.12    0.73
   2  13   3   17.17    1.03
  -2 -13  -3   14.77    2.15
   2  13   3   14.55    1.97
  -2 -13  -3   15.09    1.14
   2  13   3   18.04    1.18
  -2 -13  -4   -0.59    0.91
   2  13   4    0.53    0.40
  -2 -13  -4    0.50    0.41
   2  13   5    7.98    0.77
  -2 -13  -5    5.87    1.52
   2  13   5    7.92    1.47
  -2 -13  -5    8.61    0.80
   2  13   5    8.80    0.83
   2  13   6    0.06    0.46
  -2 -13  -6   -0.29    0.80
   2  13   6    0.23    0.83
   2  13   6    0.11    0.45
   2  13   6   -0.05    0.43
   2  13   7    3.00    0.60
   2  13   7    3.12    0.49
   2  13   7    1.17    0.48
   2  13   7    2.28    0.50
   2  13   8   11.02    0.83
   2  13   8   11.79    0.96
   2  13   8   13.54    0.95
   2  13   8   12.80    0.89
   2  13   9    0.97    0.43
   2  13   9    1.11    0.53
   2  13   9    1.23    0.44
   2  13   9    1.01    0.39
   2  13  10   -0.26    0.39
   2  13  10    0.30    0.47
   2  13  11   -0.55    0.40
   2  13  11    0.10    0.41
   2  13  12   43.40    1.90
   2  13  12   40.49    1.90
   2  13  12   40.89    1.90
   2  13  13    0.21    0.33
   2  13  13   -0.03    0.33
   2  13  13    0.10    0.31
   2  13  14    0.20    0.29
   2  13  14    0.05    0.25
   2  13  15    1.19    0.25
   2  14  -8    1.09    0.23
   2  14  -7    6.49    0.49
  -2 -14   7    6.78    0.51
  -2 -14   7    6.47    0.49
  -2 -14   6    0.03    0.29
   2  14  -6   -0.12    0.28
  -2 -14   6   -0.23    0.27
   2  14  -5    3.91    0.46
  -2 -14   5    3.62    0.48
  -2 -14   4    7.95    0.72
   2  14  -4    8.07    0.64
  -2 -14   4    6.57    0.66
   2  14  -3   20.63    1.10
  -2 -14   3   19.14    1.22
   2  14  -3   19.13    1.03
  -2 -14   3   18.60    1.15
   2  14  -2    1.77    0.43
  -2 -14   2    1.28    0.50
   2  14  -1    2.25    0.50
  -2 -14   1    2.52    0.56
   2  14   0    1.36    0.48
  -2 -14   0    0.64    0.44
   2  14   1    0.48    0.43
  -2 -14  -1    0.26    0.46
   2  14   2    3.47    0.59
  -2 -14  -2    2.47    0.53
   2  14   3    7.13    0.64
  -2 -14  -3    7.04    0.76
   2  14   3    7.45    0.75
  -2 -14  -4    0.46    0.39
   2  14   4    0.43    0.39
   2  14   5    0.17    0.45
  -2 -14  -5    0.05    0.34
   2  14   5    0.59    0.48
   2  14   5   -0.05    0.40
   2  14   6    4.08    0.60
   2  14   6    3.80    0.59
   2  14   6    2.88    0.54
   2  14   7   25.93    1.39
   2  14   7   25.18    1.40
   2  14   7   26.19    1.41
   2  14   8    6.96    0.66
   2  14   8    8.83    0.73
   2  14   8    8.17    0.74
   2  14   8    7.10    0.60
   2  14   9   69.14    2.87
   2  14   9   70.65    2.98
   2  14   9   73.07    2.96
   2  14   9   66.24    2.79
   2  14  10    2.81    0.51
   2  14  10    3.49    0.46
   2  14  11   22.76    1.21
   2  14  11   21.80    1.12
   2  14  12    9.83    0.72
   2  14  12   10.98    0.67
   2  14  13    7.44    0.53
   2  14  13    6.24    0.51
   2  14  13    5.91    0.48
   2  14  14   17.95    0.82
   2  15  -5   18.60    0.87
  -2 -15   5   21.00    0.96
  -2 -15   4    5.94    0.53
  -2 -15   4    4.90    0.47
  -2 -15   3    3.84    0.46
  -2 -15   3    3.47    0.48
  -2 -15   2    0.45    0.33
   2  15  -2    1.11    0.33
  -2 -15   2    1.24    0.36
  -2 -15   1    1.95    0.44
  -2 -15   1    2.51    0.47
   2  15  -1    2.70    0.45
   2  15   0   14.00    0.91
  -2 -15   0   13.77    0.97
  -2 -15  -1    0.32    0.38
   2  15   1   -0.09    0.42
   2  15   2    8.72    0.75
  -2 -15  -2    7.84    0.73
  -2 -15  -3    5.28    0.64
   2  15   3    6.78    0.69
   2  15   4    7.94    0.62
  -2 -15  -4    7.65    0.69
   2  15   5   11.58    0.86
   2  15   5   10.02    0.75
   2  15   5   11.79    0.88
   2  15   6    3.87    0.56
   2  15   6    4.91    0.60
   2  15   6    3.99    0.52
   2  15   7    4.28    0.53
   2  15   7    4.93    0.57
   2  15   7    4.65    0.59
   2  15   7    4.78    0.56
   2  15   8    2.16    0.41
   2  15   8    2.59    0.45
   2  15   8    2.96    0.50
   2  15   8    3.06    0.50
   2  15   9   84.68    3.44
   2  15   9   88.56    3.49
   2  15  10    0.04    0.33
   2  15  10    0.48    0.34
   2  15  11   16.89    0.92
   2  15  12    4.71    0.43
   2  15  13    3.72    0.31
   2  15  13    4.23    0.34
  -2 -16   3    3.97    0.32
   2  16  -3    4.52    0.37
  -2 -16   2    2.85    0.37
  -2 -16   2    2.72    0.31
   2  16  -2    3.06    0.37
  -2 -16   1    0.15    0.24
  -2 -16   1    0.12    0.22
   2  16  -1    0.47    0.30
   2  16   0    0.30    0.30
  -2 -16   0    0.89    0.30
  -2 -16   0    0.69    0.26
   2  16   0    1.09    0.37
   2  16   1    0.14    0.31
  -2 -16  -1   -0.08    0.28
  -2 -16  -1    0.24    0.24
   2  16   1    0.42    0.35
   2  16   2    5.07    0.55
   2  16   2    5.72    0.57
   2  16   2    4.80    0.44
  -2 -16  -2    4.67    0.50
   2  16   3   11.91    0.84
   2  16   3   12.40    0.74
   2  16   3   13.39    0.84
  -2 -16  -3   10.61    0.76
  -2 -16  -4    0.57    0.27
   2  16   4    0.67    0.32
   2  16   5    0.27    0.37
   2  16   5    0.70    0.32
   2  16   5    0.33    0.27
   2  16   6   37.41    1.69
   2  16   6   38.60    1.68
   2  16   6   35.96    1.59
   2  16   6   37.80    1.69
   2  16   7    0.85    0.31
   2  16   7    1.08    0.33
   2  16   7    0.73    0.33
   2  16   7    0.79    0.30
   2  16   8    4.88    0.45
   2  16   8    4.62    0.48
   2  16   9    1.49    0.33
   2  16   9    1.62    0.32
   2  16  10   10.81    0.65
   2  16  10   10.98    0.63
   2  16  11    0.10    0.20
   2  16  11    0.26    0.21
   2  17  -1    4.44    0.32
   2  17   0    2.40    0.29
   2  17   1    7.09    0.51
   2  17   2    2.61    0.34
   2  17   3    6.00    0.49
   2  17   4    1.63    0.22
   2  17   5   11.57    0.65
   2  17   5    9.30    0.54
   2  17   6    2.38    0.33
   2  17   6    2.47    0.30
   2  17   7   21.31    0.96
   2  17   8    7.62    0.46
   2  17   9   -0.13    0.16
  -3  16   9    5.56    0.40
  -3  16   8    0.46    0.24
  -3  16   7    1.44    0.31
  -3  16   6    0.57    0.29
  -3  16   5   -0.03    0.28
  -3  16   4   -0.18    0.26
  -3  16   3   27.30    1.22
  -3  16   2   18.95    0.88
   3 -16  -1    0.30    0.27
   3 -16   0   34.39    1.56
  -3  15  11    0.09    0.17
  -3  15  10    0.14    0.23
  -3  15   9    0.16    0.31
  -3  15   9   -0.11    0.26
  -3  15   8    9.39    0.69
  -3  15   8    8.74    0.62
  -3  15   7    0.11    0.37
  -3  15   7   -0.13    0.29
  -3  15   6   16.00    0.99
  -3  15   6   16.58    0.93
  -3  15   5   23.61    1.27
  -3  15   5   24.37    1.22
  -3  15   4   56.84    2.42
  -3  15   3   19.81    1.09
  -3  15   2    3.45    0.46
  -3  15   1    5.15    0.49
   3 -15   0   10.28    0.64
   3 -15   1    0.85    0.30
   3 -15   1    0.85    0.30
   3 -15   1    0.59    0.36
   3 -15   2    0.16    0.25
   3 -15   2   -0.06    0.27
   3 -15   2    0.24    0.28
   3 -15   3   18.11    0.94
   3 -15   3   18.97    0.94
   3 -15   4   14.96    0.79
   3 -15   5    2.90    0.31
  -3  14  12   13.07    0.72
  -3  14  11   12.85    0.75
  -3  14  10    7.01    0.59
  -3  14   9   17.13    0.98
  -3  14   9   15.58    1.00
  -3  14   8    5.92    0.61
  -3  14   8    6.86    0.61
  -3  14   8    6.50    0.69
  -3  14   7    6.51    0.65
  -3  14   7    6.34    0.60
  -3  14   7    7.64    0.73
  -3  14   6    2.21    0.41
  -3  14   6    1.65    0.50
  -3  14   6    2.13    0.41
  -3  14   5    5.34    0.66
  -3  14   5    5.33    0.57
  -3  14   4    2.67    0.49
  -3  14   4    2.68    0.54
  -3  14   3   27.11    1.41
  -3  14   3   27.09    1.46
  -3  14   3   26.13    1.42
  -3  14   2   12.00    0.86
  -3  14   2   12.60    0.89
  -3  14   2   13.87    0.92
  -3  14   1   10.29    0.77
  -3  14   1    9.51    0.73
  -3  14   1    9.52    0.75
   3 -14  -1    8.73    0.67
  -3  14   0    2.35    0.45
  -3  14   0    3.39    0.46
  -3  14   0    2.63    0.44
   3 -14   0    2.87    0.45
   3 -14   1   42.06    1.93
  -3  14  -1   43.34    1.94
   3 -14   2    2.14    0.47
   3 -14   2    2.27    0.44
   3 -14   3   16.05    1.00
   3 -14   3   16.68    1.04
   3 -14   3   17.65    1.03
   3 -14   4   18.06    1.01
   3 -14   4   17.97    1.02
   3 -14   5    3.76    0.42
   3 -14   5    4.28    0.47
   3 -14   6    0.59    0.24
   3 -14   6    0.89    0.29
   3 -14   7    0.58    0.23
   3 -14   8    0.47    0.15
  -3  13  12    4.59    0.52
  -3  13  12    4.97    0.46
  -3  13  11    4.23    0.54
  -3  13  11    3.69    0.45
  -3  13  10    4.35    0.59
  -3  13  10    4.44    0.51
  -3  13   9    1.85    0.53
  -3  13   9    2.12    0.49
  -3  13   9    2.23    0.48
  -3  13   9    1.42    0.40
  -3  13   8    0.22    0.49
  -3  13   8    0.09    0.41
  -3  13   8    0.40    0.41
  -3  13   8    0.17    0.34
  -3  13   8   -0.08    0.26
  -3  13   7   22.62    1.27
  -3  13   7   23.80    1.40
  -3  13   7   23.66    1.23
  -3  13   7   20.39    1.20
  -3  13   6    7.28    0.80
  -3  13   6    7.30    0.69
  -3  13   6    7.90    0.69
  -3  13   5   -0.17    0.35
  -3  13   5   -0.12    0.50
  -3  13   5   -0.21    0.39
  -3  13   5   -0.31    0.36
  -3  13   4   36.86    1.83
  -3  13   4   33.51    1.74
  -3  13   4   34.04    1.75
  -3  13   3   12.93    0.98
  -3  13   3   13.37    0.94
  -3  13   2   60.28    2.74
  -3  13   2   62.94    2.74
  -3  13   2   65.40    2.78
  -3  13   1  137.08    5.45
  -3  13   1  139.85    5.48
  -3  13   1  146.38    5.53
  -3  13   0   10.30    0.78
  -3  13   0    9.97    0.80
  -3  13   0    8.88    0.77
  -3  13  -1    0.93    0.35
  -3  13  -1    1.68    0.43
  -3  13  -2   40.55    1.91
  -3  13  -2   42.48    1.93
  -3  13  -3   25.28    1.28
   3 -13   3   25.82    1.41
  -3  13  -3   24.82    1.30
   3 -13   3   24.35    1.44
   3 -13   4   23.68    1.33
   3 -13   4   21.79    1.31
   3 -13   5    0.64    0.41
   3 -13   5    0.38    0.32
   3 -13   6    3.69    0.51
   3 -13   6    3.12    0.44
   3 -13   7    6.28    0.57
   3 -13   7    7.17    0.57
   3 -13   8    1.73    0.32
   3 -13   8    1.94    0.30
  -3  12  13    0.49    0.32
  -3  12  12    7.67    0.70
  -3  12  12    8.19    0.70
  -3  12  12    8.49    0.68
  -3  12  11    3.19    0.56
  -3  12  11    3.50    0.58
  -3  12  11    2.86    0.50
  -3  12  10   23.66    1.40
  -3  12  10   25.43    1.36
  -3  12   9    2.68    0.63
  -3  12   9    2.06    0.56
  -3  12   9    2.61    0.60
  -3  12   9    4.31    0.57
  -3  12   8    4.90    0.53
  -3  12   8    5.71    0.68
  -3  12   8    5.93    0.73
  -3  12   7   13.11    0.87
  -3  12   7   11.09    0.89
  -3  12   7   10.69    0.97
  -3  12   7   12.01    1.02
  -3  12   6   -0.43    0.63
  -3  12   6    0.21    0.34
  -3  12   6    1.13    0.55
  -3  12   6   -0.11    0.40
  -3  12   6    0.36    0.31
  -3  12   6    0.25    0.52
  -3  12   6    0.36    0.41
  -3  12   5   -0.23    0.66
  -3  12   5    0.43    0.36
  -3  12   5    0.94    0.58
  -3  12   5    0.74    0.51
  -3  12   5    0.38    0.37
  -3  12   5    0.51    0.32
  -3  12   5    0.33    0.40
  -3  12   4    0.81    0.34
  -3  12   4    0.83    0.45
  -3  12   4    0.84    0.51
  -3  12   4    1.05    0.42
  -3  12   4    0.92    0.68
  -3  12   3    1.80    0.55
  -3  12   3    2.25    0.50
  -3  12   3    2.66    0.39
  -3  12   2   14.73    1.05
  -3  12   2   15.97    1.09
  -3  12   2   16.01    1.08
  -3  12   2   15.45    1.93
  -3  12   1   11.19    0.89
  -3  12   1   10.54    0.87
  -3  12   1   11.44    0.90
  -3  12   1   12.30    1.73
  -3  12   0   30.47    1.59
  -3  12   0   28.52    1.53
  -3  12   0   30.87    1.61
  -3  12   0   31.65    2.75
  -3  12  -1   21.22    1.18
  -3  12  -1   17.91    1.97
  -3  12  -1   22.91    1.27
  -3  12  -1   18.75    2.10
  -3  12  -2   12.24    1.64
  -3  12  -2   16.29    1.01
  -3  12  -2   13.88    1.76
  -3  12  -3    1.16    0.36
  -3  12  -3    1.82    0.55
  -3  12  -4   56.52    2.43
  -3  12  -4   59.11    2.63
   3 -12   4   55.57    2.60
  -3  12  -5   35.06    1.76
   3 -12   5   32.05    1.75
   3 -12   5   34.09    1.76
  -3  12  -6   -0.15    0.42
   3 -12   6    0.46    0.45
   3 -12   6    0.11    0.34
  -3  12  -7    0.48    0.37
   3 -12   7    0.09    0.32
   3 -12   7    1.06    0.45
   3 -12   8   21.69    1.16
   3 -12   9    4.89    0.46
   3 -12  10    7.16    0.48
  -3  11  14   -0.07    0.28
  -3  11  13   13.63    0.90
  -3  11  13   13.36    0.89
  -3  11  12    0.05    0.43
  -3  11  12   -0.21    0.29
  -3  11  12    0.53    0.42
  -3  11  11   10.88    0.76
  -3  11  11   11.71    0.95
  -3  11  11   12.25    0.84
  -3  11  11   13.31    1.02
  -3  11  11   12.20    0.95
  -3  11  10    1.03    0.55
  -3  11  10   -0.10    0.46
  -3  11  10    0.17    0.47
  -3  11  10    0.78    0.39
  -3  11  10    0.47    0.54
  -3  11  10    0.08    0.31
  -3  11   9   12.83    0.85
  -3  11   9   10.69    0.93
  -3  11   9   11.64    0.99
  -3  11   9    9.67    0.74
  -3  11   8    1.13    0.62
  -3  11   8   -0.09    0.30
  -3  11   8    0.89    0.40
  -3  11   8   -0.04    0.34
  -3  11   8    0.29    0.47
  -3  11   8    0.13    0.51
  -3  11   8    0.37    0.29
  -3  11   7    6.23    0.80
  -3  11   7    5.74    0.72
  -3  11   7    6.51    1.23
  -3  11   7    6.31    0.63
  -3  11   7    6.77    0.66
  -3  11   6   21.51    1.32
  -3  11   6   24.32    1.45
  -3  11   6   21.21    1.39
  -3  11   6   23.01    1.29
  -3  11   6   22.26    2.23
  -3  11   6   22.39    1.25
  -3  11   5   52.92    2.36
  -3  11   5   49.99    2.47
  -3  11   5   51.65    2.47
  -3  11   5   51.26    2.29
  -3  11   5   54.14    2.45
  -3  11   5   52.82    2.39
  -3  11   5   51.92    3.63
  -3  11   4   -0.06    0.47
  -3  11   4    0.05    0.40
  -3  11   4    0.06    0.44
  -3  11   4    0.09    0.32
  -3  11   4    0.23    0.66
  -3  11   4    0.22    0.39
  -3  11   4   -0.29    0.55
  -3  11   3   49.83    2.27
  -3  11   3   44.00    2.20
  -3  11   3   46.32    2.04
  -3  11   3   44.87    2.18
  -3  11   2   21.74    1.28
  -3  11   2   21.29    1.29
  -3  11   2   20.29    1.10
  -3  11   2   21.83    1.28
  -3  11   1    6.36    0.70
  -3  11   1    7.57    1.18
  -3  11   1    6.57    1.31
  -3  11   1    8.17    0.76
  -3  11   0   16.65    1.09
  -3  11   0   14.63    1.76
  -3  11   0   17.08    1.18
  -3  11   0   19.42    1.18
  -3  11   0   19.72    2.11
  -3  11  -1    0.28    0.34
  -3  11  -1   -0.20    0.63
  -3  11  -1    0.22    0.61
  -3  11  -1    0.26    0.38
  -3  11  -1    0.66    0.65
  -3  11  -2    0.64    0.66
  -3  11  -2   -0.20    0.35
  -3  11  -2    0.21    0.57
  -3  11  -2    0.46    0.74
  -3  11  -3   17.37    1.04
  -3  11  -3   18.95    2.10
  -3  11  -3   14.84    1.79
  -3  11  -3   15.92    2.00
  -3  11  -3   15.99    1.17
  -3  11  -4   20.45    2.24
  -3  11  -4   19.46    1.10
  -3  11  -4   17.68    2.13
  -3  11  -4   18.36    1.25
   3 -11   5    3.72    0.60
  -3  11  -5    4.90    0.67
   3 -11   6  108.61    4.46
  -3  11  -6  106.40    4.38
   3 -11   6  108.47    4.42
   3 -11   7    0.35    0.40
  -3  11  -7    0.10    0.43
   3 -11   7    0.05    0.47
   3 -11   8    3.20    0.50
  -3  11  -8    1.43    0.42
   3 -11   9    6.65    0.62
  -3  11  -9    6.37    0.58
   3 -11   9    5.43    0.60
   3 -11  10    0.82    0.30
   3 -11  10    0.96    0.34
   3 -11  11    4.25    0.38
  -3  10  15    2.24    0.35
  -3  10  14   13.91    0.86
  -3  10  14   14.20    0.90
  -3  10  14   16.30    0.94
  -3  10  13    1.77    0.40
  -3  10  13    1.64    0.45
  -3  10  13    1.50    0.41
  -3  10  13    1.75    0.49
  -3  10  13    1.11    0.44
  -3  10  12    1.66    0.49
  -3  10  12    1.69    0.54
  -3  10  12    0.26    0.37
  -3  10  12    0.85    0.43
  -3  10  12    1.22    0.52
  -3  10  12    1.57    0.49
  -3  10  11    1.17    0.47
  -3  10  11    1.13    0.50
  -3  10  11    1.22    0.50
  -3  10  11    0.42    0.54
  -3  10  11    1.21    0.41
  -3  10  11    0.99    0.41
  -3  10  11    1.02    0.52
  -3  10  10    2.80    0.62
  -3  10  10    3.24    0.60
  -3  10  10    2.92    0.64
  -3  10  10    4.18    0.70
  -3  10  10    3.77    0.64
  -3  10  10    4.55    0.59
  -3  10  10    3.58    0.52
  -3  10   9   33.21    1.76
  -3  10   9   35.59    1.67
  -3  10   9   35.66    1.84
  -3  10   9   37.51    1.92
  -3  10   9   36.03    1.87
  -3  10   9   34.37    1.63
  -3  10   9   36.40    1.87
  -3  10   9   34.75    1.74
  -3  10   9   36.27    1.70
  -3  10   8    4.58    0.62
  -3  10   8    4.49    0.68
  -3  10   8    4.73    0.73
  -3  10   8    3.44    0.48
  -3  10   8    3.46    0.90
  -3  10   8    5.05    0.54
  -3  10   8    4.55    0.58
  -3  10   8    4.82    0.72
  -3  10   8    3.80    0.70
  -3  10   7  111.21    4.36
  -3  10   7  112.38    4.33
  -3  10   7  120.02    5.82
  -3  10   7  108.66    4.22
  -3  10   7  103.31    4.26
  -3  10   7  105.04    4.42
  -3  10   7  109.59    4.52
  -3  10   6   31.48    1.61
  -3  10   6   33.49    2.68
  -3  10   6   32.69    1.63
  -3  10   6   30.67    1.53
  -3  10   6   33.14    1.71
  -3  10   6   31.70    1.76
  -3  10   6   33.66    1.78
  -3  10   5    7.16    0.69
  -3  10   5    5.40    1.19
  -3  10   5    7.26    0.68
  -3  10   5    7.05    0.61
  -3  10   5    7.26    0.75
  -3  10   5    7.85    0.82
  -3  10   5    8.59    0.90
  -3  10   4   10.06    0.84
  -3  10   4   11.86    0.94
  -3  10   4   12.65    0.98
  -3  10   4   11.70    0.92
  -3  10   4   12.10    0.81
  -3  10   4   12.61    1.67
  -3  10   4   11.23    0.87
  -3  10   3    0.88    0.45
  -3  10   3    1.05    0.36
  -3  10   3    0.98    0.49
  -3  10   3    1.39    0.61
  -3  10   2    2.12    0.90
  -3  10   2    2.69    0.50
  -3  10   2    1.98    0.52
  -3  10   2    3.42    0.43
  -3  10   2    2.14    0.73
  -3  10   2    2.70    0.63
  -3  10   1   10.51    1.30
  -3  10   1    8.44    0.78
  -3  10   1   10.11    0.79
  -3  10   1   10.13    1.52
  -3  10   1   10.86    1.40
  -3  10   1    8.68    0.67
  -3  10   0   11.76    1.63
  -3  10   0   11.82    0.87
  -3  10   0   11.81    1.45
  -3  10   0   11.68    0.87
  -3  10   0   12.11    1.59
  -3  10   0   10.88    0.91
  -3  10  -1   37.33    2.81
  -3  10  -1   36.63    2.88
  -3  10  -1   35.30    1.77
  -3  10  -1   36.60    2.89
  -3  10  -2    7.64    0.70
  -3  10  -2    7.58    1.32
  -3  10  -2    7.97    1.37
  -3  10  -2    6.00    1.30
  -3  10  -2    9.38    0.86
  -3  10  -3   56.60    2.44
  -3  10  -3   51.78    3.76
  -3  10  -3   51.95    3.55
  -3  10  -3   52.01    3.83
  -3  10  -3   55.74    2.58
  -3  10  -4   76.93    4.36
  -3  10  -4   71.48    4.64
  -3  10  -4   76.80    3.11
  -3  10  -4   77.41    4.84
  -3  10  -4   71.16    3.24
  -3  10  -5    6.38    0.59
  -3  10  -5    5.25    1.36
  -3  10  -5    7.97    1.54
  -3  10  -5    6.63    0.74
   3 -10   6    0.40    0.44
  -3  10  -6    0.81    0.45
  -3  10  -6    1.35    0.92
  -3  10  -6    1.53    0.81
   3 -10   6    0.56    0.53
   3 -10   6    0.27    0.35
   3 -10   7    0.24    0.48
   3 -10   7    1.55    0.55
  -3  10  -7    1.16    0.48
   3 -10   8    0.27    0.32
  -3  10  -8    0.61    0.43
   3 -10   8    0.12    0.43
  -3  10  -9   67.46    2.87
   3 -10   9   71.67    2.99
   3 -10   9   69.54    2.95
   3 -10   9   66.37    2.77
  -3  10 -10    0.11    0.29
   3 -10  10    0.09    0.32
   3 -10  10    0.34    0.29
   3 -10  10   -0.13    0.35
   3 -10  11   14.64    0.86
   3 -10  11   15.13    0.78
   3 -10  12    0.11    0.18
  -3   9  15    0.74    0.33
  -3   9  15    0.62    0.33
  -3   9  15    0.28    0.32
  -3   9  15    0.56    0.32
  -3   9  14    2.94    0.49
  -3   9  14    2.69    0.49
  -3   9  14    3.07    0.49
  -3   9  14    2.68    0.50
  -3   9  13   33.90    1.69
  -3   9  13   32.74    1.63
  -3   9  13   35.62    1.73
  -3   9  13   31.30    1.55
  -3   9  13   33.78    1.70
  -3   9  12   41.72    2.07
  -3   9  12   42.07    2.09
  -3   9  12   41.81    2.01
  -3   9  12   45.27    2.12
  -3   9  12   42.40    1.94
  -3   9  12   42.88    2.05
  -3   9  12   44.74    2.10
  -3   9  11   17.53    1.06
  -3   9  11   18.40    1.22
  -3   9  11   19.89    1.33
  -3   9  11   20.27    1.30
  -3   9  11   18.38    1.17
  -3   9  11   19.83    1.17
  -3   9  11   19.88    1.24
  -3   9  11   19.96    1.10
  -3   9  11   19.37    1.21
  -3   9  11   18.55    1.22
  -3   9  10   65.03    2.64
  -3   9  10   56.42    2.51
  -3   9  10   58.13    2.63
  -3   9  10   61.61    2.75
  -3   9  10   61.28    2.80
  -3   9  10   62.33    2.78
  -3   9  10   62.14    2.70
  -3   9  10   57.32    2.70
  -3   9  10   55.70    2.52
  -3   9  10   59.58    2.71
  -3   9   9    0.82    0.47
  -3   9   9    1.25    0.57
  -3   9   9    1.97    0.60
  -3   9   9    0.50    0.35
  -3   9   9    1.49    0.60
  -3   9   9    1.40    0.31
  -3   9   9    1.30    0.36
  -3   9   9    1.06    0.43
  -3   9   9    1.46    0.44
  -3   9   8    9.77    0.85
  -3   9   8   10.69    0.90
  -3   9   8   10.41    0.96
  -3   9   8   10.73    0.96
  -3   9   8   11.82    0.77
  -3   9   8    9.36    1.29
  -3   9   8   10.59    0.84
  -3   9   8   10.62    0.81
  -3   9   7   34.22    1.76
  -3   9   7   33.45    1.69
  -3   9   7   33.09    1.76
  -3   9   7   33.24    1.80
  -3   9   7   34.58    1.85
  -3   9   7   33.91    1.80
  -3   9   7   36.16    1.66
  -3   9   7   33.91    2.61
  -3   9   7   35.38    1.67
  -3   9   7   34.56    1.63
  -3   9   6    0.78    0.44
  -3   9   6    0.36    0.36
  -3   9   6    1.37    0.49
  -3   9   6    0.56    0.66
  -3   9   6    0.49    0.34
  -3   9   6    0.68    0.31
  -3   9   6    0.76    0.35
  -3   9   6    0.06    0.51
  -3   9   6    0.47    0.47
  -3   9   5  120.22    4.50
  -3   9   5  122.78    5.91
  -3   9   5  117.65    4.45
  -3   9   5  113.64    4.37
  -3   9   5  109.45    4.49
  -3   9   5  109.40    4.56
  -3   9   5  106.88    4.53
  -3   9   4   77.77    3.15
  -3   9   4   81.66    3.23
  -3   9   4   87.01    4.57
  -3   9   4   75.86    3.18
  -3   9   4   76.68    3.29
  -3   9   4   72.51    3.24
  -3   9   3    1.96    0.38
  -3   9   3    2.32    0.60
  -3   9   3    2.35    0.49
  -3   9   3    1.38    0.55
  -3   9   2   42.68    1.87
  -3   9   2   44.79    3.05
  -3   9   2   41.76    1.98
  -3   9   2   40.84    1.99
  -3   9   2   41.83    2.71
  -3   9   1   53.15    2.14
  -3   9   1   49.82    2.23
  -3   9   1   50.72    2.99
  -3   9   1   55.41    3.45
  -3   9   1   46.90    2.23
  -3   9   1   48.58    2.23
  -3   9   1   47.86    3.12
  -3   9   1   48.19    2.25
  -3   9   0   87.54    3.47
  -3   9   0   89.57    4.83
  -3   9   0   85.96    3.57
  -3   9   0   86.54    4.84
  -3   9   0   94.73    3.65
  -3   9  -1   41.49    1.91
  -3   9  -1   36.24    2.80
  -3   9  -1   41.87    3.06
  -3   9  -2    0.19    0.60
  -3   9  -2    0.95    0.36
  -3   9  -2    0.80    0.45
  -3   9  -2    0.87    0.82
  -3   9  -3    8.18    1.28
  -3   9  -3    7.84    0.66
  -3   9  -3    7.92    1.47
  -3   9  -3    7.27    0.75
  -3   9  -4   10.82    1.44
  -3   9  -4   11.69    0.81
  -3   9  -4   12.87    1.81
  -3   9  -4   12.09    0.95
  -3   9  -5    3.44    0.44
  -3   9  -5    4.43    0.65
  -3   9  -5    4.43    1.23
   3  -9   6   33.14    1.73
  -3   9  -6   34.50    1.78
   3  -9   7   42.04    1.97
   3  -9   7   42.89    2.20
  -3   9  -7   41.50    3.52
  -3   9  -7   44.55    2.10
   3  -9   8   47.68    2.18
   3  -9   8   49.04    2.38
  -3   9  -8   50.26    2.29
   3  -9   9   50.77    2.28
   3  -9   9   52.84    2.43
   3  -9   9   51.67    2.47
  -3   9  -9   52.44    2.33
   3  -9  10    1.15    0.43
   3  -9  10    0.90    0.48
   3  -9  10    0.69    0.35
  -3   9 -10    1.03    0.38
  -3   9 -11   -0.28    0.28
   3  -9  11    0.28    0.29
   3  -9  11    0.04    0.33
   3  -9  11   -0.28    0.35
   3  -9  12    1.40    0.30
   3  -9  13    0.08    0.18
   3  -9  13    0.22    0.22
  -3   8  16    0.36    0.27
  -3   8  15   23.53    1.21
  -3   8  15   23.25    1.23
  -3   8  15   22.31    1.16
  -3   8  15   23.39    1.23
  -3   8  14    4.31    0.54
  -3   8  14    4.52    0.53
  -3   8  14    4.18    0.58
  -3   8  14    3.74    0.57
  -3   8  13    0.05    0.37
  -3   8  13   -0.10    0.40
  -3   8  13    0.18    0.34
  -3   8  13    0.38    0.44
  -3   8  13    0.16    0.43
  -3   8  12    0.63    0.48
  -3   8  12    0.57    0.50
  -3   8  12    0.61    0.40
  -3   8  12    0.82    0.36
  -3   8  12   -0.05    0.37
  -3   8  12    0.29    0.47
  -3   8  12    0.05    0.44
  -3   8  11   39.42    1.86
  -3   8  11   38.63    1.89
  -3   8  11   38.47    1.92
  -3   8  11   36.23    1.78
  -3   8  11   34.38    1.94
  -3   8  11   37.78    1.93
  -3   8  11   35.58    1.81
  -3   8  11   39.13    1.94
  -3   8  11   36.21    1.90
  -3   8  11   36.62    1.76
  -3   8  10   66.77    3.07
  -3   8  10   69.13    2.93
  -3   8  10   66.51    3.06
  -3   8  10   71.35    3.18
  -3   8  10   72.14    3.15
  -3   8  10   70.89    3.04
  -3   8  10   73.25    3.02
  -3   8  10   71.40    3.06
  -3   8  10   71.42    2.95
  -3   8  10   71.99    3.10
  -3   8  10   70.11    3.02
  -3   8   9   27.79    1.44
  -3   8   9   26.17    1.57
  -3   8   9   29.74    1.61
  -3   8   9   28.35    1.63
  -3   8   9   29.30    1.66
  -3   8   9   31.07    1.61
  -3   8   9   26.78    1.50
  -3   8   9   29.12    1.53
  -3   8   9   29.06    1.60
  -3   8   9   29.48    1.44
  -3   8   9   29.41    1.50
  -3   8   8    6.48    0.76
  -3   8   8    6.12    0.69
  -3   8   8    6.49    0.78
  -3   8   8    6.74    0.57
  -3   8   8    6.03    1.04
  -3   8   8    6.31    0.64
  -3   8   8    6.72    0.59
  -3   8   8    6.39    0.62
  -3   8   7    1.15    0.45
  -3   8   7    0.82    0.50
  -3   8   7    1.11    0.45
  -3   8   7    1.45    0.57
  -3   8   7    1.17    0.52
  -3   8   7    0.49    0.59
  -3   8   7    0.67    0.32
  -3   8   7    0.90    0.38
  -3   8   7    0.86    0.32
  -3   8   6   44.60    2.05
  -3   8   6   44.31    1.99
  -3   8   6   41.88    2.05
  -3   8   6   41.71    2.04
  -3   8   6   41.46    2.05
  -3   8   6   44.32    2.08
  -3   8   6   43.45    2.12
  -3   8   6   48.03    2.00
  -3   8   6   47.22    3.01
  -3   8   6   45.52    1.97
  -3   8   6   43.41    1.92
  -3   8   5  149.98    5.80
  -3   8   5  155.58    5.74
  -3   8   5  157.25    5.82
  -3   8   5  148.61    5.67
  -3   8   5  153.53    7.04
  -3   8   5  154.02    5.75
  -3   8   5  148.35    5.64
  -3   8   5  148.11    5.78
  -3   8   5  148.56    5.84
  -3   8   4   13.22    0.84
  -3   8   4   11.66    1.46
  -3   8   4   13.35    0.93
  -3   8   4   12.36    0.91
  -3   8   4   12.37    0.81
  -3   8   4   13.39    0.87
  -3   8   3   44.04    2.60
  -3   8   3   45.91    2.98
  -3   8   3   43.86    1.97
  -3   8   3   46.61    2.05
  -3   8   3   41.49    2.00
  -3   8   3   44.09    1.92
  -3   8   2   25.16    1.34
  -3   8   2   27.09    2.00
  -3   8   1   46.10    2.07
  -3   8   1   48.55    2.97
  -3   8   1   44.10    2.06
  -3   8   1   47.90    3.05
  -3   8   1   46.15    2.04
  -3   8   0    5.54    1.10
  -3   8   0    7.11    0.62
  -3   8   0    8.25    1.23
  -3   8  -1   50.93    3.30
  -3   8  -1   48.78    2.27
  -3   8  -1   49.09    3.19
  -3   8  -1   53.32    2.24
  -3   8  -2   70.59    4.23
  -3   8  -2   71.23    3.03
  -3   8  -2   69.56    4.01
  -3   8  -2   70.80    2.96
  -3   8  -2   74.97    3.07
  -3   8  -3  129.06    6.61
  -3   8  -3  131.07    5.16
  -3   8  -3  130.94    6.27
  -3   8  -3  131.58    5.06
  -3   8  -3  134.05    5.19
  -3   8  -4    0.05    0.43
  -3   8  -4    0.23    0.67
  -3   8  -4    0.20    0.26
  -3   8  -4    0.83    0.62
  -3   8  -4    0.16    0.38
  -3   8  -5    3.88    0.61
  -3   8  -5    4.13    0.90
  -3   8  -5    4.65    0.49
  -3   8  -5    5.16    0.63
  -3   8  -6    0.32    0.42
  -3   8  -6    0.86    0.47
   3  -8   6    0.20    0.37
  -3   8  -7    6.48    1.40
  -3   8  -7    8.26    0.80
  -3   8  -7    7.53    0.74
   3  -8   7    8.46    0.87
   3  -8   8   35.45    1.92
   3  -8   8   36.97    1.81
  -3   8  -8   35.71    3.26
  -3   8  -8   37.05    1.85
   3  -8   8   39.32    2.01
  -3   8  -8   38.58    1.83
  -3   8  -9    2.86    0.51
  -3   8  -9    1.90    0.96
   3  -8   9    1.92    0.52
   3  -8   9    2.14    0.48
   3  -8   9    2.47    0.55
  -3   8  -9    2.77    0.45
  -3   8 -10    4.21    0.55
   3  -8  10    5.24    0.67
   3  -8  10    5.18    0.60
   3  -8  10    5.54    0.71
  -3   8 -11    0.84    0.33
   3  -8  11    0.66    0.36
   3  -8  11    0.33    0.38
   3  -8  11    0.48    0.38
   3  -8  12    0.30    0.32
   3  -8  12    0.15    0.31
   3  -8  13    3.45    0.42
   3  -8  14    0.27    0.19
  -3   7  17    0.64    0.23
  -3   7  16    1.35    0.38
  -3   7  16    0.70    0.30
  -3   7  16    0.83    0.33
  -3   7  15    0.67    0.41
  -3   7  15    0.12    0.33
  -3   7  15    0.04    0.36
  -3   7  15    0.15    0.35
  -3   7  15    0.39    0.37
  -3   7  14    0.62    0.43
  -3   7  14    0.68    0.37
  -3   7  14    0.39    0.39
  -3   7  14    1.22    0.44
  -3   7  14    0.70    0.43
  -3   7  13    2.74    0.56
  -3   7  13    3.48    0.52
  -3   7  13    3.67    0.58
  -3   7  13    2.07    0.56
  -3   7  13    3.68    0.59
  -3   7  12   33.62    1.78
  -3   7  12   38.28    1.75
  -3   7  12   32.82    1.75
  -3   7  12   33.17    1.74
  -3   7  12   32.29    1.77
  -3   7  11    1.25    0.46
  -3   7  11    0.29    0.48
  -3   7  11    0.66    0.53
  -3   7  11    0.42    0.53
  -3   7  11    0.52    0.42
  -3   7  11    1.61    0.53
  -3   7  11    0.64    0.37
  -3   7  10   33.94    1.81
  -3   7  10   36.49    1.83
  -3   7  10   35.48    1.89
  -3   7  10   36.12    1.88
  -3   7  10   35.33    1.76
  -3   7  10   38.20    1.79
  -3   7  10   33.26    1.74
  -3   7  10   34.99    1.71
  -3   7  10   33.17    1.79
  -3   7   9    0.69    0.51
  -3   7   9    0.90    0.52
  -3   7   9    1.06    0.51
  -3   7   9    0.58    0.59
  -3   7   9    0.63    0.52
  -3   7   9    0.80    0.38
  -3   7   9    0.59    0.50
  -3   7   9    1.44    0.42
  -3   7   9    0.82    0.42
  -3   7   9    1.28    0.42
  -3   7   8    5.26    0.52
  -3   7   8    5.48    0.69
  -3   7   8    5.12    0.64
  -3   7   8    4.64    0.64
  -3   7   8    5.55    0.72
  -3   7   8    5.51    0.60
  -3   7   8    6.23    0.62
  -3   7   8    4.97    0.47
  -3   7   8    3.97    0.81
  -3   7   8    5.90    0.60
  -3   7   7   12.02    0.87
  -3   7   7   10.42    0.86
  -3   7   7   12.33    0.89
  -3   7   7   13.72    0.95
  -3   7   7    9.99    0.87
  -3   7   7   12.71    0.85
  -3   7   7   11.88    0.81
  -3   7   7   11.67    0.87
  -3   7   7   10.52    1.27
  -3   7   7   13.40    0.78
  -3   7   7   12.10    0.80
  -3   7   6   13.26    0.89
  -3   7   6   13.78    0.92
  -3   7   6   13.98    0.93
  -3   7   6   12.27    0.92
  -3   7   6   12.36    0.82
  -3   7   6   12.09    0.87
  -3   7   6   12.08    1.40
  -3   7   6   12.85    0.80
  -3   7   6   13.91    0.82
  -3   7   5    1.90    0.46
  -3   7   5    2.03    0.36
  -3   7   5    2.23    0.78
  -3   7   5    2.05    0.48
  -3   7   5    2.20    0.51
  -3   7   5    1.97    0.41
  -3   7   5    2.17    0.39
  -3   7   4   55.78    2.35
  -3   7   4   56.80    3.32
  -3   7   3    8.14    0.97
  -3   7   3    6.88    0.57
  -3   7   3    7.14    1.14
  -3   7   2    2.44    0.71
  -3   7   1    0.27    0.48
  -3   7   1    1.15    0.32
  -3   7   1    0.59    0.59
  -3   7   0   -0.30    0.53
  -3   7   0    0.14    0.25
  -3   7   0    0.45    0.56
  -3   7   0    0.45    0.32
  -3   7  -1  203.86    8.92
  -3   7  -1  204.17    7.61
  -3   7  -1  203.33    8.77
  -3   7  -1  210.03    7.70
  -3   7  -2   18.88    1.89
  -3   7  -2   20.36    1.09
  -3   7  -2   21.45    1.83
  -3   7  -2   21.74    1.18
  -3   7  -3   31.24    2.56
  -3   7  -3   32.77    1.59
  -3   7  -3   30.97    1.50
  -3   7  -3   34.74    2.37
  -3   7  -3   32.73    1.61
  -3   7  -4    6.48    0.65
  -3   7  -4    7.94    0.59
  -3   7  -4    5.63    1.02
  -3   7  -4    6.51    0.66
  -3   7  -5   48.07    2.32
  -3   7  -5   53.30    2.22
  -3   7  -5   56.60    3.18
  -3   7  -5   55.59    2.41
  -3   7  -6   40.67    1.90
  -3   7  -6   38.08    1.85
  -3   7  -7   10.00    0.83
  -3   7  -7   10.87    0.85
  -3   7  -8  160.16    6.00
   3  -7   8  148.25    5.94
   3  -7   8  151.07    6.06
  -3   7  -8  158.95    7.99
  -3   7  -8  157.41    5.97
  -3   7  -9   18.93    1.12
   3  -7   9   18.73    1.22
   3  -7   9   17.74    1.14
  -3   7  -9   19.66    1.14
  -3   7 -10    4.15    0.53
  -3   7 -10    3.97    1.16
   3  -7  10    4.11    0.60
   3  -7  10    3.98    0.50
   3  -7  10    3.80    0.58
  -3   7 -10    3.48    0.48
   3  -7  11    7.36    0.62
   3  -7  11    8.10    0.75
   3  -7  11    8.94    0.77
   3  -7  12    4.20    0.54
   3  -7  12    4.02    0.56
   3  -7  13    1.11    0.37
   3  -7  14    0.28    0.27
   3  -7  15    0.08    0.17
  -3   6  18    0.29    0.15
  -3   6  17   -0.07    0.23
  -3   6  17   -0.24    0.25
  -3   6  16   14.71    0.89
  -3   6  16   12.68    0.83
  -3   6  16   14.22    0.85
  -3   6  16   14.19    0.85
  -3   6  15   16.39    1.01
  -3   6  15   15.77    0.99
  -3   6  15   16.07    1.00
  -3   6  15   13.89    0.97
  -3   6  14    0.65    0.42
  -3   6  14    1.49    0.50
  -3   6  14    0.98    0.41
  -3   6  14    1.86    0.48
  -3   6  13    1.33    0.48
  -3   6  13    1.30    0.44
  -3   6  13    0.71    0.44
  -3   6  13    1.47    0.52
  -3   6  13    1.05    0.44
  -3   6  12   31.53    1.64
  -3   6  12   30.95    1.66
  -3   6  12   31.28    1.62
  -3   6  12   32.45    1.65
  -3   6  12   28.49    1.58
  -3   6  11    3.60    0.63
  -3   6  11    3.48    0.67
  -3   6  11    4.11    0.62
  -3   6  11    3.67    0.57
  -3   6  11    2.87    0.43
  -3   6  10    0.09    0.43
  -3   6  10    0.05    0.48
  -3   6  10    0.51    0.49
  -3   6  10    0.05    0.47
  -3   6  10    0.38    0.39
  -3   6  10    0.70    0.38
  -3   6  10    0.30    0.30
  -3   6   9   62.22    2.66
  -3   6   9   60.91    2.73
  -3   6   9   59.50    2.70
  -3   6   9   58.33    2.58
  -3   6   9   57.70    2.58
  -3   6   9   58.58    2.62
  -3   6   9   64.07    2.68
  -3   6   9   59.17    2.56
  -3   6   9   61.71    2.61
  -3   6   9   62.19    2.49
  -3   6   8    1.79    0.59
  -3   6   8    2.04    0.50
  -3   6   8    2.29    0.49
  -3   6   8    1.38    0.52
  -3   6   8    3.10    0.56
  -3   6   8    1.79    0.41
  -3   6   8    1.72    0.43
  -3   6   8    1.58    0.36
  -3   6   8    2.26    0.41
  -3   6   7   22.44    1.27
  -3   6   7   24.09    1.26
  -3   6   7   24.88    1.33
  -3   6   7   23.06    1.20
  -3   6   7   24.24    1.27
  -3   6   7   24.22    1.23
  -3   6   7   23.70    1.23
  -3   6   7   23.57    1.14
  -3   6   7   25.57    1.88
  -3   6   6    4.22    0.43
  -3   6   6    4.27    0.84
  -3   6   5    3.47    0.39
  -3   6   5    2.61    0.74
  -3   6   4  152.71    6.70
  -3   6   3    1.98    0.54
  -3   6   3    1.82    0.71
  -3   6   3    1.95    0.33
  -3   6   2   48.04    2.71
  -3   6   1    9.19    1.09
  -3   6   1    7.91    1.09
  -3   6   1    8.41    0.61
  -3   6   0   79.06    4.21
  -3   6   0   84.94    3.36
  -3   6  -1    0.89    0.28
  -3   6  -1    0.65    0.54
  -3   6  -1    1.16    0.68
  -3   6  -1    0.96    0.33
  -3   6  -2   74.27    2.96
  -3   6  -2   75.59    3.86
  -3   6  -2   75.07    4.04
  -3   6  -2   72.98    3.02
  -3   6  -3    7.49    0.55
  -3   6  -3    8.41    1.07
  -3   6  -3    6.04    0.58
  -3   6  -4  133.51    5.14
  -3   6  -4  141.78    6.17
  -3   6  -4  140.46    5.29
  -3   6  -5  167.36    7.04
  -3   6  -5  159.58    6.02
  -3   6  -5  163.85    6.20
  -3   6  -5  162.63    7.72
  -3   6  -5  163.20    6.14
   3  -6   6   18.25    1.79
  -3   6  -6   18.19    1.61
  -3   6  -6   21.41    2.22
  -3   6  -6   24.29    1.23
  -3   6  -6   22.41    1.26
  -3   6  -7   25.71    1.36
  -3   6  -7   26.26    1.41
   3  -6   8    5.02    0.65
  -3   6  -8    6.33    0.66
   3  -6   8    7.24    0.77
  -3   6  -8    6.40    0.66
  -3   6  -8    8.00    1.52
  -3   6  -9  115.07    4.54
   3  -6   9  114.42    4.62
   3  -6   9  114.15    4.56
  -3   6  -9  109.79    6.29
  -3   6  -9  110.93    4.46
  -3   6 -10   -0.26    0.65
   3  -6  10   -0.17    0.45
   3  -6  10   -0.20    0.36
  -3   6 -10    0.15    0.37
   3  -6  10    0.33    0.41
   3  -6  11   50.24    2.32
   3  -6  11   55.01    2.44
   3  -6  11   53.25    2.42
   3  -6  12    1.04    0.45
   3  -6  12    1.30    0.35
   3  -6  12    2.19    0.47
   3  -6  13    0.28    0.37
   3  -6  14   10.50    0.74
   3  -6  14   10.14    0.74
   3  -6  15   -0.18    0.20
   3  -6  15   -0.11    0.24
  -3   5  18    6.97    0.44
  -3   5  17   36.91    1.59
  -3   5  17   35.60    1.54
  -3   5  16    3.29    0.46
  -3   5  16    3.48    0.45
  -3   5  16    3.05    0.46
  -3   5  16    3.40    0.46
  -3   5  15    0.45    0.40
  -3   5  15    0.42    0.40
  -3   5  15   -0.04    0.37
  -3   5  14    0.13    0.35
  -3   5  14    0.65    0.42
  -3   5  14    0.31    0.43
  -3   5  14    0.46    0.42
  -3   5  13    0.22    0.38
  -3   5  13   -0.10    0.34
  -3   5  13    0.38    0.37
  -3   5  13    0.21    0.41
  -3   5  12   42.39    2.04
  -3   5  12   42.63    2.00
  -3   5  12   42.45    2.03
  -3   5  12   39.14    1.99
  -3   5  12   44.80    2.04
  -3   5  12   38.29    1.92
  -3   5  11   63.56    2.74
  -3   5  11   61.16    2.74
  -3   5  11   62.39    2.74
  -3   5  11   57.14    2.67
  -3   5  11   62.14    2.71
  -3   5  11   64.60    2.63
  -3   5  11   59.77    2.66
  -3   5  10    0.80    0.46
  -3   5  10    1.12    0.44
  -3   5  10    0.75    0.33
  -3   5  10    0.80    0.47
  -3   5  10    0.63    0.39
  -3   5  10    0.42    0.41
  -3   5  10    0.47    0.37
  -3   5  10    0.22    0.51
  -3   5  10    1.25    0.59
  -3   5   9   30.58    1.58
  -3   5   9   33.06    1.50
  -3   5   9   30.75    1.60
  -3   5   9   34.19    1.63
  -3   5   9   30.67    1.54
  -3   5   9   33.21    1.56
  -3   5   9   32.97    1.67
  -3   5   9   30.04    1.52
  -3   5   8   25.85    1.43
  -3   5   8   27.22    1.45
  -3   5   8   27.63    1.39
  -3   5   8   24.52    1.75
  -3   5   8   27.37    1.37
  -3   5   8   27.57    1.35
  -3   5   7   30.09    1.35
  -3   5   7   32.63    2.06
  -3   5   6  251.28   10.01
  -3   5   5    0.34    0.49
  -3   5   5    0.47    0.23
  -3   5   4   11.00    1.14
  -3   5   4    9.46    0.61
  -3   5   3  113.22    5.32
  -3   5   3  121.38    5.11
  -3   5   3  119.26    4.48
  -3   5   2   27.19    1.76
  -3   5   2   25.76    1.21
  -3   5   1   41.50    2.46
  -3   5   1   42.58    2.40
  -3   5   1   39.32    1.71
  -3   5   0  725.53   26.52
  -3   5   0  714.33   25.52
  -3   5   0  746.25   26.58
  -3   5  -1   11.58    0.73
  -3   5  -1   12.07    1.22
  -3   5  -1   11.20    0.68
  -3   5  -1   11.48    1.28
  -3   5  -2    2.52    0.40
  -3   5  -2    2.52    0.74
  -3   5  -2    3.75    0.39
  -3   5  -3  337.61   12.31
  -3   5  -3  339.39   12.22
  -3   5  -3  351.45   13.21
  -3   5  -4    5.90    0.55
  -3   5  -4    5.66    0.86
  -3   5  -4    4.92    0.44
  -3   5  -4    5.10    0.99
  -3   5  -5   48.90    2.17
  -3   5  -5   48.07    2.01
  -3   5  -5   52.07    2.79
  -3   5  -5   52.39    3.29
  -3   5  -6  219.10    8.44
  -3   5  -6  244.29    9.18
   3  -5   6  225.45    9.33
  -3   5  -6  235.31   10.03
  -3   5  -7   63.44    2.71
   3  -5   7   59.21    2.73
  -3   5  -7   60.81    2.60
  -3   5  -7   65.57    4.08
   3  -5   7   65.81    2.75
  -3   5  -8    0.69    0.71
  -3   5  -8    1.70    0.39
   3  -5   8    1.63    0.47
  -3   5  -8    1.32    0.42
   3  -5   8    1.53    0.48
   3  -5   8    1.44    0.48
   3  -5   9  216.06    8.14
   3  -5   9  211.31    8.10
  -3   5  -9  206.48    9.86
  -3   5  -9  213.25    8.09
   3  -5   9  221.32    8.22
   3  -5  10  128.49    5.17
   3  -5  10  134.16    5.24
   3  -5  10  127.55    5.21
  -3   5 -10  132.17    6.96
  -3   5 -10  133.41    5.18
   3  -5  10  135.28    5.31
   3  -5  11   17.08    1.10
  -3   5 -11   18.47    2.16
   3  -5  11   17.69    1.16
   3  -5  11   19.28    1.21
  -3   5 -11   18.38    1.10
   3  -5  11   18.45    1.23
   3  -5  12    0.43    0.35
   3  -5  12    1.07    0.48
   3  -5  12    1.44    0.44
   3  -5  13   12.06    0.89
   3  -5  13   10.63    0.76
   3  -5  14   18.45    1.09
   3  -5  14   18.31    1.07
   3  -5  14   18.06    1.09
   3  -5  15    2.19    0.35
   3  -5  15    2.27    0.39
   3  -5  16    1.95    0.28
  -3   4  17   -0.05    0.23
  -3   4  16   20.30    1.09
  -3   4  16   20.21    1.12
  -3   4  16   19.02    1.05
  -3   4  15    0.05    0.36
  -3   4  15    0.67    0.38
  -3   4  15    1.24    0.46
  -3   4  14   -0.11    0.40
  -3   4  14    0.05    0.38
  -3   4  14   -0.12    0.32
  -3   4  14    0.35    0.39
  -3   4  13   25.00    1.41
  -3   4  13   23.39    1.36
  -3   4  13   25.70    1.40
  -3   4  13   22.22    1.28
  -3   4  13   23.02    1.36
  -3   4  12   19.30    1.24
  -3   4  12   22.78    1.27
  -3   4  12   19.86    1.24
  -3   4  12   19.19    1.21
  -3   4  12   20.54    1.17
  -3   4  12   20.37    1.26
  -3   4  12   21.05    1.21
  -3   4  11   71.69    3.10
  -3   4  11   74.87    3.15
  -3   4  11   73.19    3.09
  -3   4  11   72.78    3.11
  -3   4  11   72.71    3.06
  -3   4  11   69.73    3.07
  -3   4  11   77.29    3.05
  -3   4  11   68.90    3.00
  -3   4  10    1.15    0.43
  -3   4  10    2.26    0.51
  -3   4  10    2.22    0.42
  -3   4  10    1.53    0.45
  -3   4  10    2.45    0.46
  -3   4  10    2.00    0.43
  -3   4  10    1.79    0.44
  -3   4   9    1.71    0.43
  -3   4   9    0.86    0.36
  -3   4   9    0.48    0.29
  -3   4   9    1.00    0.39
  -3   4   9    1.07    0.47
  -3   4   9    1.10    0.48
  -3   4   9    0.82    0.41
  -3   4   9    1.13    0.36
  -3   4   9    0.86    0.38
  -3   4   8   20.07    1.09
  -3   4   8   20.40    1.15
  -3   4   8   18.95    1.04
  -3   4   8   17.04    1.32
   3  -4  -7   35.03    2.20
  -3   4   7   34.62    1.59
  -3   4   7   31.52    1.99
  -3   4   6   91.63    3.59
  -3   4   6   91.18    4.20
  -3   4   5  762.78   27.81
  -3   4   4  175.33    7.22
  -3   4   3   51.55    2.76
  -3   4   2   37.57    2.12
  -3   4   1    0.28    0.44
  -3   4   0   81.02    3.85
  -3   4   0   79.87    3.82
  -3   4  -1  237.98    9.42
  -3   4  -2    0.10    0.41
  -3   4  -3   14.21    1.22
  -3   4  -4  138.65    6.36
  -3   4  -4  141.07    5.97
  -3   4  -5   12.11    1.13
  -3   4  -5   10.62    1.36
   3  -4   5   10.32    1.17
  -3   4  -6  102.22    4.52
   3  -4   6   99.97    4.68
  -3   4  -6   99.97    5.19
   3  -4   7    3.44    0.50
   3  -4   7    3.33    0.69
  -3   4  -7    3.24    1.01
   3  -4   7    3.74    0.52
   3  -4   8   54.83    2.49
  -3   4  -8   53.98    3.64
   3  -4   8   56.31    2.48
   3  -4   8   54.24    2.42
   3  -4   9  102.90    4.17
   3  -4   9  100.15    4.09
   3  -4   9  103.76    4.13
  -3   4  -9   90.27    5.43
  -3   4 -10    3.26    1.04
   3  -4  10    3.60    0.60
   3  -4  10    3.51    0.60
   3  -4  10    2.97    0.55
   3  -4  10    2.60    0.56
  -3   4 -11   69.60    3.15
   3  -4  11   81.51    3.34
  -3   4 -11   69.04    4.54
   3  -4  11   75.02    3.21
   3  -4  11   77.78    3.29
   3  -4  11   76.65    3.22
  -3   4 -12    0.10    0.32
   3  -4  12   -0.05    0.34
   3  -4  12    0.06    0.44
   3  -4  12    0.36    0.34
   3  -4  13    9.86    0.75
   3  -4  13   11.09    0.92
   3  -4  13   11.50    0.81
   3  -4  14    8.87    0.77
   3  -4  14    9.79    0.78
   3  -4  14    9.05    0.78
   3  -4  14    8.74    0.67
   3  -4  15    0.28    0.32
   3  -4  15    0.89    0.33
   3  -4  16   31.26    1.39
   3  -4  16   30.46    1.39
  -3   3  17    0.83    0.24
  -3   3  16    3.44    0.47
  -3   3  16    4.00    0.45
  -3   3  15    8.65    0.72
  -3   3  15    8.33    0.73
  -3   3  15    7.71    0.68
  -3   3  14    1.72    0.46
  -3   3  14    1.45    0.48
  -3   3  14    1.37    0.45
  -3   3  14    2.48    0.51
  -3   3  13    5.32    0.57
  -3   3  13    5.53    0.65
  -3   3  13    5.02    0.64
  -3   3  13    5.04    0.66
  -3   3  13    5.29    0.66
  -3   3  12    7.07    0.66
  -3   3  12    6.21    0.70
  -3   3  12    7.86    0.73
  -3   3  12    7.24    0.68
  -3   3  12    6.43    0.72
  -3   3  11    0.31    0.38
  -3   3  11    0.35    0.39
  -3   3  11    1.36    0.38
  -3   3  11    0.57    0.42
  -3   3  11    1.15    0.40
  -3   3  11    1.04    0.44
  -3   3  11    0.85    0.44
  -3   3  10   14.99    1.01
  -3   3  10   15.91    1.00
  -3   3  10   17.08    0.99
  -3   3  10   16.41    0.99
  -3   3  10   13.79    0.98
  -3   3  10   16.35    1.01
  -3   3   9    0.11    0.27
  -3   3   9   -0.04    0.30
  -3   3   9   -0.08    0.34
  -3   3   9   -0.04    0.33
  -3   3   9    0.13    0.30
  -3   3   9    0.20    0.31
  -3   3   9    0.34    0.31
  -3   3   8    8.73    0.66
   3  -3  -7    4.83    0.78
  -3   3   7    6.93    0.55
  -3   3   7    5.23    0.70
   3  -3  -6    1.43    0.54
  -3   3   6    1.42    0.32
  -3   3   6    1.65    0.50
   3  -3  -5  615.51   22.98
  -3   3   5  632.40   22.84
   3  -3  -4  285.29   10.58
  -3   3   4  317.97   11.31
  -3   3   3    8.31    0.93
  -3   3   2   53.92    2.80
  -3   3   2   56.11    2.77
  -3   3   1   12.42    1.09
  -3   3   0   35.44    2.06
  -3   3   0   35.18    2.06
  -3   3  -1  921.68   33.25
  -3   3  -2   30.04    1.85
  -3   3  -2   29.10    1.93
  -3   3  -3   64.73    3.14
  -3   3  -3   62.35    3.31
  -3   3  -4    0.45    0.43
   3  -3   4   -0.11    0.48
  -3   3  -4    0.51    0.48
  -3   3  -5    5.48    0.77
   3  -3   5    6.20    0.86
  -3   3  -5    5.85    1.01
  -3   3  -6    0.09    0.32
   3  -3   6    0.20    0.41
  -3   3  -6    0.46    0.54
   3  -3   7    0.38    0.35
   3  -3   7    0.55    0.44
   3  -3   7    0.11    0.41
  -3   3  -7    0.34    0.52
   3  -3   8   63.32    2.66
   3  -3   8   60.54    2.61
   3  -3   8   61.53    2.63
   3  -3   8   59.72    3.21
  -3   3  -8   57.35    3.67
   3  -3   9    0.26    0.40
   3  -3   9    0.29    0.40
  -3   3  -9    0.80    0.69
   3  -3   9    0.49    0.38
   3  -3  10  128.27    5.12
   3  -3  10  127.58    5.09
   3  -3  10  126.46    5.09
   3  -3  10  132.36    5.08
  -3   3 -10  127.16    6.51
   3  -3  11    2.26    0.54
  -3   3 -11    2.15    0.92
   3  -3  11    2.99    0.54
   3  -3  11    2.57    0.49
   3  -3  11    1.96    0.50
   3  -3  12    6.06    0.63
   3  -3  12    6.59    0.77
   3  -3  12    5.81    0.65
   3  -3  13    1.23    0.49
   3  -3  13    0.65    0.35
   3  -3  13    0.87    0.37
   3  -3  14    4.97    0.62
   3  -3  14    4.93    0.54
   3  -3  14    4.63    0.57
   3  -3  15    7.57    0.65
   3  -3  15    6.80    0.65
   3  -3  16   14.02    0.83
   3  -3  16   14.45    0.84
   3  -3  17   13.60    0.69
  -3   2  18    9.67    0.55
  -3   2  17    2.44    0.28
  -3   2  17    2.71    0.40
  -3   2  16   28.21    1.29
  -3   2  16   28.03    1.40
  -3   2  16   25.32    1.26
  -3   2  15    0.73    0.41
  -3   2  15    2.23    0.46
  -3   2  14    6.64    0.70
  -3   2  14    6.71    0.65
  -3   2  14    6.34    0.66
  -3   2  13   16.00    1.10
  -3   2  13   17.30    1.09
  -3   2  13   16.99    1.10
  -3   2  12   35.57    1.83
  -3   2  12   36.09    1.75
  -3   2  12   37.70    1.80
  -3   2  12   37.39    1.80
  -3   2  12   34.57    1.80
  -3   2  11   38.40    1.87
  -3   2  11   37.44    1.85
  -3   2  11   38.79    1.82
  -3   2  11   35.85    1.79
  -3   2  11   37.70    1.81
  -3   2  10   93.32    3.89
  -3   2  10  100.42    3.85
  -3   2  10   93.62    3.89
  -3   2  10   96.52    3.86
  -3   2  10   98.61    3.86
  -3   2  10   96.88    3.88
  -3   2   9    7.10    0.65
  -3   2   9    7.86    0.63
  -3   2   9    6.41    0.61
  -3   2   9    8.52    0.65
  -3   2   8    0.62    0.29
  -3   2   7    7.35    0.75
   3  -2  -7    6.42    0.81
  -3   2   7    6.80    0.56
  -3   2   6   89.41    3.91
   3  -2  -6   85.41    3.71
   3  -2  -6   93.36    4.06
  -3   2   6   89.14    3.46
   3  -2  -5    0.76    0.29
   3  -2  -5    0.82    0.50
   3  -2  -4  156.90    6.11
   3  -2  -4  162.16    6.56
  -3   2   4  158.10    6.42
   3  -2  -3  251.69    9.49
   3  -2  -3  268.06    9.97
  -3   2   3  249.31    9.81
   3  -2  -2 2247.83   78.72
  -3   2   2 2216.01   79.05
   3  -2  -1  900.24   32.62
  -3   2   1  934.31   32.87
  -3   2   0    4.42    0.69
  -3   2  -1   58.73    2.89
  -3   2  -1   58.47    2.92
  -3   2  -2   99.91    4.43
   3  -2   2  108.21    4.60
  -3   2  -2   99.55    4.55
  -3   2  -3  124.30    5.33
   3  -2   3  128.00    5.47
  -3   2  -3  131.22    5.55
  -3   2  -4   63.30    3.07
   3  -2   4   63.09    3.14
  -3   2  -4   66.54    3.33
  -3   2  -5    7.13    0.82
   3  -2   5    6.15    0.85
  -3   2  -5    7.22    0.97
  -3   2  -6   10.51    0.97
   3  -2   6    9.96    1.00
  -3   2  -6   12.02    1.29
   3  -2   7    0.04    0.28
   3  -2   7    0.16    0.35
   3  -2   7    0.12    0.41
  -3   2  -7    0.45    0.59
   3  -2   8   31.24    2.10
   3  -2   8   29.47    1.48
  -3   2  -8   29.93    2.32
   3  -2   9  117.39    4.49
  -3   2  -9  105.36    5.59
   3  -2   9  111.70    5.25
   3  -2   9  114.98    4.45
   3  -2   9  108.86    4.47
   3  -2  10   86.38    3.57
  -3   2 -10   82.54    4.71
   3  -2  10   87.93    3.57
   3  -2  10   86.85    3.59
   3  -2  10   83.27    3.50
   3  -2  11   25.76    1.42
   3  -2  11   23.46    1.38
   3  -2  11   22.94    1.42
   3  -2  11   24.33    1.35
   3  -2  12   -0.28    0.42
   3  -2  12    0.12    0.47
   3  -2  12    0.14    0.34
   3  -2  13    5.40    0.68
   3  -2  13    6.46    0.74
   3  -2  13    6.35    0.59
   3  -2  13    5.62    0.67
   3  -2  13    6.33    0.68
   3  -2  14    0.11    0.38
   3  -2  14    0.05    0.34
   3  -2  14    0.10    0.34
   3  -2  15   19.47    1.15
   3  -2  15   18.22    1.09
   3  -2  16    0.60    0.31
   3  -2  16    0.18    0.26
   3  -2  17    9.49    0.61
   3  -2  18   13.85    0.66
  -3   1  18    0.42    0.20
  -3   1  17    6.39    0.52
  -3   1  16    2.06    0.43
  -3   1  16    2.55    0.36
  -3   1  15   16.85    0.99
  -3   1  15   19.73    1.13
  -3   1  15   18.00    1.13
  -3   1  14    0.13    0.33
  -3   1  14   -0.28    0.33
  -3   1  14   -0.37    0.38
  -3   1  14   -0.17    0.42
  -3   1  13   16.58    1.01
  -3   1  13   14.44    0.95
  -3   1  13   15.79    1.03
  -3   1  13   14.44    1.03
  -3   1  12    9.44    0.77
  -3   1  12    8.59    0.81
  -3   1  12    9.30    0.74
  -3   1  12    9.58    0.79
  -3   1  11   13.71    1.01
  -3   1  11   15.13    0.96
  -3   1  11   13.05    0.96
  -3   1  11   13.02    0.90
  -3   1  11   13.39    0.95
  -3   1  10   62.54    2.70
  -3   1  10   60.29    2.62
  -3   1  10   60.59    2.63
  -3   1  10   61.01    2.64
  -3   1  10   60.64    2.57
  -3   1   9   35.66    1.73
  -3   1   9   35.97    1.70
  -3   1   9   36.68    1.67
  -3   1   9   35.19    1.70
  -3   1   9   36.21    1.65
  -3   1   8    2.09    0.37
  -3   1   8    2.32    0.39
  -3   1   7   73.53    2.99
  -3   1   7   76.62    3.02
  -3   1   7   74.14    3.26
   3  -1  -6   56.09    2.75
  -3   1   6   57.71    2.34
  -3   1   6   56.61    2.31
  -3   1   6   55.44    2.68
   3  -1  -5    2.31    0.54
  -3   1   5    1.36    0.44
   3  -1  -4  380.04   14.23
   3  -1  -3  495.79   18.11
   3  -1  -3  500.13   18.36
   3  -1  -2   10.00    0.84
   3  -1  -2    9.21    0.99
   3  -1  -1  198.17    7.44
   3  -1  -1  184.63    7.60
   3  -1   0    9.05    0.83
  -3   1   0    8.01    0.87
   3  -1   0    9.21    0.98
  -3   1  -1    6.42    0.77
   3  -1   1    6.92    0.77
  -3   1  -2   15.49    1.19
   3  -1   2   13.09    1.14
  -3   1  -3    0.27    0.42
   3  -1   3    0.26    0.41
  -3   1  -4    1.17    0.49
   3  -1   4    1.03    0.51
  -3   1  -5  483.15   18.17
  -3   1  -5  504.85   18.52
   3  -1   5  500.52   18.27
  -3   1  -6  145.80    6.05
   3  -1   6  153.64    6.15
  -3   1  -6  154.44    6.53
  -3   1  -7   52.23    3.10
   3  -1   7   54.13    2.66
   3  -1   7   57.31    2.32
   3  -1   7   54.48    3.04
  -3   1  -8    1.01    0.57
   3  -1   8    2.36    0.68
   3  -1   8    1.56    0.34
   3  -1   9    0.13    0.31
  -3   1  -9    0.31    0.48
   3  -1   9    0.73    0.40
   3  -1   9    0.84    0.55
   3  -1   9    0.43    0.31
  -3   1 -10    2.65    0.76
   3  -1  10    3.82    0.53
   3  -1  10    2.79    0.74
   3  -1  10    3.24    0.50
   3  -1  10    3.84    0.51
   3  -1  10    4.20    0.59
   3  -1  11  124.90    5.10
   3  -1  11  128.14    5.01
   3  -1  11  134.37    5.17
   3  -1  12    6.28    0.59
   3  -1  12    7.83    0.78
   3  -1  12    7.86    0.82
   3  -1  12    6.91    0.66
   3  -1  12    7.55    0.74
   3  -1  13  183.79    7.02
   3  -1  13  183.10    6.99
   3  -1  13  187.48    7.08
   3  -1  13  174.74    6.81
   3  -1  13  185.49    7.00
   3  -1  14    0.37    0.36
   3  -1  14    1.11    0.40
   3  -1  14    0.95    0.46
   3  -1  15   11.43    0.84
   3  -1  15   13.32    0.93
   3  -1  16    2.77    0.41
   3  -1  16    1.96    0.43
   3  -1  17    0.44    0.27
   3  -1  18    0.98    0.23
  -3   0  18    0.23    0.16
  -3   0  17    5.91    0.49
  -3   0  16   12.23    0.79
  -3   0  16   10.01    0.61
  -3   0  15    9.70    0.79
  -3   0  15    9.78    0.75
  -3   0  15    8.53    0.65
  -3   0  14    2.97    0.52
  -3   0  14    2.87    0.46
  -3   0  14    2.80    0.44
  -3   0  13   10.30    0.87
  -3   0  13   12.35    0.85
  -3   0  13   12.43    0.88
  -3   0  13   11.65    0.81
  -3   0  12    5.83    0.66
  -3   0  12    5.19    0.64
  -3   0  12    4.55    0.55
  -3   0  12    4.27    0.60
  -3   0  12    5.10    0.57
  -3   0  12    5.18    0.62
  -3   0  11    2.49    0.49
  -3   0  11    2.83    0.51
  -3   0  11    2.76    0.48
  -3   0  11    2.58    0.50
  -3   0  11    3.17    0.48
  -3   0  11    2.99    0.54
  -3   0  10   22.56    1.27
  -3   0  10   22.60    1.26
  -3   0  10   21.50    1.24
  -3   0  10   22.76    1.26
  -3   0  10   20.98    1.22
  -3   0  10   23.69    1.19
  -3   0   9    1.29    0.33
  -3   0   9    1.37    0.38
  -3   0   9    1.55    0.38
  -3   0   9    1.59    0.40
  -3   0   9    1.62    0.37
  -3   0   9    1.91    0.40
  -3   0   9    1.60    0.41
  -3   0   8  166.11    6.43
  -3   0   8  177.39    6.46
  -3   0   7   47.31    2.05
  -3   0   7   47.77    2.02
  -3   0   7   46.59    2.23
   3   0  -6   14.72    1.11
  -3   0   6   15.13    0.84
  -3   0   6   14.13    1.06
   3   0  -5   10.13    0.95
   3   0  -4    2.69    0.64
   3   0  -3   87.58    3.91
   3   0  -2    5.35    0.76
   3   0  -2    8.15    0.80
   3   0  -1  833.39   30.75
   3   0  -1  873.47   30.68
   3   0   0  666.87   24.75
   3   0   0  695.98   24.68
  -3   0  -1    9.58    0.87
   3   0   1    7.78    0.85
   3   0   2    1.57    0.52
   3   0   2    1.78    0.55
  -3   0  -2    2.75    0.57
   3   0   3   16.42    1.29
  -3   0  -3   17.09    1.27
   3   0   4  104.01    4.61
  -3   0  -4  112.02    4.69
   3   0   5  715.51   26.30
  -3   0  -5  739.99   26.47
   3   0   6   29.04    1.67
  -3   0  -6   24.80    1.79
   3   0   7   28.19    1.97
  -3   0  -7   25.51    1.54
   3   0   7   25.28    1.53
  -3   0  -7   25.45    1.82
   3   0   7   26.48    1.23
   3   0   8    1.23    0.55
  -3   0  -8    0.99    0.53
   3   0   8    1.81    0.34
   3   0   9   61.16    2.54
  -3   0  -9   60.44    3.32
   3   0   9   63.37    3.49
   3   0   9   60.27    2.60
   3   0   9   58.72    2.59
   3   0  10   42.09    2.77
   3   0  10   39.50    1.91
   3   0  10   39.89    1.83
   3   0  10   39.10    1.92
   3   0  11    6.88    0.76
   3   0  11    7.54    0.68
   3   0  11    9.06    0.71
   3   0  11    8.41    0.77
   3   0  11    8.95    0.77
   3   0  12  111.88    4.33
   3   0  12  111.06    4.49
   3   0  12  112.95    4.48
   3   0  12  112.08    4.43
   3   0  12  110.75    4.52
   3   0  12  104.65    4.30
   3   0  13  120.44    4.70
   3   0  13  127.17    4.87
   3   0  13  119.98    4.88
   3   0  13  116.77    4.68
   3   0  13  128.27    4.92
   3   0  14   -0.06    0.39
   3   0  14   -0.33    0.40
   3   0  14    0.10    0.33
   3   0  15    4.02    0.56
   3   0  15    4.01    0.52
   3   0  16   20.01    1.13
   3   0  17   -0.06    0.28
   3   0  18    4.13    0.32
  -3  -1  17    0.13    0.22
  -3  -1  16   20.01    1.08
  -3  -1  15   29.65    1.53
  -3  -1  14    6.46    0.67
  -3  -1  14    5.80    0.57
  -3  -1  13    5.13    0.63
  -3  -1  13    4.11    0.51
  -3  -1  13    3.90    0.53
  -3  -1  13    5.76    0.64
  -3  -1  12   19.90    1.26
  -3  -1  12   20.53    1.16
  -3  -1  12   22.63    1.25
  -3  -1  12   23.46    1.34
  -3  -1  12   23.19    1.26
  -3  -1  11    2.80    0.52
  -3  -1  11    3.12    0.54
  -3  -1  11    3.12    0.56
  -3  -1  11    3.01    0.53
  -3  -1  11    2.35    0.49
  -3  -1  10    0.75    0.39
  -3  -1  10    0.48    0.37
  -3  -1  10    1.55    0.44
  -3  -1  10    0.74    0.36
  -3  -1  10    0.33    0.34
  -3  -1   9   36.77    1.81
  -3  -1   9   41.49    1.88
  -3  -1   9   43.28    1.91
  -3  -1   9   39.11    1.83
  -3  -1   9   40.55    1.88
  -3  -1   8    0.92    0.30
  -3  -1   8    1.45    0.34
  -3  -1   8    0.85    0.33
  -3  -1   7   55.26    2.29
  -3  -1   7   53.78    2.23
   3   1  -6  226.23    8.76
  -3  -1   6  237.88    8.41
   3   1  -6  212.63    8.90
   3   1  -5    4.62    0.69
   3   1  -5    5.46    0.72
   3   1  -4   10.51    0.96
   3   1  -3  249.69    9.60
   3   1  -2   58.22    2.85
   3   1  -1  263.97    9.82
   3   1  -1  245.09    9.75
   3   1   0  252.03    9.67
   3   1   0  250.36    9.65
   3   1   1   13.18    1.11
   3   1   2    0.40    0.47
   3   1   2    0.17    0.43
   3   1   3   70.15    3.37
   3   1   3   68.08    3.25
  -3  -1  -3   70.23    3.18
   3   1   4    3.93    0.66
  -3  -1  -4    4.92    0.66
   3   1   5   25.91    1.63
  -3  -1  -5   28.25    1.68
   3   1   6    0.46    0.54
   3   1   6    1.84    0.46
  -3  -1  -6    0.71    0.44
   3   1   7   38.38    2.45
   3   1   7   40.39    2.03
  -3  -1  -7   34.36    2.13
   3   1   8   13.60    1.46
  -3  -1  -8   13.19    1.22
   3   1   8   14.12    0.80
   3   1   9    0.04    0.30
   3   1   9    1.24    0.63
   3   1   9    0.53    0.37
   3   1  10   19.60    1.08
   3   1  10   19.71    1.19
   3   1  10   21.20    1.20
   3   1  10   19.91    1.15
   3   1  11   -0.21    0.32
   3   1  11    0.51    0.40
   3   1  11    0.22    0.37
   3   1  11    0.23    0.30
   3   1  11    0.26    0.39
   3   1  11   -0.18    0.57
   3   1  12   18.66    1.05
   3   1  12   17.60    1.16
   3   1  12   19.14    1.20
   3   1  12   14.48    1.74
   3   1  12   16.93    1.07
   3   1  12   19.11    1.10
   3   1  13    0.17    0.40
   3   1  13    0.46    0.38
   3   1  13    0.05    0.32
   3   1  13    0.09    0.34
   3   1  14   46.61    2.18
   3   1  14   46.12    2.17
   3   1  14   42.95    1.99
   3   1  14   46.04    2.10
   3   1  15   -0.31    0.42
   3   1  15    0.28    0.29
   3   1  16    9.62    0.75
   3   1  17    8.64    0.63
  -3  -2  17    7.62    0.48
  -3  -2  16   22.76    1.14
  -3  -2  15   10.18    0.78
  -3  -2  14  115.92    4.47
  -3  -2  14  118.23    4.62
  -3  -2  13   22.61    1.28
  -3  -2  13   21.08    1.17
  -3  -2  13   21.63    1.28
  -3  -2  13   20.70    1.18
  -3  -2  12    2.26    0.49
  -3  -2  12    2.97    0.53
  -3  -2  12    1.95    0.41
  -3  -2  12    2.44    0.46
  -3  -2  12    2.26    0.43
  -3  -2  11   13.39    0.94
  -3  -2  11   13.98    0.97
  -3  -2  11   13.20    0.95
  -3  -2  11   13.36    0.92
  -3  -2  11   14.14    0.97
  -3  -2  10    9.59    0.75
  -3  -2  10    9.20    0.78
  -3  -2  10   11.39    0.82
  -3  -2  10    8.00    0.73
  -3  -2  10    6.93    0.69
  -3  -2  10    8.70    0.73
  -3  -2   9   71.13    2.88
  -3  -2   9   68.39    2.88
  -3  -2   9   70.03    2.93
  -3  -2   9   70.00    2.93
  -3  -2   9   64.28    2.84
  -3  -2   8   62.16    2.54
  -3  -2   8   58.70    2.47
  -3  -2   8   60.15    2.56
  -3  -2   8   59.80    2.49
   3   2  -7   60.17    3.26
  -3  -2   7   64.66    2.65
  -3  -2   7   61.85    2.55
   3   2  -6  420.17   16.63
  -3  -2   6  455.43   15.92
  -3  -2   6  440.24   15.80
   3   2  -5   56.30    2.91
   3   2  -5   54.34    2.68
   3   2  -4   81.56    3.89
   3   2  -4   87.99    3.82
   3   2  -3   19.37    1.44
   3   2  -3   22.71    1.46
   3   2  -2    0.41    0.45
  -3  -2   2    0.18    0.52
   3   2  -1    5.70    0.80
  -3  -2   1    5.96    0.91
   3   2   0  148.20    6.21
   3   2   0  158.13    6.31
   3   2   1  220.67    8.72
  -3  -2  -1  226.21    8.89
   3   2   1  226.57    8.83
   3   2   2  212.34    8.33
  -3  -2  -2  207.26    8.38
   3   2   3   48.37    2.51
  -3  -2  -3   49.64    2.60
   3   2   4  422.31   15.69
   3   2   5   15.00    1.20
   3   2   6    3.53    0.61
  -3  -2  -6    2.26    0.50
   3   2   6    3.72    0.80
   3   2   7   49.92    2.40
   3   2   7   47.81    2.81
  -3  -2  -7   46.90    2.38
   3   2   7   44.07    1.96
   3   2   8    4.02    0.46
   3   2   8    4.26    0.91
   3   2   9   18.83    0.99
   3   2   9   20.96    1.85
   3   2  10   11.83    0.78
   3   2  10   12.50    0.86
   3   2  10   10.89    0.78
   3   2  10   13.17    0.79
   3   2  10   11.72    1.49
   3   2  11    2.94    0.44
   3   2  11    3.52    0.49
   3   2  11    3.85    0.56
   3   2  11    2.84    0.49
   3   2  11    3.62    0.47
   3   2  11    3.77    0.56
   3   2  11    4.50    1.04
   3   2  12    5.13    0.52
   3   2  12    3.95    0.57
   3   2  12    4.60    0.62
   3   2  12    3.92    1.02
   3   2  12    4.14    0.53
   3   2  12    4.70    0.56
   3   2  12    3.32    0.57
   3   2  13   11.33    0.86
   3   2  13   11.02    1.53
   3   2  13   13.06    0.99
   3   2  13   12.61    0.88
   3   2  13   14.03    0.98
   3   2  13   12.73    0.86
   3   2  14   14.52    0.95
   3   2  14   15.14    1.05
   3   2  14   15.54    0.94
   3   2  14   15.97    1.08
   3   2  14   14.51    0.97
   3   2  15   29.95    1.56
   3   2  15   28.67    1.46
   3   2  16   -0.27    0.36
   3   2  17    6.44    0.55
  -3  -3  17    3.15    0.26
  -3  -3  16    1.45    0.32
  -3  -3  15    1.64    0.40
   3   3 -15    1.16    0.28
   3   3 -14   13.25    0.87
  -3  -3  13    0.90    0.40
  -3  -3  13    0.83    0.35
  -3  -3  13    0.47    0.35
  -3  -3  13    0.76    0.32
  -3  -3  12   24.23    1.32
  -3  -3  12   24.04    1.36
  -3  -3  12   24.43    1.35
  -3  -3  12   22.03    1.24
  -3  -3  11   15.09    0.99
  -3  -3  11   14.68    0.99
  -3  -3  11   14.61    0.99
  -3  -3  11   12.35    0.89
  -3  -3  11   12.30    0.93
  -3  -3  10    1.31    0.44
  -3  -3  10    1.52    0.46
  -3  -3  10    1.76    0.44
  -3  -3  10    2.60    0.47
  -3  -3  10    2.19    0.44
  -3  -3   9   16.02    1.02
  -3  -3   9   15.75    0.96
  -3  -3   9   14.24    0.94
  -3  -3   9   13.63    0.96
  -3  -3   8   21.34    1.23
  -3  -3   8   23.19    1.29
  -3  -3   8   22.25    1.20
  -3  -3   8   24.63    1.28
   3   3  -8   20.55    1.85
  -3  -3   8   25.24    1.22
  -3  -3   7   85.27    3.39
   3   3  -7   83.76    4.28
  -3  -3   7   87.49    3.45
  -3  -3   7   81.38    3.31
   3   3  -6  129.54    5.96
  -3  -3   6  137.11    5.13
  -3  -3   6  131.56    4.98
   3   3  -5   36.30    2.31
   3   3  -4   23.27    1.52
   3   3  -4   22.32    1.66
  -3  -3   4   17.91    1.49
  -3  -3   4   20.40    1.06
  -3  -3   3    2.54    0.66
   3   3  -3    3.82    0.77
   3   3  -3    2.44    0.56
  -3  -3   2   24.33    1.70
   3   3  -2   20.33    1.54
   3   3  -2   23.97    1.59
  -3  -3   1  228.87    8.99
   3   3  -1  213.62    8.81
   3   3  -1  230.92    8.83
   3   3   0  194.81    7.77
  -3  -3  -1    4.07    0.83
   3   3   1    4.98    0.76
  -3  -3  -2   69.03    3.46
   3   3   3    6.07    0.84
  -3  -3  -3    5.15    0.84
   3   3   3    5.12    0.75
   3   3   4   20.54    1.55
  -3  -3  -4   20.08    1.52
   3   3   4   17.93    1.38
   3   3   5    7.38    0.96
  -3  -3  -5    5.70    0.86
   3   3   5    4.79    0.71
   3   3   6   34.45    2.28
   3   3   6   34.80    2.03
   3   3   7  155.08    5.86
   3   3   7  166.99    7.01
   3   3   8   10.71    0.72
   3   3   8   10.09    1.30
   3   3   9   12.67    0.76
   3   3   9   13.78    0.87
   3   3  10   58.41    2.49
   3   3  10   62.60    2.59
   3   3  10   62.22    2.55
   3   3  10   59.52    2.56
   3   3  10   57.82    2.46
   3   3  10   58.75    3.67
   3   3  11   27.54    1.38
   3   3  11   28.20    1.47
   3   3  11   29.83    1.42
   3   3  11   28.24    1.51
   3   3  11   29.15    1.45
   3   3  11   26.61    2.41
   3   3  12   35.50    1.68
   3   3  12   30.79    1.55
   3   3  12   32.01    1.68
   3   3  12   33.35    1.61
   3   3  12   30.94    1.68
   3   3  12   27.94    2.55
   3   3  13    0.49    0.37
   3   3  13    0.32    0.31
   3   3  13    0.69    0.36
   3   3  13    0.57    0.43
   3   3  13    0.58    0.41
   3   3  13    0.63    0.69
   3   3  14   83.22    3.26
   3   3  14   76.85    3.19
   3   3  14   70.45    4.42
   3   3  14   77.85    3.31
   3   3  14   74.42    3.17
   3   3  15   33.03    1.54
   3   3  15   30.81    1.60
   3   3  15   27.96    1.44
   3   3  16    1.43    0.33
   3   3  16    1.84    0.43
   3   3  17   -0.03    0.28
  -3  -4  16    0.45    0.21
  -3  -4  15    6.70    0.55
   3   4 -15    5.00    0.43
   3   4 -14    8.28    0.66
  -3  -4  13   47.24    2.11
  -3  -4  13   47.25    2.11
  -3  -4  13   44.12    2.06
  -3  -4  12    5.37    0.55
  -3  -4  12    7.12    0.71
  -3  -4  12    5.97    0.64
  -3  -4  12    8.10    0.68
  -3  -4  11   34.71    1.63
  -3  -4  11   31.79    1.66
  -3  -4  11   31.63    1.69
  -3  -4  11   35.22    1.75
  -3  -4  10    0.62    0.38
  -3  -4  10    0.33    0.39
  -3  -4  10    0.30    0.32
  -3  -4   9   21.24    1.28
  -3  -4   9   20.76    1.18
  -3  -4   9   22.56    1.29
  -3  -4   9   21.88    1.20
  -3  -4   9   23.14    1.30
  -3  -4   8   58.80    2.61
  -3  -4   8   59.66    2.52
  -3  -4   8   61.98    2.67
  -3  -4   8   63.48    2.56
   3   4  -8   54.34    3.54
  -3  -4   8   57.63    2.62
  -3  -4   7    6.09    0.60
  -3  -4   7    7.55    0.69
  -3  -4   7    6.25    0.53
  -3  -4   7    6.48    0.55
   3   4  -7    5.29    1.06
   3   4  -6    9.66    1.30
   3   4  -5   23.32    1.93
  -3  -4   5   27.60    1.88
   3   4  -4   42.55    2.63
  -3  -4   4   42.81    1.90
  -3  -4   4   41.04    2.49
   3   4  -3  105.60    4.91
  -3  -4   3  103.15    4.04
  -3  -4   3  109.68    4.90
   3   4  -2    2.74    0.67
  -3  -4   2    2.98    0.79
   3   4  -2    3.29    0.73
   3   4  -1   45.13    2.49
  -3  -4   1   41.12    2.54
   3   4  -1   44.47    2.53
   3   4   0   18.82    1.48
   3   4   1   16.89    1.36
  -3  -4  -1   16.72    1.45
  -3  -4  -2   39.66    2.44
   3   4   2   41.68    2.44
   3   4   3    3.52    0.72
  -3  -4  -3    3.52    0.81
   3   4   3    2.91    0.59
   3   4   3    4.83    0.80
   3   4   4  264.38   10.01
  -3  -4  -4  246.09   10.13
   3   4   4  252.10   10.11
   3   4   4  253.09   10.05
   3   4   5  424.53   16.28
  -3  -4  -5  430.93   16.26
  -3  -4  -6    7.46    1.05
   3   4   6    9.23    0.59
   3   4   7  140.10    5.24
   3   4   7  139.85    6.38
  -3  -4  -7  137.76    6.09
   3   4   8   31.37    1.49
   3   4   8   32.61    2.40
   3   4   9   64.19    3.80
   3   4   9   64.04    2.68
   3   4   9   62.77    2.65
   3   4  10   51.45    2.17
   3   4  10   51.70    2.30
   3   4  10   51.06    2.27
   3   4  10   52.87    2.31
   3   4  10   52.18    2.21
   3   4  10   52.61    2.33
   3   4  10   51.94    3.43
   3   4  11   42.44    2.05
   3   4  11   45.90    2.12
   3   4  11   45.38    3.23
   3   4  11   44.09    1.95
   3   4  11   46.71    2.11
   3   4  11   43.39    2.04
   3   4  12   12.81    0.84
   3   4  12   12.80    0.92
   3   4  12   12.79    1.70
   3   4  12   11.98    0.81
   3   4  12   11.63    0.92
   3   4  12   11.47    0.89
   3   4  13    0.57    0.45
   3   4  13    0.22    0.62
   3   4  13    0.22    0.28
   3   4  13   -0.05    0.39
   3   4  13    0.06    0.37
   3   4  14    2.97    0.51
   3   4  14    3.13    0.52
   3   4  14    2.62    0.54
   3   4  14    4.04    1.00
   3   4  15    0.40    0.36
   3   4  15    0.58    0.37
   3   4  15    0.57    0.43
   3   4  16    4.50    0.49
   3   4  16    4.44    0.56
   3   4  17    0.36    0.22
   3   4  18    1.68    0.25
   3   4  18    2.18    0.31
   3   5 -15    0.10    0.19
  -3  -5  15   -0.11    0.23
   3   5 -14    1.18    0.36
   3   5 -13   18.47    1.06
  -3  -5  13   15.92    0.96
  -3  -5  13   15.49    0.98
  -3  -5  12    9.59    0.74
  -3  -5  12    8.41    0.71
  -3  -5  12    7.62    0.71
  -3  -5  11    3.93    0.53
  -3  -5  11    3.67    0.54
  -3  -5  11    3.83    0.58
  -3  -5  10    5.50    0.68
  -3  -5  10    4.47    0.54
  -3  -5  10    6.49    0.68
  -3  -5  10    4.89    0.56
  -3  -5   9   34.65    1.78
  -3  -5   9   36.01    1.81
  -3  -5   9   34.43    1.66
  -3  -5   8    1.66    0.40
   3   5  -8    1.00    0.75
  -3  -5   8    1.61    0.36
  -3  -5   8    2.27    0.48
  -3  -5   8    1.43    0.47
  -3  -5   8    1.26    0.48
   3   5  -7    6.85    1.25
  -3  -5   7    7.18    0.69
  -3  -5   7    9.14    0.77
  -3  -5   7    7.35    0.59
  -3  -5   7    7.52    0.59
  -3  -5   6    1.11    0.37
   3   5  -6    1.95    0.83
  -3  -5   5   37.45    2.42
   3   5  -5   36.68    2.63
  -3  -5   4    0.39    0.30
   3   5  -4    0.15    0.60
  -3  -5   4    0.13    0.55
  -3  -5   3   57.52    2.51
   3   5  -3   64.25    3.48
  -3  -5   3   63.87    3.39
  -3  -5   2   29.93    1.43
   3   5  -2   29.20    2.16
   3   5  -2   29.52    1.45
  -3  -5   2   30.40    2.17
   3   5  -1  475.45   17.48
   3   5  -1  442.85   16.63
  -3  -5   1  482.98   17.57
   3   5   0  137.55    6.04
   3   5   0  136.77    5.50
   3   5   1   49.69    2.52
  -3  -5  -1   53.43    3.02
   3   5   2  528.18   19.50
  -3  -5  -2  528.58   19.99
   3   5   2  534.93   19.91
   3   5   3    3.50    0.80
  -3  -5  -3    3.26    0.83
   3   5   3    2.75    0.65
   3   5   4   79.70    3.95
   3   5   4   82.84    4.07
  -3  -5  -4   84.88    4.18
   3   5   5    0.62    0.52
  -3  -5  -5    0.27    0.56
   3   5   5    0.12    0.47
   3   5   6   38.14    1.67
   3   5   6   44.28    2.60
   3   5   6   41.94    2.59
  -3  -5  -6   39.61    2.54
   3   5   7   88.31    3.45
  -3  -5  -7   88.04    4.39
   3   5   8   45.14    2.06
   3   5   8   47.48    2.02
   3   5   8   46.68    3.03
  -3  -5  -8   46.44    2.80
   3   5   8   45.24    2.02
   3   5   9   53.47    2.29
   3   5   9   50.70    3.36
   3   5   9   52.38    2.21
   3   5   9   50.02    2.27
   3   5   9   51.50    2.26
   3   5   9   53.30    2.29
   3   5  10  211.46    7.70
   3   5  10  219.84    9.32
   3   5  10  200.28    7.55
   3   5  10  202.54    7.67
   3   5  10  202.50    7.66
   3   5  11   -0.22    0.69
   3   5  11    0.56    0.45
   3   5  11    0.78    0.44
   3   5  11    0.77    0.42
   3   5  12   15.30    0.95
   3   5  12   16.66    1.06
   3   5  12   14.43    1.85
   3   5  12   13.93    1.07
   3   5  12   14.87    1.04
   3   5  12   14.10    1.02
   3   5  13    0.12    0.30
   3   5  13    0.48    0.41
   3   5  13    0.10    0.40
   3   5  13    0.06    0.38
   3   5  13    0.60    0.48
   3   5  14    1.21    0.46
   3   5  14    0.66    0.39
   3   5  14    0.72    0.40
   3   5  15   16.47    1.00
   3   5  15   14.84    1.00
   3   5  16   13.94    0.83
   3   5  16   12.35    0.83
   3   5  17    0.30    0.24
   3   5  18    1.18    0.22
   3   5  18    2.08    0.32
   3   5  18    1.57    0.28
  -3  -6  15   22.13    0.90
   3   6 -15   18.05    0.84
   3   6 -14    0.77    0.31
   3   6 -13    0.95    0.40
  -3  -6  13    0.51    0.35
  -3  -6  12   23.34    1.26
  -3  -6  12   25.31    1.34
  -3  -6  11    1.19    0.48
  -3  -6  11    1.24    0.35
  -3  -6  11    1.41    0.43
  -3  -6  10    0.30    0.46
  -3  -6  10    0.91    0.33
  -3  -6  10    0.59    0.38
  -3  -6   9  114.27    4.58
  -3  -6   9  117.00    4.58
  -3  -6   9  108.74    4.36
   3   6  -8  168.74    8.45
  -3  -6   8  183.92    6.96
  -3  -6   8  182.74    7.04
  -3  -6   8  183.92    7.05
  -3  -6   7   -0.06    0.44
   3   6  -7    0.21    0.69
  -3  -6   7   -0.05    0.37
   3   6  -6    0.41    0.76
  -3  -6   6    1.17    0.39
  -3  -6   6    1.50    0.63
  -3  -6   5    8.52    0.69
   3   6  -5    7.77    1.05
  -3  -6   5    8.89    1.23
   3   6  -5    9.64    1.44
  -3  -6   4    4.75    0.57
  -3  -6   4    5.66    1.08
   3   6  -4    3.86    0.98
  -3  -6   3  439.96   15.92
  -3  -6   3  443.12   17.11
   3   6  -3  441.07   17.22
  -3  -6   2    2.57    0.45
  -3  -6   2    2.00    0.80
   3   6  -2    2.30    0.86
  -3  -6   1    2.99    0.43
   3   6  -1    3.44    0.43
  -3  -6   1    3.50    1.03
   3   6  -1    2.46    0.81
  -3  -6   0  109.33    4.30
   3   6   0  115.59    4.59
   3   6   1  118.54    4.95
   3   6   2  124.24    5.44
  -3  -6  -2  129.30    6.05
   3   6   2  139.25    5.99
   3   6   3    7.57    1.08
  -3  -6  -3    7.65    1.24
   3   6   3    7.44    0.94
   3   6   4  340.26   13.24
   3   6   4  342.77   13.05
  -3  -6  -4  326.06   13.38
   3   6   5   29.72    2.07
  -3  -6  -5   26.83    2.13
   3   6   5   27.92    2.02
   3   6   6  200.73    8.26
  -3  -6  -6  190.80    8.31
   3   6   6  184.24    8.08
  -3  -6  -7    0.31    0.62
   3   6   7    1.90    0.73
   3   6   8   10.16    0.76
  -3  -6  -8    8.88    1.28
   3   6   8   10.13    1.16
   3   6   8   10.58    0.80
   3   6   8   10.98    0.79
   3   6   9  152.17    5.93
   3   6   9  161.40    5.96
   3   6   9  152.47    6.57
   3   6   9  153.12    5.83
   3   6   9  156.44    5.99
   3   6  10   44.99    2.03
   3   6  10   39.31    3.08
   3   6  10   43.85    2.01
   3   6  10   41.32    2.01
   3   6  10   40.24    1.86
   3   6  10   43.97    2.07
   3   6  11    3.52    0.51
   3   6  11    3.58    0.58
   3   6  11    4.56    0.60
   3   6  11    3.65    0.64
   3   6  11    3.12    1.03
   3   6  12   17.81    1.09
   3   6  12   18.87    1.17
   3   6  12   20.15    1.21
   3   6  12   19.12    1.26
   3   6  12   20.21    2.19
   3   6  13    0.94    0.45
   3   6  13    1.22    0.37
   3   6  13    1.47    0.47
   3   6  13    1.63    0.85
   3   6  14    5.67    0.67
   3   6  14    5.60    0.64
   3   6  15    0.23    0.36
   3   6  15    0.84    0.43
   3   6  16   12.20    0.82
   3   6  16   13.03    0.83
   3   6  16   11.30    0.78
   3   6  17    5.96    0.54
   3   6  17    5.27    0.48
   3   6  17    6.76    0.56
   3   6  18    0.32    0.22
   3   6  18    0.32    0.23
   3   7 -14    0.80    0.26
  -3  -7  14    0.60    0.20
  -3  -7  13    0.07    0.30
   3   7 -13    0.72    0.34
   3   7 -12   -0.37    0.38
  -3  -7  11   48.27    2.28
  -3  -7  11   48.91    2.22
   3   7 -11   47.92    2.26
  -3  -7  10   23.33    1.43
  -3  -7  10   23.80    1.38
   3   7 -10   24.53    1.44
  -3  -7   9   24.16    1.47
  -3  -7   9   25.93    1.47
   3   7  -8    0.48    0.80
  -3  -7   8    1.90    0.56
  -3  -7   8    0.77    0.43
  -3  -7   7    1.84    0.55
  -3  -7   7    1.66    0.46
   3   7  -6   79.66    4.71
  -3  -7   6   73.30    3.09
   3   7  -5   18.47    1.69
  -3  -7   5   19.29    1.08
  -3  -7   5   18.23    1.23
  -3  -7   5   20.82    1.92
   3   7  -5   17.75    2.01
   3   7  -4    0.42    0.68
  -3  -7   4    0.53    0.69
  -3  -7   4    0.28    0.44
   3   7  -4   -0.20    0.75
  -3  -7   4    0.68    0.33
  -3  -7   3   24.00    2.10
  -3  -7   3   22.70    1.32
   3   7  -3   23.36    1.91
   3   7  -3   19.38    2.03
  -3  -7   2   16.37    1.02
  -3  -7   2   13.88    1.64
   3   7  -2   13.81    1.63
  -3  -7   1   12.27    0.87
  -3  -7   1   15.15    1.69
  -3  -7   0    4.92    0.53
  -3  -7   0    4.19    1.19
   3   7   0    3.56    0.48
  -3  -7  -1   59.06    2.53
   3   7   1   62.48    2.88
   3   7   1   61.71    3.52
  -3  -7  -2    9.32    1.49
   3   7   2    9.97    1.32
   3   7   2    9.40    0.98
  -3  -7  -2   10.55    0.71
   3   7   3   57.75    2.92
  -3  -7  -3   61.14    3.53
   3   7   3   57.26    3.24
  -3  -7  -3   50.09    2.20
  -3  -7  -4   27.13    2.38
   3   7   4   30.41    2.09
   3   7   5    5.06    0.93
  -3  -7  -5    5.50    1.14
   3   7   5    2.97    0.76
   3   7   6   19.39    1.11
   3   7   6   19.23    1.10
   3   7   6   21.32    1.77
   3   7   6   21.36    1.83
  -3  -7  -6   19.17    1.91
   3   7   7   66.18    2.76
   3   7   7   66.06    2.70
   3   7   7   63.73    2.75
   3   7   7   68.83    3.63
   3   7   7   62.47    2.73
   3   7   7   62.97    3.75
  -3  -7  -7   64.44    3.84
   3   7   8    1.09    0.39
   3   7   8    0.87    0.46
   3   7   8    2.61    0.82
   3   7   8    1.22    0.46
   3   7   8    2.16    0.51
  -3  -7  -8    1.06    0.70
   3   7   8    2.03    0.89
   3   7   9   50.97    2.33
   3   7   9   54.43    2.42
   3   7   9   54.69    3.07
   3   7   9   52.27    2.38
   3   7   9   52.30    3.51
   3   7  10  104.99    4.32
   3   7  10  104.49    4.27
   3   7  10  108.38    4.30
   3   7  11    9.57    0.79
   3   7  11    9.14    0.86
   3   7  11    9.09    0.84
   3   7  11    6.43    1.43
   3   7  11    9.63    0.80
   3   7  11   10.15    0.87
   3   7  12   22.16    1.36
   3   7  12   25.07    1.33
   3   7  12   24.23    1.29
   3   7  13   20.88    1.24
   3   7  13   19.01    1.11
   3   7  13   17.41    2.05
   3   7  14    1.77    0.51
   3   7  14    1.35    0.49
   3   7  15    4.34    0.57
   3   7  15    3.08    0.51
   3   7  15    4.83    0.61
   3   7  15    5.21    0.59
   3   7  16    9.52    0.74
   3   7  16   12.04    0.80
   3   7  16   12.20    0.84
   3   7  16   12.38    0.84
   3   7  16   12.70    0.80
   3   7  17    2.44    0.33
   3   7  17    2.51    0.38
   3   7  17    2.01    0.37
   3   7  18    0.22    0.18
   3   7  18    0.26    0.20
   3   8 -14   13.69    0.65
   3   8 -13    0.06    0.28
  -3  -8  13    0.20    0.28
   3   8 -12    0.32    0.35
  -3  -8  11    6.79    0.64
   3   8 -11    8.66    0.75
  -3  -8  11    6.98    0.71
  -3  -8  10   20.55    1.25
   3   8 -10   20.41    1.26
  -3  -8  10   21.84    1.33
  -3  -8   9   42.28    2.13
   3   8  -9   43.53    2.15
  -3  -8   9   46.41    2.23
  -3  -8   8   18.97    1.28
   3   8  -8   15.94    1.17
   3   8  -8   17.35    2.13
  -3  -8   8   18.30    1.23
   3   8  -7    9.88    1.65
  -3  -8   7    8.49    0.89
  -3  -8   6    1.70    0.44
   3   8  -6   -0.50    1.00
  -3  -8   5   17.32    1.04
   3   8  -5   18.77    2.19
  -3  -8   5   17.77    1.24
  -3  -8   5   16.57    1.84
   3   8  -4   22.71    1.99
  -3  -8   4   22.39    1.21
   3   8  -4   25.05    2.39
  -3  -8   4   24.85    1.44
  -3  -8   4   20.53    2.13
  -3  -8   3   74.75    4.27
   3   8  -3   73.13    3.87
  -3  -8   3   62.55    2.69
   3   8  -3   61.55    4.05
  -3  -8   3   67.63    2.95
   3   8  -3   66.80    2.73
   3   8  -2    3.05    0.93
   3   8  -2    1.82    0.88
   3   8  -2    2.20    0.44
  -3  -8   2    0.61    0.79
  -3  -8   2    2.62    0.55
  -3  -8   1    1.01    0.90
  -3  -8   1    0.90    0.43
   3   8  -1    0.16    0.65
   3   8  -1    0.93    0.38
  -3  -8   0   60.44    2.67
   3   8   0   62.88    3.77
  -3  -8   0   60.34    3.88
  -3  -8  -1    3.05    0.48
   3   8   1    4.17    0.98
   3   8   2    4.21    0.94
  -3  -8  -2    2.19    1.07
   3   8   2    4.52    0.67
  -3  -8  -2    3.79    0.50
  -3  -8  -3   16.58    1.86
   3   8   3   13.40    1.28
   3   8   3   18.11    1.71
  -3  -8  -3   15.43    0.92
   3   8   4   50.40    2.25
  -3  -8  -4   55.20    3.59
   3   8   4   49.78    3.11
   3   8   4   55.61    3.01
   3   8   5  207.91    8.53
   3   8   5  195.13    7.24
   3   8   5  188.42    7.21
   3   8   5  194.93    7.17
  -3  -8  -5  181.53    8.72
   3   8   5  192.73    8.22
   3   8   5  182.82    8.21
   3   8   6   15.47    1.72
   3   8   6   17.60    1.06
   3   8   6   15.29    0.95
   3   8   6   17.16    1.06
   3   8   6   17.71    0.99
  -3  -8  -6   13.93    1.81
   3   8   6   14.60    1.52
   3   8   6   16.74    1.68
   3   8   7   15.38    1.01
   3   8   7   13.58    1.60
   3   8   7   13.43    0.97
   3   8   7   14.21    0.92
   3   8   7   14.53    1.00
   3   8   7   14.76    0.89
  -3  -8  -7   14.91    1.81
   3   8   7   13.12    1.58
   3   8   8   36.52    1.83
   3   8   8   37.86    2.60
   3   8   8   36.69    1.74
   3   8   8   37.24    1.84
   3   8   8   36.09    1.76
   3   8   8   36.59    1.83
   3   8   8   36.11    1.67
   3   8   8   38.79    2.82
  -3  -8  -8   35.45    2.84
   3   8   9   33.36    1.66
   3   8   9   36.43    1.78
   3   8   9   35.05    1.71
   3   8   9   34.01    1.74
   3   8   9   29.07    2.30
   3   8   9   27.50    2.58
   3   8   9   33.18    1.74
   3   8  10   34.18    1.76
   3   8  10   28.96    2.68
   3   8  10   32.78    1.76
   3   8  10   34.30    1.73
   3   8  10   33.63    1.71
   3   8  10   34.68    1.80
   3   8  10   34.79    1.76
   3   8  11  115.17    4.39
   3   8  11  102.00    4.41
   3   8  11  108.10    4.41
   3   8  11  106.58    4.37
   3   8  11  107.81    4.38
   3   8  11  112.54    4.47
   3   8  11  109.94    4.43
   3   8  12   22.55    1.33
   3   8  12   20.14    1.20
   3   8  12   21.79    1.27
   3   8  12   20.88    1.33
   3   8  12   20.86    1.28
   3   8  12   21.50    1.24
   3   8  13   37.33    1.86
   3   8  13   36.87    1.82
   3   8  13   37.41    1.90
   3   8  13   36.98    1.77
   3   8  14   15.70    1.03
   3   8  14   14.56    0.97
   3   8  14   13.83    1.04
   3   8  15    0.28    0.40
   3   8  15    0.59    0.41
   3   8  15   -0.04    0.38
   3   8  15    0.52    0.35
   3   8  16   12.46    0.79
   3   8  16   10.42    0.77
   3   8  16   10.20    0.69
   3   8  16   13.44    0.83
   3   8  17    5.29    0.45
   3   8  17    5.05    0.45
   3   8  17    3.78    0.34
   3   8  17    4.81    0.44
   3   8  18    0.19    0.16
   3   9 -13    0.06    0.20
   3   9 -12    1.59    0.35
   3   9 -11    5.96    0.62
  -3  -9  11    5.78    0.54
  -3  -9  11    6.84    0.63
  -3  -9  10    1.52    0.49
   3   9 -10    0.78    0.43
  -3  -9  10    1.38    0.38
   3   9  -9   28.26    1.59
  -3  -9   9   28.06    1.56
  -3  -9   9   31.86    1.65
  -3  -9   8    2.70    0.59
  -3  -9   8    2.93    0.54
  -3  -9   7    0.47    0.48
   3   9  -7    0.52    0.77
   3   9  -6    5.92    0.73
   3   9  -6    4.72    1.26
   3   9  -5  104.66    5.71
   3   9  -5   95.97    3.85
  -3  -9   5   87.40    3.65
  -3  -9   5   98.09    4.02
  -3  -9   5   78.43    4.86
   3   9  -4   35.69    3.03
   3   9  -4   37.11    1.83
   3   9  -4   39.31    2.75
   3   9  -4   36.02    1.71
  -3  -9   4   36.98    1.99
  -3  -9   4   35.57    2.95
   3   9  -3  137.26    6.97
   3   9  -3  139.36    6.45
   3   9  -3  127.19    5.13
   3   9  -3  130.69    5.08
  -3  -9   3  134.78    5.35
  -3  -9   3  136.97    6.84
   3   9  -2   26.50    2.31
   3   9  -2   27.94    1.43
   3   9  -2   27.59    1.41
  -3  -9   2   26.67    1.57
  -3  -9   2   24.83    2.48
   3   9  -1   24.00    2.35
   3   9  -1   30.14    2.37
   3   9  -1   24.54    1.30
   3   9  -1   25.11    1.35
  -3  -9   1   27.74    1.53
  -3  -9   1   25.16    2.52
   3   9   0    8.86    1.48
   3   9   0   10.11    0.77
  -3  -9   0    9.88    0.85
   3   9   0    8.00    1.39
   3   9   0    7.87    0.64
  -3  -9   0    7.12    1.55
   3   9   1   47.92    2.16
   3   9   1   52.68    3.30
  -3  -9  -1   48.49    2.25
   3   9   1   43.49    3.17
   3   9   2   15.17    0.94
   3   9   2   17.64    1.82
  -3  -9  -2   15.71    1.03
   3   9   2   17.66    1.03
  -3  -9  -2   14.13    1.91
   3   9   2   17.77    1.85
  -3  -9  -3    1.60    1.25
   3   9   3    0.97    0.44
  -3  -9  -3    0.51    0.36
   3   9   3    1.23    0.66
   3   9   4   71.15    4.04
  -3  -9  -4   67.98    4.50
   3   9   4   73.75    3.78
   3   9   4   71.95    3.04
   3   9   5   26.85    1.43
   3   9   5   24.92    1.34
   3   9   5   30.27    2.42
  -3  -9  -5   26.51    2.56
   3   9   5   24.51    2.01
   3   9   5   24.35    2.03
   3   9   6    1.07    0.46
   3   9   6    0.93    0.39
   3   9   6    1.61    0.51
   3   9   6    0.59    0.53
  -3  -9  -6    2.32    1.12
   3   9   6   -0.16    0.54
   3   9   6    0.36    0.74
   3   9   6    0.95    0.43
   3   9   7    2.73    0.59
   3   9   7    2.66    0.49
   3   9   7    2.69    0.49
   3   9   7    2.18    0.47
  -3  -9  -7    1.38    0.87
   3   9   7    1.09    0.63
   3   9   7    2.14    0.83
   3   9   7    2.69    0.56
   3   9   8    7.68    0.78
   3   9   8    6.40    0.63
   3   9   8    7.48    0.76
   3   9   8    5.64    0.65
   3   9   8    7.80    0.80
   3   9   8    7.22    0.72
   3   9   8    7.12    1.24
  -3  -9  -8    5.81    1.30
   3   9   8    8.81    1.29
   3   9   8    6.66    0.63
   3   9   9   57.61    2.61
   3   9   9   58.74    2.67
   3   9   9   59.86    2.58
   3   9   9   56.35    2.46
   3   9   9   59.23    3.56
   3   9   9   60.61    2.70
   3   9   9   57.85    3.84
   3   9   9   60.71    2.67
   3   9  10    0.29    0.49
   3   9  10    1.12    0.77
   3   9  10    0.34    0.50
   3   9  10    0.47    0.49
   3   9  10    0.05    0.44
   3   9  10    0.38    0.41
   3   9  10   -0.15    0.45
   3   9  11    0.29    0.50
   3   9  11    0.56    0.51
   3   9  11    0.21    0.40
   3   9  11   -0.06    0.47
   3   9  11   -0.10    0.43
   3   9  11    0.23    0.65
   3   9  11   -0.21    0.40
   3   9  12   82.37    3.50
   3   9  12   85.20    3.54
   3   9  12   81.66    3.45
   3   9  12   86.36    3.56
   3   9  12   82.66    3.47
   3   9  12   73.74    4.82
   3   9  12   84.02    3.45
   3   9  13    6.23    0.73
   3   9  13    6.39    0.73
   3   9  13    7.07    0.69
   3   9  13    7.35    0.74
   3   9  13    6.79    0.67
   3   9  14    1.98    0.48
   3   9  14    1.87    0.40
   3   9  14    1.43    0.43
   3   9  14    1.63    0.50
   3   9  15    3.50    0.44
   3   9  15    2.85    0.48
   3   9  15    3.71    0.51
   3   9  16    0.83    0.32
   3   9  16    1.46    0.37
   3   9  16    0.83    0.34
   3   9  16    0.77    0.25
   3   9  17    4.71    0.40
   3   9  17    4.28    0.39
  -3 -10  12    6.03    0.45
   3  10 -12    5.38    0.44
   3  10 -11   -0.26    0.31
   3  10 -10    6.07    0.62
  -3 -10  10    7.72    0.67
  -3 -10  10    6.50    0.58
   3  10  -9   -0.05    0.42
  -3 -10   9    0.41    0.33
  -3 -10   8   -0.06    0.39
   3  10  -7    2.17    0.52
  -3 -10   7    2.61    0.58
   3  10  -6   50.97    4.03
   3  10  -6   62.09    2.72
   3  10  -5   17.09    1.13
  -3 -10   5   16.38    1.22
   3  10  -4    4.21    1.17
  -3 -10   4    2.35    0.63
   3  10  -4    3.02    0.55
   3  10  -4    2.55    0.90
  -3 -10   4    1.60    0.89
   3  10  -4    2.66    0.47
   3  10  -3   38.99    1.85
  -3 -10   3   41.21    2.09
   3  10  -3   39.37    1.91
  -3 -10   3   34.27    3.10
   3  10  -3   36.27    2.85
   3  10  -2  273.60   10.14
   3  10  -2  279.29   11.68
   3  10  -2  270.01   10.12
  -3 -10   2  285.40   10.40
  -3 -10   2  260.49   12.06
   3  10  -1   68.28    4.33
   3  10  -1   63.36    3.99
   3  10  -1   61.54    2.71
   3  10  -1   67.14    2.79
  -3 -10   1   66.99    2.97
  -3 -10   1   56.66    4.21
   3  10   0   20.29    2.19
   3  10   0   21.34    1.22
  -3 -10   0   19.43    1.30
   3  10   0   16.98    2.01
   3  10   0   20.36    1.11
  -3 -10   0   18.18    2.32
   3  10   1   36.85    1.80
   3  10   1   40.42    2.97
  -3 -10  -1   35.05    1.88
   3  10   1   38.10    2.94
   3  10   2    2.34    0.44
   3  10   2    2.65    1.01
  -3 -10  -2    1.35    0.43
   3  10   2    1.70    0.51
  -3 -10  -2    2.56    1.13
   3  10   2    1.19    0.77
   3  10   3    5.63    0.61
  -3 -10  -3    4.45    0.58
  -3 -10  -3    3.84    1.33
   3  10   3    6.35    1.18
   3  10   4   10.37    0.81
   3  10   4    9.62    0.78
  -3 -10  -4    8.24    1.80
   3  10   4   10.79    1.66
  -3 -10  -4    9.23    0.77
   3  10   4    9.98    1.34
  -3 -10  -5   67.12    4.73
   3  10   5   69.98    4.00
   3  10   5   70.18    4.10
   3  10   5   81.94    3.27
   3  10   5   89.15    4.73
   3  10   5   78.80    3.25
  -3 -10  -6   36.26    3.30
   3  10   6   41.11    2.91
   3  10   6   43.39    2.06
   3  10   6   45.52    2.12
   3  10   6   45.47    2.01
   3  10   6   44.80    2.15
   3  10   7    8.58    1.37
  -3 -10  -7    8.60    1.69
   3  10   7    9.51    0.82
   3  10   7    9.98    1.56
   3  10   7   11.12    0.89
   3  10   7   11.05    0.96
   3  10   7   13.13    0.88
   3  10   8   12.94    1.04
   3  10   8   13.12    1.01
   3  10   8   14.87    1.10
   3  10   8   13.18    0.95
   3  10   8   12.96    0.94
   3  10   8   13.57    0.93
   3  10   8   10.51    1.49
  -3 -10  -8   10.97    1.77
   3  10   8   14.70    0.93
   3  10   8   10.73    1.53
   3  10   9   31.04    2.67
   3  10   9   30.15    1.55
   3  10   9   35.55    2.66
   3  10   9   33.58    1.76
   3  10   9   32.76    1.77
   3  10   9   33.27    1.70
   3  10   9   35.33    1.69
   3  10  10   34.73    1.81
   3  10  10   33.59    1.72
   3  10  10   33.00    1.67
   3  10  11   39.69    1.94
   3  10  11   37.39    1.87
   3  10  11   37.56    1.81
   3  10  11   33.78    1.82
   3  10  11   37.63    1.87
   3  10  11   31.71    2.82
   3  10  12   14.94    1.04
   3  10  12   12.24    0.96
   3  10  12   11.80    0.87
   3  10  12   12.26    0.91
   3  10  12   11.26    0.91
   3  10  13    3.01    0.56
   3  10  13    4.12    0.54
   3  10  13    2.67    0.54
   3  10  13    3.15    0.49
   3  10  14    0.89    0.36
   3  10  14    1.82    0.45
   3  10  14    1.39    0.47
   3  10  14    1.20    0.37
   3  10  14    2.00    0.44
   3  10  15    0.94    0.39
   3  10  15    1.04    0.28
   3  10  15    0.67    0.36
   3  10  16    9.73    0.64
   3  10  17    0.09    0.20
   3  10  17    0.47    0.19
   3  11 -11    3.69    0.37
   3  11 -10    1.79    0.36
  -3 -11  10    1.89    0.31
  -3 -11   9    4.61    0.51
  -3 -11   8   16.42    1.04
   3  11  -7    0.40    0.40
  -3 -11   7    0.18    0.41
  -3 -11   7   -0.06    0.47
  -3 -11   6    3.03    0.62
   3  11  -6    2.10    0.50
   3  11  -5   10.32    0.85
   3  11  -5    7.86    1.61
  -3 -11   5    9.36    0.91
  -3 -11   4    4.77    0.73
   3  11  -4    3.72    0.52
   3  11  -4    3.50    0.58
   3  11  -3   26.52    1.42
   3  11  -3   23.47    2.30
   3  11  -3   29.13    1.50
  -3 -11   3   22.75    2.52
  -3 -11   3   28.88    1.69
   3  11  -2   40.47    3.47
   3  11  -2   45.63    2.10
   3  11  -2   40.86    3.19
   3  11  -2   46.34    2.09
  -3 -11   2   43.81    3.59
  -3 -11   2   43.49    2.28
   3  11  -1  103.35    6.07
   3  11  -1  110.99    4.43
   3  11  -1  115.57    5.96
   3  11  -1  112.48    4.37
  -3 -11   1  105.42    6.23
  -3 -11   1  109.12    4.61
   3  11   0    7.65    1.43
   3  11   0    7.06    0.64
  -3 -11   0    6.92    1.63
   3  11   0    6.79    1.37
   3  11   0    7.65    0.74
  -3 -11   0    9.12    0.87
  -3 -11  -1    0.13    0.45
   3  11   1    0.68    0.50
   3  11   1   -0.44    0.83
   3  11   1    0.66    0.67
  -3 -11  -1   -0.28    1.10
   3  11   2   24.30    1.29
   3  11   2   26.53    1.44
   3  11   2   27.73    2.55
   3  11   2   22.33    2.20
  -3 -11  -2   24.27    1.45
  -3 -11  -3    0.29    0.41
  -3 -11  -3    0.84    1.02
   3  11   3    0.22    0.41
   3  11   3   -0.19    0.53
   3  11   4    2.48    0.52
  -3 -11  -4    1.93    0.46
  -3 -11  -4    2.53    1.27
   3  11   4    1.77    1.09
   3  11   4    2.95    0.56
  -3 -11  -5   16.54    2.34
   3  11   5   16.70    2.06
   3  11   5   18.20    1.16
   3  11   5   19.07    1.17
  -3 -11  -6    0.55    0.92
   3  11   6    1.30    0.86
   3  11   6    1.33    0.45
   3  11   6    0.95    0.48
   3  11   7    2.63    0.81
  -3 -11  -7    2.70    1.18
   3  11   7    4.19    1.16
   3  11   7    2.13    0.50
   3  11   7    3.21    0.52
   3  11   7    3.43    0.58
   3  11   8   21.65    1.32
   3  11   8   24.29    1.29
   3  11   8   24.50    1.41
   3  11   8   22.28    1.27
  -3 -11  -8   20.06    2.34
   3  11   8   19.38    1.98
   3  11   8   21.35    2.18
   3  11   8   21.35    1.24
   3  11   9   45.16    3.38
   3  11   9   54.57    2.47
   3  11   9   52.42    2.37
   3  11   9   52.45    2.43
   3  11   9   53.88    2.30
   3  11   9   53.05    2.31
   3  11   9   42.33    3.19
   3  11  10    2.25    0.53
   3  11  10    2.81    0.63
   3  11  11    1.90    0.49
   3  11  11    1.72    0.49
   3  11  11    1.83    0.50
   3  11  11    2.09    0.58
   3  11  12    8.14    0.74
   3  11  12    6.54    0.67
   3  11  12    9.10    0.81
   3  11  12    6.30    0.70
   3  11  13   12.19    0.86
   3  11  13   14.01    0.94
   3  11  13   11.88    0.88
   3  11  14    1.67    0.44
   3  11  14    2.28    0.46
   3  11  14    2.23    0.40
   3  11  15   16.59    0.94
   3  11  15   18.31    0.97
   3  11  16    2.83    0.35
  -3 -12   9    5.69    0.53
  -3 -12   9    5.71    0.47
  -3 -12   8    0.12    0.36
   3  12  -8   -0.07    0.32
  -3 -12   8   -0.04    0.27
  -3 -12   7    1.71    0.50
   3  12  -7    1.90    0.41
  -3 -12   7    1.49    0.42
   3  12  -6    5.98    0.62
  -3 -12   6    4.96    0.67
  -3 -12   5    0.42    0.50
   3  12  -5    0.57    0.41
  -3 -12   5    0.25    0.40
   3  12  -4    9.12    0.76
  -3 -12   4    9.74    0.92
   3  12  -4    8.52    0.70
   3  12  -3   17.32    1.08
   3  12  -3   16.69    1.05
  -3 -12   3   19.11    1.29
  -3 -12   2   49.29    3.85
   3  12  -2   52.63    2.33
   3  12  -2   51.82    2.35
   3  12  -2   55.29    2.41
   3  12  -2   47.85    3.48
  -3 -12   2   53.04    2.56
  -3 -12   1    1.66    1.01
   3  12  -1    1.93    0.89
[truncated: 365,725 more chars]
