# Supplementary material for: Realizing efficient blue and deep-blue delayed fluorescence materials with record-beating electroluminescence efficiencies of 43.4%
Source: Nat Commun. 2023 Apr 10;14:2019. doi: 10.1038/s41467-023-37687-3 (PMC10086064; doi:10.1038/s41467-023-37687-3)
Supplement: Supplementary file 6 — Supplementary Data 3 [file 41467_2023_37687_MOESM6_ESM.cif]

data_exp_2968_auto
_audit_creation_date               2022-04-16
_audit_creation_method
;
Olex2 1.3
(compiled 2020.07.31 svn.rc2a77460 for OlexSys, GUI svn.r6145)
;
_shelx_SHELXL_version_number       '2018/3'
_audit_contact_author_address      ?
_audit_contact_author_email        ?
_audit_contact_author_name         ''
_audit_contact_author_phone        ?
_publ_contact_author_id_orcid      ?
_publ_section_references
;
Dolomanov, O.V., Bourhis, L.J., Gildea, R.J, Howard, J.A.K. & Puschmann, H.
 (2009), J. Appl. Cryst. 42, 339-341.

Sheldrick, G.M. (2015). Acta Cryst. C71, 3-8.
;
_chemical_name_common              ?
_chemical_name_systematic          ?
_chemical_formula_moiety           'C H Cl2.968, C54 H38 N2 O3, C H Cl3'
_chemical_formula_sum              'C56 H41 Cl5.98 N3 O2'
_chemical_formula_weight           1000.08
_chemical_melting_point            ?
loop_
  _atom_type_symbol
  _atom_type_description
  _atom_type_scat_dispersion_real
  _atom_type_scat_dispersion_imag
  _atom_type_scat_source
 'C' 'C' 0.0181 0.0091 'International Tables Vol C Tables 4.2.6.8 and 6.1.1.4'
 'H' 'H' 0.0000 0.0000 'International Tables Vol C Tables 4.2.6.8 and 6.1.1.4'
 'Cl' 'Cl' 0.3639 0.7018 'International Tables Vol C Tables 4.2.6.8 and 6.1.1.4'
 'N' 'N' 0.0311 0.0180 'International Tables Vol C Tables 4.2.6.8 and 6.1.1.4'
 'O' 'O' 0.0492 0.0322 'International Tables Vol C Tables 4.2.6.8 and 6.1.1.4'

_shelx_space_group_comment
;
The symmetry employed for this shelxl refinement is uniquely defined
by the following loop, which should always be used as a source of
symmetry information in preference to the above space-group names.
They are only intended as comments.
;
_space_group_crystal_system        'triclinic'
_space_group_IT_number             2
_space_group_name_H-M_alt          'P -1'
_space_group_name_Hall             '-P 1'
loop_
  _space_group_symop_operation_xyz
 'x, y, z'
 '-x, -y, -z'

_cell_length_a                     8.9461(3)
_cell_length_b                     15.3903(4)
_cell_length_c                     19.0883(4)
_cell_angle_alpha                  111.195(2)
_cell_angle_beta                   95.198(2)
_cell_angle_gamma                  101.159(2)
_cell_volume                       2366.70(12)
_cell_formula_units_Z              2
_cell_measurement_reflns_used      11225
_cell_measurement_temperature      150.00(10)
_cell_measurement_theta_max        74.7430
_cell_measurement_theta_min        4.7360
_shelx_estimated_absorpt_T_max     0.261
_shelx_estimated_absorpt_T_min     0.157
_exptl_absorpt_coefficient_mu      3.679
_exptl_absorpt_correction_T_max    1.00000
_exptl_absorpt_correction_T_min    0.61326
_exptl_absorpt_correction_type     multi-scan
_exptl_absorpt_process_details
;
CrysAlisPro 1.171.41.122a (Rigaku Oxford Diffraction, 2021)
Empirical absorption correction using spherical harmonics,
implemented in SCALE3 ABSPACK scaling algorithm.
;
_exptl_absorpt_special_details     ?
_exptl_crystal_colour              'clear whiteish colourless'
_exptl_crystal_colour_lustre       clear
_exptl_crystal_colour_modifier     whiteish
_exptl_crystal_colour_primary      colourless
_exptl_crystal_density_diffrn      1.403
_exptl_crystal_density_meas        ?
_exptl_crystal_density_method      ?
_exptl_crystal_description         block
_exptl_crystal_F_000               1031
_exptl_crystal_size_max            0.8
_exptl_crystal_size_mid            0.5
_exptl_crystal_size_min            0.5
_exptl_transmission_factor_max     ?
_exptl_transmission_factor_min     ?
_diffrn_reflns_av_R_equivalents    0.0421
_diffrn_reflns_av_unetI/netI       0.0418
_diffrn_reflns_Laue_measured_fraction_full  0.998
_diffrn_reflns_Laue_measured_fraction_max  0.950
_diffrn_reflns_limit_h_max         11
_diffrn_reflns_limit_h_min         -11
_diffrn_reflns_limit_k_max         19
_diffrn_reflns_limit_k_min         -19
_diffrn_reflns_limit_l_max         17
_diffrn_reflns_limit_l_min         -24
_diffrn_reflns_number              29690
_diffrn_reflns_point_group_measured_fraction_full  0.998
_diffrn_reflns_point_group_measured_fraction_max  0.950
_diffrn_reflns_theta_full          67.684
_diffrn_reflns_theta_max           77.621
_diffrn_reflns_theta_min           4.763
_diffrn_ambient_environment        N~2~
_diffrn_ambient_temperature        150.00(10)
_diffrn_detector                   'Hybrid Pixel Array Detector'
_diffrn_detector_area_resol_mean   10.0000
_diffrn_detector_type              HyPix
_diffrn_measured_fraction_theta_full  0.998
_diffrn_measured_fraction_theta_max  0.950
_diffrn_measurement_details
;
List of Runs (angles in degrees, time in seconds):

  # Type    Start    End  Width  t~exp~   \w     \q     \k     \f   Frames
--------------------------------------------------------------------------
  1  \w   -112.00 -43.00   0.50    1.15    --  -48.55 -22.00-160.00  138
  2  \w    -20.00   6.00   0.50    1.15    --  -48.55  22.00   5.00   52
  3  \w    -19.00  19.00   0.50    1.15    --   48.55 -22.00-160.00   76
  4  \w     40.00 100.00   0.50    1.15    --   48.55  22.00   5.00  120
  5  \w   -161.00-135.00   0.50    4.59    --  -91.75 -22.00-160.00   52
  6  \w    107.00 177.00   0.50    4.59    --  108.86  22.00   5.00  140
  7  \w    -26.00  25.00   0.50    1.15    --  -48.55  19.00 150.00  102
  8  \w   -105.00 -78.00   0.50    1.15    --  -48.55-125.00 -60.00   54
  9  \w    -63.00  17.00   0.50    1.15    --  -48.55  57.00  30.00  160
 10  \w     57.00  83.00   0.50    1.15    --   48.55-125.00-120.00   52
 11  \w    -16.00  36.00   0.50    1.15    --   48.55 -38.00 150.00  104
 12  \w   -166.00-100.00   0.50    4.59    --  -91.75 -19.00 -90.00  132
 13  \w    -70.00 -33.00   0.50    4.59    --  -91.75 125.00 120.00   74
 14  \w    -96.00 -66.00   0.50    4.59    --  -91.75  77.00  60.00   60
 15  \w   -156.00 -90.00   0.50    4.59    --  -91.75 -38.00 120.00  132
 16  \w    -45.00 -20.00   0.50    4.59    --  -91.75 125.00  90.00   50
 17  \w    -59.00 -28.00   0.50    4.59    --  -91.75  57.00  30.00   62
 18  \w    -61.00 -24.00   0.50    4.59    --  -91.75  77.00  60.00   74
 19  \w    -80.00 -53.00   0.50    4.59    --  -91.75 125.00  60.00   54
 20  \w    -51.00 -19.00   0.50    4.59    --  -91.75 125.00  60.00   64
 21  \w     41.00 110.00   0.50    4.59    --  108.86-125.00 -60.00  138
 22  \w     39.00 108.00   0.50    4.59    --  108.86-111.00-110.51  138
 23  \w     95.00 178.00   0.50    4.59    --  108.86  57.00 -60.00  166
 24  \w     37.00 111.00   0.50    4.59    --  108.86-125.00  90.00  148
 25  \w     37.00  62.00   0.50    4.59    --  108.86 -57.00   0.00   50
 26  \w     80.00 106.00   0.50    4.59    --  108.86 -99.00 -60.00   52
 27  \w     42.00 105.00   0.50    4.59    --  108.86 -99.00 -30.00  126
 28  \w     36.00  64.00   0.50    4.59    --  108.86 -77.00-180.00   56
 29  \w     39.00 103.00   0.50    4.59    --  108.86-125.00 120.00  128
 30  \w     38.00  63.00   0.50    4.59    --  108.86 -57.00-150.00   50
 31  \w     72.00 103.00   0.50    4.59    --  108.86 -99.00-180.00   62
 32  \w     94.00 172.00   0.50    4.59    --  108.86  57.00-150.00  156
 33  \w     37.00  65.00   0.50    4.59    --  108.86 -57.00 -60.00   56
 34  \w     86.00 112.00   0.50    4.59    --  108.86-125.00-150.00   52
 35  \w     39.00 106.00   0.50    4.59    --  108.86 -99.00 150.00  134
 36  \w     41.00 112.00   0.50    4.59    --  108.86-125.00 -30.00  142
 37  \w     40.00  92.00   0.50    4.59    --  108.86 -99.00 120.00  104
 38  \w    134.00 167.00   0.50    4.59    --  108.86  19.00  30.00   66
 39  \w     96.00 122.00   0.50    4.59    --  108.86  19.00  30.00   52
 40  \w     40.00  65.00   0.50    4.59    --  108.86 -57.00 -30.00   50
 41  \w     36.00  61.00   0.50    4.59    --  108.86 -99.00-180.00   50
;
_diffrn_measurement_device         'four-circle diffractometer'
_diffrn_measurement_device_type    'XtaLAB Synergy, Dualflex, HyPix'
_diffrn_measurement_method         '\w scans'
_diffrn_orient_matrix_type        
 'CrysAlisPro convention (1999,Acta A55,543-557)'
_diffrn_orient_matrix_UB_11        -0.0904984000
_diffrn_orient_matrix_UB_12        0.0771208000
_diffrn_orient_matrix_UB_13        0.0054130000
_diffrn_orient_matrix_UB_21        0.1326091000
_diffrn_orient_matrix_UB_22        0.0559434000
_diffrn_orient_matrix_UB_23        -0.0247836000
_diffrn_orient_matrix_UB_31        -0.0775411000
_diffrn_orient_matrix_UB_32        -0.0563657000
_diffrn_orient_matrix_UB_33        -0.0841886000
_diffrn_radiation_monochromator    mirror
_diffrn_radiation_probe            x-ray
_diffrn_radiation_type             'Cu K\a'
_diffrn_radiation_wavelength       1.54184
_diffrn_source                     'micro-focus sealed X-ray tube'
_diffrn_source_type                'PhotonJet (Cu) X-ray Source'
_reflns_Friedel_coverage           0.000
_reflns_Friedel_fraction_full      .
_reflns_Friedel_fraction_max       .
_reflns_number_gt                  7920
_reflns_number_total               9591
_reflns_odcompleteness_completeness  99.88
_reflns_odcompleteness_iscentric   1
_reflns_odcompleteness_theta       66.97
_reflns_special_details
;
 Reflections were merged by SHELXL according to the crystal
 class for the calculation of statistics and refinement.
 
 _reflns_Friedel_fraction is defined as the number of unique
 Friedel pairs measured divided by the number that would be
 possible theoretically, ignoring centric projections and
 systematic absences.
;
_reflns_threshold_expression       'I > 2\s(I)'
_computing_cell_refinement         'CrysAlisPro 1.171.41.122a (Rigaku OD, 2021)'
_computing_data_collection         'CrysAlisPro 1.171.41.122a (Rigaku OD, 2021)'
_computing_data_reduction          'CrysAlisPro 1.171.41.122a (Rigaku OD, 2021)'
_computing_molecular_graphics      'Olex2 1.3 (Dolomanov et al., 2009)'
_computing_publication_material    'Olex2 1.3 (Dolomanov et al., 2009)'
_computing_structure_refinement    'SHELXL 2018/3 (Sheldrick, 2015)'
_computing_structure_solution      'SHELXT 2018/2 (Sheldrick, 2018)'
_refine_diff_density_max           0.321
_refine_diff_density_min           -0.314
_refine_diff_density_rms           0.052
_refine_ls_extinction_coef         .
_refine_ls_extinction_method       none
_refine_ls_goodness_of_fit_ref     1.024
_refine_ls_hydrogen_treatment      constr
_refine_ls_matrix_type             full
_refine_ls_number_parameters       663
_refine_ls_number_reflns           9591
_refine_ls_number_restraints       108
_refine_ls_R_factor_all            0.0620
_refine_ls_R_factor_gt             0.0507
_refine_ls_restrained_S_all        1.039
_refine_ls_shift/su_max            0.001
_refine_ls_shift/su_mean           0.000
_refine_ls_structure_factor_coef   Fsqd
_refine_ls_weighting_details      
 'w=1/[\s^2^(Fo^2^)+(0.0669P)^2^+1.0753P] where P=(Fo^2^+2Fc^2^)/3'
_refine_ls_weighting_scheme        calc
_refine_ls_wR_factor_gt            0.1282
_refine_ls_wR_factor_ref           0.1349
_refine_special_details            ?
_olex2_refinement_description
;
1. Fixed Uiso
 At 1.2 times of:
  All C(H) groups
 At 1.5 times of:
  All C(H,H,H) groups
2. Uiso/Uaniso restraints and constraints
Uanis(Cl1B) \\sim Ueq, Uanis(Cl1A) \\sim Ueq, Uanis(Cl2B) \\sim Ueq,
Uanis(Cl2A) \\sim Ueq, Uanis(ClB) \\sim Ueq, Uanis(ClA) \\sim Ueq: with sigma
of 0.01 and sigma for terminal atoms of 0.02
Uanis(C01V) \\sim Ueq: with sigma of 0.01 and sigma for terminal atoms of 0.02
Uanis(Cl4) \\sim Ueq, Uanis(Cl1) \\sim Ueq, Uanis(Cl3B) \\sim Ueq, Uanis(Cl3A)
\\sim Ueq, Uanis(Cl2) \\sim Ueq, Uanis(Cl3) \\sim Ueq, Uanis(C01V) \\sim Ueq:
with sigma of 0.01 and sigma for terminal atoms of 0.02
3. Rigid body (RIGU) restrains
 Cl4, Cl1, Cl3B, Cl3A, C01V, Cl2, Cl3
 with sigma for 1-2 distances of 0.001 and sigma for 1-3 distances of 0.002
4. Others
 Sof(Cl2B)=Sof(ClB)=1-FVAR(1)
 Sof(ClA)=FVAR(1)
 Sof(Cl1)=Sof(Cl2)=Sof(Cl3B)=1-FVAR(2)
 Sof(Cl3A)=Sof(Cl3)=Sof(Cl4)=FVAR(2)
 Fixed Sof: Cl1B(0.5) Cl1A(0.5) Cl2A(0.5)
5.a Ternary CH refined with riding coordinates:
 C01U(H01Y), C01V(H01Z)
5.b Aromatic/amide H refined with riding coordinates:
 C00L(H00L), C00T(H00T), C00W(H00W), C00X(H00X), C00Y(H00Y), C00Z(H00Z),
 C012(H012), C013(H013), C014(H014), C015(H015), C016(H016), C017(H017),
 C018(H018), C019(H019), C01A(H01A), C01B(H01B), C01C(H01C), C01E(H01E),
 C01F(H01F), C01G(H01G), C01H(H01H), C01I(H01I), C01J(H01J), C01K(H01K),
 C01L(H01L), C01N(H01N), C01O(H01O), C01Q(H01Q), C01R(H01R)
5.c Idealised Me refined as rotating group:
 C01P(H01D,H01M,H01P), C01S(H01S,H01T,H01U), C01T(H01V,H01W,H01X)
;
_atom_sites_solution_hydrogens     geom
_atom_sites_solution_primary       dual
_atom_sites_solution_secondary     ?
loop_
  _atom_site_label
  _atom_site_type_symbol
  _atom_site_fract_x
  _atom_site_fract_y
  _atom_site_fract_z
  _atom_site_U_iso_or_equiv
  _atom_site_adp_type
  _atom_site_occupancy
  _atom_site_site_symmetry_order
  _atom_site_calc_flag
  _atom_site_refinement_flags_posn
  _atom_site_refinement_flags_adp
  _atom_site_refinement_flags_occupancy
  _atom_site_disorder_assembly
  _atom_site_disorder_group
 Cl2B Cl -0.0815(5) 0.7610(4) 0.8632(2) 0.0493(7) Uani 0.468(4) 1 d . U P A -1
 ClB Cl -0.1324(8) 0.7396(4) 0.6954(3) 0.0901(16) Uani 0.468(4) 1 d . U P A -1
 Cl1B Cl -0.2750(3) 0.5963(2) 0.73981(16) 0.0572(5) Uani 0.5 1 d . U P A 2
 O007 O 0.35017(15) 0.40918(9) 0.75373(7) 0.0264(3) Uani 1 1 d . . . . .
 O008 O 0.19493(19) 0.62596(11) 0.71759(8) 0.0388(3) Uani 1 1 d . . . . .
 O009 O 0.6584(2) 0.00270(11) 0.24573(8) 0.0414(4) Uani 1 1 d . . . . .
 N00A N 0.46231(18) 0.28539(11) 0.50091(8) 0.0265(3) Uani 1 1 d . . . . .
 N00B N 0.26575(18) 0.50747(11) 1.00318(8) 0.0269(3) Uani 1 1 d . . . . .
 C00C C 0.6130(2) 0.30752(12) 0.48620(10) 0.0242(4) Uani 1 1 d . . . . .
 C00D C 0.3487(2) 0.20613(12) 0.44857(10) 0.0234(3) Uani 1 1 d . . . . .
 C00E C 0.3562(2) 0.42009(13) 0.68569(10) 0.0251(4) Uani 1 1 d . . . . .
 C00F C 0.3873(2) 0.14041(12) 0.38440(10) 0.0241(3) Uani 1 1 d . . . . .
 C00G C 0.6595(2) 0.24523(12) 0.42298(10) 0.0240(3) Uani 1 1 d . . . . .
 C00H C 0.2711(2) 0.53721(13) 0.94303(10) 0.0263(4) Uani 1 1 d . . . . .
 C00I C 0.3304(2) 0.39012(13) 0.90587(10) 0.0256(4) Uani 1 1 d . . . . .
 C00J C 0.3112(2) 0.47940(13) 0.81257(10) 0.0259(4) Uani 1 1 d . . . . .
 C00K C 0.3093(2) 0.46625(13) 0.88149(10) 0.0262(4) Uani 1 1 d . . . . .
 C00L C 0.4064(2) 0.35046(13) 0.62957(10) 0.0258(4) Uani 1 1 d . . . . .
 H00L H 0.435641 0.299116 0.639165 0.031 Uiso 1 1 calc R U . . .
 C00M C 0.3111(2) 0.49535(13) 0.67188(10) 0.0271(4) Uani 1 1 d . . . . .
 C00N C 0.2998(2) 0.41727(13) 0.98063(10) 0.0261(4) Uani 1 1 d . . . . .
 C00O C 0.2239(2) 0.55896(13) 1.07427(10) 0.0262(4) Uani 1 1 d . . . . .
 C00P C 0.6144(2) 0.06770(12) 0.37672(10) 0.0254(4) Uani 1 1 d . . . . .
 C00Q C 0.4127(2) 0.35747(13) 0.55977(10) 0.0266(4) Uani 1 1 d . . . . .
 C00R C 0.1544(2) 0.67246(13) 1.21423(10) 0.0263(4) Uani 1 1 d . . . . .
 C00S C 0.5525(2) 0.14959(12) 0.36735(10) 0.0251(4) Uani 1 1 d . . . . .
 C00T C 0.7203(2) 0.39201(13) 0.53639(10) 0.0272(4) Uani 1 1 d . . . . .
 H00T H 0.688776 0.435388 0.578733 0.033 Uiso 1 1 calc R U . . .
 C00U C 0.5516(2) 0.14325(13) 0.28541(10) 0.0278(4) Uani 1 1 d . . . . .
 C00V C 0.6612(2) 0.00063(13) 0.31721(11) 0.0291(4) Uani 1 1 d . . . . .
 C00W C 0.1949(2) 0.19224(13) 0.46096(11) 0.0275(4) Uani 1 1 d . . . . .
 H00W H 0.168636 0.236919 0.504474 0.033 Uiso 1 1 calc R U . . .
 C00X C 0.3183(2) 0.50029(14) 0.60038(11) 0.0292(4) Uani 1 1 d . . . . .
 H00X H 0.288254 0.551108 0.590236 0.035 Uiso 1 1 calc R U . . .
 C00Y C 0.0710(2) 0.66121(13) 1.14506(10) 0.0281(4) Uani 1 1 d . . . . .
 H00Y H -0.010012 0.693061 1.145214 0.034 Uiso 1 1 calc R U . . .
 C00Z C 0.2691(2) 0.62178(14) 1.21099(10) 0.0291(4) Uani 1 1 d . . . . .
 H00Z H 0.324281 0.625284 1.257260 0.035 Uiso 1 1 calc R U . . .
 C010 C 0.2712(2) 0.55939(13) 0.80533(11) 0.0284(4) Uani 1 1 d . . . . .
 C011 C 0.2536(2) 0.56657(13) 0.73111(11) 0.0292(4) Uani 1 1 d . . . . .
 C012 C 0.8708(2) 0.41250(13) 0.52478(11) 0.0288(4) Uani 1 1 d . . . . .
 H012 H 0.942658 0.469086 0.559723 0.035 Uiso 1 1 calc R U . . .
 C013 C 0.2440(2) 0.62260(13) 0.93884(11) 0.0308(4) Uani 1 1 d . . . . .
 H013 H 0.228044 0.672463 0.982364 0.037 Uiso 1 1 calc R U . . .
 C014 C 0.6282(2) 0.05874(13) 0.44690(11) 0.0301(4) Uani 1 1 d . . . . .
 H014 H 0.597292 0.103630 0.488533 0.036 Uiso 1 1 calc R U . . .
 C015 C 0.3049(2) 0.56656(13) 1.14227(11) 0.0291(4) Uani 1 1 d . . . . .
 H015 H 0.384954 0.533948 1.141905 0.035 Uiso 1 1 calc R U . . .
 C016 C 0.7173(2) -0.07333(13) 0.32698(12) 0.0323(4) Uani 1 1 d . . . . .
 H016 H 0.746657 -0.119042 0.285244 0.039 Uiso 1 1 calc R U . . .
 C017 C 0.2415(2) 0.63105(14) 0.87012(11) 0.0314(4) Uani 1 1 d . . . . .
 H017 H 0.219212 0.686862 0.865560 0.038 Uiso 1 1 calc R U . . .
 C018 C 0.2698(2) 0.06290(13) 0.33452(11) 0.0303(4) Uani 1 1 d . . . . .
 H018 H 0.294661 0.017726 0.290818 0.036 Uiso 1 1 calc R U . . .
 C019 C 0.3654(2) 0.30125(13) 0.87020(11) 0.0294(4) Uani 1 1 d . . . . .
 H019 H 0.388063 0.282441 0.819931 0.035 Uiso 1 1 calc R U . . .
 C01A C 0.9176(2) 0.35094(14) 0.46236(11) 0.0305(4) Uani 1 1 d . . . . .
 H01A H 1.021222 0.365025 0.454280 0.037 Uiso 1 1 calc R U . . .
 C01B C 0.3684(2) 0.43211(14) 0.54468(10) 0.0290(4) Uani 1 1 d . . . . .
 H01B H 0.372877 0.435747 0.496257 0.035 Uiso 1 1 calc R U . . .
 C01C C 0.8122(2) 0.26910(13) 0.41216(11) 0.0286(4) Uani 1 1 d . . . . .
 H01C H 0.844230 0.227662 0.368937 0.034 Uiso 1 1 calc R U . . .
 C01D C 0.6041(2) 0.07367(15) 0.23144(11) 0.0328(4) Uani 1 1 d . . . . .
 C01E C 0.0814(2) 0.11439(14) 0.41062(11) 0.0309(4) Uani 1 1 d . . . . .
 H01E H -0.021849 0.105332 0.419953 0.037 Uiso 1 1 calc R U . . .
 C01F C 0.1036(2) 0.60441(13) 1.07570(10) 0.0277(4) Uani 1 1 d . . . . .
 H01F H 0.043538 0.596647 1.029223 0.033 Uiso 1 1 calc R U . . .
 C01G C 0.1182(2) 0.04962(14) 0.34662(12) 0.0332(4) Uani 1 1 d . . . . .
 H01G H 0.040361 -0.003403 0.311335 0.040 Uiso 1 1 calc R U . . .
 C01H C 0.4966(2) 0.20949(15) 0.26246(12) 0.0340(4) Uani 1 1 d . . . . .
 H01H H 0.459701 0.258106 0.298262 0.041 Uiso 1 1 calc R U . . .
 C01I C 0.7303(2) -0.08021(14) 0.39717(12) 0.0331(4) Uani 1 1 d . . . . .
 H01I H 0.769530 -0.130250 0.404010 0.040 Uiso 1 1 calc R U . . .
 C01J C 0.6859(2) -0.01380(14) 0.45790(12) 0.0335(4) Uani 1 1 d . . . . .
 H01J H 0.694885 -0.017973 0.506496 0.040 Uiso 1 1 calc R U . . .
 C01K C 0.2983(2) 0.35623(14) 1.02029(11) 0.0332(4) Uani 1 1 d . . . . .
 H01K H 0.275052 0.374240 1.070422 0.040 Uiso 1 1 calc R U . . .
 C01L C 0.3665(3) 0.24151(14) 0.90948(12) 0.0360(4) Uani 1 1 d . . . . .
 H01L H 0.390834 0.181279 0.886101 0.043 Uiso 1 1 calc R U . . .
 C01M C 0.1280(2) 0.73863(14) 1.29119(11) 0.0326(4) Uani 1 1 d . . . . .
 C01N C 0.4944(3) 0.20614(17) 0.18885(13) 0.0406(5) Uani 1 1 d . . . . .
 H01N H 0.454791 0.251290 0.174311 0.049 Uiso 1 1 calc R U . . .
 C01O C 0.3321(3) 0.26870(15) 0.98331(12) 0.0377(5) Uani 1 1 d . . . . .
 H01O H 0.331911 0.225828 1.008752 0.045 Uiso 1 1 calc R U . . .
 C01P C -0.0010(3) 0.78778(16) 1.28266(12) 0.0378(5) Uani 1 1 d . . . . .
 H01D H 0.024564 0.824814 1.251171 0.057 Uiso 1 1 calc R U . . .
 H01M H -0.011945 0.831038 1.333152 0.057 Uiso 1 1 calc R U . . .
 H01P H -0.098443 0.739095 1.258159 0.057 Uiso 1 1 calc R U . . .
 C01Q C 0.5503(3) 0.13658(18) 0.13661(12) 0.0437(5) Uani 1 1 d . . . . .
 H01Q H 0.550586 0.134568 0.086291 0.052 Uiso 1 1 calc R U . . .
 C01R C 0.6056(3) 0.07029(18) 0.15745(12) 0.0434(5) Uani 1 1 d . . . . .
 H01R H 0.644434 0.022656 0.121755 0.052 Uiso 1 1 calc R U . . .
 C01S C 0.2782(3) 0.81711(18) 1.33133(15) 0.0544(7) Uani 1 1 d . . . . .
 H01S H 0.359676 0.787734 1.343302 0.082 Uiso 1 1 calc R U . . .
 H01T H 0.260159 0.863849 1.378645 0.082 Uiso 1 1 calc R U . . .
 H01U H 0.310338 0.849753 1.297628 0.082 Uiso 1 1 calc R U . . .
 C01T C 0.0835(4) 0.6806(2) 1.33933(15) 0.0579(7) Uani 1 1 d . . . . .
 H01V H -0.012159 0.630936 1.312948 0.087 Uiso 1 1 calc R U . . .
 H01W H 0.067409 0.723325 1.388901 0.087 Uiso 1 1 calc R U . . .
 H01X H 0.166702 0.650125 1.347077 0.087 Uiso 1 1 calc R U . . .
 C01U C -0.0959(3) 0.6945(2) 0.76472(15) 0.0553(7) Uani 1 1 d . . . . .
 H01Y H 0.003406 0.674338 0.758143 0.066 Uiso 1 1 calc R U . A -1
 C01V C 0.1879(4) 0.9657(2) 1.11178(17) 0.0686(8) Uani 1 1 d . U . . .
 H01Z H 0.249747 1.029781 1.149390 0.082 Uiso 1 1 calc R U . B 1
 ClA Cl -0.1033(6) 0.7749(3) 0.7187(3) 0.0693(8) Uani 0.532(4) 1 d . U P A 1
 Cl1A Cl -0.2293(6) 0.5980(4) 0.7397(3) 0.146(2) Uani 0.5 1 d . U P A -1
 Cl2A Cl -0.0692(7) 0.7744(5) 0.8587(3) 0.091(2) Uani 0.5 1 d . U P A 1
 Cl1 Cl 0.2608(6) 0.8740(3) 1.12659(18) 0.0899(10) Uani 0.69(2) 1 d . U P C 1
 Cl2 Cl 0.1945(9) 0.9599(6) 1.0181(3) 0.1153(18) Uani 0.69(2) 1 d . U P C 1
 Cl3B Cl 0.0015(5) 0.9464(6) 1.1290(3) 0.1141(16) Uani 0.69(2) 1 d . U P C 1
 Cl3A Cl -0.0044(12) 0.9632(7) 1.1354(4) 0.078(2) Uani 0.31(2) 1 d . U P C -1
 Cl3 Cl 0.1763(19) 0.9777(8) 1.0264(7) 0.086(2) Uani 0.31(2) 1 d . U P C -1
 Cl4 Cl 0.2847(14) 0.8781(7) 1.1123(11) 0.109(3) Uani 0.31(2) 1 d . U P C -1

loop_
  _atom_site_aniso_label
  _atom_site_aniso_U_11
  _atom_site_aniso_U_22
  _atom_site_aniso_U_33
  _atom_site_aniso_U_23
  _atom_site_aniso_U_13
  _atom_site_aniso_U_12
 Cl2B 0.0496(12) 0.0629(17) 0.0354(10) 0.0167(10) 0.0123(8) 0.0159(10)
 ClB 0.091(3) 0.148(4) 0.111(4) 0.104(3) 0.066(3) 0.082(3)
 Cl1B 0.0601(12) 0.0402(9) 0.0656(10) 0.0141(7) 0.0115(8) 0.0123(7)
 O007 0.0341(7) 0.0250(6) 0.0229(6) 0.0103(5) 0.0088(5) 0.0104(5)
 O008 0.0564(10) 0.0373(8) 0.0372(8) 0.0210(6) 0.0181(7) 0.0267(7)
 O009 0.0614(10) 0.0413(8) 0.0277(7) 0.0113(6) 0.0149(7) 0.0271(7)
 N00A 0.0252(8) 0.0264(7) 0.0243(7) 0.0065(6) 0.0070(6) 0.0038(6)
 N00B 0.0303(8) 0.0265(7) 0.0239(7) 0.0090(6) 0.0077(6) 0.0074(6)
 C00C 0.0245(9) 0.0257(8) 0.0255(8) 0.0133(7) 0.0045(7) 0.0061(7)
 C00D 0.0237(9) 0.0240(8) 0.0246(8) 0.0122(7) 0.0043(7) 0.0049(7)
 C00E 0.0267(9) 0.0270(9) 0.0222(8) 0.0106(7) 0.0057(7) 0.0052(7)
 C00F 0.0252(9) 0.0230(8) 0.0268(9) 0.0126(7) 0.0055(7) 0.0057(7)
 C00G 0.0241(9) 0.0233(8) 0.0274(9) 0.0127(7) 0.0060(7) 0.0058(7)
 C00H 0.0285(9) 0.0265(9) 0.0245(9) 0.0103(7) 0.0068(7) 0.0063(7)
 C00I 0.0259(9) 0.0260(9) 0.0246(8) 0.0101(7) 0.0050(7) 0.0052(7)
 C00J 0.0280(9) 0.0245(8) 0.0240(8) 0.0072(7) 0.0069(7) 0.0068(7)
 C00K 0.0266(9) 0.0250(8) 0.0269(9) 0.0097(7) 0.0062(7) 0.0059(7)
 C00L 0.0265(9) 0.0230(8) 0.0282(9) 0.0106(7) 0.0046(7) 0.0055(7)
 C00M 0.0288(9) 0.0259(9) 0.0275(9) 0.0109(7) 0.0062(7) 0.0066(7)
 C00N 0.0264(9) 0.0243(8) 0.0265(9) 0.0088(7) 0.0049(7) 0.0060(7)
 C00O 0.0271(9) 0.0250(8) 0.0247(8) 0.0082(7) 0.0074(7) 0.0036(7)
 C00P 0.0226(8) 0.0224(8) 0.0309(9) 0.0100(7) 0.0070(7) 0.0045(7)
 C00Q 0.0259(9) 0.0261(9) 0.0249(9) 0.0080(7) 0.0053(7) 0.0033(7)
 C00R 0.0278(9) 0.0240(8) 0.0261(9) 0.0091(7) 0.0075(7) 0.0041(7)
 C00S 0.0267(9) 0.0237(8) 0.0265(9) 0.0098(7) 0.0083(7) 0.0077(7)
 C00T 0.0307(9) 0.0253(9) 0.0258(9) 0.0110(7) 0.0049(7) 0.0054(7)
 C00U 0.0270(9) 0.0275(9) 0.0283(9) 0.0119(7) 0.0059(7) 0.0029(7)
 C00V 0.0306(10) 0.0266(9) 0.0284(9) 0.0084(7) 0.0067(7) 0.0067(7)
 C00W 0.0284(9) 0.0270(9) 0.0306(9) 0.0130(7) 0.0094(7) 0.0086(7)
 C00X 0.0330(10) 0.0284(9) 0.0296(9) 0.0150(7) 0.0070(7) 0.0072(7)
 C00Y 0.0266(9) 0.0283(9) 0.0299(9) 0.0115(7) 0.0063(7) 0.0069(7)
 C00Z 0.0302(10) 0.0313(9) 0.0254(9) 0.0107(7) 0.0035(7) 0.0077(7)
 C010 0.0327(10) 0.0258(9) 0.0296(9) 0.0118(7) 0.0098(7) 0.0097(7)
 C011 0.0320(10) 0.0273(9) 0.0322(9) 0.0137(7) 0.0101(8) 0.0095(7)
 C012 0.0280(9) 0.0246(9) 0.0338(10) 0.0152(7) 0.0017(7) 0.0008(7)
 C013 0.0392(11) 0.0252(9) 0.0288(9) 0.0090(7) 0.0110(8) 0.0101(8)
 C014 0.0364(10) 0.0265(9) 0.0303(9) 0.0116(7) 0.0118(8) 0.0107(8)
 C015 0.0277(9) 0.0297(9) 0.0316(9) 0.0120(7) 0.0079(7) 0.0093(7)
 C016 0.0305(10) 0.0241(9) 0.0377(10) 0.0057(8) 0.0079(8) 0.0081(7)
 C017 0.0398(11) 0.0252(9) 0.0319(10) 0.0115(7) 0.0111(8) 0.0109(8)
 C018 0.0305(10) 0.0237(9) 0.0335(10) 0.0073(7) 0.0080(8) 0.0055(7)
 C019 0.0324(10) 0.0274(9) 0.0284(9) 0.0093(7) 0.0081(7) 0.0087(7)
 C01A 0.0246(9) 0.0310(9) 0.0414(10) 0.0207(8) 0.0088(8) 0.0046(7)
 C01B 0.0319(10) 0.0308(9) 0.0252(9) 0.0130(7) 0.0069(7) 0.0046(7)
 C01C 0.0289(9) 0.0257(9) 0.0336(9) 0.0130(7) 0.0096(7) 0.0072(7)
 C01D 0.0352(10) 0.0354(10) 0.0277(9) 0.0124(8) 0.0062(8) 0.0082(8)
 C01E 0.0240(9) 0.0299(9) 0.0405(10) 0.0160(8) 0.0076(8) 0.0052(7)
 C01F 0.0278(9) 0.0294(9) 0.0249(9) 0.0107(7) 0.0043(7) 0.0048(7)
 C01G 0.0275(10) 0.0256(9) 0.0410(11) 0.0093(8) 0.0049(8) 0.0019(7)
 C01H 0.0363(11) 0.0344(10) 0.0351(10) 0.0174(8) 0.0079(8) 0.0086(8)
 C01I 0.0293(10) 0.0249(9) 0.0481(12) 0.0173(8) 0.0085(8) 0.0067(7)
 C01J 0.0369(11) 0.0330(10) 0.0386(10) 0.0206(8) 0.0109(8) 0.0118(8)
 C01K 0.0418(11) 0.0323(10) 0.0282(9) 0.0143(8) 0.0089(8) 0.0091(8)
 C01L 0.0466(12) 0.0277(9) 0.0372(11) 0.0131(8) 0.0105(9) 0.0144(9)
 C01M 0.0383(11) 0.0339(10) 0.0256(9) 0.0088(8) 0.0071(8) 0.0136(8)
 C01N 0.0422(12) 0.0446(12) 0.0411(11) 0.0267(10) 0.0047(9) 0.0060(9)
 C01O 0.0503(13) 0.0312(10) 0.0376(11) 0.0193(9) 0.0096(9) 0.0113(9)
 C01P 0.0423(12) 0.0385(11) 0.0320(10) 0.0079(8) 0.0095(9) 0.0183(9)
 C01Q 0.0477(13) 0.0535(13) 0.0311(10) 0.0219(10) 0.0072(9) 0.0041(10)
 C01R 0.0515(14) 0.0489(13) 0.0297(10) 0.0131(9) 0.0129(9) 0.0138(10)
 C01S 0.0453(14) 0.0466(13) 0.0473(13) -0.0090(11) -0.0047(10) 0.0160(11)
 C01T 0.088(2) 0.0696(17) 0.0441(13) 0.0343(13) 0.0372(13) 0.0468(16)
 C01U 0.0646(17) 0.0672(17) 0.0550(15) 0.0331(13) 0.0258(13) 0.0375(14)
 C01V 0.0696(19) 0.0639(17) 0.0570(16) 0.0218(13) -0.0016(13) -0.0093(14)
 ClA 0.0638(14) 0.107(2) 0.085(2) 0.0712(16) 0.0428(14) 0.0492(15)
 Cl1A 0.129(4) 0.0796(19) 0.169(3) -0.0111(18) 0.062(3) -0.008(2)
 Cl2A 0.086(3) 0.066(2) 0.103(3) 0.0079(17) 0.0341(19) 0.0215(15)
 Cl1 0.136(3) 0.0472(11) 0.0728(16) 0.0147(8) 0.0258(12) 0.0052(12)
 Cl2 0.0886(19) 0.187(5) 0.0496(13) 0.049(2) 0.0056(11) -0.015(3)
 Cl3B 0.0679(16) 0.173(4) 0.103(2) 0.071(2) 0.0176(15) -0.0021(19)
 Cl3A 0.085(4) 0.079(4) 0.049(3) 0.021(2) -0.013(2) -0.011(2)
 Cl3 0.097(5) 0.084(4) 0.063(4) 0.026(2) 0.001(3) 0.003(3)
 Cl4 0.075(3) 0.057(3) 0.176(8) 0.039(4) -0.009(4) 0.0030(19)

_geom_special_details
;
 All esds (except the esd in the dihedral angle between two l.s. planes)
 are estimated using the full covariance matrix.  The cell esds are taken
 into account individually in the estimation of esds in distances, angles
 and torsion angles; correlations between esds in cell parameters are only
 used when they are defined by crystal symmetry.  An approximate (isotropic)
 treatment of cell esds is used for estimating esds involving l.s. planes.
;
loop_
  _geom_bond_atom_site_label_1
  _geom_bond_atom_site_label_2
  _geom_bond_distance
  _geom_bond_site_symmetry_2
  _geom_bond_publ_flag
 Cl2B C01U 1.763(5) . ?
 ClB C01U 1.737(7) . ?
 ClB ClA 0.557(8) . ?
 Cl1B C01U 1.865(4) . ?
 O007 C00E 1.373(2) . ?
 O007 C00J 1.375(2) . ?
 O008 C011 1.228(2) . ?
 O009 C00V 1.374(2) . ?
 O009 C01D 1.378(3) . ?
 N00A C00C 1.404(2) . ?
 N00A C00D 1.405(2) . ?
 N00A C00Q 1.438(2) . ?
 N00B C00H 1.383(2) . ?
 N00B C00N 1.400(2) . ?
 N00B C00O 1.428(2) . ?
 C00C C00G 1.399(2) . ?
 C00C C00T 1.407(3) . ?
 C00D C00F 1.400(2) . ?
 C00D C00W 1.406(3) . ?
 C00E C00L 1.393(3) . ?
 C00E C00M 1.398(3) . ?
 C00F C00S 1.532(2) . ?
 C00F C018 1.395(3) . ?
 C00G C00S 1.533(2) . ?
 C00G C01C 1.399(3) . ?
 C00H C00K 1.407(2) . ?
 C00H C013 1.410(3) . ?
 C00I C00K 1.445(3) . ?
 C00I C00N 1.403(3) . ?
 C00I C019 1.401(3) . ?
 C00J C00K 1.403(3) . ?
 C00J C010 1.395(3) . ?
 C00L H00L 0.9500 . ?
 C00L C00Q 1.380(3) . ?
 C00M C00X 1.401(3) . ?
 C00M C011 1.474(3) . ?
 C00N C01K 1.402(3) . ?
 C00O C015 1.382(3) . ?
 C00O C01F 1.390(3) . ?
 C00P C00S 1.531(2) . ?
 C00P C00V 1.391(3) . ?
 C00P C014 1.392(3) . ?
 C00Q C01B 1.398(3) . ?
 C00R C00Y 1.392(3) . ?
 C00R C00Z 1.397(3) . ?
 C00R C01M 1.525(3) . ?
 C00S C00U 1.531(3) . ?
 C00T H00T 0.9500 . ?
 C00T C012 1.379(3) . ?
 C00U C01D 1.383(3) . ?
 C00U C01H 1.397(3) . ?
 C00V C016 1.393(3) . ?
 C00W H00W 0.9500 . ?
 C00W C01E 1.382(3) . ?
 C00X H00X 0.9500 . ?
 C00X C01B 1.376(3) . ?
 C00Y H00Y 0.9500 . ?
 C00Y C01F 1.391(3) . ?
 C00Z H00Z 0.9500 . ?
 C00Z C015 1.386(3) . ?
 C010 C011 1.457(3) . ?
 C010 C017 1.415(3) . ?
 C012 H012 0.9500 . ?
 C012 C01A 1.386(3) . ?
 C013 H013 0.9500 . ?
 C013 C017 1.363(3) . ?
 C014 H014 0.9500 . ?
 C014 C01J 1.389(3) . ?
 C015 H015 0.9500 . ?
 C016 H016 0.9500 . ?
 C016 C01I 1.378(3) . ?
 C017 H017 0.9500 . ?
 C018 H018 0.9500 . ?
 C018 C01G 1.385(3) . ?
 C019 H019 0.9500 . ?
 C019 C01L 1.381(3) . ?
 C01A H01A 0.9500 . ?
 C01A C01C 1.377(3) . ?
 C01B H01B 0.9500 . ?
 C01C H01C 0.9500 . ?
 C01D C01R 1.396(3) . ?
 C01E H01E 0.9500 . ?
 C01E C01G 1.384(3) . ?
 C01F H01F 0.9500 . ?
 C01G H01G 0.9500 . ?
 C01H H01H 0.9500 . ?
 C01H C01N 1.386(3) . ?
 C01I H01I 0.9500 . ?
 C01I C01J 1.389(3) . ?
 C01J H01J 0.9500 . ?
 C01K H01K 0.9500 . ?
 C01K C01O 1.383(3) . ?
 C01L H01L 0.9500 . ?
 C01L C01O 1.399(3) . ?
 C01M C01P 1.524(3) . ?
 C01M C01S 1.539(3) . ?
 C01M C01T 1.524(3) . ?
 C01N H01N 0.9500 . ?
 C01N C01Q 1.384(3) . ?
 C01O H01O 0.9500 . ?
 C01P H01D 0.9800 . ?
 C01P H01M 0.9800 . ?
 C01P H01P 0.9800 . ?
 C01Q H01Q 0.9500 . ?
 C01Q C01R 1.377(3) . ?
 C01R H01R 0.9500 . ?
 C01S H01S 0.9800 . ?
 C01S H01T 0.9800 . ?
 C01S H01U 0.9800 . ?
 C01T H01V 0.9800 . ?
 C01T H01W 0.9800 . ?
 C01T H01X 0.9800 . ?
 C01U H01Y 1.0000 . ?
 C01U ClA 1.765(6) . ?
 C01U Cl1A 1.598(6) . ?
 C01U Cl2A 1.733(6) . ?
 C01V H01Z 1.0000 . ?
 C01V Cl1 1.762(5) . ?
 C01V Cl2 1.765(6) . ?
 C01V Cl3B 1.719(6) . ?
 C01V Cl3A 1.814(12) . ?
 C01V Cl3 1.702(13) . ?
 C01V Cl4 1.740(9) . ?

loop_
  _geom_angle_atom_site_label_1
  _geom_angle_atom_site_label_2
  _geom_angle_atom_site_label_3
  _geom_angle
  _geom_angle_site_symmetry_1
  _geom_angle_site_symmetry_3
  _geom_angle_publ_flag
 ClA ClB C01U 83.7(13) . . ?
 C00E O007 C00J 118.58(14) . . ?
 C00V O009 C01D 118.67(15) . . ?
 C00C N00A C00D 121.29(14) . . ?
 C00C N00A C00Q 118.70(14) . . ?
 C00D N00A C00Q 118.09(15) . . ?
 C00H N00B C00N 108.45(14) . . ?
 C00H N00B C00O 124.83(15) . . ?
 C00N N00B C00O 126.64(15) . . ?
 N00A C00C C00T 119.98(16) . . ?
 C00G C00C N00A 120.78(16) . . ?
 C00G C00C C00T 119.22(16) . . ?
 N00A C00D C00W 119.76(16) . . ?
 C00F C00D N00A 120.61(16) . . ?
 C00F C00D C00W 119.63(16) . . ?
 O007 C00E C00L 116.44(16) . . ?
 O007 C00E C00M 122.45(16) . . ?
 C00L C00E C00M 121.10(16) . . ?
 C00D C00F C00S 122.88(15) . . ?
 C018 C00F C00D 118.10(16) . . ?
 C018 C00F C00S 119.01(16) . . ?
 C00C C00G C00S 122.73(16) . . ?
 C01C C00G C00C 118.56(16) . . ?
 C01C C00G C00S 118.64(16) . . ?
 N00B C00H C00K 108.79(16) . . ?
 N00B C00H C013 128.95(16) . . ?
 C00K C00H C013 122.27(16) . . ?
 C00N C00I C00K 106.23(15) . . ?
 C019 C00I C00K 133.97(17) . . ?
 C019 C00I C00N 119.73(17) . . ?
 O007 C00J C00K 116.70(16) . . ?
 O007 C00J C010 122.97(16) . . ?
 C010 C00J C00K 120.31(16) . . ?
 C00H C00K C00I 107.36(15) . . ?
 C00J C00K C00H 118.11(17) . . ?
 C00J C00K C00I 134.42(17) . . ?
 C00E C00L H00L 120.6 . . ?
 C00Q C00L C00E 118.74(17) . . ?
 C00Q C00L H00L 120.6 . . ?
 C00E C00M C00X 118.81(17) . . ?
 C00E C00M C011 120.30(16) . . ?
 C00X C00M C011 120.87(17) . . ?
 N00B C00N C00I 109.14(15) . . ?
 N00B C00N C01K 129.09(17) . . ?
 C01K C00N C00I 121.68(17) . . ?
 C015 C00O N00B 120.66(17) . . ?
 C015 C00O C01F 119.31(16) . . ?
 C01F C00O N00B 120.00(16) . . ?
 C00V C00P C00S 122.42(16) . . ?
 C00V C00P C014 117.23(17) . . ?
 C014 C00P C00S 120.34(16) . . ?
 C00L C00Q N00A 119.39(16) . . ?
 C00L C00Q C01B 121.17(17) . . ?
 C01B C00Q N00A 119.42(16) . . ?
 C00Y C00R C00Z 117.08(16) . . ?
 C00Y C00R C01M 122.86(17) . . ?
 C00Z C00R C01M 120.04(17) . . ?
 C00F C00S C00G 110.81(14) . . ?
 C00P C00S C00F 108.98(14) . . ?
 C00P C00S C00G 108.35(14) . . ?
 C00P C00S C00U 109.45(14) . . ?
 C00U C00S C00F 109.68(15) . . ?
 C00U C00S C00G 109.54(14) . . ?
 C00C C00T H00T 119.6 . . ?
 C012 C00T C00C 120.70(17) . . ?
 C012 C00T H00T 119.6 . . ?
 C01D C00U C00S 122.69(17) . . ?
 C01D C00U C01H 117.21(18) . . ?
 C01H C00U C00S 120.10(17) . . ?
 O009 C00V C00P 123.37(17) . . ?
 O009 C00V C016 115.13(16) . . ?
 C00P C00V C016 121.49(18) . . ?
 C00D C00W H00W 119.6 . . ?
 C01E C00W C00D 120.79(17) . . ?
 C01E C00W H00W 119.6 . . ?
 C00M C00X H00X 119.7 . . ?
 C01B C00X C00M 120.53(18) . . ?
 C01B C00X H00X 119.7 . . ?
 C00R C00Y H00Y 119.3 . . ?
 C01F C00Y C00R 121.47(18) . . ?
 C01F C00Y H00Y 119.3 . . ?
 C00R C00Z H00Z 119.0 . . ?
 C015 C00Z C00R 121.93(17) . . ?
 C015 C00Z H00Z 119.0 . . ?
 C00J C010 C011 120.16(16) . . ?
 C00J C010 C017 119.18(17) . . ?
 C017 C010 C011 120.60(17) . . ?
 O008 C011 C00M 121.76(17) . . ?
 O008 C011 C010 123.80(17) . . ?
 C010 C011 C00M 114.44(16) . . ?
 C00T C012 H012 119.8 . . ?
 C00T C012 C01A 120.31(17) . . ?
 C01A C012 H012 119.8 . . ?
 C00H C013 H013 121.2 . . ?
 C017 C013 C00H 117.63(17) . . ?
 C017 C013 H013 121.2 . . ?
 C00P C014 H014 119.0 . . ?
 C01J C014 C00P 122.02(17) . . ?
 C01J C014 H014 119.0 . . ?
 C00O C015 C00Z 119.94(18) . . ?
 C00O C015 H015 120.0 . . ?
 C00Z C015 H015 120.0 . . ?
 C00V C016 H016 120.0 . . ?
 C01I C016 C00V 120.01(18) . . ?
 C01I C016 H016 120.0 . . ?
 C010 C017 H017 118.9 . . ?
 C013 C017 C010 122.13(18) . . ?
 C013 C017 H017 118.9 . . ?
 C00F C018 H018 118.9 . . ?
 C01G C018 C00F 122.18(17) . . ?
 C01G C018 H018 118.9 . . ?
 C00I C019 H019 120.6 . . ?
 C01L C019 C00I 118.78(18) . . ?
 C01L C019 H019 120.6 . . ?
 C012 C01A H01A 120.4 . . ?
 C01C C01A C012 119.26(18) . . ?
 C01C C01A H01A 120.4 . . ?
 C00Q C01B H01B 120.2 . . ?
 C00X C01B C00Q 119.64(17) . . ?
 C00X C01B H01B 120.2 . . ?
 C00G C01C H01C 119.0 . . ?
 C01A C01C C00G 121.92(17) . . ?
 C01A C01C H01C 119.0 . . ?
 O009 C01D C00U 123.38(17) . . ?
 O009 C01D C01R 114.74(18) . . ?
 C00U C01D C01R 121.9(2) . . ?
 C00W C01E H01E 120.0 . . ?
 C00W C01E C01G 119.98(18) . . ?
 C01G C01E H01E 120.0 . . ?
 C00O C01F C00Y 120.12(17) . . ?
 C00O C01F H01F 119.9 . . ?
 C00Y C01F H01F 119.9 . . ?
 C018 C01G H01G 120.3 . . ?
 C01E C01G C018 119.31(18) . . ?
 C01E C01G H01G 120.3 . . ?
 C00U C01H H01H 119.1 . . ?
 C01N C01H C00U 121.7(2) . . ?
 C01N C01H H01H 119.1 . . ?
 C016 C01I H01I 120.1 . . ?
 C016 C01I C01J 119.87(18) . . ?
 C01J C01I H01I 120.1 . . ?
 C014 C01J C01I 119.37(18) . . ?
 C014 C01J H01J 120.3 . . ?
 C01I C01J H01J 120.3 . . ?
 C00N C01K H01K 121.4 . . ?
 C01O C01K C00N 117.18(18) . . ?
 C01O C01K H01K 121.4 . . ?
 C019 C01L H01L 119.6 . . ?
 C019 C01L C01O 120.75(19) . . ?
 C01O C01L H01L 119.6 . . ?
 C00R C01M C01S 108.46(17) . . ?
 C01P C01M C00R 112.09(16) . . ?
 C01P C01M C01S 108.05(18) . . ?
 C01P C01M C01T 108.09(19) . . ?
 C01T C01M C00R 109.62(17) . . ?
 C01T C01M C01S 110.5(2) . . ?
 C01H C01N H01N 120.2 . . ?
 C01Q C01N C01H 119.6(2) . . ?
 C01Q C01N H01N 120.2 . . ?
 C01K C01O C01L 121.85(19) . . ?
 C01K C01O H01O 119.1 . . ?
 C01L C01O H01O 119.1 . . ?
 C01M C01P H01D 109.5 . . ?
 C01M C01P H01M 109.5 . . ?
 C01M C01P H01P 109.5 . . ?
 H01D C01P H01M 109.5 . . ?
 H01D C01P H01P 109.5 . . ?
 H01M C01P H01P 109.5 . . ?
 C01N C01Q H01Q 119.9 . . ?
 C01R C01Q C01N 120.1(2) . . ?
 C01R C01Q H01Q 119.9 . . ?
 C01D C01R H01R 120.3 . . ?
 C01Q C01R C01D 119.4(2) . . ?
 C01Q C01R H01R 120.3 . . ?
 C01M C01S H01S 109.5 . . ?
 C01M C01S H01T 109.5 . . ?
 C01M C01S H01U 109.5 . . ?
 H01S C01S H01T 109.5 . . ?
 H01S C01S H01U 109.5 . . ?
 H01T C01S H01U 109.5 . . ?
 C01M C01T H01V 109.5 . . ?
 C01M C01T H01W 109.5 . . ?
 C01M C01T H01X 109.5 . . ?
 H01V C01T H01W 109.5 . . ?
 H01V C01T H01X 109.5 . . ?
 H01W C01T H01X 109.5 . . ?
 Cl2B C01U H01Y 106.5 . . ?
 Cl2B C01U ClA 106.9(3) . . ?
 ClB C01U Cl2B 123.3(3) . . ?
 ClB C01U H01Y 106.5 . . ?
 ClB C01U ClA 18.3(3) . . ?
 ClA C01U H01Y 107.2 . . ?
 Cl1A C01U Cl2B 108.7(3) . . ?
 Cl1A C01U ClB 104.4(4) . . ?
 Cl1A C01U H01Y 106.5 . . ?
 Cl1A C01U ClA 120.4(3) . . ?
 Cl1A C01U Cl2A 116.5(3) . . ?
 Cl2A C01U Cl2B 8.4(4) . . ?
 Cl2A C01U ClB 116.3(3) . . ?
 Cl2A C01U H01Y 106.0 . . ?
 Cl2A C01U ClA 99.3(3) . . ?
 Cl1 C01V H01Z 109.6 . . ?
 Cl1 C01V Cl2 111.0(4) . . ?
 Cl1 C01V Cl3A 111.2(4) . . ?
 Cl2 C01V H01Z 109.6 . . ?
 Cl2 C01V Cl3A 112.5(4) . . ?
 Cl3B C01V H01Z 109.6 . . ?
 Cl3B C01V Cl1 104.8(4) . . ?
 Cl3B C01V Cl2 112.1(3) . . ?
 Cl3B C01V Cl3A 7.9(5) . . ?
 Cl3B C01V Cl4 115.6(8) . . ?
 Cl3A C01V H01Z 102.6 . . ?
 Cl3 C01V H01Z 104.4 . . ?
 Cl3 C01V Cl1 122.1(5) . . ?
 Cl3 C01V Cl2 11.1(6) . . ?
 Cl3 C01V Cl3B 106.0(6) . . ?
 Cl3 C01V Cl3A 105.1(6) . . ?
 Cl3 C01V Cl4 111.4(7) . . ?
 Cl4 C01V H01Z 109.3 . . ?
 Cl4 C01V Cl1 12.3(7) . . ?
 Cl4 C01V Cl2 100.3(6) . . ?
 Cl4 C01V Cl3A 122.4(8) . . ?
 ClB ClA C01U 78.0(12) . . ?

loop_
  _geom_torsion_atom_site_label_1
  _geom_torsion_atom_site_label_2
  _geom_torsion_atom_site_label_3
  _geom_torsion_atom_site_label_4
  _geom_torsion
  _geom_torsion_site_symmetry_1
  _geom_torsion_site_symmetry_2
  _geom_torsion_site_symmetry_3
  _geom_torsion_site_symmetry_4
  _geom_torsion_publ_flag
 Cl2B C01U ClA ClB -155.7(12) . . . . ?
 O007 C00E C00L C00Q 179.24(16) . . . . ?
 O007 C00E C00M C00X -178.89(17) . . . . ?
 O007 C00E C00M C011 -0.4(3) . . . . ?
 O007 C00J C00K C00H 179.49(16) . . . . ?
 O007 C00J C00K C00I -4.7(3) . . . . ?
 O007 C00J C010 C011 6.4(3) . . . . ?
 O007 C00J C010 C017 -176.30(17) . . . . ?
 O009 C00V C016 C01I 177.73(18) . . . . ?
 O009 C01D C01R C01Q 178.5(2) . . . . ?
 N00A C00C C00G C00S -1.1(3) . . . . ?
 N00A C00C C00G C01C -178.04(16) . . . . ?
 N00A C00C C00T C012 176.89(16) . . . . ?
 N00A C00D C00F C00S 0.4(3) . . . . ?
 N00A C00D C00F C018 179.79(16) . . . . ?
 N00A C00D C00W C01E -179.46(17) . . . . ?
 N00A C00Q C01B C00X 178.84(17) . . . . ?
 N00B C00H C00K C00I -0.8(2) . . . . ?
 N00B C00H C00K C00J 176.04(16) . . . . ?
 N00B C00H C013 C017 -173.70(19) . . . . ?
 N00B C00N C01K C01O 177.83(19) . . . . ?
 N00B C00O C015 C00Z 175.96(17) . . . . ?
 N00B C00O C01F C00Y -174.64(16) . . . . ?
 C00C N00A C00D C00F 7.6(2) . . . . ?
 C00C N00A C00D C00W -172.87(16) . . . . ?
 C00C N00A C00Q C00L -103.2(2) . . . . ?
 C00C N00A C00Q C01B 78.3(2) . . . . ?
 C00C C00G C00S C00F 7.9(2) . . . . ?
 C00C C00G C00S C00P -111.58(18) . . . . ?
 C00C C00G C00S C00U 129.09(18) . . . . ?
 C00C C00G C01C C01A 1.0(3) . . . . ?
 C00C C00T C012 C01A 1.4(3) . . . . ?
 C00D N00A C00C C00G -7.2(3) . . . . ?
 C00D N00A C00C C00T 174.39(16) . . . . ?
 C00D N00A C00Q C00L 92.4(2) . . . . ?
 C00D N00A C00Q C01B -86.1(2) . . . . ?
 C00D C00F C00S C00G -7.6(2) . . . . ?
 C00D C00F C00S C00P 111.55(18) . . . . ?
 C00D C00F C00S C00U -128.65(17) . . . . ?
 C00D C00F C018 C01G 0.1(3) . . . . ?
 C00D C00W C01E C01G -0.8(3) . . . . ?
 C00E O007 C00J C00K -178.86(16) . . . . ?
 C00E O007 C00J C010 2.7(3) . . . . ?
 C00E C00L C00Q N00A -179.15(16) . . . . ?
 C00E C00L C00Q C01B -0.7(3) . . . . ?
 C00E C00M C00X C01B 0.2(3) . . . . ?
 C00E C00M C011 O008 -170.57(19) . . . . ?
 C00E C00M C011 C010 8.9(3) . . . . ?
 C00F C00D C00W C01E 0.1(3) . . . . ?
 C00F C00S C00U C01D -120.95(19) . . . . ?
 C00F C00S C00U C01H 59.2(2) . . . . ?
 C00F C018 C01G C01E -0.8(3) . . . . ?
 C00G C00C C00T C012 -1.5(3) . . . . ?
 C00G C00S C00U C01D 117.23(19) . . . . ?
 C00G C00S C00U C01H -62.7(2) . . . . ?
 C00H N00B C00N C00I 1.2(2) . . . . ?
 C00H N00B C00N C01K -175.4(2) . . . . ?
 C00H N00B C00O C015 -138.32(19) . . . . ?
 C00H N00B C00O C01F 39.8(3) . . . . ?
 C00H C013 C017 C010 -2.6(3) . . . . ?
 C00I C00N C01K C01O 1.6(3) . . . . ?
 C00I C019 C01L C01O 0.5(3) . . . . ?
 C00J O007 C00E C00L 175.76(16) . . . . ?
 C00J O007 C00E C00M -5.8(3) . . . . ?
 C00J C010 C011 O008 167.73(19) . . . . ?
 C00J C010 C011 C00M -11.7(3) . . . . ?
 C00J C010 C017 C013 -3.0(3) . . . . ?
 C00K C00H C013 C017 6.1(3) . . . . ?
 C00K C00I C00N N00B -1.7(2) . . . . ?
 C00K C00I C00N C01K 175.20(18) . . . . ?
 C00K C00I C019 C01L -175.4(2) . . . . ?
 C00K C00J C010 C011 -171.94(17) . . . . ?
 C00K C00J C010 C017 5.4(3) . . . . ?
 C00L C00E C00M C00X -0.5(3) . . . . ?
 C00L C00E C00M C011 178.03(17) . . . . ?
 C00L C00Q C01B C00X 0.4(3) . . . . ?
 C00M C00E C00L C00Q 0.7(3) . . . . ?
 C00M C00X C01B C00Q -0.1(3) . . . . ?
 C00N N00B C00H C00K -0.2(2) . . . . ?
 C00N N00B C00H C013 179.57(19) . . . . ?
 C00N N00B C00O C015 45.4(3) . . . . ?
 C00N N00B C00O C01F -136.49(19) . . . . ?
 C00N C00I C00K C00H 1.6(2) . . . . ?
 C00N C00I C00K C00J -174.6(2) . . . . ?
 C00N C00I C019 C01L 1.1(3) . . . . ?
 C00N C01K C01O C01L 0.0(3) . . . . ?
 C00O N00B C00H C00K -177.11(16) . . . . ?
 C00O N00B C00H C013 2.7(3) . . . . ?
 C00O N00B C00N C00I 178.06(17) . . . . ?
 C00O N00B C00N C01K 1.4(3) . . . . ?
 C00P C00S C00U C01D -1.4(2) . . . . ?
 C00P C00S C00U C01H 178.67(17) . . . . ?
 C00P C00V C016 C01I -1.2(3) . . . . ?
 C00P C014 C01J C01I -0.5(3) . . . . ?
 C00Q N00A C00C C00G -171.11(16) . . . . ?
 C00Q N00A C00C C00T 10.5(2) . . . . ?
 C00Q N00A C00D C00F 171.57(16) . . . . ?
 C00Q N00A C00D C00W -8.9(2) . . . . ?
 C00R C00Y C01F C00O -1.4(3) . . . . ?
 C00R C00Z C015 C00O -1.3(3) . . . . ?
 C00S C00F C018 C01G 179.51(18) . . . . ?
 C00S C00G C01C C01A -176.06(17) . . . . ?
 C00S C00P C00V O009 1.1(3) . . . . ?
 C00S C00P C00V C016 179.97(17) . . . . ?
 C00S C00P C014 C01J -179.12(18) . . . . ?
 C00S C00U C01D O009 1.5(3) . . . . ?
 C00S C00U C01D C01R -178.57(19) . . . . ?
 C00S C00U C01H C01N 179.85(18) . . . . ?
 C00T C00C C00G C00S 177.26(16) . . . . ?
 C00T C00C C00G C01C 0.4(3) . . . . ?
 C00T C012 C01A C01C -0.1(3) . . . . ?
 C00U C01D C01R C01Q -1.5(3) . . . . ?
 C00U C01H C01N C01Q -1.1(3) . . . . ?
 C00V O009 C01D C00U -0.1(3) . . . . ?
 C00V O009 C01D C01R 179.94(19) . . . . ?
 C00V C00P C00S C00F 120.14(18) . . . . ?
 C00V C00P C00S C00G -119.20(18) . . . . ?
 C00V C00P C00S C00U 0.2(2) . . . . ?
 C00V C00P C014 C01J -0.1(3) . . . . ?
 C00V C016 C01I C01J 0.6(3) . . . . ?
 C00W C00D C00F C00S -179.14(16) . . . . ?
 C00W C00D C00F C018 0.2(3) . . . . ?
 C00W C01E C01G C018 1.1(3) . . . . ?
 C00X C00M C011 O008 7.9(3) . . . . ?
 C00X C00M C011 C010 -172.64(17) . . . . ?
 C00Y C00R C00Z C015 3.3(3) . . . . ?
 C00Y C00R C01M C01P 1.3(3) . . . . ?
 C00Y C00R C01M C01S -117.9(2) . . . . ?
 C00Y C00R C01M C01T 121.3(2) . . . . ?
 C00Z C00R C00Y C01F -1.9(3) . . . . ?
 C00Z C00R C01M C01P 179.59(18) . . . . ?
 C00Z C00R C01M C01S 60.4(2) . . . . ?
 C00Z C00R C01M C01T -60.4(3) . . . . ?
 C010 C00J C00K C00H -2.1(3) . . . . ?
 C010 C00J C00K C00I 173.8(2) . . . . ?
 C011 C00M C00X C01B -178.35(18) . . . . ?
 C011 C010 C017 C013 174.29(19) . . . . ?
 C012 C01A C01C C00G -1.1(3) . . . . ?
 C013 C00H C00K C00I 179.35(17) . . . . ?
 C013 C00H C00K C00J -3.8(3) . . . . ?
 C014 C00P C00S C00F -60.9(2) . . . . ?
 C014 C00P C00S C00G 59.8(2) . . . . ?
 C014 C00P C00S C00U 179.19(16) . . . . ?
 C014 C00P C00V O009 -177.93(18) . . . . ?
 C014 C00P C00V C016 0.9(3) . . . . ?
 C015 C00O C01F C00Y 3.5(3) . . . . ?
 C016 C01I C01J C014 0.2(3) . . . . ?
 C017 C010 C011 O008 -9.5(3) . . . . ?
 C017 C010 C011 C00M 171.03(18) . . . . ?
 C018 C00F C00S C00G 173.06(16) . . . . ?
 C018 C00F C00S C00P -67.8(2) . . . . ?
 C018 C00F C00S C00U 52.0(2) . . . . ?
 C019 C00I C00K C00H 178.4(2) . . . . ?
 C019 C00I C00K C00J 2.2(4) . . . . ?
 C019 C00I C00N N00B -179.06(17) . . . . ?
 C019 C00I C00N C01K -2.1(3) . . . . ?
 C019 C01L C01O C01K -1.0(3) . . . . ?
 C01C C00G C00S C00F -175.17(15) . . . . ?
 C01C C00G C00S C00P 65.3(2) . . . . ?
 C01C C00G C00S C00U -54.0(2) . . . . ?
 C01D O009 C00V C00P -1.2(3) . . . . ?
 C01D O009 C00V C016 179.89(18) . . . . ?
 C01D C00U C01H C01N -0.1(3) . . . . ?
 C01F C00O C015 C00Z -2.2(3) . . . . ?
 C01H C00U C01D O009 -178.59(19) . . . . ?
 C01H C00U C01D C01R 1.3(3) . . . . ?
 C01H C01N C01Q C01R 1.0(3) . . . . ?
 C01M C00R C00Y C01F 176.41(18) . . . . ?
 C01M C00R C00Z C015 -175.08(18) . . . . ?
 C01N C01Q C01R C01D 0.3(4) . . . . ?
 ClA ClB C01U Cl2B 28.1(14) . . . . ?
 ClA ClB C01U Cl1A 152.6(12) . . . . ?
 ClA ClB C01U Cl2A 22.7(14) . . . . ?
 Cl1A C01U ClA ClB -31.2(13) . . . . ?
 Cl2A C01U ClA ClB -159.5(12) . . . . ?

_shelx_res_file
;
TITL exp_2968_auto_a.res in P-1
    exp_2968_auto.res
    created by SHELXL-2018/3 at 14:01:21 on 16-Apr-2022
REM Old TITL exp_2968_auto in P-1
REM SHELXT solution in P-1: R1 0.248, Rweak 0.021, Alpha 0.058
REM <I/s> 0.000 for 0 systematic absences, Orientation as input
REM Formula found by SHELXT: C56 N3 O8
CELL 1.54184 8.9461 15.3903 19.0883 111.195 95.198 101.159
ZERR 2 0.0003 0.0004 0.0004 0.002 0.002 0.002
LATT 1
SFAC C H Cl N O
UNIT 112 82 11.97 6 4
ISOR 0.01 0.02 Cl1B Cl1A Cl2B Cl2A ClB ClA
ISOR 0.01 0.02 C01V
ISOR 0.01 0.02 Cl4 Cl1 Cl3B Cl3A Cl2 Cl3 C01V
RIGU 0.001 0.002 Cl4 Cl1 Cl3B Cl3A C01V Cl2 Cl3

L.S. 40
PLAN  4
SIZE 0.5 0.5 0.8
TEMP -123
CONF
BOND
list 4
MORE -1
BOND $H
fmap 2 53
acta
REM <olex2.extras>
REM <HklSrc "%exp_2968_auto.hkl">
REM </olex2.extras>

WGHT    0.066900    1.075300
FVAR       0.35081   0.53245   0.30653
PART -1
CL2B  3   -0.081474    0.761025    0.863157   -21.00000    0.04963    0.06294 =
         0.03536    0.01672    0.01227    0.01589
CLB   3   -0.132352    0.739645    0.695377   -21.00000    0.09112    0.14827 =
         0.11093    0.10401    0.06646    0.08159
PART 2
CL1B  3   -0.274961    0.596336    0.739814    10.50000    0.06013    0.04022 =
         0.06562    0.01412    0.01148    0.01226

PART 0
O007  5    0.350166    0.409176    0.753729    11.00000    0.03412    0.02505 =
         0.02293    0.01028    0.00879    0.01041
O008  5    0.194934    0.625956    0.717593    11.00000    0.05642    0.03729 =
         0.03720    0.02096    0.01805    0.02666
O009  5    0.658384    0.002703    0.245733    11.00000    0.06143    0.04127 =
         0.02766    0.01135    0.01486    0.02705
N00A  4    0.462312    0.285392    0.500909    11.00000    0.02516    0.02644 =
         0.02428    0.00648    0.00699    0.00381
N00B  4    0.265753    0.507465    1.003180    11.00000    0.03030    0.02650 =
         0.02395    0.00898    0.00774    0.00741
C00C  1    0.612955    0.307517    0.486202    11.00000    0.02446    0.02569 =
         0.02547    0.01326    0.00449    0.00612
C00D  1    0.348674    0.206126    0.448567    11.00000    0.02365    0.02402 =
         0.02457    0.01217    0.00427    0.00490
C00E  1    0.356151    0.420091    0.685687    11.00000    0.02668    0.02700 =
         0.02216    0.01059    0.00572    0.00522
C00F  1    0.387346    0.140415    0.384405    11.00000    0.02523    0.02304 =
         0.02677    0.01260    0.00549    0.00573
C00G  1    0.659494    0.245228    0.422976    11.00000    0.02406    0.02328 =
         0.02739    0.01269    0.00603    0.00579
C00H  1    0.271065    0.537212    0.943029    11.00000    0.02850    0.02649 =
         0.02453    0.01031    0.00683    0.00629
C00I  1    0.330404    0.390121    0.905871    11.00000    0.02594    0.02603 =
         0.02464    0.01011    0.00496    0.00517
C00J  1    0.311206    0.479402    0.812571    11.00000    0.02800    0.02454 =
         0.02396    0.00719    0.00689    0.00677
C00K  1    0.309254    0.466251    0.881488    11.00000    0.02663    0.02500 =
         0.02690    0.00973    0.00615    0.00595
C00L  1    0.406355    0.350455    0.629573    11.00000    0.02650    0.02299 =
         0.02818    0.01064    0.00455    0.00552
AFIX  43
H00L  2    0.435641    0.299116    0.639165    11.00000   -1.20000
AFIX   0
C00M  1    0.311095    0.495350    0.671881    11.00000    0.02877    0.02586 =
         0.02750    0.01093    0.00624    0.00661
C00N  1    0.299834    0.417267    0.980634    11.00000    0.02644    0.02434 =
         0.02651    0.00885    0.00493    0.00602
C00O  1    0.223944    0.558960    1.074270    11.00000    0.02714    0.02499 =
         0.02465    0.00816    0.00740    0.00365
C00P  1    0.614438    0.067697    0.376720    11.00000    0.02256    0.02238 =
         0.03087    0.00996    0.00698    0.00451
C00Q  1    0.412740    0.357469    0.559771    11.00000    0.02585    0.02610 =
         0.02489    0.00796    0.00534    0.00325
C00R  1    0.154411    0.672455    1.214230    11.00000    0.02781    0.02403 =
         0.02611    0.00906    0.00752    0.00414
C00S  1    0.552467    0.149586    0.367349    11.00000    0.02665    0.02371 =
         0.02649    0.00983    0.00833    0.00765
C00T  1    0.720312    0.392009    0.536394    11.00000    0.03073    0.02534 =
         0.02580    0.01103    0.00487    0.00539
AFIX  43
H00T  2    0.688776    0.435388    0.578733    11.00000   -1.20000
AFIX   0
C00U  1    0.551641    0.143254    0.285412    11.00000    0.02698    0.02754 =
         0.02832    0.01187    0.00585    0.00292
C00V  1    0.661185    0.000629    0.317213    11.00000    0.03056    0.02658 =
         0.02840    0.00842    0.00671    0.00671
C00W  1    0.194872    0.192241    0.460965    11.00000    0.02837    0.02701 =
         0.03056    0.01305    0.00935    0.00859
AFIX  43
H00W  2    0.168636    0.236919    0.504474    11.00000   -1.20000
AFIX   0
C00X  1    0.318255    0.500290    0.600378    11.00000    0.03298    0.02839 =
         0.02961    0.01504    0.00705    0.00716
AFIX  43
H00X  2    0.288254    0.551108    0.590236    11.00000   -1.20000
AFIX   0
C00Y  1    0.071012    0.661214    1.145056    11.00000    0.02659    0.02835 =
         0.02986    0.01154    0.00628    0.00695
AFIX  43
H00Y  2   -0.010012    0.693061    1.145214    11.00000   -1.20000
AFIX   0
C00Z  1    0.269149    0.621779    1.210991    11.00000    0.03021    0.03126 =
         0.02539    0.01066    0.00351    0.00767
AFIX  43
H00Z  2    0.324281    0.625284    1.257260    11.00000   -1.20000
AFIX   0
C010  1    0.271191    0.559386    0.805327    11.00000    0.03275    0.02576 =
         0.02957    0.01185    0.00980    0.00973
C011  1    0.253587    0.566573    0.731108    11.00000    0.03205    0.02726 =
         0.03224    0.01373    0.01013    0.00946
C012  1    0.870754    0.412502    0.524779    11.00000    0.02802    0.02456 =
         0.03378    0.01516    0.00167    0.00079
AFIX  43
H012  2    0.942658    0.469086    0.559723    11.00000   -1.20000
AFIX   0
C013  1    0.244001    0.622597    0.938837    11.00000    0.03916    0.02515 =
         0.02884    0.00897    0.01103    0.01008
AFIX  43
H013  2    0.228044    0.672463    0.982364    11.00000   -1.20000
AFIX   0
C014  1    0.628249    0.058744    0.446898    11.00000    0.03641    0.02655 =
         0.03028    0.01156    0.01181    0.01074
AFIX  43
H014  2    0.597292    0.103630    0.488533    11.00000   -1.20000
AFIX   0
C015  1    0.304886    0.566557    1.142273    11.00000    0.02770    0.02970 =
         0.03159    0.01204    0.00787    0.00929
AFIX  43
H015  2    0.384954    0.533948    1.141905    11.00000   -1.20000
AFIX   0
C016  1    0.717320   -0.073334    0.326979    11.00000    0.03053    0.02408 =
         0.03771    0.00568    0.00794    0.00806
AFIX  43
H016  2    0.746657   -0.119042    0.285244    11.00000   -1.20000
AFIX   0
C017  1    0.241546    0.631053    0.870116    11.00000    0.03981    0.02522 =
         0.03186    0.01155    0.01106    0.01088
AFIX  43
H017  2    0.219212    0.686862    0.865560    11.00000   -1.20000
AFIX   0
C018  1    0.269849    0.062897    0.334525    11.00000    0.03049    0.02368 =
         0.03348    0.00729    0.00803    0.00555
AFIX  43
H018  2    0.294661    0.017726    0.290818    11.00000   -1.20000
AFIX   0
C019  1    0.365442    0.301254    0.870200    11.00000    0.03241    0.02736 =
         0.02838    0.00932    0.00808    0.00872
AFIX  43
H019  2    0.388063    0.282441    0.819931    11.00000   -1.20000
AFIX   0
C01A  1    0.917594    0.350936    0.462356    11.00000    0.02460    0.03098 =
         0.04140    0.02065    0.00876    0.00457
AFIX  43
H01A  2    1.021222    0.365025    0.454280    11.00000   -1.20000
AFIX   0
C01B  1    0.368409    0.432107    0.544684    11.00000    0.03186    0.03080 =
         0.02523    0.01305    0.00692    0.00459
AFIX  43
H01B  2    0.372877    0.435747    0.496257    11.00000   -1.20000
AFIX   0
C01C  1    0.812229    0.269102    0.412164    11.00000    0.02891    0.02566 =
         0.03362    0.01297    0.00958    0.00719
AFIX  43
H01C  2    0.844230    0.227662    0.368937    11.00000   -1.20000
AFIX   0
C01D  1    0.604104    0.073667    0.231439    11.00000    0.03524    0.03543 =
         0.02774    0.01238    0.00624    0.00817
C01E  1    0.081414    0.114386    0.410621    11.00000    0.02404    0.02989 =
         0.04047    0.01600    0.00765    0.00519
AFIX  43
H01E  2   -0.021849    0.105332    0.419953    11.00000   -1.20000
AFIX   0
C01F  1    0.103618    0.604406    1.075705    11.00000    0.02784    0.02939 =
         0.02490    0.01070    0.00435    0.00482
AFIX  43
H01F  2    0.043538    0.596647    1.029223    11.00000   -1.20000
AFIX   0
C01G  1    0.118248    0.049620    0.346618    11.00000    0.02748    0.02561 =
         0.04105    0.00928    0.00491    0.00192
AFIX  43
H01G  2    0.040361   -0.003403    0.311335    11.00000   -1.20000
AFIX   0
C01H  1    0.496597    0.209493    0.262460    11.00000    0.03634    0.03437 =
         0.03509    0.01736    0.00791    0.00857
AFIX  43
H01H  2    0.459701    0.258106    0.298262    11.00000   -1.20000
AFIX   0
C01I  1    0.730300   -0.080207    0.397166    11.00000    0.02934    0.02494 =
         0.04809    0.01726    0.00847    0.00671
AFIX  43
H01I  2    0.769530   -0.130250    0.404010    11.00000   -1.20000
AFIX   0
C01J  1    0.685902   -0.013805    0.457901    11.00000    0.03689    0.03305 =
         0.03864    0.02059    0.01090    0.01182
AFIX  43
H01J  2    0.694885   -0.017973    0.506496    11.00000   -1.20000
AFIX   0
C01K  1    0.298302    0.356229    1.020287    11.00000    0.04179    0.03233 =
         0.02823    0.01432    0.00893    0.00909
AFIX  43
H01K  2    0.275052    0.374240    1.070422    11.00000   -1.20000
AFIX   0
C01L  1    0.366483    0.241508    0.909479    11.00000    0.04662    0.02774 =
         0.03715    0.01312    0.01055    0.01443
AFIX  43
H01L  2    0.390834    0.181279    0.886101    11.00000   -1.20000
AFIX   0
C01M  1    0.128003    0.738628    1.291190    11.00000    0.03828    0.03394 =
         0.02560    0.00884    0.00711    0.01363
C01N  1    0.494416    0.206138    0.188847    11.00000    0.04224    0.04464 =
         0.04105    0.02667    0.00473    0.00599
AFIX  43
H01N  2    0.454791    0.251290    0.174311    11.00000   -1.20000
AFIX   0
C01O  1    0.332076    0.268695    0.983312    11.00000    0.05034    0.03119 =
         0.03758    0.01926    0.00958    0.01131
AFIX  43
H01O  2    0.331911    0.225828    1.008752    11.00000   -1.20000
AFIX   0
C01P  1   -0.000965    0.787780    1.282656    11.00000    0.04226    0.03849 =
         0.03200    0.00792    0.00947    0.01828
AFIX 137
H01D  2    0.024564    0.824814    1.251171    11.00000   -1.50000
H01M  2   -0.011945    0.831038    1.333152    11.00000   -1.50000
H01P  2   -0.098443    0.739095    1.258159    11.00000   -1.50000
AFIX   0
C01Q  1    0.550337    0.136578    0.136611    11.00000    0.04766    0.05346 =
         0.03107    0.02189    0.00722    0.00415
AFIX  43
H01Q  2    0.550586    0.134568    0.086291    11.00000   -1.20000
AFIX   0
C01R  1    0.605606    0.070289    0.157445    11.00000    0.05152    0.04895 =
         0.02970    0.01313    0.01291    0.01381
AFIX  43
H01R  2    0.644434    0.022656    0.121755    11.00000   -1.20000
AFIX   0
C01S  1    0.278173    0.817114    1.331335    11.00000    0.04525    0.04656 =
         0.04727   -0.00896   -0.00469    0.01604
AFIX 137
H01S  2    0.359676    0.787734    1.343302    11.00000   -1.50000
H01T  2    0.260159    0.863849    1.378645    11.00000   -1.50000
H01U  2    0.310338    0.849753    1.297628    11.00000   -1.50000
AFIX   0
C01T  1    0.083518    0.680571    1.339326    11.00000    0.08806    0.06958 =
         0.04409    0.03425    0.03717    0.04678
AFIX 137
H01V  2   -0.012159    0.630936    1.312948    11.00000   -1.50000
H01W  2    0.067409    0.723325    1.388901    11.00000   -1.50000
H01X  2    0.166702    0.650125    1.347077    11.00000   -1.50000
AFIX   0

C01U  1   -0.095915    0.694478    0.764718    11.00000    0.06463    0.06719 =
         0.05497    0.03313    0.02581    0.03746
PART -1
AFIX  13
H01Y  2    0.003406    0.674338    0.758143    11.00000   -1.20000
AFIX   0

PART 0
C01V  1    0.187859    0.965661    1.111779    11.00000    0.06957    0.06394 =
         0.05700    0.02176   -0.00165   -0.00931
PART 1
AFIX  13
H01Z  2    0.249747    1.029781    1.149390    11.00000   -1.20000
AFIX   0

CLA   3   -0.103329    0.774919    0.718721    21.00000    0.06377    0.10747 =
         0.08486    0.07121    0.04276    0.04917
PART -1
CL1A  3   -0.229344    0.598019    0.739668    10.50000    0.12918    0.07959 =
         0.16883   -0.01113    0.06185   -0.00783
PART 1
CL2A  3   -0.069227    0.774401    0.858728    10.50000    0.08624    0.06626 =
         0.10349    0.00789    0.03414    0.02152

CL1   3    0.260844    0.874044    1.126592   -31.00000    0.13626    0.04720 =
         0.07282    0.01471    0.02575    0.00522
CL2   3    0.194527    0.959925    1.018088   -31.00000    0.08857    0.18738 =
         0.04963    0.04867    0.00562   -0.01486
CL3B  3    0.001462    0.946416    1.129024   -31.00000    0.06791    0.17316 =
         0.10263    0.07054    0.01758   -0.00212
PART -1
CL3A  3   -0.004407    0.963234    1.135368    31.00000    0.08543    0.07891 =
         0.04869    0.02102   -0.01311   -0.01107
CL3   3    0.176318    0.977711    1.026392    31.00000    0.09679    0.08447 =
         0.06343    0.02573    0.00135    0.00321
CL4   3    0.284726    0.878117    1.112286    31.00000    0.07454    0.05683 =
         0.17644    0.03863   -0.00920    0.00305
HKLF 4


REM  exp_2968_auto_a.res in P-1
REM wR2 = 0.1349, GooF = S = 1.024, Restrained GooF = 1.039 for all data
REM R1 = 0.0507 for 7920 Fo > 4sig(Fo) and 0.0620 for all 9591 data
REM 663 parameters refined using 108 restraints

END

WGHT      0.0669      1.0753

REM Highest difference peak  0.321,  deepest hole -0.314,  1-sigma level  0.052
Q1    1  -0.1444  0.5790  0.7582  11.00000  0.05    0.32
Q2    1   0.1961  0.8541  1.0731  11.00000  0.05    0.27
Q3    1   0.1497  0.7126  1.2575  11.00000  0.05    0.26
Q4    1  -0.0675  0.7235  0.8200  11.00000  0.05    0.25
;
_shelx_res_checksum                18255
_shelx_hkl_file
;
   0   0  -2  165.21    7.00
   0   0  -2  181.19    7.05
   0   0  -2  164.46    7.06
   0   0  -3    8.80    0.69
   0   0  -3    7.86    0.61
   0   0  -3    9.66    0.79
   0   0  -4    4.11    0.68
   0   0  -4    5.96    0.72
   0   0  -4    5.56    0.84
   0   0  -5  688.63   29.53
   0   0  -5  726.90   29.81
   0   0  -5  746.20   29.62
   0   0  -5  730.02   29.67
   0   0  -6   17.05    1.21
   0   0  -6   20.12    1.67
   0   0  -6   20.16    1.30
   0   0  -6   18.43    1.37
   0   0  -7 1117.71   48.33
   0   0  -7 1304.80   48.86
   0   0  -7 1215.11   48.48
   0   0  -7 1169.90   48.51
   0   0  -8  696.41   28.62
   0   0  -8  671.97   28.19
   0   0  -9  135.08    5.84
   0   0  -9  131.30    6.04
   0   0  -9  142.58    6.62
   0   0 -10   47.46    3.17
   0   0 -11   11.52    0.91
   0   0 -11   12.45    1.86
   0   0 -12   44.09    2.40
   0   0 -12   37.08    2.33
   0   0 -12   42.08    2.30
   0   0 -12   37.62    2.31
   0   0 -12   40.26    2.04
   0   0 -12   36.88    2.27
   0   0 -12   38.64    2.32
   0   0 -12   39.60    2.37
   0   0 -13   10.68    1.62
   0   0 -13    8.24    1.33
   0   0 -13    8.47    1.38
   0   0 -13    8.48    1.47
   0   0 -13    9.39    1.11
   0   0 -13    6.81    0.88
   0   0 -13    8.29    1.31
   0   0 -13    7.99    1.19
   0   0 -13    7.89    1.27
   0   0 -14   12.57    1.73
   0   0 -14   10.31    1.49
   0   0 -14    9.96    1.26
   0   0 -14   12.02    1.81
   0   0 -14   12.28    1.53
   0   0 -14    9.83    0.99
   0   0 -14   12.80    1.58
   0   0 -14   11.18    1.35
   0   0 -14   10.59    1.44
   0   0 -15  190.45    8.76
   0   0 -15  212.16    9.00
   0   0 -15  205.51    9.05
   0   0 -15  195.97    8.94
   0   0 -15  209.51    9.05
   0   0 -15  201.52    9.03
   0   0 -15  202.80    8.97
   0   0 -15  205.77    9.05
   0   0 -16   17.81    1.55
   0   0 -16   17.29    1.43
   0   0 -16   17.66    1.48
   0   0 -16   22.14    2.10
   0   0 -16   18.49    1.82
   0   0 -16   19.42    1.81
   0   0 -16   20.12    1.69
   0   0 -16   19.48    1.88
   0   0 -16   19.89    1.89
   0   0 -17   12.14    1.34
   0   0 -17   14.40    1.68
   0   0 -17   14.53    1.64
   0   0 -17   11.94    1.46
   0   0 -17   16.98    1.78
   0   0 -18    8.93    1.17
   0   0 -18   10.10    1.49
   0   0 -18   10.01    1.24
   0   0 -18   10.48    1.47
   0   0 -18   12.37    1.55
   0   0 -19   59.69    3.07
   0   0 -19   55.04    2.78
   0   0 -19   54.35    3.01
   0   0 -19   56.86    3.06
   0   0 -20    9.16    1.17
   0   0 -20    7.39    1.06
   0   0 -20    8.13    1.13
   0   1 -21    2.56    0.87
   0   1 -21    2.33    0.88
   0   1 -20    4.58    1.13
   0   1 -20    3.67    1.03
   0   1 -20    4.29    1.16
   0   1 -19   21.18    1.81
   0   1 -19   20.74    1.73
   0   1 -19   23.08    1.85
   0   1 -18    1.42    0.86
   0   1 -18    3.10    1.32
   0   1 -18    2.28    1.20
   0   1 -18    0.19    0.95
   0   1 -18   -0.55    1.28
   0   1 -17    0.22    0.90
   0   1 -17   -1.45    1.37
   0   1 -17    0.38    1.61
   0   1 -17    1.22    1.25
   0   1 -17   -0.66    0.98
   0   1 -17    0.87    1.18
   0   1 -16   16.53    1.46
   0   1 -16   17.62    1.75
   0   1 -16   18.73    1.90
   0   1 -16   16.31    1.42
   0   1 -16   17.01    1.73
   0   1 -16   17.07    2.07
   0   1 -16   14.81    1.42
   0   1 -16   15.22    1.20
   0   1 -16   14.40    1.51
   0   1 -16   16.90    1.68
   0   1 -15   44.50    2.57
   0   1 -15   46.86    2.70
   0   1 -15   51.52    3.16
   0   1 -15   57.17    3.01
   0   1 -15   48.83    2.67
   0   1 -15   56.20    3.07
   0   1 -15   53.49    2.99
   0   1 -15   48.31    2.56
   0   1 -15   52.85    2.73
   0   1 -15   49.95    2.83
   0   1 -15   53.07    2.94
   0   1 -14   52.39    3.08
   0   1 -14   52.06    2.91
   0   1 -14   48.29    2.67
   0   1 -14   50.44    2.92
   0   1 -14   54.18    2.96
   0   1 -14   51.65    3.00
   0   1 -14   49.10    2.58
   0   1 -14   54.75    2.73
   0   1 -14   51.41    2.81
   0   1 -14   50.99    2.86
   0   1 -14   52.50    2.89
   0   1 -13   22.41    1.77
   0   1 -13   23.80    1.92
   0   1 -13   22.69    1.57
   0   1 -13   24.89    1.81
   0   1 -13   21.63    1.47
   0   1 -13   25.54    1.59
   0   1 -13   22.52    1.79
   0   1 -13   22.94    1.68
   0   1 -13   24.76    1.76
   0   1 -13   24.67    1.95
   0   1 -13   24.69    1.81
   0   1 -12   42.97    2.39
   0   1 -12   39.31    2.31
   0   1 -12   42.93    2.42
   0   1 -12   40.38    2.16
   0   1 -12   45.31    2.25
   0   1 -12   46.29    2.48
   0   1 -12   42.07    2.39
   0   1 -12   43.05    2.38
   0   1 -11  159.72    7.13
   0   1 -11  176.10    7.20
   0   1 -10  189.84    8.79
   0   1 -10  206.83    8.51
   0   1  -9  142.73    6.64
   0   1  -9  136.44    6.26
   0   1  -8  973.58   40.49
   0   1  -8  992.96   40.76
   0   1  -7  106.10    4.80
   0   1  -7  102.41    4.97
   0   1  -6   17.71    1.58
   0   1  -6   22.53    1.49
   0   1  -6   22.55    1.62
   0   1  -5  318.35   12.93
   0   1  -5  298.40   12.83
   0   1  -5  333.03   12.79
   0  -1   5  294.50   12.48
   0   1  -4 2987.92  114.90
   0   1  -4 2895.03  114.75
   0   1  -4 2666.77  114.76
   0   1  -4 2791.13  114.55
   0   1  -3   32.06    1.79
   0   1  -3   32.80    1.72
   0   1  -3   32.01    1.49
   0   1  -2  524.86   21.33
   0   1  -2  514.31   21.25
   0   1   1  569.53   23.33
   0  -1  -2  218.13    8.82
   0   1   2  204.81    8.66
   0  -1  -3  313.54   13.84
   0  -1  -3  343.20   13.97
   0   1   3  341.60   13.72
   0  -1  -4  200.44    8.83
   0  -1  -4  206.03    9.05
   0  -1  -4  207.48    8.93
   0   1   4  224.09    8.71
   0  -1  -4  207.16    8.71
   0  -1  -5  152.91    6.59
   0  -1  -5  149.13    6.80
   0  -1  -5  161.67    6.69
   0  -1  -6  230.60   10.13
   0  -1  -6  254.32   10.26
   0  -1  -6  244.00   10.39
   0  -1  -7  128.64    5.90
   0  -1  -7  114.55    5.37
   0  -1  -7  125.15    5.57
   0  -1  -8   42.30    2.71
   0  -1  -8   34.92    2.18
   0  -1  -9   21.11    2.04
   0  -1  -9   18.53    1.24
   0  -1 -10   33.94    2.70
   0  -1 -10   32.53    1.83
   0  -1 -11   16.07    1.41
   0  -1 -11   16.47    1.42
   0  -1 -11   18.56    2.21
   0  -1 -11   13.09    1.01
   0  -1 -11   13.34    1.34
   0  -1 -11   17.19    1.38
   0  -1 -12    9.57    1.35
   0  -1 -12    9.64    1.50
   0  -1 -12    6.10    1.32
   0  -1 -12   10.09    1.36
   0  -1 -12    8.78    1.07
   0  -1 -12   10.25    2.11
   0  -1 -12    7.78    1.23
   0  -1 -12    7.11    1.33
   0  -1 -12    7.02    1.18
   0  -1 -12    7.56    1.25
   0  -1 -12    7.26    1.12
   0  -1 -13   13.76    1.58
   0  -1 -13   11.52    1.50
   0  -1 -13   11.19    1.18
   0  -1 -13   10.03    1.33
   0  -1 -13   11.21    1.49
   0  -1 -13   11.65    1.45
   0  -1 -13    9.33    1.40
   0  -1 -13   12.00    1.70
   0  -1 -13   10.05    1.39
   0  -1 -14    3.25    1.52
   0  -1 -14    2.56    1.41
   0  -1 -14    4.89    1.08
   0  -1 -14    2.03    1.19
   0  -1 -14    6.22    1.51
   0  -1 -14    3.18    1.35
   0  -1 -14    3.49    1.32
   0  -1 -14    3.81    1.71
   0  -1 -14    1.31    1.22
   0  -1 -15   23.44    2.08
   0  -1 -15   27.10    2.05
   0  -1 -15   23.19    1.77
   0  -1 -15   29.63    2.07
   0  -1 -15   23.47    1.96
   0  -1 -15   26.03    1.99
   0  -1 -15   26.62    2.08
   0  -1 -15   24.24    2.23
   0  -1 -15   28.73    2.06
   0  -1 -16    1.49    1.52
   0  -1 -16    1.60    1.29
   0  -1 -16   -0.16    0.92
   0  -1 -16   -0.12    1.26
   0  -1 -16   -0.42    0.93
   0  -1 -16   -0.93    1.07
   0  -1 -16   -0.45    1.09
   0  -1 -16    1.75    1.35
   0  -1 -17    1.83    1.38
   0  -1 -17    2.13    1.30
   0  -1 -17    2.44    1.02
   0  -1 -17    1.97    1.12
   0  -1 -17    0.93    1.23
   0  -1 -18    0.74    1.23
   0  -1 -18    1.47    1.21
   0  -1 -18    1.41    0.93
   0  -1 -18    2.33    1.02
   0  -1 -18    2.70    1.18
   0  -1 -19    6.87    0.91
   0  -1 -19    7.55    1.24
   0  -1 -19    5.52    1.16
   0  -1 -19    9.04    1.27
   0  -1 -20    2.81    0.85
   0   2 -22    3.64    0.74
   0   2 -22    2.47    0.74
   0   2 -21    9.49    1.14
   0   2 -21   10.68    1.17
   0   2 -20    0.67    1.13
   0   2 -20    1.64    0.98
   0   2 -20    2.70    1.16
   0   2 -19    9.30    1.46
   0   2 -19    7.21    1.28
   0   2 -19    9.03    1.48
   0   2 -18    3.99    0.88
   0   2 -18    5.91    1.39
   0   2 -18    4.03    1.20
   0   2 -18    5.26    1.38
   0   2 -17   -0.91    0.97
   0   2 -17    2.03    1.27
   0   2 -17    0.52    0.86
   0   2 -17    1.05    0.98
   0   2 -17   -1.05    1.27
   0   2 -17    1.76    1.68
   0   2 -17    0.59    0.73
   0   2 -17    1.36    1.14
   0   2 -16   47.55    2.80
   0   2 -16   48.29    2.91
   0   2 -16   44.63    2.75
   0   2 -16   42.74    2.45
   0   2 -16   46.65    2.53
   0   2 -16   44.00    2.39
   0   2 -16   41.82    2.53
   0   2 -16   44.91    2.72
   0   2 -15   69.91    3.58
   0   2 -15   68.64    3.58
   0   2 -15   70.42    3.67
   0   2 -15   62.91    3.28
   0   2 -15   60.42    3.25
   0   2 -15   70.61    3.35
   0   2 -15   66.07    3.25
   0   2 -15   70.83    3.52
   0   2 -15   62.85    3.35
   0   2 -14    2.26    1.09
   0   2 -14    1.59    0.90
   0   2 -14    3.64    1.51
   0   2 -14    1.08    1.17
   0   2 -14    3.11    0.98
   0   2 -14    2.41    1.19
   0   2 -14   -0.07    0.87
   0   2 -14    2.23    0.85
   0   2 -14    2.31    0.94
   0   2 -13    0.07    1.24
   0   2 -13    1.54    1.32
   0   2 -13   -0.22    1.04
   0   2 -13    0.39    0.85
   0   2 -13    2.79    1.18
   0   2 -13    0.31    1.00
   0   2 -13    1.18    0.75
   0   2 -13    3.66    1.21
   0   2 -13    0.97    0.81
   0   2 -12    4.31    0.82
   0   2 -12    4.75    0.84
   0   2 -11   38.00    2.49
   0   2 -11   45.01    2.16
   0   2 -11   41.70    2.12
   0   2 -10  150.00    7.09
   0   2 -10  159.10    6.67
   0   2 -10  155.18    6.67
   0   2  -9  231.84   10.16
   0   2  -8  166.17    7.43
   0   2  -7    6.08    1.05
   0  -2   7    5.22    0.70
   0   2  -7    3.84    0.59
   0   2  -6  123.60    5.77
   0  -2   6  127.46    5.60
   0   2  -6  129.76    5.46
   0   2  -5   65.21    3.39
   0   2  -5   63.19    3.24
   0   2  -5   61.25    2.87
   0   2  -4  818.10   31.98
   0   2  -4  755.24   31.80
   0   2  -4  758.10   31.62
   0   2  -3  946.48   40.02
   0   2  -3  997.56   39.96
   0  -2   2   63.71    2.95
   0   2  -1 1801.39   75.45
   0  -2   1 1895.62   75.48
   0   2   0  300.03   12.54
   0   2   1   14.61    1.11
   0  -2  -2  741.54   30.70
   0   2   2  742.93   30.51
   0   2   3   18.83    1.21
   0  -2  -3   16.95    1.64
   0  -2  -4  413.06   17.26
   0   2   4  413.28   17.20
   0  -2  -4  433.20   17.62
   0  -2  -5  243.39   10.05
   0  -2  -5  240.24    9.53
   0   2   5  249.78    9.53
   0  -2  -6   22.90    1.15
   0  -2  -6   39.64    2.13
   0  -2  -7  130.04    6.17
   0  -2  -8  205.68    9.01
   0  -2  -8  194.06    7.99
   0  -2  -8  187.19    8.05
   0  -2  -9  115.63    5.86
   0  -2  -9  107.95    4.77
   0  -2  -9  107.40    4.84
   0  -2 -10   -0.72    1.56
   0  -2 -10    1.43    0.77
   0  -2 -10    0.22    0.67
   0  -2 -11   18.82    1.62
   0  -2 -11   17.39    1.55
   0  -2 -11   19.56    1.67
   0  -2 -11   17.27    1.34
   0  -2 -11   18.39    2.44
   0  -2 -11   17.53    1.31
   0  -2 -11   19.42    1.45
   0  -2 -11   17.00    1.50
   0  -2 -11   16.07    1.45
   0  -2 -11   15.57    1.47
   0  -2 -12   62.89    3.41
   0  -2 -12   66.77    3.45
   0  -2 -12   64.41    3.45
   0  -2 -12   65.22    3.34
   0  -2 -12   61.54    3.21
   0  -2 -12   69.48    4.57
   0  -2 -12   63.90    3.35
   0  -2 -12   68.24    3.22
   0  -2 -12   67.00    3.44
   0  -2 -12   65.11    3.31
   0  -2 -12   66.41    3.42
   0  -2 -12   67.71    3.47
   0  -2 -13   59.38    3.31
   0  -2 -13   60.17    3.16
   0  -2 -13   55.69    3.00
   0  -2 -13   59.02    3.17
   0  -2 -13   61.96    3.28
   0  -2 -13   60.22    3.02
   0  -2 -13   54.39    3.14
   0  -2 -13   59.64    3.33
   0  -2 -13   60.37    3.27
   0  -2 -13   61.25    3.30
   0  -2 -14  459.34   19.11
   0  -2 -14  440.85   18.90
   0  -2 -14  436.20   18.84
   0  -2 -14  459.20   19.10
   0  -2 -14  447.41   18.88
   0  -2 -14  450.57   18.97
   0  -2 -14  464.08   19.08
   0  -2 -14  434.29   18.98
   0  -2 -14  470.10   19.15
   0  -2 -15    9.07    1.42
   0  -2 -15    8.53    1.57
   0  -2 -15    5.30    1.12
   0  -2 -15    6.78    1.40
   0  -2 -15   11.84    1.59
   0  -2 -15   10.16    1.42
   0  -2 -15    9.93    1.52
   0  -2 -15    7.64    1.68
   0  -2 -15    7.56    1.45
   0  -2 -16    7.74    1.43
   0  -2 -16    6.62    1.09
   0  -2 -16    6.29    1.49
   0  -2 -16    5.48    1.30
   0  -2 -16    6.94    1.46
   0  -2 -16    6.34    1.11
   0  -2 -16    4.84    1.20
   0  -2 -17    0.20    1.21
   0  -2 -17    1.35    1.28
   0  -2 -17    0.68    1.07
   0  -2 -17    1.02    1.27
   0  -2 -17    2.43    0.89
   0  -2 -17    1.83    1.03
   0  -2 -18    9.13    1.31
   0  -2 -18   11.69    1.42
   0  -2 -18    8.23    1.19
   0  -2 -18    8.25    1.35
   0  -2 -18    8.72    1.10
   0  -2 -19   16.96    1.21
   0  -2 -19   19.54    1.48
   0   3 -22    2.41    0.79
   0   3 -22    2.83    0.82
   0   3 -21    0.87    0.99
   0   3 -21    1.01    0.99
   0   3 -20    7.53    1.31
   0   3 -20    8.02    1.17
   0   3 -20    8.05    1.33
   0   3 -19    4.10    1.28
   0   3 -19    4.13    1.33
   0   3 -19    3.06    1.10
   0   3 -18   34.90    2.47
   0   3 -18   37.73    2.12
   0   3 -18   38.62    2.24
   0   3 -18   41.76    2.55
   0   3 -18   38.17    2.40
   0   3 -17  133.57    6.14
   0   3 -17  129.07    6.22
   0   3 -17  144.46    6.53
   0   3 -17  142.35    6.23
   0   3 -17  141.86    6.29
   0   3 -17  139.53    6.44
   0   3 -17  151.94    6.55
   0   3 -16   52.87    2.94
   0   3 -16   44.52    2.47
   0   3 -16   50.41    2.63
   0   3 -16   48.48    2.56
   0   3 -16   51.56    2.91
   0   3 -16   47.82    2.77
   0   3 -16   42.62    2.56
   0   3 -15   29.31    2.43
   0   3 -15   31.22    2.19
   0   3 -15   33.66    2.41
   0   3 -15   30.11    2.14
   0   3 -15   26.13    1.75
   0   3 -15   33.47    1.94
   0   3 -15   30.11    1.85
   0   3 -15   32.41    2.09
   0   3 -15   27.90    1.87
   0   3 -14    0.03    0.74
   0   3 -14    1.25    1.48
   0   3 -14    3.58    1.01
   0   3 -14    0.91    0.84
   0   3 -14    0.27    0.80
   0   3 -14    0.59    0.93
   0   3 -14    0.07    0.84
   0   3 -14    4.21    1.55
   0   3 -14   -0.58    1.13
   0   3 -14    1.61    1.39
   0   3 -13    0.38    1.31
   0   3 -13    0.75    1.29
   0   3 -13    0.69    1.04
   0   3 -13    0.37    0.78
   0   3 -13    0.37    0.88
   0   3 -13    5.25    1.22
   0   3 -13    1.09    0.80
   0   3 -13    2.02    1.27
   0   3 -12   70.92    3.20
   0   3 -12   65.73    3.20
   0   3 -12   64.46    3.69
   0   3 -11  256.58   10.90
   0   3 -11  269.29   11.55
   0   3 -10  721.59   30.27
   0   3  -9   67.76    3.64
   0  -3   8  161.48    7.19
   0   3  -8  163.81    7.03
   0   3  -8  167.93    7.48
   0   3  -7  179.40    7.71
   0   3  -7  180.61    8.21
   0   3  -6 1019.92   42.66
   0   3  -6 1074.76   43.03
   0   3  -5   13.28    1.23
   0   3  -5   12.61    1.51
   0   3  -4 1552.59   63.63
   0  -3   3 1408.49   57.79
   0  -3   2  228.71    9.83
   0   3  -1  183.95    8.03
   0   3   0  606.66   25.19
   0   3   1  190.88    8.28
   0  -3  -2  615.05   25.77
   0   3   2  616.16   25.52
   0  -3  -3  515.42   22.28
   0   3   3  535.90   21.95
   0  -3  -4   30.11    2.22
   0   3   4   30.79    1.75
   0  -3  -5   37.67    2.36
   0   3   5   41.80    1.77
   0  -3  -5   39.47    1.82
   0  -3  -6  174.47    7.53
   0  -3  -6  191.18    8.36
   0  -3  -7    0.85    1.30
   0  -3  -7    1.48    0.59
   0  -3  -8    5.17    1.44
   0  -3  -8    5.64    0.73
   0  -3  -9  130.59    6.53
   0  -3  -9  117.50    5.23
   0  -3 -10   35.06    2.11
   0  -3 -10   33.96    2.14
   0  -3 -10   32.81    1.92
   0  -3 -10   33.77    3.11
   0  -3 -10   33.43    1.98
   0  -3 -10   33.64    1.84
   0  -3 -10   30.28    1.98
   0  -3 -10   35.49    2.16
   0  -3 -11   -0.04    0.79
   0  -3 -11    1.89    1.11
   0  -3 -11    3.32    1.32
   0  -3 -11    0.35    1.24
   0  -3 -11   -0.89    1.11
   0  -3 -11    0.11    0.89
   0  -3 -11    0.15    1.73
   0  -3 -11    1.60    0.98
   0  -3 -11    0.30    0.77
   0  -3 -11    0.94    1.06
   0  -3 -11   -0.96    1.14
   0  -3 -11    1.24    1.05
   0  -3 -12   21.07    1.75
   0  -3 -12   19.78    1.92
   0  -3 -12   21.58    1.60
   0  -3 -12   21.67    1.53
   0  -3 -12   22.14    1.99
   0  -3 -12   23.88    1.89
   0  -3 -12   19.91    2.77
   0  -3 -12   24.06    1.85
   0  -3 -12   21.87    1.83
   0  -3 -12   21.23    1.76
   0  -3 -13   19.60    1.98
   0  -3 -13   19.62    1.77
   0  -3 -13   21.13    1.63
   0  -3 -13   19.88    1.89
   0  -3 -13   22.05    1.51
   0  -3 -13   20.74    2.02
   0  -3 -13   23.78    2.89
   0  -3 -13   20.17    1.87
   0  -3 -13   23.29    1.87
   0  -3 -13   22.30    1.82
   0  -3 -14    5.03    1.08
   0  -3 -14    7.31    1.31
   0  -3 -14    5.76    1.47
   0  -3 -14    7.71    1.44
   0  -3 -14    6.60    1.38
   0  -3 -14    6.25    1.55
   0  -3 -14    5.49    1.39
   0  -3 -14    5.71    1.29
   0  -3 -15   38.97    2.34
   0  -3 -15   44.81    2.66
   0  -3 -15   40.75    2.64
   0  -3 -15   44.58    2.55
   0  -3 -15   44.00    2.72
   0  -3 -16    4.79    1.38
   0  -3 -16    4.41    1.31
   0  -3 -16    4.34    1.27
   0  -3 -16    1.78    1.08
   0  -3 -16    3.08    1.01
   0  -3 -17    8.83    1.44
   0  -3 -17   10.43    1.33
   0  -3 -17    7.23    1.02
   0  -3 -17   10.71    1.22
   0  -3 -18    2.06    1.06
   0  -3 -18    1.63    0.79
   0  -3 -18    1.76    0.92
   0  -3 -19    9.25    0.84
   0   4 -23    6.73    0.79
   0   4 -23    8.56    0.74
   0   4 -22    6.08    0.96
   0   4 -22    4.69    0.91
   0   4 -21    2.82    1.08
   0   4 -21    1.92    1.06
   0   4 -20    3.85    1.02
   0   4 -20    4.18    1.20
   0   4 -19    9.76    1.08
   0   4 -19   13.44    1.58
   0   4 -19   10.79    1.32
   0   4 -18    0.67    0.94
   0   4 -18    0.53    0.81
   0   4 -18   -0.96    1.29
   0   4 -18   -0.16    1.03
   0   4 -17    2.87    1.06
   0   4 -17    1.72    0.93
   0   4 -17    3.22    1.73
   0   4 -17    1.26    1.29
   0   4 -17    3.25    0.93
   0   4 -16   22.55    1.57
   0   4 -16   20.02    1.56
   0   4 -16   18.21    2.09
   0   4 -16   18.03    1.64
   0   4 -16   18.67    1.84
   0   4 -15    3.80    1.73
   0   4 -15    0.60    0.89
   0   4 -15    0.83    1.20
   0   4 -15    0.35    1.54
   0   4 -15    1.44    1.01
   0   4 -15    0.20    0.95
   0   4 -15    1.46    0.94
   0   4 -14   51.52    3.08
   0   4 -14   62.27    3.35
   0   4 -14   60.35    3.18
   0   4 -14   57.27    3.26
   0   4 -14   61.66    3.02
   0   4 -14   57.77    2.93
   0   4 -13   43.35    3.12
   0   4 -13   58.90    3.36
   0   4 -13   51.45    2.74
   0   4 -13   49.74    2.54
   0   4 -13   52.87    2.63
   0   4 -13   49.75    2.83
   0   4 -12    3.97    0.78
   0   4 -12    4.03    1.18
   0   4 -11  195.16    9.06
   0   4 -10   94.04    4.32
   0   4 -10   96.92    4.95
   0   4  -9    5.57    0.93
   0  -4   9    4.89    1.16
   0   4  -9    4.64    1.20
   0   4  -8  737.60   30.49
   0   4  -8  733.06   31.00
   0   4  -7  589.59   24.56
   0   4  -7  589.44   24.91
   0   4  -6  471.86   19.49
   0   4  -6  453.91   19.70
   0   4  -5   85.97    4.16
   0   4  -5   84.00    4.27
   0  -4   4  129.57    6.27
   0   4  -4  145.59    6.31
   0  -4   3  114.14    5.41
   0  -4   2   89.12    4.44
   0   4  -2   87.34    4.37
   0   4  -1   30.87    2.19
   0   4   0    3.02    1.30
   0   4   1  177.43    7.90
   0  -4  -2  189.65    8.62
   0   4   2  185.99    8.26
   0   4   3    1.65    0.93
   0  -4  -3    2.25    1.37
   0   4   4    4.87    0.98
   0  -4  -4    4.81    1.49
   0  -4  -5    1.60    0.96
   0   4   5    2.28    0.91
   0  -4  -5    1.94    1.48
   0  -4  -6  162.91    7.07
   0  -4  -6  156.22    6.88
   0  -4  -6  178.71    8.02
   0  -4  -7    8.47    1.74
   0  -4  -7    7.78    0.78
   0  -4  -7    8.19    0.86
   0  -4  -8   50.30    2.53
   0  -4  -8   57.04    2.68
   0  -4  -8   55.89    3.63
   0  -4  -9   29.74    1.89
   0  -4  -9   31.30    2.04
   0  -4  -9   35.58    2.19
   0  -4  -9   33.02    1.87
   0  -4  -9   32.08    1.76
   0  -4  -9   31.67    1.91
   0  -4  -9   32.29    2.02
   0  -4  -9   32.07    1.87
   0  -4  -9   32.51    2.05
   0  -4 -10   25.62    1.76
   0  -4 -10   29.80    1.97
   0  -4 -10   28.11    2.06
   0  -4 -10   27.70    1.74
   0  -4 -10   28.72    2.96
   0  -4 -10   27.12    1.79
   0  -4 -10   23.91    1.81
   0  -4 -10   27.98    1.99
   0  -4 -10   25.87    1.92
   0  -4 -11    0.35    1.22
   0  -4 -11    0.16    0.87
   0  -4 -11    2.93    1.37
   0  -4 -11   -0.11    1.34
   0  -4 -11    0.40    0.94
   0  -4 -11    0.33    1.84
   0  -4 -11    1.30    1.00
   0  -4 -11   -1.08    1.22
   0  -4 -11    0.45    1.15
   0  -4 -11    0.34    1.19
   0  -4 -12  138.98    6.35
   0  -4 -12  136.93    6.10
   0  -4 -12  135.42    6.10
   0  -4 -12  133.75    7.62
   0  -4 -12  136.47    6.28
   0  -4 -12  123.04    6.13
   0  -4 -12  140.58    6.09
   0  -4 -12  132.25    6.16
   0  -4 -13   82.70    4.24
   0  -4 -13   85.05    3.97
   0  -4 -13   82.32    4.00
   0  -4 -13   80.62    5.44
   0  -4 -13   80.61    4.04
   0  -4 -13   83.19    3.89
   0  -4 -13   73.94    4.00
   0  -4 -13   81.28    4.17
   0  -4 -14   32.48    2.01
   0  -4 -14   31.47    2.28
   0  -4 -14   30.17    2.30
   0  -4 -14   35.76    2.19
   0  -4 -14   35.06    2.40
   0  -4 -14   30.37    2.10
   0  -4 -15    5.26    1.36
   0  -4 -15    5.12    1.18
   0  -4 -15    6.93    1.23
   0  -4 -15    5.81    1.01
   0  -4 -16   26.13    1.78
   0  -4 -16   28.83    2.04
   0  -4 -17    4.09    0.95
   0  -4 -17    4.18    0.86
   0  -4 -17    6.26    1.12
   0  -4 -18    3.23    0.72
   0  -4 -18    0.59    0.79
   0  -4 -19    4.69    0.59
   0   5 -23    3.34    0.67
   0   5 -22    6.62    0.98
   0   5 -21   -0.41    1.03
   0   5 -20    1.96    0.79
   0   5 -20    3.60    1.24
   0   5 -19    3.49    0.91
   0   5 -19    2.91    1.04
   0   5 -19    3.98    1.28
   0   5 -18  240.58   10.56
   0   5 -18  251.61   10.62
   0   5 -18  255.41   10.83
   0   5 -18  239.27   10.69
   0   5 -17   84.91    4.06
   0   5 -17   84.58    4.00
   0   5 -17   78.88    4.32
   0   5 -17   84.47    4.29
   0   5 -17   84.20    4.15
   0   5 -16   42.45    2.49
   0   5 -16   44.75    2.38
   0   5 -16   47.48    2.50
   0   5 -16   51.99    3.29
   0   5 -16   43.75    2.67
   0   5 -16   34.89    2.47
   0   5 -16   37.85    2.79
   0   5 -15    4.28    1.72
   0   5 -15    2.80    0.92
   0   5 -15    1.02    1.18
   0   5 -15    4.71    1.71
   0   5 -15    2.55    1.04
   0   5 -15    0.99    0.95
   0   5 -15    2.12    0.98
   0   5 -14  132.40    6.41
   0   5 -14  161.43    7.13
   0   5 -14  139.12    6.41
   0   5 -14  151.91    6.35
   0   5 -14  141.52    6.21
   0   5 -14  128.32    6.39
   0   5 -14  143.88    6.43
   0   5 -13   23.76    2.33
   0   5 -13   29.19    1.85
   0   5 -13   29.43    2.31
   0   5 -13   26.40    1.78
   0   5 -13   23.48    1.92
   0   5 -13   24.38    1.55
   0   5 -12   47.94    2.41
   0   5 -12   51.13    2.36
   0   5 -12   48.78    3.30
   0   5 -11   13.07    0.95
   0   5 -11   12.43    1.25
   0   5 -11   14.61    1.80
   0  -5  10  286.78   13.18
   0   5 -10  314.57   12.98
   0   5 -10  300.65   13.48
   0   5  -9  139.29    6.01
   0   5  -9  132.34    6.53
   0   5  -8  232.50   10.14
   0   5  -8  227.76   10.50
   0   5  -7   39.81    2.42
   0   5  -7   36.84    2.64
   0   5  -6  202.26    8.86
   0   5  -6  192.71    8.97
   0   5  -5 1205.01   49.82
   0  -5   4  434.32   18.55
   0  -5   3  172.72    7.97
   0   5  -2  712.37   30.09
   0  -5   2  725.43   30.19
   0   5  -1  186.18    8.37
   0  -5   1  180.55    8.48
   0   5   0  622.25   26.13
   0  -5   0  620.41   26.35
   0   5   1   18.07    1.72
   0   5   2   18.88    1.69
   0  -5  -2   17.50    2.07
   0   5   3   89.75    4.44
   0  -5  -3   89.04    4.98
   0  -5  -4 1330.12   54.48
   0   5   4 1299.55   54.31
   0  -5  -4 1327.83   55.01
   0   5   5   42.34    2.42
   0  -5  -5   38.38    2.42
   0  -5  -5   39.28    3.13
   0  -5  -5   37.28    1.93
   0  -5  -6  264.30   11.66
   0  -5  -6  270.47   12.58
   0  -5  -6  272.84   11.36
   0  -5  -7   53.05    2.61
   0  -5  -7   48.74    3.73
   0  -5  -8    2.30    0.95
   0  -5  -8    2.04    1.06
   0  -5  -8   -0.04    0.82
   0  -5  -8    0.98    1.15
   0  -5  -8    0.76    0.80
   0  -5  -8    1.49    0.86
   0  -5  -8    0.79    0.98
   0  -5  -8    0.53    0.95
   0  -5  -8    0.99    0.77
   0  -5  -9    6.94    1.23
   0  -5  -9    7.80    1.11
   0  -5  -9    8.97    1.43
   0  -5  -9    8.98    1.07
   0  -5  -9    9.82    1.36
   0  -5  -9    5.80    1.10
   0  -5  -9    6.93    1.21
   0  -5  -9    6.72    1.16
   0  -5  -9    7.81    1.08
   0  -5 -10  203.73    8.67
   0  -5 -10  178.17    8.37
   0  -5 -10  195.10    8.54
   0  -5 -10  192.40    8.43
   0  -5 -10  191.64    8.59
   0  -5 -10  193.16    8.39
   0  -5 -10  206.77    8.48
   0  -5 -10  182.40    8.53
   0  -5 -10  191.03    8.34
   0  -5 -11  456.74   19.39
   0  -5 -11  463.90   19.52
   0  -5 -11  481.51   19.60
   0  -5 -11  450.28   19.35
   0  -5 -11  472.33   21.08
   0  -5 -11  449.11   19.39
   0  -5 -11  478.62   19.60
   0  -5 -11  450.56   19.30
   0  -5 -11  479.37   19.65
   0  -5 -12    2.94    1.31
   0  -5 -12    3.73    1.01
   0  -5 -12    3.38    1.43
   0  -5 -12    0.96    0.98
   0  -5 -12    0.18    1.77
   0  -5 -12    2.19    1.10
   0  -5 -12    3.65    1.27
   0  -5 -12    0.84    1.28
   0  -5 -12    2.72    1.39
   0  -5 -13   53.82    3.14
   0  -5 -13   50.33    2.84
   0  -5 -13   57.32    2.85
   0  -5 -13   50.52    2.72
   0  -5 -13   51.70    2.76
   0  -5 -14    1.85    1.07
   0  -5 -14    1.23    1.39
   0  -5 -14    1.63    0.92
   0  -5 -15    4.43    1.11
   0  -5 -15    5.32    1.18
   0  -5 -15    6.94    1.09
   0  -5 -16   -0.21    0.82
   0  -5 -17    1.45    0.67
   0  -5 -17    0.11    0.89
   0  -5 -18    1.05    0.65
   0   6 -23    0.42    0.63
   0   6 -22    0.13    0.85
   0   6 -21    1.04    0.99
   0   6 -20    1.41    1.15
   0   6 -20    0.41    0.77
   0   6 -19    4.58    0.97
   0   6 -19    2.94    1.25
   0   6 -19    3.64    0.98
   0   6 -18  106.92    4.89
   0   6 -18  109.52    5.01
   0   6 -18  101.48    5.00
   0   6 -18  109.37    5.19
   0   6 -17    2.58    1.00
   0   6 -17    4.14    1.74
   0   6 -17    3.15    1.29
   0   6 -17    3.15    0.89
   0   6 -17    3.51    1.29
   0   6 -17    3.10    1.02
   0   6 -17    3.04    1.05
   0   6 -16   32.34    2.32
   0   6 -16   38.42    2.21
   0   6 -16   32.64    1.98
   0   6 -16   30.22    2.20
   0   6 -16   35.98    2.17
   0   6 -16   34.87    2.32
   0   6 -16   31.30    2.53
   0   6 -15   18.23    1.66
   0   6 -15   11.87    1.45
   0   6 -15   17.09    1.47
   0   6 -15   14.52    1.22
   0   6 -15   14.17    1.56
   0   6 -15   15.14    1.92
   0   6 -14   49.64    3.73
   0   6 -14   59.84    3.11
   0   6 -14   55.24    3.06
   0   6 -14   54.87    2.79
   0   6 -14   63.15    3.02
   0   6 -14   61.07    3.12
   0   6 -14   53.69    3.14
   0   6 -13   59.59    3.00
   0   6 -13   60.27    3.83
   0   6 -13   57.76    2.69
   0   6 -13   57.48    2.97
   0   6 -13   57.10    2.72
   0   6 -12    1.98    1.37
   0   6 -12   -1.35    1.51
   0   6 -12    1.25    0.66
   0   6 -12    0.81    1.35
   0   6 -12    1.84    0.70
   0   6 -11   18.51    1.20
   0  -6  11   18.38    1.99
   0   6 -11   18.45    1.70
   0   6 -11   15.97    2.06
   0   6 -10   20.06    1.27
   0  -6  10   20.08    2.10
   0   6 -10   21.07    1.81
   0   6 -10   21.27    2.35
   0   6  -9  352.78   14.89
   0   6  -9  382.18   15.56
   0   6  -9  354.85   15.93
   0   6  -8   32.65    2.30
   0   6  -8   31.87    2.58
   0   6  -7   65.35    3.48
   0   6  -7   55.54    3.55
   0   6  -6    9.59    1.48
   0  -6   5   42.66    3.04
   0   6  -5   54.09    3.09
   0  -6   4   24.82    2.25
   0   6  -3    0.61    1.35
   0  -6   3    1.30    1.53
   0  -6   2  266.13   12.38
   0   6  -2  282.29   12.25
   0  -6   1  134.31    6.62
   0   6  -1  126.62    6.31
   0  -6   0  373.91   16.64
   0   6   0  376.97   16.31
   0   6   1  168.91    7.91
   0   6   2    7.80    1.42
   0  -6  -2   10.43    2.05
   0   6   3   14.49    1.63
   0  -6  -3   16.08    2.29
   0  -6  -4    4.55    0.66
   0   6   4    5.56    1.30
   0  -6  -4    3.32    1.34
   0  -6  -4    4.20    1.94
   0   6   5  143.37    6.67
   0  -6  -5  147.00    6.73
   0  -6  -5  137.94    6.08
   0  -6  -5  134.12    7.49
   0  -6  -6  481.15   19.95
   0  -6  -6  473.58   21.39
   0  -6  -7   40.99    2.37
   0  -6  -7   44.49    2.29
   0  -6  -7   42.23    2.29
   0  -6  -7   41.98    2.28
   0  -6  -7   44.07    2.47
   0  -6  -7   42.90    2.53
   0  -6  -7   39.82    2.41
   0  -6  -8    1.98    1.02
   0  -6  -8    2.41    0.86
   0  -6  -8    2.97    0.93
   0  -6  -8    3.60    1.89
   0  -6  -8    2.88    0.95
   0  -6  -8    3.82    1.11
   0  -6  -8    2.52    1.19
   0  -6  -8    4.16    0.99
   0  -6  -8    2.51    1.09
   0  -6  -9    1.69    1.05
   0  -6  -9    0.82    0.89
   0  -6  -9    1.06    0.88
   0  -6  -9    1.00    0.97
   0  -6  -9    2.14    1.28
   0  -6  -9    2.81    1.22
   0  -6  -9    0.73    1.12
   0  -6  -9    1.23    1.16
   0  -6 -10   -0.09    0.99
   0  -6 -10    1.13    0.99
   0  -6 -10    0.38    0.92
   0  -6 -10    2.46    1.04
   0  -6 -10    0.35    1.17
   0  -6 -10    1.08    1.23
   0  -6 -10    0.49    1.32
   0  -6 -11    7.31    1.55
   0  -6 -11    9.24    1.21
   0  -6 -11    7.38    1.17
   0  -6 -11    8.36    1.22
   0  -6 -11    9.26    1.34
   0  -6 -11    8.62    1.49
   0  -6 -12   34.40    2.48
   0  -6 -12   33.69    2.17
   0  -6 -12   30.66    3.32
   0  -6 -12   37.61    2.18
   0  -6 -12   35.95    2.44
   0  -6 -12   36.86    2.16
   0  -6 -12   35.26    2.14
   0  -6 -13   11.46    1.32
   0  -6 -13   13.06    1.27
   0  -6 -13   13.17    1.70
   0  -6 -13   13.54    1.64
   0  -6 -14   -0.09    1.08
   0  -6 -14    0.81    1.19
   0  -6 -14    0.97    0.80
   0  -6 -15    6.41    1.07
   0  -6 -15    6.28    1.05
   0  -6 -16    1.52    0.79
   0  -6 -16    1.31    0.73
   0  -6 -17    0.11    0.55
   0  -6 -17   -0.02    0.50
   0  -6 -18    2.52    0.45
   0   7 -24    0.31    0.40
   0   7 -23    0.74    0.67
   0   7 -23   -0.27    0.65
   0   7 -22    2.00    0.91
   0   7 -22    3.32    0.88
   0   7 -21    0.25    1.01
   0   7 -21    0.36    0.69
   0   7 -21    0.21    1.01
   0   7 -20    0.82    1.15
   0   7 -20   -0.43    0.80
   0   7 -20    0.24    1.08
   0   7 -19    2.16    1.24
   0   7 -19    4.38    0.98
   0   7 -19    4.81    1.31
   0   7 -18  108.49    5.24
   0   7 -18  107.37    5.09
   0   7 -18  124.99    5.34
   0   7 -18  115.41    5.45
   0   7 -18  129.72    5.52
   0   7 -18  104.65    5.29
   0   7 -17    4.61    1.27
   0   7 -17    3.64    1.10
   0   7 -17    4.85    0.89
   0   7 -17    4.62    1.31
   0   7 -17    4.96    1.05
   0   7 -17    6.06    1.15
   0   7 -16    9.54    1.48
   0   7 -16   11.74    1.37
   0   7 -16   10.63    1.06
   0   7 -16    9.79    1.36
   0   7 -16   11.82    1.51
   0   7 -15   79.47    3.95
   0   7 -15   75.63    3.60
   0   7 -15   78.50    3.94
   0   7 -15   85.58    3.99
   0   7 -14    4.26    1.67
   0   7 -14    6.32    1.68
   0   7 -14    5.03    1.22
   0   7 -14    4.72    0.81
   0   7 -14    4.39    1.09
   0   7 -14    5.83    1.21
   0   7 -14    5.04    1.50
   0   7 -13   46.32    2.84
   0   7 -13   56.49    3.51
   0   7 -13   48.80    3.74
   0   7 -13   56.03    2.91
   0   7 -13   51.30    2.54
   0   7 -13   56.39    2.63
   0   7 -12    9.77    1.77
   0   7 -12   13.62    1.85
   0   7 -12   12.11    2.05
   0   7 -12   13.26    1.33
   0   7 -12   11.82    1.09
   0   7 -12   11.60    1.59
   0   7 -11   85.40    4.00
   0   7 -11   99.14    4.78
   0  -7  11   88.25    5.08
   0   7 -11   87.55    5.29
   0   7 -10  104.20    4.67
   0  -7  10  106.18    5.75
   0   7 -10  113.90    5.46
   0   7 -10   97.63    5.78
   0   7  -9   59.60    2.86
   0   7  -9   65.69    3.64
   0   7  -9   57.85    3.87
   0   7  -8  133.18    5.92
   0   7  -8  146.65    6.77
   0   7  -8  141.02    6.98
   0   7  -7   -0.17    1.21
   0   7  -7    1.64    1.44
   0   7  -6   11.06    1.70
   0  -7   5    4.77    1.66
   0  -7   4  113.26    6.00
   0  -7   3   25.64    2.56
   0   7  -3   23.42    2.25
   0   7  -2   12.78    1.80
   0  -7   2   11.00    2.00
   0  -7   1  108.80    6.16
   0   7  -1  119.18    5.94
   0   7   0   15.11    1.86
   0  -7   0   14.03    2.34
   0   7   1  121.71    6.17
   0   7   2    7.21    1.50
   0  -7  -2   10.39    2.21
   0  -7  -3   18.32    1.13
   0   7   3   16.71    1.89
   0  -7  -3   18.22    2.06
   0  -7  -3   15.10    2.48
   0  -7  -4   48.17    3.92
   0  -7  -4   46.50    2.36
   0  -7  -4   52.12    3.34
   0   7   4   53.25    3.21
   0  -7  -5  269.98   13.24
   0  -7  -5  261.81   11.59
   0  -7  -5  281.24   11.82
   0  -7  -5  291.12   11.80
   0  -7  -5  270.72   11.74
   0  -7  -5  281.77   12.38
   0  -7  -6   64.67    3.23
   0  -7  -6   63.94    3.16
   0  -7  -6   63.35    3.17
   0  -7  -6   68.91    3.40
   0  -7  -6   68.21    3.47
   0  -7  -6   65.99    3.37
   0  -7  -7   35.60    2.22
   0  -7  -7   38.90    2.12
   0  -7  -7   37.01    2.14
   0  -7  -7   33.40    2.10
   0  -7  -7   39.48    2.35
   0  -7  -7   39.69    2.45
   0  -7  -7   34.58    2.27
   0  -7  -8  297.35   11.83
   0  -7  -8  294.33   11.75
   0  -7  -8  271.06   11.68
   0  -7  -8  275.40   13.31
   0  -7  -8  261.68   11.67
   0  -7  -8  269.35   11.91
   0  -7  -8  273.50   11.88
   0  -7  -8  287.61   11.89
   0  -7  -8  250.92   11.54
   0  -7  -9    8.84    1.32
   0  -7  -9    7.50    1.12
   0  -7  -9    7.81    1.15
   0  -7  -9    5.75    2.16
   0  -7  -9    6.05    1.12
   0  -7  -9    8.85    1.61
   0  -7  -9    8.36    1.42
   0  -7  -9    6.07    1.22
   0  -7 -10   83.33    3.92
   0  -7 -10   73.13    3.80
   0  -7 -10   84.18    4.16
   0  -7 -10   80.65    3.91
   0  -7 -10   83.28    4.24
   0  -7 -10   80.38    3.98
   0  -7 -11   33.49    2.28
   0  -7 -11   32.62    1.95
   0  -7 -11   31.85    2.04
   0  -7 -11   27.09    1.92
   0  -7 -11   30.66    1.94
   0  -7 -12    2.02    1.28
   0  -7 -12    2.40    0.95
   0  -7 -12    2.39    0.94
   0  -7 -12    1.23    0.97
   0  -7 -13   15.60    1.32
   0  -7 -13   17.23    1.69
   0  -7 -14   30.46    2.10
   0  -7 -14   32.79    1.97
   0  -7 -15    1.31    0.96
   0  -7 -15    1.32    0.76
   0  -7 -15    1.06    0.81
   0  -7 -16   15.87    1.17
   0  -7 -16   15.34    1.04
   0  -7 -16   14.13    1.02
   0  -7 -17    3.59    0.44
   0  -7 -17    2.83    0.40
   0   8 -23    0.73    0.63
   0   8 -23    0.77    0.66
   0   8 -22    1.50    0.85
   0   8 -22    1.66    0.64
   0   8 -22    2.37    0.88
   0   8 -21    7.77    1.16
   0   8 -21    7.61    0.93
   0   8 -21    6.92    1.15
   0   8 -20    5.58    1.22
   0   8 -20    6.81    1.01
   0   8 -20    5.91    1.25
   0   8 -19    5.02    1.29
   0   8 -19    5.32    1.29
   0   8 -19    6.54    1.11
   0   8 -18  120.26    5.24
   0   8 -18  118.95    5.34
   0   8 -18  105.93    5.28
   0   8 -18   99.51    5.17
   0   8 -17    2.06    1.18
   0   8 -17    4.01    1.73
   0   8 -17    2.04    1.21
   0   8 -17    1.35    1.00
   0   8 -17    1.77    0.89
   0   8 -16   23.56    1.92
   0   8 -16   26.41    2.57
   0   8 -16   25.36    1.94
   0   8 -16   25.82    1.97
   0   8 -15   11.51    2.13
   0   8 -15   15.37    1.59
   0   8 -15   15.18    2.09
   0   8 -15   13.29    1.50
   0   8 -15   14.27    1.52
   0   8 -15   15.57    1.58
   0   8 -14    2.15    1.64
   0   8 -14    0.87    1.02
   0   8 -14    1.02    0.86
   0   8 -14    0.88    1.11
   0   8 -14    2.34    1.60
   0   8 -13    8.24    2.01
   0   8 -13    7.06    1.72
   0   8 -13   10.22    1.31
   0   8 -13    9.13    1.08
   0   8 -12   14.95    1.24
   0   8 -12   10.84    2.13
   0   8 -12   10.41    1.81
   0   8 -12   13.56    1.37
   0   8 -12   16.08    2.01
   0   8 -12   14.57    1.89
   0  -8  12   15.29    2.25
   0   8 -11   44.72    2.27
   0   8 -11   39.48    2.44
   0  -8  11   44.31    3.44
   0   8 -11   45.39    3.10
   0   8 -11   40.28    3.49
   0   8 -11   46.14    3.06
   0  -8  10   76.33    4.79
   0   8 -10   82.44    4.51
   0   8 -10   75.51    3.59
   0   8 -10   78.43    4.82
   0   8  -9  259.82   11.60
   0   8  -9  249.28   10.63
   0   8  -9  250.71   11.84
   0   8  -8   -0.91    1.31
   0   8  -8    1.27    1.59
   0   8  -7   19.64    1.38
   0   8  -7   22.60    2.22
   0   8  -6   25.33    1.55
   0   8  -6   26.18    2.43
   0   8  -5  331.11   13.84
   0   8  -4    5.22    1.54
   0   8  -4    4.10    0.88
   0  -8   4    5.01    1.85
   0   8  -3    3.53    1.49
   0   8  -3    3.73    0.80
   0  -8   3    3.80    1.87
   0   8  -2  130.67    6.70
   0  -8   2  125.80    7.00
   0   8  -1   64.62    4.08
   0  -8   1   66.02    4.55
   0   8   0  105.02    5.68
   0  -8   0  101.98    6.15
   0   8   1   62.95    3.86
   0  -8  -1   58.02    2.70
   0  -8  -2  172.25    8.33
   0   8   2  165.98    8.08
   0  -8  -2  182.46    8.95
   0  -8  -2  159.69    6.99
   0  -8  -3  126.78    6.46
   0   8   3  119.16    6.22
   0  -8  -3  127.12    7.14
   0  -8  -3  116.44    5.21
   0  -8  -4   15.14    2.04
   0   8   4   14.69    2.01
   0  -8  -4   13.74    1.37
   0  -8  -4   13.74    2.80
   0  -8  -4   15.13    1.23
   0  -8  -4   16.41    1.18
   0  -8  -4   17.19    1.40
   0  -8  -4   15.65    1.39
   0  -8  -5   23.33    1.72
   0  -8  -5   22.65    1.49
   0  -8  -5   23.39    1.56
   0  -8  -5   25.54    1.76
   0  -8  -5   23.03    1.75
   0  -8  -6  131.75    5.86
   0  -8  -6  128.53    5.88
   0  -8  -6  132.85    5.94
   0  -8  -6  131.96    6.08
   0  -8  -6  131.13    6.05
   0  -8  -7  281.14   11.70
   0  -8  -7  275.66   11.71
   0  -8  -7  256.27   11.65
   0  -8  -7  282.89   11.90
   0  -8  -7  275.18   11.86
   0  -8  -8    3.84    0.94
   0  -8  -8    5.07    1.06
   0  -8  -8    4.08    1.02
   0  -8  -8    3.26    2.02
   0  -8  -8    5.58    1.30
   0  -8  -8    7.34    1.28
   0  -8  -9   10.57    1.22
   0  -8  -9   10.26    1.21
   0  -8  -9    9.34    1.48
   0  -8  -9   12.77    1.41
   0  -8 -10   91.56    4.38
   0  -8 -10   89.28    4.34
   0  -8 -10   88.08    5.87
   0  -8 -10   97.53    4.50
   0  -8 -10   94.17    4.63
   0  -8 -11    2.69    0.99
   0  -8 -11    1.57    1.17
   0  -8 -11    1.90    0.94
   0  -8 -12   15.89    1.31
   0  -8 -12   16.48    1.63
   0  -8 -12   14.49    1.51
   0  -8 -13    7.74    0.92
   0  -8 -13    5.55    1.24
   0  -8 -13    6.54    1.07
   0  -8 -13    8.50    1.15
   0  -8 -14   15.17    1.37
   0  -8 -14   16.03    1.20
   0  -8 -15    1.18    0.74
   0  -8 -15    0.22    0.59
   0  -8 -16    4.34    0.47
   0  -8 -16    4.77    0.48
   0   9 -23    3.49    0.69
   0   9 -23    4.47    0.69
   0   9 -22   15.26    1.09
   0   9 -22   14.18    1.22
   0   9 -22   16.03    1.22
   0   9 -21    2.29    1.01
   0   9 -21    0.81    0.94
   0   9 -21    0.89    0.75
   0   9 -20    0.99    1.07
   0   9 -20    0.54    1.06
   0   9 -20    0.85    0.85
   0   9 -19    2.57    1.20
   0   9 -19    2.16    1.16
   0   9 -18    0.31    1.15
   0   9 -18   -0.21    1.17
   0   9 -18   -1.21    1.60
   0   9 -18   -0.37    0.96
   0   9 -17    0.59    1.13
   0   9 -17    1.25    1.19
   0   9 -17    2.81    1.70
   0   9 -17   -1.26    1.04
   0   9 -16    0.91    1.14
   0   9 -16    1.05    1.12
   0   9 -16    0.53    1.03
   0   9 -16    0.88    1.66
   0   9 -16    0.65    1.18
   0   9 -15   42.48    2.52
   0   9 -15   39.90    3.00
   0   9 -15   36.87    2.44
   0   9 -14    2.22    1.78
   0   9 -14   -0.28    1.60
   0   9 -14    1.30    0.90
   0   9 -14    0.86    1.11
   0   9 -13   25.02    3.04
   0   9 -13   27.39    2.59
   0   9 -13   28.54    2.64
   0   9 -13   32.48    1.89
   0   9 -13   31.42    2.13
   0   9 -12  332.71   15.78
   0   9 -12  296.67   14.76
   0   9 -12  349.10   14.45
   0  -9  12  344.78   15.70
   0   9 -12  337.09   15.17
   0   9 -12  345.88   14.19
   0   9 -11    2.69    1.07
   0  -9  11    2.43    1.85
   0   9 -11    2.09    1.55
   0   9 -11    0.15    1.81
   0   9 -11    1.57    0.90
   0   9 -10   19.24    1.44
   0   9 -10   18.80    1.58
   0   9 -10   17.96    2.20
   0  -9  10   15.51    2.49
   0   9 -10   21.14    2.56
   0   9 -10   17.53    1.88
   0   9  -9   24.05    2.75
   0   9  -9   30.87    2.72
   0   9  -8   33.54    3.05
   0   9  -8   30.95    2.79
   0   9  -8   34.58    1.96
   0   9  -7  111.64    6.18
   0   9  -7  113.87    5.09
   0   9  -6   25.79    1.64
   0   9  -5   38.14    2.08
   0   9  -4   61.17    3.96
   0   9  -4   53.99    2.72
   0   9  -3   76.37    4.51
   0  -9   3   73.97    4.80
   0   9  -3   63.89    3.15
   0   9  -2  187.46    8.54
   0  -9   2  171.79    8.81
   0   9  -2  158.65    7.02
   0   9  -1   35.64    2.92
   0   9  -1   25.77    1.55
   0  -9   1   31.21    3.29
   0   9   0    9.27    1.97
   0  -9   0    8.49    0.74
   0   9   1   12.38    2.07
   0  -9  -1   14.26    2.28
   0  -9  -1   10.58    0.87
   0  -9  -2   16.80    1.11
   0  -9  -2   12.29    2.77
   0  -9  -2   15.99    1.26
   0  -9  -2   15.08    1.30
   0  -9  -2   17.56    2.47
   0   9   2   16.68    2.28
   0  -9  -2   15.02    1.38
   0  -9  -3  200.24    9.43
   0   9   3  195.47    9.28
   0  -9  -3  178.72    8.19
   0  -9  -3  192.83    8.12
   0  -9  -3  185.07    8.03
   0  -9  -3  190.91    8.23
   0  -9  -3  183.47    8.20
   0  -9  -4   85.83    5.29
   0  -9  -4   86.98    4.34
   0  -9  -4   87.08    4.15
   0  -9  -4   94.91    4.25
   0  -9  -4   97.22    4.42
   0  -9  -4   91.95    4.38
   0  -9  -5    1.74    0.78
   0  -9  -5    3.69    1.14
   0  -9  -5    2.59    1.02
   0  -9  -5    3.72    1.18
   0  -9  -5    2.49    0.89
   0  -9  -6    8.40    1.03
   0  -9  -6    9.09    1.21
   0  -9  -6   10.23    1.39
   0  -9  -6    8.88    1.37
   0  -9  -6    8.95    1.14
   0  -9  -7    8.75    1.15
   0  -9  -7    9.09    1.36
   0  -9  -7    4.56    2.05
   0  -9  -7    6.11    1.08
   0  -9  -7    6.43    1.01
   0  -9  -8   17.64    2.70
   0  -9  -8   21.66    1.82
   0  -9  -8   19.99    1.56
   0  -9  -8   19.19    1.52
   0  -9  -9    1.45    1.17
   0  -9  -9    1.92    1.07
   0  -9  -9    1.25    0.90
   0  -9  -9    0.71    0.86
   0  -9 -10   21.61    1.80
   0  -9 -10   23.04    1.71
   0  -9 -10   22.05    1.59
   0  -9 -11    0.44    1.12
   0  -9 -11    1.68    1.06
   0  -9 -11    1.86    0.93
   0  -9 -11    0.25    0.84
   0  -9 -12    1.19    1.04
   0  -9 -12    2.14    0.95
   0  -9 -12   -0.64    0.83
   0  -9 -12    1.37    0.75
   0  -9 -13    1.19    0.89
   0  -9 -13    1.61    0.71
   0  -9 -13    0.97    0.80
   0  -9 -14    6.90    0.86
   0  -9 -14    6.37    0.75
   0  -9 -14    4.96    0.67
   0  10 -23    3.19    0.60
   0  10 -23    2.94    0.62
   0  10 -22    1.46    0.76
   0  10 -22    1.38    0.76
   0  10 -22    0.84    0.60
   0  10 -21    1.12    0.91
   0  10 -21    1.52    0.95
   0  10 -21    1.48    0.75
   0  10 -20    1.03    1.03
   0  10 -20    0.68    1.01
   0  10 -19    7.71    1.28
   0  10 -19    3.78    1.17
   0  10 -18    3.32    1.21
   0  10 -18    4.70    1.74
   0  10 -18    4.03    1.09
   0  10 -18    1.62    1.16
   0  10 -18    3.32    1.12
   0  10 -17    6.42    1.85
   0  10 -17    3.53    1.25
   0  10 -17    3.69    1.13
   0  10 -17    4.47    1.13
   0  10 -17    5.15    1.26
   0  10 -16    1.04    1.55
   0  10 -16    0.48    1.15
   0  10 -16    2.69    1.69
   0  10 -16    2.20    1.10
   0  10 -16    1.49    1.18
   0  10 -16    3.53    1.17
   0  10 -15   18.09    2.25
   0  10 -15   19.14    1.76
   0  10 -14  305.56   15.06
   0  10 -14  317.48   13.57
   0  10 -14  315.97   13.28
   0  10 -14  302.63   13.97
   0  10 -13   11.82    1.97
   0  10 -13   15.76    2.72
   0  10 -13   15.43    1.64
   0 -10  13   14.86    1.63
   0  10 -13   15.19    2.29
   0  10 -13   15.28    1.38
   0  10 -12  380.83   17.53
   0  10 -12  395.23   15.83
   0  10 -12  381.09   16.09
   0 -10  12  382.94   17.52
   0  10 -12  387.32   17.02
   0  10 -12  319.89   16.30
   0  10 -11   -0.16    1.93
   0  10 -11    0.27    1.65
   0 -10  11   -1.72    2.15
   0 -10  11    1.36    1.14
   0  10 -11    1.56    1.15
   0  10 -11    0.85    0.94
   0 -10  10   14.02    1.47
   0  10 -10   16.09    2.37
   0 -10  10   13.51    2.61
   0  10 -10   14.08    1.54
   0  10 -10   13.37    2.42
   0 -10   9   31.84    2.08
   0 -10   9   34.03    3.42
   0  10  -9   31.13    2.99
   0  10  -9   33.89    2.22
   0  10  -9   32.35    3.18
   0 -10   8   37.66    2.33
   0  10  -8   39.76    3.36
   0  10  -8   38.91    3.46
   0  10  -8   40.89    2.25
   0  10  -7   96.84    4.59
   0  10  -7  102.79    5.86
   0 -10   7  101.33    4.72
   0  10  -6    1.57    1.04
   0  10  -6    2.09    0.99
   0 -10   6    3.33    1.13
   0  10  -5   27.05    1.72
   0  10  -5   27.94    2.86
   0 -10   5   23.73    1.81
   0  10  -4  247.16   10.68
   0  10  -4  272.28   12.29
   0  10  -3   88.80    4.28
   0  10  -3  102.10    5.82
   0 -10   3  100.23    4.49
   0  10  -2   80.00    3.82
   0 -10   2   86.17    4.08
   0  10  -2   91.63    5.39
   0 -10   1   32.40    1.94
   0 -10   1   34.80    2.11
   0 -10   1   36.13    3.41
   0  10  -1   41.19    3.42
   0 -10   0    2.14    0.91
   0 -10   0    1.46    1.07
   0  10   0    2.39    1.87
   0 -10   0    2.77    1.96
   0 -10  -1    5.10    0.70
   0 -10  -1    4.47    1.12
   0 -10  -1    6.17    1.02
   0 -10  -1    4.90    1.03
   0 -10  -1    5.13    2.06
   0  10   1    9.41    2.17
   0 -10  -2    0.86    0.97
   0  10   2    0.43    1.76
   0 -10  -2    1.87    1.80
   0 -10  -2    0.41    0.59
   0 -10  -2    0.66    0.78
   0 -10  -2    0.58    1.03
   0 -10  -3   20.49    1.63
   0 -10  -3   19.02    1.43
   0 -10  -3   19.47    1.30
   0 -10  -3   20.36    2.60
   0 -10  -3   18.29    1.59
   0 -10  -4  246.66   10.80
   0 -10  -4  247.79   10.98
   0 -10  -4  268.92   11.04
   0 -10  -4  256.69   10.88
   0 -10  -5    0.26    0.71
   0 -10  -5    0.55    0.93
   0 -10  -5    0.87    1.06
   0 -10  -5    0.50    1.05
   0 -10  -5    1.08    0.88
   0 -10  -6   15.42    1.24
   0 -10  -6   15.74    1.41
   0 -10  -6   16.77    1.57
   0 -10  -6   13.80    2.52
   0 -10  -6   14.66    1.32
   0 -10  -6   13.98    1.51
   0 -10  -7    1.78    0.93
   0 -10  -7    1.28    1.15
   0 -10  -7    2.36    1.78
   0 -10  -7    1.05    1.07
   0 -10  -7    0.24    0.82
   0 -10  -8   -0.05    1.14
   0 -10  -8    1.62    0.91
   0 -10  -9   16.51    1.51
   0 -10  -9   15.15    1.56
   0 -10  -9   16.11    1.35
   0 -10 -10    5.34    0.96
   0 -10 -10    5.79    1.10
   0 -10 -10    8.03    1.25
   0 -10 -10    7.53    1.10
   0 -10 -10    5.71    0.95
   0 -10 -11    0.73    0.82
   0 -10 -11   -0.47    0.75
   0 -10 -11   -0.03    0.74
   0 -10 -11   -0.04    0.92
   0 -10 -12    7.44    0.82
   0 -10 -12    8.98    0.94
   0 -10 -12   10.58    1.05
   0 -10 -13    3.31    0.51
   0 -10 -13    3.24    0.62
   0 -10 -14    7.02    0.52
   0  11 -23    0.71    0.46
   0  11 -22    2.84    0.75
   0  11 -22    1.71    0.71
   0  11 -21    4.30    0.94
   0  11 -21    4.18    0.89
   0  11 -20    5.38    1.07
   0  11 -20    2.99    0.88
   0  11 -20    3.20    1.02
   0  11 -19    2.55    1.14
   0  11 -19    4.88    1.01
   0  11 -19    4.56    1.16
   0  11 -18    1.39    1.17
   0  11 -18    1.35    1.54
   0  11 -18    1.93    1.03
   0  11 -18    1.48    0.97
   0  11 -18   -0.24    1.08
   0  11 -17    0.94    1.16
   0  11 -17    4.21    1.63
   0  11 -17    2.08    1.16
   0  11 -17    1.72    1.05
   0  11 -17    1.11    1.02
   0  11 -16   14.58    2.08
   0  11 -16    9.98    1.48
   0  11 -16   12.11    1.41
   0  11 -16   12.88    2.30
   0  11 -16   15.49    1.54
   0  11 -16   14.50    1.55
   0  11 -15   17.01    2.70
   0  11 -15   21.35    1.66
   0  11 -15   19.13    1.80
   0  11 -15   17.08    2.12
   0 -11  14   13.10    1.61
   0  11 -14   15.70    1.68
   0  11 -14   13.57    2.58
   0  11 -14   14.13    1.99
   0  11 -13    7.28    1.72
   0  11 -13    6.92    2.40
   0  11 -13    8.66    1.47
   0 -11  13    9.47    1.57
   0 -11  13    6.93    2.41
   0  11 -13    9.34    2.09
   0  11 -13    8.18    1.23
   0  11 -12   42.74    2.37
   0  11 -12   33.48    2.81
   0  11 -12   39.40    3.76
   0  11 -12   41.36    2.56
   0 -11  12   38.75    2.60
   0 -11  12   38.17    3.91
   0  11 -12   39.45    3.51
   0 -11  12   39.23    2.43
   0  11 -11   44.44    3.89
   0 -11  11   41.04    2.51
   0  11 -11   44.62    2.64
   0  11 -11   41.83    3.60
   0 -11  11   44.25    4.07
   0  11 -11   34.80    2.79
   0 -11  10    2.86    1.26
   0  11 -10    3.52    1.93
   0 -11  10    2.67    2.27
   0  11 -10    3.14    1.30
   0  11 -10    0.51    1.93
   0  11  -9   18.10    2.74
   0  11  -9   13.55    2.38
   0 -11   9   13.16    2.73
   0 -11   9   15.12    1.63
   0  11  -9   15.42    1.62
   0  11  -9   14.47    1.45
   0 -11   8  118.17    5.60
   0 -11   8  123.29    7.31
   0  11  -8  125.87    6.93
   0  11  -8  124.45    6.97
   0  11  -8  117.97    5.49
   0 -11   7   15.37    1.64
   0  11  -7   15.57    1.44
   0 -11   7   17.97    3.05
   0  11  -6    0.74    1.16
   0 -11   6    0.57    2.03
   0  11  -6    0.68    0.99
   0 -11   6    2.26    1.25
   0  11  -5  104.90    4.79
   0  11  -5  110.60    6.42
   0 -11   5   90.69    6.39
   0  11  -4   38.43    2.18
   0  11  -4   40.19    3.61
   0  11  -3    6.15    2.20
   0 -11   3    4.49    2.22
   0 -11   3    5.45    1.28
   0  11  -3    6.07    0.99
   0 -11   2    4.15    1.25
   0 -11   2    3.33    2.09
   0  11  -2    4.45    2.10
   0 -11   2    3.79    0.92
   0 -11   1   36.88    2.28
   0 -11   1   34.25    3.57
   0  11  -1   38.41    3.52
   0 -11   1   31.88    2.00
   0 -11   0   96.99    6.06
   0  11   0  104.00    6.03
   0 -11   0   89.52    4.41
   0 -11   0  100.40    4.57
   0 -11   0   91.37    4.52
   0  11   1   -0.49    1.97
   0 -11  -1   -1.21    1.91
   0 -11  -1    1.14    1.03
   0 -11  -1    0.42    0.82
   0 -11  -1   -0.13    1.06
   0 -11  -1    0.58    0.98
   0 -11  -2   55.30    2.76
   0 -11  -2   48.67    4.08
   0  11   2   54.62    4.21
   0 -11  -2   51.04    2.56
   0 -11  -2   57.80    2.90
   0 -11  -2   49.62    2.81
   0 -11  -3   11.43    1.14
   0 -11  -3    9.90    0.94
   0 -11  -3   11.56    1.35
   0 -11  -3    9.66    1.26
   0 -11  -4    1.45    0.83
   0 -11  -4    0.81    1.00
   0 -11  -4    0.24    0.63
   0 -11  -4    0.34    1.00
   0 -11  -5    5.12    1.09
   0 -11  -5    6.35    0.97
   0 -11  -5    4.57    1.18
   0 -11  -5    4.80    0.81
   0 -11  -5    7.39    1.21
   0 -11  -6    1.93    1.11
   0 -11  -6    1.60    1.07
   0 -11  -6    1.23    0.92
   0 -11  -7   16.98    1.52
   0 -11  -7   13.48    1.30
   0 -11  -7   15.71    1.46
   0 -11  -8   77.86    3.62
   0 -11  -8   70.16    3.67
   0 -11  -8   75.17    3.60
   0 -11  -9   -0.34    0.79
   0 -11  -9    0.74    0.94
   0 -11  -9    0.85    0.83
   0 -11  -9    0.09    0.70
   0 -11 -10    4.93    0.79
   0 -11 -10    5.61    0.88
   0 -11 -10    5.75    0.75
   0 -11 -10    6.21    0.96
   0 -11 -11    2.45    0.54
   0 -11 -11    2.20    0.67
   0 -11 -12    4.49    0.58
   0  12 -22    4.74    0.70
   0  12 -21    0.66    0.63
   0  12 -21    1.00    0.80
   0  12 -20   27.79    1.79
   0  12 -20   30.50    1.74
   0  12 -20   28.81    1.84
   0  12 -19    0.42    1.01
   0  12 -19    0.31    0.84
   0  12 -19    1.12    0.97
   0  12 -18    6.37    1.22
   0  12 -18    8.10    1.60
   0  12 -18    6.58    1.07
   0  12 -18    4.49    1.10
   0  12 -18    4.63    1.15
   0  12 -17    3.46    1.23
   0  12 -17    4.21    1.53
   0  12 -17    4.37    1.06
   0  12 -17    2.68    1.15
   0  12 -17    4.26    1.16
   0  12 -16    6.27    1.32
   0  12 -16    7.19    1.69
   0  12 -16    6.31    1.24
   0  12 -16    4.90    1.26
   0  12 -16    5.36    1.09
   0  12 -15   23.67    3.09
   0 -12  15   22.96    1.94
   0  12 -15   26.00    1.78
   0  12 -15   22.89    1.98
   0  12 -15   23.31    2.29
   0 -12  14  175.63    8.11
   0  12 -14  191.68    8.19
   0  12 -14  168.14    9.74
   0  12 -14  170.13    8.41
   0  12 -13  372.10   17.46
   0  12 -13  425.60   19.20
   0  12 -13  439.75   17.34
   0 -12  13  407.91   17.26
   0 -12  13  385.97   18.84
   0  12 -13  402.16   18.40
   0 -12  13  393.49   17.06
   0  12 -12  114.20    6.17
   0  12 -12  120.50    7.38
   0  12 -12  140.61    6.11
   0 -12  12  130.90    6.09
   0  12 -12  122.33    7.12
   0 -12  12  113.42    7.47
   0 -12  12  124.92    5.85
   0  12 -11   -0.78    1.34
   0  12 -11   -1.45    2.09
   0  12 -11   -0.17    1.90
   0 -12  11    0.21    2.18
   0 -12  11    1.61    1.26
   0 -12  11    0.63    1.38
   0  12 -11    1.09    1.33
   0  12 -10    8.01    2.37
   0 -12  10    5.18    2.50
   0  12 -10    3.23    2.08
   0 -12  10    6.04    1.42
   0  12 -10    6.05    1.24
   0  12 -10    9.09    1.54
   0 -12   9   42.65    2.61
   0 -12   9   38.84    4.04
   0  12  -9   39.01    3.75
   0  12  -9   42.61    2.49
   0  12  -9   43.86    3.89
   0 -12   8   48.24    2.86
   0  12  -8   45.02    3.91
   0 -12   8   47.86    4.51
   0  12  -8   46.15    2.67
   0  12  -8   53.12    4.16
   0  12  -7    0.50    1.97
   0  12  -7    0.19    1.21
   0 -12   7    1.80    1.26
   0  12  -7    1.21    1.11
   0 -12   7    0.21    2.24
   0  12  -6   10.76    1.55
   0 -12   6   11.64    1.61
   0  12  -6   11.72    1.36
   0  12  -6   10.73    2.55
   0 -12   6   10.49    2.76
   0  12  -5  106.70    5.15
   0  12  -5  107.83    6.56
   0  12  -5   98.93    4.77
   0 -12   4    8.61    1.39
   0 -12   4    4.74    2.40
   0  12  -4    6.98    2.30
   0 -12   3   72.42    3.75
   0 -12   3   70.27    5.37
   0  12  -3   72.45    5.22
   0 -12   2    1.83    1.21
   0 -12   2    0.54    1.23
   0 -12   2   -0.40    2.17
   0  12  -2    0.56    2.08
   0 -12   2    0.77    0.89
   0 -12   1  114.56    5.43
   0 -12   1  106.92    5.23
   0 -12   1  121.88    5.43
   0 -12   1  117.17    7.04
   0  12  -1  128.90    7.13
   0 -12   0    0.15    1.00
   0 -12   0   -0.31    0.84
   0 -12   0    1.01    1.11
   0 -12   0    0.43    0.96
   0 -12   0    0.19    1.86
   0  12   0    0.36    2.04
   0 -12  -1   -0.08    0.81
   0 -12  -1    0.92    1.02
   0 -12  -1    0.50    0.98
   0  12   1    0.35    1.93
   0 -12  -1   -0.54    1.81
   0 -12  -2   51.30    2.71
   0 -12  -2   53.75    2.79
   0 -12  -2   53.40    2.86
   0 -12  -3   67.04    3.29
   0 -12  -3   63.89    3.08
   0 -12  -3   57.79    3.05
   0 -12  -4   33.58    1.95
   0 -12  -4   36.27    2.17
   0 -12  -4   30.87    1.99
   0 -12  -5    3.76    0.92
   0 -12  -5    5.35    1.03
   0 -12  -5    4.66    1.11
   0 -12  -6    1.08    0.85
   0 -12  -6    1.80    0.93
   0 -12  -6    0.56    1.00
   0 -12  -6    0.16    0.86
   0 -12  -7   -0.51    0.78
   0 -12  -7    1.68    0.87
   0 -12  -7    0.72    0.86
   0 -12  -7    0.62    0.93
   0 -12  -8    7.33    0.94
   0 -12  -8    7.15    0.87
   0 -12  -9   44.41    2.13
   0 -12  -9   39.84    2.07
   0 -12 -10    1.40    0.53
   0  13 -22   11.60    0.79
   0  13 -21   21.20    1.32
   0  13 -21   21.37    1.25
   0  13 -20    0.57    0.66
   0  13 -20    0.95    0.85
   0  13 -19    0.72    0.86
   0  13 -19    0.51    0.74
   0  13 -19    0.19    0.97
   0  13 -18    6.56    1.11
   0  13 -18    5.17    1.15
   0  13 -18    5.10    1.06
   0  13 -18    4.73    0.93
   0  13 -17   11.84    1.24
   0  13 -17   13.56    1.71
   0  13 -17   14.41    1.51
   0  13 -17   11.67    1.42
   0  13 -17   13.56    1.37
   0 -13  16   28.08    1.99
   0  13 -16   27.33    1.82
   0  13 -16   28.26    2.04
   0  13 -16   29.74    2.38
   0  13 -16   26.08    2.03
   0  13 -16   29.11    1.98
   0  13 -15    2.71    1.41
   0 -13  15    4.14    1.26
   0  13 -15    2.80    1.26
   0  13 -15    3.54    0.95
   0  13 -14    7.99    1.56
   0  13 -14    7.32    2.19
   0 -13  14    7.45    1.30
   0  13 -14   10.17    1.15
   0  13 -14   10.75    1.54
   0 -13  14   11.67    1.56
   0  13 -13    2.22    1.32
   0  13 -13    1.32    1.98
   0  13 -13    3.92    1.27
   0 -13  13    2.97    1.21
   0  13 -13    2.95    2.03
   0 -13  13    2.45    2.10
   0 -13  13    3.07    1.37
   0  13 -12   25.35    2.20
   0  13 -12   24.60    3.10
   0  13 -12   27.78    3.50
   0 -13  12   31.75    2.35
   0  13 -12   32.09    2.26
   0 -13  12   24.09    3.40
   0  13 -12   26.43    3.14
   0 -13  12   29.46    2.07
   0  13 -11   22.75    2.99
   0 -13  11   28.00    2.21
   0  13 -11   27.92    2.12
   0 -13  11   23.73    1.91
   0 -13  11   22.28    3.31
   0  13 -11   20.43    2.90
   0  13 -10    7.34    2.17
   0 -13  10    6.56    1.60
   0  13 -10    8.58    2.31
   0 -13  10    5.45    2.41
   0  13 -10    6.70    1.22
   0 -13  10    5.58    1.32
   0  13  -9   57.20    4.54
   0 -13   9   59.70    3.48
   0 -13   9   55.71    4.90
   0  13  -9   56.59    4.60
   0 -13   9   61.92    3.31
   0  13  -9   59.25    3.15
   0  13  -8   13.69    2.54
   0 -13   8   14.55    1.68
   0  13  -8   13.23    2.66
   0 -13   8   14.03    2.96
   0 -13   7  193.98   11.03
   0  13  -7  197.91   10.47
   0 -13   7  202.66    9.17
   0  13  -7  220.26    9.39
   0  13  -6   57.21    3.36
   0  13  -6   53.94    4.66
   0 -13   5   43.84    2.87
   0  13  -5   48.68    2.97
   0  13  -5   43.15    4.11
   0 -13   4    5.39    1.37
   0 -13   4    4.74    1.38
   0  13  -4    4.34    1.44
   0 -13   4    2.38    2.23
   0  13  -4    5.01    2.29
   0 -13   3    4.44    1.29
   0 -13   3    4.74    1.29
   0  13  -3    6.98    2.41
   0 -13   3    4.85    2.33
   0 -13   2   16.24    1.58
   0 -13   2   12.25    2.69
   0 -13   2   16.03    1.32
   0 -13   2   17.68    1.66
   0 -13   1   27.23    1.99
   0 -13   1   30.67    1.80
   0 -13   1   22.71    3.17
   0  13  -1   28.11    3.39
   0 -13   1   30.31    1.85
   0 -13   1   28.10    1.97
   0 -13   0    0.23    1.02
   0 -13   0   -0.18    0.74
   0 -13   0    0.45    0.95
   0 -13   0    0.08    0.87
   0  13   0    0.72    1.96
   0 -13   0   -1.49    2.01
   0 -13  -1   79.84    3.81
   0 -13  -1   75.91    3.77
   0 -13  -2   39.62    2.28
   0 -13  -2   35.65    2.21
   0 -13  -3    0.60    0.92
   0 -13  -4    3.14    0.77
   0 -13  -4    4.13    1.01
   0 -13  -5    6.71    0.85
   0 -13  -5    9.92    1.13
   0 -13  -6    1.41    0.66
   0 -13  -6    1.19    0.81
   0 -13  -7    3.11    0.61
   0 -13  -7    0.94    0.72
   0 -13  -8    5.56    0.61
   0 -13  -8    7.14    0.76
   0  14 -21    1.56    0.57
   0  14 -20   15.37    1.15
   0  14 -20   14.81    1.01
   0  14 -19    6.75    0.82
   0  14 -19    6.43    0.99
   0  14 -18   13.93    1.32
   0  14 -18   13.28    1.10
   0  14 -17    0.48    0.99
   0  14 -17    0.65    0.77
   0  14 -17    0.80    1.03
   0  14 -16    0.55    1.10
   0  14 -16    1.88    1.20
   0  14 -16    0.83    0.81
   0  14 -16    0.92    0.93
   0  14 -16   -1.12    1.09
   0 -14  16    0.74    1.06
   0  14 -15   19.67    1.50
   0  14 -15   23.01    1.94
   0  14 -15   23.04    1.88
   0 -14  15   25.62    1.89
   0 -14  14   18.86    1.64
   0  14 -14   21.47    1.83
   0 -14  14   20.54    1.85
   0  14 -14   18.56    1.41
   0  14 -14   20.08    1.81
   0 -14  13    3.63    1.21
   0  14 -13    3.80    1.31
   0 -14  13    5.78    1.43
   0  14 -13    3.15    0.88
   0  14 -12    8.29    2.42
   0 -14  12   13.83    1.73
   0  14 -12   10.03    1.05
   0 -14  12    7.28    1.38
   0  14 -12    9.27    1.53
   0  14 -11   43.50    3.91
   0  14 -11   44.78    4.13
   0 -14  11   42.67    4.31
   0 -14  11   56.77    3.16
   0 -14  11   52.18    2.89
   0 -14  10    1.53    2.15
   0  14 -10   -0.57    1.94
   0 -14  10    0.32    1.39
   0 -14  10    0.96    1.22
   0  14  -9    2.33    2.02
   0 -14   9    2.90    2.30
   0 -14   9    4.55    1.50
   0 -14   9    5.37    1.31
   0 -14   8   58.14    5.14
   0 -14   8   63.35    3.56
   0 -14   7   10.15    2.62
   0  14  -7    8.67    2.45
   0  14  -7   11.45    1.64
   0 -14   7    9.17    1.43
   0 -14   6   19.62    1.87
   0  14  -6   19.98    1.90
   0  14  -5   -0.20    2.04
   0 -14   5    0.88    2.08
   0 -14   5    1.26    1.25
   0  14  -5    2.21    1.30
   0 -14   5   -0.96    1.24
   0 -14   4   15.60    2.88
   0  14  -4   23.65    3.16
   0 -14   4   19.39    1.80
   0  14  -4   21.74    1.97
   0 -14   4   20.61    1.77
   0  14  -3   -1.58    2.15
   0 -14   3    1.24    2.12
   0 -14   3    0.87    1.12
   0  14  -3    1.38    1.27
   0 -14   3    0.90    1.10
   0 -14   2   20.28    1.67
   0  14  -2   22.32    3.07
   0  14  -2   24.55    1.97
   0 -14   2   21.24    1.71
   0 -14   2   17.80    1.38
   0 -14   1    6.11    0.95
   0 -14   1    5.87    1.19
   0 -14   0   78.40    3.72
   0 -14   0   77.21    3.77
   0 -14  -1   78.32    3.94
   0 -14  -1   91.40    4.09
   0 -14  -2   42.56    2.38
   0 -14  -2   47.08    2.50
   0 -14  -3   30.33    1.81
   0  14   4   -0.08    0.86
   0  14   5   11.06    1.02
   0 -14  -6   20.48    1.27
   0 -14  -7    4.23    0.61
   0  15 -20    2.04    0.58
   0  15 -19    3.03    0.75
   0  15 -18    1.73    0.61
   0  15 -18    1.71    0.81
   0  15 -17    2.45    0.68
   0  15 -17    3.73    0.96
   0 -15  17    3.29    0.83
   0  15 -17    3.96    0.97
   0  15 -16   12.39    1.05
   0 -15  16   13.71    1.34
   0  15 -16   15.58    1.41
   0  15 -16   15.42    1.40
   0  15 -15    0.50    0.65
   0  15 -15    1.27    1.09
   0 -15  15    0.14    1.13
   0 -15  14   20.28    1.75
   0  15 -14   15.99    1.23
   0  15 -14   21.57    1.78
   0 -15  14   19.44    1.53
   0 -15  13    1.43    1.28
   0  15 -13    2.79    1.23
   0 -15  13    0.65    1.04
   0 -15  12    1.50    1.37
   0  15 -12    2.54    1.26
   0 -15  12    1.26    1.13
   0 -15  11    8.75    1.59
   0 -15  11    6.06    1.27
   0 -15  10   20.64    2.01
   0 -15  10   19.00    1.67
   0  15  -9    6.51    1.47
   0 -15   9    3.77    1.25
   0  15  -8    6.71    1.44
   0 -15   8    7.31    1.34
   0 -15   7   48.24    2.94
   0  15  -7   49.68    2.98
   0 -15   7   46.81    2.79
   0  15  -6   11.98    1.66
   0 -15   6   11.12    1.61
   0 -15   5    2.14    1.24
   0  15  -5    2.07    1.34
   0 -15   5    2.39    1.16
   0 -15   4   10.36    1.40
   0  15  -4   12.34    1.61
   0 -15   4   11.49    1.40
   0 -15   3    0.84    1.03
   0 -15   3   -0.13    1.00
   0  15  -3    0.12    1.16
   0 -15   2    1.49    1.00
   0  15  -2    2.87    1.27
   0 -15   1    7.00    1.08
   0  15  -1    7.20    1.32
   0  15   0   32.67    2.17
   0 -15   0   32.88    1.96
   0  15   1    1.53    0.99
   0 -15  -1    3.32    0.90
   0  15   2   44.22    2.58
   0 -15  -2   53.37    2.54
   0  15   3    4.62    0.85
   0  15   4    0.56    0.58
   0 -15  -5    0.12    0.55
   0 -15  -6    1.73    0.41
   0  16 -19    1.47    0.52
   0  16 -18    0.86    0.66
   0  16 -17   14.16    1.15
   0  16 -16    4.76    0.95
   0  16 -16    6.28    0.98
   0 -16  16    4.08    0.91
   0  16 -15    4.93    1.08
   0 -16  15    5.38    1.08
   0  16 -14   10.38    1.32
   0 -16  14   10.05    1.31
   0 -16  13    1.13    1.15
   0  16 -13    1.03    1.10
   0 -16  13    1.11    0.99
   0 -16  12    2.04    1.22
   0 -16  12    2.50    1.04
   0 -16  11   19.86    1.80
   0 -16  11   18.05    1.57
   0 -16  10    1.22    1.32
   0 -16  10    1.25    1.10
   0  16  -9   21.60    1.93
   0 -16   9   23.14    1.75
   0 -16   8    8.06    1.49
   0  16  -8    8.13    1.42
   0 -16   8    5.70    1.26
   0  16  -7    1.00    1.22
   0 -16   7    0.20    1.18
   0 -16   6    2.96    1.17
   0  16  -6    4.08    1.31
   0 -16   6    3.54    1.11
   0 -16   5    3.83    1.12
   0  16  -5    4.15    1.26
   0 -16   5    5.12    1.15
   0 -16   4   20.96    1.63
   0 -16   4   22.52    1.65
   0  16  -4   26.54    1.91
   0 -16   3    0.25    0.91
   0  16  -3    0.44    1.09
   0  16  -2    4.44    1.11
   0 -16   2    4.03    0.88
   0  16  -1    2.83    0.99
   0 -16   1    1.61    0.80
   0  16   0   27.74    1.80
   0 -16   0   31.63    1.72
   0  16   1    4.50    0.83
   0 -16  -1    4.10    0.75
   0  16   2    0.07    0.56
   0 -16  -2    0.44    0.60
   0  17 -17    4.73    0.67
   0  17 -16    2.94    0.68
   0  17 -16    2.77    0.70
   0  17 -15    1.81    0.81
   0  17 -15    1.87    0.78
   0 -17  15    1.40    0.78
   0 -17  14    1.57    0.85
   0  17 -14    2.56    0.88
   0 -17  13    5.02    1.04
   0  17 -13    7.20    1.06
   0 -17  12   -0.24    1.02
   0 -17  11    4.40    1.12
   0 -17  10   51.62    2.72
   0  17 -10   54.55    2.90
   0 -17   9   28.61    1.84
   0  17  -9   29.33    1.96
   0 -17   8   11.40    1.31
   0 -17   8   11.08    1.24
   0  17  -8   12.03    1.33
   0 -17   7    4.50    1.05
   0  17  -7    3.77    1.12
   0 -17   6    3.82    0.97
   0  17  -6    2.85    1.05
   0 -17   6    2.14    0.92
   0  17  -5    3.36    1.01
   0 -17   4    2.42    0.72
   0  17  -4    3.77    0.94
   0 -17   3    1.89    0.67
   0  17  -3    3.41    0.88
   0 -17   2    6.94    0.79
   0  17  -2    7.03    0.92
   0 -17   1    1.54    0.59
   0  17  -1    1.74    0.66
   0 -17   0    0.77    0.56
   0  17   0    1.04    0.51
   0 -17   0    1.09    0.52
   0 -17  -1    0.59    0.43
   0  18 -15   24.93    1.21
   0  18 -15   19.04    1.22
   0 -18  14   15.48    1.08
   0  18 -14   18.70    1.09
   0  18 -14   15.91    1.09
   0  18 -13    0.16    0.69
   0 -18  13    0.69    0.69
   0 -18  12    6.67    0.93
   0 -18  11    0.24    0.78
   0  18 -10    9.65    1.03
   0  18  -9   -0.03    0.75
   0 -18   9    0.91    0.76
   0  18  -8    3.37    0.84
   0 -18   8    2.84    0.77
   0 -18   7    0.86    0.52
   0  18  -7    1.43    0.74
   0 -18   6    3.01    0.58
   0  18  -6    3.42    0.80
   0 -18   5    1.45    0.51
   0  18  -5    1.64    0.70
   0 -18   4    1.65    0.49
   0  18  -4    1.44    0.59
   0 -18   3    2.44    0.47
   0  18  -3    2.44    0.53
   0 -18   2    1.21    0.37
   0  19 -11    0.07    0.42
   0  19 -10    0.56    0.45
   0  19  -9    0.48    0.44
   0  19  -8    0.22    0.41
   1 -19   5   -0.10    0.31
  -1  19  -5    0.42    0.39
   1 -19   6    1.42    0.38
  -1  19  -6    1.69    0.52
   1 -19   7    1.65    0.39
  -1  19  -7    2.29    0.55
   1 -19   8    1.01    0.39
   1 -19   9    0.34    0.54
   1 -19  10    1.73    0.56
  -1  19 -10    1.55    0.53
  -1  19 -11    0.76    0.50
   1 -19  12    5.88    0.59
  -1  19 -12    4.59    0.54
   1 -19  13    3.84    0.50
  -1  19 -13    5.02    0.52
   1 -18   1    0.92    0.41
  -1  18  -1    0.86    0.47
   1 -18   2   27.26    1.42
  -1  18  -2   29.43    1.54
   1 -18   3    0.23    0.50
  -1  18  -3    1.66    0.72
   1 -18   4    2.29    0.62
  -1  18  -4    1.70    0.76
  -1  18  -5    3.40    0.85
   1 -18   6   11.63    1.05
  -1  18  -6   13.49    1.20
  -1  18  -7    4.51    0.92
   1 -18   7    2.82    0.83
   1 -18   8    4.87    0.91
   1 -18   9    4.23    0.89
   1 -18   9    4.22    0.93
   1 -18  10    0.74    0.78
  -1  18 -10    1.64    0.82
   1 -18  11    3.61    0.81
   1 -18  11    2.41    0.92
  -1  18 -11    3.07    0.83
   1 -18  12    9.16    1.03
  -1  18 -12    9.83    0.99
   1 -18  13    4.18    0.85
  -1  18 -13    3.87    0.76
  -1  18 -14   46.72    2.08
   1 -18  14   35.32    2.01
  -1  18 -15    0.79    0.60
   1 -18  15    0.11    0.52
  -1  18 -16    0.23    0.47
   1 -17  -2   -0.17    0.38
  -1  17   1   10.51    0.90
  -1  17   0    4.25    0.84
   1 -17   1    7.97    0.85
  -1  17  -1    8.30    1.03
   1 -17   2   39.79    2.11
  -1  17  -2   43.98    2.33
  -1  17  -3    1.14    0.95
   1 -17   4    4.27    0.95
  -1  17  -4    3.49    1.07
   1 -17   5   31.97    1.92
   1 -17   5   28.08    1.88
   1 -17   6   -0.49    0.95
  -1  17  -6    1.85    1.09
   1 -17   6    0.28    0.96
   1 -17   7   -0.04    1.02
   1 -17   8   81.98    3.99
   1 -17   8   85.21    4.11
   1 -17   9    0.47    1.00
   1 -17  10    1.38    0.94
  -1  17 -10    0.73    1.01
   1 -17  10    2.32    1.14
   1 -17  11    0.18    0.94
  -1  17 -11    0.75    0.97
   1 -17  11   -0.27    1.09
   1 -17  12    9.94    1.16
  -1  17 -12   12.71    1.27
   1 -17  12   12.22    1.40
   1 -17  13   -0.58    0.84
   1 -17  13    0.43    0.99
  -1  17 -13    0.81    0.84
   1 -17  14    0.74    0.91
  -1  17 -14   -1.17    0.83
   1 -17  15   -0.90    0.81
  -1  17 -15    1.70    0.82
   1 -17  16    1.60    0.65
  -1  17 -16    1.87    0.76
  -1  17 -17    9.74    0.91
  -1  17 -18    2.50    0.55
   1 -16  -4    2.63    0.51
  -1  16   4    1.86    0.49
   1 -16  -3   11.61    0.86
  -1  16   3    8.88    0.94
   1 -16  -2    5.42    0.76
  -1  16   2    4.08    0.92
  -1  16   1    6.86    1.10
  -1  16   0   23.55    1.75
  -1  16  -1   64.67    3.40
   1 -16   2    1.14    0.91
  -1  16  -2    0.95    1.16
   1 -16   3    1.27    0.97
  -1  16  -3    1.38    1.21
   1 -16   4    0.04    1.06
  -1  16  -4    2.05    1.28
   1 -16   4    2.53    1.10
   1 -16   5   20.38    1.68
  -1  16  -5   20.38    1.86
   1 -16   5   18.81    1.69
  -1  16  -6    6.07    1.40
   1 -16   6    5.07    1.32
   1 -16   7    0.60    1.25
   1 -16   8   19.86    1.73
   1 -16   9    4.78    1.22
  -1  16  -9    5.09    1.35
   1 -16  10    0.37    1.11
  -1  16 -10    2.98    1.24
   1 -16  10    1.72    1.37
   1 -16  11   11.22    1.39
  -1  16 -11   12.20    1.48
   1 -16  11   11.00    1.57
   1 -16  12    2.70    1.09
  -1  16 -12    4.86    1.19
   1 -16  12    3.46    1.27
   1 -16  13   13.75    1.36
  -1  16 -13   17.87    1.50
   1 -16  13   13.98    1.55
   1 -16  14   17.88    1.38
   1 -16  14   17.00    1.56
  -1  16 -14   18.71    1.51
   1 -16  15    1.22    0.95
  -1  16 -15    1.17    0.89
   1 -16  16    5.89    0.98
  -1  16 -16    8.33    1.10
  -1  16 -17    0.53    0.82
  -1  16 -18    1.89    0.77
  -1  16 -19    3.55    0.66
   1 -15  -5    0.65    0.57
  -1  15   5   -0.03    0.66
   1 -15  -4    2.63    0.71
  -1  15   4    1.15    0.82
   1 -15  -3    3.13    0.80
   1 -15  -3    1.53    0.74
   1 -15  -2    0.59    0.75
   1 -15  -1    5.97    0.94
   1 -15   0   32.59    1.87
   1 -15   1   25.83    1.61
   1 -15   1   26.99    1.80
   1 -15   2   15.81    1.46
   1 -15   2   13.71    1.42
   1 -15   2   12.72    1.12
  -1  15  -2   17.85    1.79
   1 -15   3    0.24    1.03
   1 -15   3    0.15    1.09
  -1  15  -3    0.13    1.28
   1 -15   4    1.10    1.18
   1 -15   4    1.31    1.20
  -1  15  -4    1.04    1.34
   1 -15   5   -0.26    1.16
   1 -15   5    0.17    1.22
  -1  15  -5    0.92    1.31
   1 -15   6   30.72    2.29
   1 -15   7    2.72    1.32
   1 -15   7    3.33    1.49
   1 -15   8   27.05    2.01
   1 -15   9    0.89    1.23
   1 -15   9    1.88    1.50
  -1  15  -9    1.45    1.29
   1 -15  10   55.78    3.23
   1 -15  10   62.31    3.47
  -1  15 -10   61.82    3.39
   1 -15  11   21.02    1.81
   1 -15  11   23.69    2.11
  -1  15 -11   27.06    2.01
   1 -15  12    1.84    1.16
   1 -15  12    4.47    1.42
  -1  15 -12    3.65    1.24
   1 -15  13    1.57    1.30
  -1  15 -13    2.04    1.17
  -1  15 -13    1.40    1.12
   1 -15  13    1.41    1.08
   1 -15  14   35.88    2.35
  -1  15 -14   36.04    2.26
  -1  15 -14   33.76    2.32
   1 -15  14   35.00    2.14
  -1  15 -15    4.25    1.20
  -1  15 -15    1.49    0.69
   1 -15  15    3.36    1.15
  -1  15 -15    2.58    1.04
   1 -15  15    2.95    0.93
   1 -15  16    1.38    0.95
  -1  15 -16    0.89    1.09
  -1  15 -16    1.17    1.10
  -1  15 -16   -0.22    0.65
  -1  15 -17    0.42    0.97
  -1  15 -17    1.02    1.02
  -1  15 -17    0.57    0.62
  -1  15 -18    1.41    0.86
  -1  15 -18    0.61    0.57
  -1  15 -19    1.78    0.79
  -1  15 -20    0.70    0.61
  -1  14   7    3.26    0.67
   1 -14  -6   14.61    1.10
   1 -14  -6   14.84    1.14
   1 -14  -5    8.89    0.97
   1 -14  -5    8.37    1.02
   1 -14  -4    4.25    0.92
   1 -14  -4    4.82    0.95
   1 -14  -3    2.56    0.95
   1 -14  -3    2.46    0.94
   1 -14  -2   51.39    2.73
   1 -14  -1   30.10    1.90
   1 -14   0  186.55    8.21
   1 -14   0  187.33    8.17
  -1  14  -1  132.74    8.09
   1 -14   1  136.40    6.22
   1 -14   1  147.37    6.38
   1 -14   1  137.69    6.35
  -1  14  -2    9.22    2.56
   1 -14   2    8.80    2.42
   1 -14   2    7.86    1.04
   1 -14   2   10.58    1.38
   1 -14   2    9.03    1.38
   1 -14   3   83.32    4.20
   1 -14   3   83.26    4.16
  -1  14  -3   87.75    6.02
   1 -14   3   71.06    5.64
   1 -14   4   52.35    2.97
   1 -14   4   48.42    4.52
  -1  14  -4   51.94    4.61
  -1  14  -5   10.62    1.62
   1 -14   5    8.09    2.54
  -1  14  -5    9.77    2.73
  -1  14  -6   70.52    5.44
   1 -14   7   18.54    1.76
   1 -14   7   17.60    3.11
  -1  14  -8    1.00    1.29
   1 -14   8    0.91    2.21
  -1  14  -8    0.41    2.16
   1 -14   8    0.99    1.18
  -1  14  -9   30.54    2.16
   1 -14   9   21.86    3.29
  -1  14  -9   20.04    3.07
   1 -14   9   24.05    1.96
  -1  14  -9   27.19    3.40
  -1  14 -10    6.20    1.37
  -1  14 -10    7.91    2.32
   1 -14  10    5.76    2.42
   1 -14  10    5.18    1.37
  -1  14 -10    5.12    2.21
  -1  14 -11    4.25    2.14
   1 -14  11    3.65    1.32
   1 -14  11    2.59    2.27
  -1  14 -11    3.90    2.03
  -1  14 -11    4.24    1.30
  -1  14 -11    0.82    1.28
   1 -14  12   27.89    2.13
   1 -14  12   22.87    1.86
  -1  14 -12   24.40    1.97
   1 -14  13   17.86    1.81
  -1  14 -13   12.58    1.21
  -1  14 -13   12.51    1.79
  -1  14 -13   15.90    1.64
   1 -14  13   16.99    1.55
   1 -14  14   -0.31    1.08
  -1  14 -14    1.79    1.41
  -1  14 -14    1.02    1.10
   1 -14  14    0.23    1.24
  -1  14 -14    1.23    0.82
  -1  14 -15    1.72    1.35
  -1  14 -15    1.06    1.07
   1 -14  15    2.38    1.22
  -1  14 -15    2.67    0.86
  -1  14 -16    1.10    1.19
  -1  14 -16    0.93    1.33
  -1  14 -16    1.24    0.98
  -1  14 -16    0.11    0.77
   1 -14  16    0.71    1.03
  -1  14 -17    1.01    1.10
  -1  14 -17    0.86    1.24
  -1  14 -17   -0.03    0.75
  -1  14 -18   12.20    1.54
  -1  14 -18   14.94    1.36
  -1  14 -19    1.66    0.68
  -1  14 -19    1.75    0.91
  -1  14 -20    1.27    0.59
  -1  14 -20    2.17    0.79
  -1  14 -21    1.64    0.62
   1 -13  -9    7.55    0.65
   1 -13  -8    0.61    0.57
   1 -13  -7   17.14    1.34
   1 -13  -7   14.70    1.12
   1 -13  -7   17.82    1.23
   1 -13  -6    0.53    0.90
   1 -13  -6   -0.61    0.74
   1 -13  -6    0.20    0.76
   1 -13  -5    2.37    0.97
   1 -13  -5    1.44    0.77
   1 -13  -5    0.57    0.84
   1 -13  -4    3.64    1.05
   1 -13  -4    2.18    0.82
   1 -13  -4    3.82    0.99
   1 -13  -3   27.81    1.88
   1 -13  -2   93.72    4.47
   1 -13  -1    1.34    1.03
   1 -13  -1    1.52    0.96
   1 -13  -1    1.25    1.90
   1 -13   0    5.40    1.13
   1 -13   0    7.02    1.25
   1 -13   0    4.03    2.01
  -1  13   0    6.33    2.33
   1 -13   0    5.73    1.07
   1 -13   1  210.08    9.00
   1 -13   1  199.32   10.70
  -1  13  -1  223.28   10.92
   1 -13   1  195.71    8.83
   1 -13   2    3.65    1.35
   1 -13   2    5.20    2.27
  -1  13  -2    4.93    2.33
   1 -13   2    5.32    0.99
   1 -13   3    2.78    2.20
  -1  13  -3    3.76    2.44
   1 -13   3    2.76    1.28
   1 -13   4   20.22    3.19
  -1  13  -4   20.38    3.25
   1 -13   4   20.80    1.88
  -1  13  -5   26.20    3.38
  -1  13  -6   90.00    6.08
   1 -13   6   85.96    4.37
  -1  13  -7    0.46    1.23
   1 -13   7    0.87    1.37
   1 -13   8    3.99    2.40
  -1  13  -8    1.58    2.21
  -1  13  -8    4.50    1.44
   1 -13   8    4.16    1.38
   1 -13   9    5.29    2.58
  -1  13  -9    3.26    2.16
  -1  13  -9    7.11    1.42
   1 -13   9    5.31    1.40
  -1  13 -10    2.86    2.23
   1 -13  10    5.77    1.41
   1 -13  10    4.80    2.47
  -1  13 -10    3.73    2.13
  -1  13 -10    5.69    1.40
   1 -13  11   29.88    2.22
  -1  13 -11   34.06    1.97
  -1  13 -11   37.09    2.38
   1 -13  11   31.01    3.77
  -1  13 -11   31.54    3.47
  -1  13 -12    8.12    1.42
   1 -13  12    6.68    1.36
  -1  13 -12    4.79    1.61
  -1  13 -12    7.68    2.45
  -1  13 -12    7.54    1.05
   1 -13  12    2.74    2.26
  -1  13 -12    8.87    2.28
  -1  13 -13   11.71    1.89
  -1  13 -13   12.39    2.68
   1 -13  13   11.59    1.70
  -1  13 -13   14.29    1.29
   1 -13  13   14.19    1.52
  -1  13 -13   16.70    1.62
  -1  13 -14   -0.54    1.53
  -1  13 -14    2.44    1.99
  -1  13 -14    0.64    1.09
  -1  13 -14    2.08    0.89
   1 -13  14    1.72    1.12
   1 -13  14    4.73    1.40
  -1  13 -15    8.39    1.72
   1 -13  15    7.71    1.41
  -1  13 -15    6.99    1.25
  -1  13 -15    7.19    1.14
  -1  13 -15    7.65    1.06
  -1  13 -16   12.56    1.23
  -1  13 -16   12.08    1.36
  -1  13 -16   11.98    1.53
  -1  13 -16   12.32    1.83
  -1  13 -17    1.21    1.19
  -1  13 -17    2.73    1.48
  -1  13 -17    1.61    0.88
  -1  13 -18    0.92    1.38
  -1  13 -18    0.58    1.07
  -1  13 -18    0.26    0.81
  -1  13 -19   24.15    1.96
  -1  13 -19   23.24    1.64
  -1  13 -19   19.97    1.44
  -1  13 -20    2.74    0.88
  -1  13 -20    1.46    0.67
  -1  13 -21    0.87    0.73
  -1  13 -21   -0.59    0.54
  -1  13 -22    9.14    0.77
   1 -12 -11    1.88    0.50
   1 -12 -10    1.24    0.52
   1 -12 -10    1.55    0.65
   1 -12  -9    0.11    0.67
   1 -12  -9    0.36    0.62
   1 -12  -9   -0.22    0.72
   1 -12  -8    5.59    0.91
   1 -12  -8    3.33    0.89
   1 -12  -8    4.21    0.84
   1 -12  -8    6.59    1.08
   1 -12  -7    2.15    0.84
   1 -12  -7    3.99    1.09
   1 -12  -7    2.90    0.90
   1 -12  -6    5.27    0.99
   1 -12  -6    4.02    1.13
   1 -12  -6    3.84    0.97
   1 -12  -5   -0.21    0.68
   1 -12  -5    0.52    1.05
   1 -12  -5    0.64    0.90
   1 -12  -4   73.60    3.58
   1 -12  -4   78.06    3.78
   1 -12  -4   78.69    3.85
   1 -12  -3  163.58    7.13
   1 -12  -3  156.91    7.17
   1 -12  -3  174.31    7.37
   1 -12  -2  608.63   26.15
   1 -12  -2  666.06   26.39
   1 -12  -2  617.73   27.86
   1 -12  -2  639.94   26.30
   1 -12  -1  100.85    4.63
   1 -12  -1   98.88    6.40
  -1  12   1  110.85    6.52
   1 -12  -1  107.12    4.87
   1 -12  -1   97.06    4.84
   1 -12  -1  111.07    4.92
   1 -12   0   35.33    1.89
   1 -12   0   37.17    2.17
  -1  12   0   35.25    3.69
   1 -12   0   34.19    3.67
   1 -12   0   37.00    2.29
   1 -12   1    8.75    0.84
   1 -12   1    5.89    2.76
   1 -12   1    8.41    1.13
  -1  12  -1    9.86    2.48
   1 -12   1    8.89    1.40
   1 -12   2    3.67    2.75
   1 -12   2    0.64    0.85
   1 -12   2    1.66    1.20
  -1  12  -2   -1.35    2.17
   1 -12   3    3.47    1.29
  -1  12  -3    4.47    2.37
  -1  12  -4    0.19    2.15
  -1  12  -5   32.89    3.07
  -1  12  -5   35.84    3.60
   1 -12   6  129.29    5.96
  -1  12  -6  121.56    6.89
   1 -12   7    2.89    1.37
  -1  12  -7    3.39    1.83
   1 -12   7    2.54    1.33
  -1  12  -7    3.31    1.34
  -1  12  -8   64.57    4.53
  -1  12  -8   69.65    4.98
   1 -12   8   64.74    3.52
  -1  12  -8   66.40    3.60
  -1  12  -9   10.71    2.24
  -1  12  -9    9.89    2.38
   1 -12   9   12.26    1.55
  -1  12  -9   14.76    1.62
  -1  12 -10    6.14    2.09
  -1  12 -10    9.29    1.49
  -1  12 -10    8.11    2.36
   1 -12  10    8.58    1.43
  -1  12 -11   15.12    1.66
  -1  12 -11   13.20    1.27
  -1  12 -11   10.81    2.46
   1 -12  11   12.16    2.86
   1 -12  11   13.31    1.59
  -1  12 -12   79.89    5.78
  -1  12 -12   82.94    4.07
  -1  12 -12   77.66    3.79
   1 -12  12   69.39    5.56
  -1  12 -12   74.94    5.22
   1 -12  12   75.68    3.94
  -1  12 -13  129.43    7.30
  -1  12 -13  154.18    8.83
  -1  12 -13  151.73    6.74
  -1  12 -13  159.64    6.97
   1 -12  13  152.31    6.82
  -1  12 -14  108.55    7.16
  -1  12 -14  121.74    5.47
  -1  12 -14  110.73    5.25
   1 -12  14  112.91    5.49
  -1  12 -14  108.54    5.94
  -1  12 -15   47.96    3.33
  -1  12 -15   44.42    4.18
  -1  12 -15   43.17    2.55
  -1  12 -15   45.17    2.59
  -1  12 -15   49.13    2.71
   1 -12  15   42.93    2.71
  -1  12 -16   42.80    2.51
  -1  12 -16   44.35    2.65
  -1  12 -16   41.05    3.11
  -1  12 -16   41.97    2.46
  -1  12 -16   42.05    2.45
  -1  12 -17   -0.09    0.97
  -1  12 -17    1.04    1.57
  -1  12 -17    0.31    1.19
  -1  12 -17   -0.18    0.93
  -1  12 -18    1.50    0.95
  -1  12 -18   -0.08    0.86
  -1  12 -18    1.19    1.13
  -1  12 -18    1.20    1.47
  -1  12 -19    3.84    0.92
  -1  12 -19    4.24    1.12
  -1  12 -20   51.27    2.59
  -1  12 -20   51.02    2.71
  -1  12 -21   36.26    1.94
  -1  12 -21   38.65    2.04
  -1  12 -22    1.63    0.64
   1 -11 -13    5.25    0.51
   1 -11 -12    0.74    0.56
   1 -11 -12   -0.20    0.47
   1 -11 -12    0.15    0.58
   1 -11 -11   14.26    1.12
   1 -11 -11   13.19    1.10
   1 -11 -11   13.27    1.01
   1 -11 -10    0.39    0.84
   1 -11 -10    0.03    0.85
   1 -11 -10    1.17    0.83
   1 -11  -9   42.64    2.40
   1 -11  -9   43.73    2.30
   1 -11  -8    9.51    1.26
   1 -11  -8   12.38    1.19
   1 -11  -7   54.48    3.14
   1 -11  -7   60.83    3.11
   1 -11  -7   66.76    3.29
   1 -11  -7   63.09    3.06
   1 -11  -6   29.37    1.96
   1 -11  -6   31.15    1.91
   1 -11  -6   31.08    2.05
   1 -11  -6   28.04    1.81
   1 -11  -5   12.56    1.32
   1 -11  -5   13.34    1.46
   1 -11  -5   13.04    1.18
   1 -11  -5   14.63    1.33
   1 -11  -4   18.07    1.61
   1 -11  -4   19.99    1.55
   1 -11  -4   16.41    1.29
   1 -11  -3   32.84    1.87
   1 -11  -3   31.72    3.90
   1 -11  -3   25.63    3.07
   1 -11  -3   35.63    2.14
   1 -11  -3   31.84    2.02
   1 -11  -3   34.12    2.08
   1 -11  -2   34.08    2.14
   1 -11  -2   37.18    1.99
   1 -11  -2   32.48    4.07
   1 -11  -2   37.81    2.24
   1 -11  -2   41.97    3.68
  -1  11   2   39.46    3.58
   1 -11  -1  285.23   12.36
   1 -11  -1  299.31   12.56
  -1  11   1  307.97   14.13
   1 -11  -1  308.55   14.22
   1 -11   0    3.30    2.59
   1 -11   0    4.84    0.74
   1 -11   0    3.95    1.22
  -1  11   0    2.70    2.00
   1 -11   1   14.92    3.09
  -1  11  -1   16.95    2.76
   1 -11   1   15.14    1.57
   1 -11   2    4.95    1.27
   1 -11   2    4.12    2.43
  -1  11  -2    5.86    2.17
   1 -11   2    4.60    1.20
   1 -11   3   14.35    1.61
   1 -11   3   15.28    2.91
  -1  11  -3   13.61    2.55
   1 -11   3   13.78    1.57
  -1  11  -4    5.66    2.11
   1 -11   4    8.00    1.38
   1 -11   4    5.55    2.41
   1 -11   5    9.15    1.45
   1 -11   5   12.75    2.73
   1 -11   5    8.11    1.43
  -1  11  -5    9.83    2.33
  -1  11  -6  118.69    6.56
   1 -11   6  122.15    5.66
  -1  11  -7   40.30    3.56
   1 -11   7   35.90    2.45
  -1  11  -7   45.17    3.43
  -1  11  -7   39.96    2.49
   1 -11   7   39.32    2.48
  -1  11  -8    3.84    1.94
   1 -11   8    0.99    1.31
  -1  11  -8    4.57    1.89
  -1  11  -8    2.73    1.19
   1 -11   8    2.00    1.19
  -1  11  -9    1.89    1.86
   1 -11   9    1.44    1.33
  -1  11  -9    2.17    1.73
  -1  11  -9    1.67    1.16
   1 -11   9    1.26    1.27
  -1  11 -10    2.95    1.86
  -1  11 -10    5.17    1.50
  -1  11 -10    3.35    1.86
  -1  11 -10    3.69    1.16
   1 -11  10    3.55    1.27
  -1  11 -11   62.03    4.54
  -1  11 -11   63.20    4.61
  -1  11 -11   61.70    4.93
  -1  11 -11   67.54    4.00
  -1  11 -11   70.17    3.54
   1 -11  11   63.99    3.44
   1 -11  12    3.63    2.29
  -1  11 -12   -0.60    1.90
  -1  11 -12    0.62    2.11
  -1  11 -12    0.10    1.57
   1 -11  12    1.12    1.25
  -1  11 -12    1.79    1.10
  -1  11 -12    1.66    0.97
  -1  11 -13   13.45    1.51
  -1  11 -13   14.07    1.41
  -1  11 -13   11.38    2.74
  -1  11 -14   59.12    4.94
  -1  11 -14   66.39    3.41
  -1  11 -14   64.88    3.29
  -1  11 -14   57.27    3.93
   1 -11  14   61.84    3.45
  -1  11 -15   -0.50    1.62
  -1  11 -15    1.13    1.04
  -1  11 -15   -0.39    0.99
  -1  11 -15   -0.11    0.99
  -1  11 -15    0.82    1.87
  -1  11 -16    4.24    1.31
  -1  11 -16    6.88    1.83
  -1  11 -16    5.55    1.12
  -1  11 -16    4.71    1.17
  -1  11 -16    3.58    1.04
  -1  11 -16    2.91    1.92
  -1  11 -17   17.77    1.56
  -1  11 -17   17.50    1.52
  -1  11 -17   16.42    1.67
  -1  11 -17   16.94    2.16
  -1  11 -18    0.90    1.05
  -1  11 -18    0.97    0.96
  -1  11 -18    0.61    1.56
  -1  11 -18   -0.70    1.19
  -1  11 -19   35.16    2.12
  -1  11 -19   34.42    2.09
  -1  11 -19   32.76    2.20
  -1  11 -20   10.61    1.11
  -1  11 -20   10.72    1.29
  -1  11 -21    1.56    0.71
  -1  11 -21    1.59    0.90
  -1  11 -22   55.10    2.65
  -1  11 -23    3.98    0.55
   1 -10 -14    0.96    0.47
   1 -10 -14    0.47    0.40
   1 -10 -14    1.03    0.48
   1 -10 -13    4.25    0.79
   1 -10 -13    3.29    0.65
   1 -10 -13    3.39    0.73
   1 -10 -12    6.31    0.99
   1 -10 -12    5.79    0.95
   1 -10 -12    5.81    0.85
   1 -10 -11   23.72    1.74
   1 -10 -11   25.68    1.73
   1 -10 -11   27.68    1.69
   1 -10 -10   46.10    2.50
   1 -10 -10   45.04    2.53
   1 -10 -10   42.19    2.32
   1 -10  -9   18.50    1.60
   1 -10  -9   19.25    1.61
   1 -10  -9   17.18    1.40
   1 -10  -8   29.06    2.04
   1 -10  -8   27.45    1.83
   1 -10  -8   30.88    1.85
   1 -10  -7    4.26    1.13
   1 -10  -7    2.94    0.98
   1 -10  -7    4.97    0.93
   1 -10  -6   86.08    4.02
   1 -10  -6   82.55    4.15
   1 -10  -6   83.73    4.07
   1 -10  -6   82.95    4.17
   1 -10  -6   86.40    4.23
   1 -10  -5  164.92    9.76
   1 -10  -5  184.68    7.77
   1 -10  -5  168.48    7.86
   1 -10  -5  183.43    7.93
   1 -10  -5  175.45    7.93
   1 -10  -4    8.35    1.16
   1 -10  -4    7.78    0.97
   1 -10  -4    9.81    1.22
   1 -10  -3   71.71    3.43
   1 -10  -3   66.99    3.56
   1 -10  -3   66.67    3.23
   1 -10  -3   64.97    5.30
  -1  10   3   60.46    4.48
   1 -10  -3   72.92    4.76
   1 -10  -3   66.28    3.34
   1 -10  -2   -0.04    0.83
   1 -10  -2   -1.25    2.45
   1 -10  -2    0.09    1.22
  -1  10   2   -0.44    1.82
   1 -10  -2    0.27    1.02
   1 -10  -2    0.19    0.66
   1 -10  -1   39.35    2.40
   1 -10  -1   39.04    2.03
  -1  10   1   38.19    3.39
   1 -10  -1   37.60    2.27
   1 -10   0    8.38    1.36
   1 -10   0   11.83    1.30
   1 -10   0   10.61    2.59
  -1  10   0    7.23    2.15
   1 -10   0    9.74    1.26
   1 -10   1   40.60    2.36
   1 -10   1   43.95    4.01
   1 -10   1   39.29    2.35
  -1  10  -1   40.55    3.46
   1 -10   1   40.94    2.38
   1 -10   2   34.85    2.16
   1 -10   2   37.03    3.68
   1 -10   2   33.54    2.12
  -1  10  -2   33.44    3.17
   1 -10   3   61.61    3.24
  -1  10  -3   68.96    4.56
   1 -10   3   66.48    4.80
  -1  10  -4  172.78    8.61
   1 -10   4  163.52    8.73
   1 -10   4  158.79    7.24
  -1  10  -5    5.28    1.05
   1 -10   5    7.17    2.16
   1 -10   5    5.82    1.16
  -1  10  -6  105.12    5.64
   1 -10   6  103.11    4.71
   1 -10   6   98.86    4.76
  -1  10  -6   96.04    4.60
   1 -10   6  100.34    6.05
  -1  10  -7    9.99    1.21
  -1  10  -7   12.16    2.06
   1 -10   7   12.30    1.39
  -1  10  -7   12.23    2.16
   1 -10   7   10.22    1.38
  -1  10  -7    9.16    1.25
  -1  10  -8    7.16    1.16
  -1  10  -8    8.95    1.95
   1 -10   8   10.29    1.34
  -1  10  -8    8.58    2.12
   1 -10   8   10.11    1.39
  -1  10  -8    8.47    1.27
  -1  10  -9   71.84    4.62
   1 -10   9   74.32    3.64
  -1  10  -9   76.16    4.68
  -1  10  -9   66.68    3.98
   1 -10   9   67.28    3.66
  -1  10  -9   73.47    3.66
  -1  10 -10   13.04    1.30
  -1  10 -10   13.16    1.40
   1 -10  10   15.43    1.60
  -1  10 -10   11.04    1.77
  -1  10 -10   10.05    2.19
  -1  10 -10    9.30    2.04
   1 -10  10   11.21    1.42
  -1  10 -11   46.16    2.61
  -1  10 -11   43.08    3.11
  -1  10 -11   48.59    4.06
  -1  10 -11   46.70    3.58
   1 -10  11   43.40    2.58
  -1  10 -12  191.67   10.29
  -1  10 -12  198.43    9.33
  -1  10 -12  195.05    8.64
   1 -10  12  196.75   10.13
  -1  10 -12  191.78    9.61
  -1  10 -13  164.51    7.31
  -1  10 -13  157.93    7.38
  -1  10 -13  177.32    8.22
  -1  10 -13  162.35    9.08
  -1  10 -14  163.37    9.06
  -1  10 -14  174.15    7.37
  -1  10 -14  161.48    7.38
  -1  10 -14  147.78    7.97
  -1  10 -15   29.36    2.79
  -1  10 -15   31.69    2.17
  -1  10 -15   23.46    3.08
  -1  10 -15   30.83    2.09
  -1  10 -15   31.89    2.07
  -1  10 -15   30.12    2.05
  -1  10 -16   17.23    1.70
  -1  10 -16   18.01    2.36
  -1  10 -16   12.14    2.40
  -1  10 -16   15.98    1.59
  -1  10 -16   17.72    1.52
  -1  10 -16   20.05    1.62
  -1  10 -17   13.44    1.38
  -1  10 -17   16.50    1.58
  -1  10 -17   17.16    1.54
  -1  10 -17   18.41    1.70
  -1  10 -17   17.42    2.27
  -1  10 -18   54.54    3.05
  -1  10 -18   58.72    3.06
  -1  10 -18   53.59    3.13
  -1  10 -19    6.76    1.12
  -1  10 -19    4.85    1.14
  -1  10 -19    4.62    1.28
  -1  10 -20   20.09    1.53
  -1  10 -20   19.12    1.63
  -1  10 -21   13.91    1.28
  -1  10 -22    0.71    0.77
  -1  10 -23    6.89    0.73
   1  -9 -15    0.32    0.44
   1  -9 -15    1.45    0.59
   1  -9 -14   15.43    1.13
   1  -9 -14   15.81    1.11
   1  -9 -14   15.49    1.21
   1  -9 -13    1.07    0.85
   1  -9 -13    1.65    0.96
   1  -9 -12    8.37    1.03
   1  -9 -12    9.07    1.26
   1  -9 -11    3.28    1.01
   1  -9 -11    1.97    1.13
   1  -9 -11    1.77    0.84
   1  -9 -10   69.21    3.43
   1  -9 -10   65.08    3.50
   1  -9 -10   65.36    3.28
   1  -9  -9   15.50    1.54
   1  -9  -9   13.09    1.27
   1  -9  -9   12.33    1.41
   1  -9  -9   12.19    1.26
   1  -9  -8   77.58    3.88
   1  -9  -8   77.55    4.03
   1  -9  -8   80.07    3.85
   1  -9  -8   81.75    4.03
   1  -9  -8   82.23    4.13
   1  -9  -7   96.26    4.59
   1  -9  -7   97.63    4.60
   1  -9  -7   97.70    4.75
   1  -9  -7  102.47    4.85
   1  -9  -6   61.46    3.28
   1  -9  -6   71.69    3.53
   1  -9  -6   66.99    3.28
   1  -9  -6   68.71    3.45
   1  -9  -5   16.30    3.00
   1  -9  -5   15.20    1.49
   1  -9  -5   15.37    1.44
   1  -9  -5   16.72    1.28
   1  -9  -4    7.57    0.89
   1  -9  -4    5.94    1.09
   1  -9  -4    5.90    2.47
   1  -9  -4    5.98    1.80
  -1   9   4    3.63    1.79
   1  -9  -4    5.81    1.06
   1  -9  -3    7.54    1.26
   1  -9  -3    8.00    0.89
   1  -9  -3    6.74    2.35
  -1   9   3    9.30    2.00
   1  -9  -3    6.99    1.04
  -1   9   2   63.65    4.35
   1  -9  -2   73.42    3.55
   1  -9  -2   71.87    3.33
  -1   9   1    9.26    1.90
   1  -9  -1    9.86    1.18
  -1   9   0   40.12    3.20
   1  -9   0   40.14    3.59
  -1   9  -1   35.89    3.07
   1  -9   1   37.43    3.37
  -1   9  -2   35.19    3.01
   1  -9   2   33.74    3.21
  -1   9  -3  275.28   12.29
  -1   9  -3  251.31   10.93
   1  -9   3  287.33   12.57
  -1   9  -4   77.49    4.65
  -1   9  -4   70.99    3.44
   1  -9   4   80.95    4.88
   1  -9   5  236.92   11.34
  -1   9  -5  235.18   10.01
  -1   9  -6  111.01    5.83
  -1   9  -6  109.54    6.02
  -1   9  -6  106.63    4.90
   1  -9   6  117.37    6.24
  -1   9  -7   18.06    2.14
   1  -9   7   14.84    2.29
  -1   9  -7   15.25    2.09
  -1   9  -7   17.80    1.33
  -1   9  -8  208.03    9.92
  -1   9  -8  203.81    9.90
  -1   9  -9   70.89    4.53
  -1   9  -9   69.59    3.38
  -1   9  -9   71.43    4.36
  -1   9 -10   31.83    1.90
   1  -9  10   29.57    2.08
  -1   9 -10   32.82    2.63
  -1   9 -10   33.58    3.05
  -1   9 -10   33.86    3.24
  -1   9 -10   29.84    2.82
  -1   9 -10   32.48    2.02
  -1   9 -11    3.73    0.95
  -1   9 -11    2.02    1.91
  -1   9 -11    3.06    0.99
  -1   9 -11    0.94    1.50
  -1   9 -11    0.76    1.45
   1  -9  11    2.92    1.16
  -1   9 -12   39.64    3.64
  -1   9 -12   42.91    3.12
  -1   9 -12   38.29    2.29
  -1   9 -12   34.98    3.00
   1  -9  12   33.08    3.45
  -1   9 -13   47.10    2.62
  -1   9 -13   46.66    2.65
  -1   9 -13   42.66    3.96
  -1   9 -13   52.24    3.57
  -1   9 -14   13.22    2.13
  -1   9 -14   15.70    2.63
  -1   9 -14   17.06    1.52
  -1   9 -14   16.93    1.58
  -1   9 -14   17.29    1.61
  -1   9 -14   20.23    2.45
  -1   9 -15   59.15    3.16
  -1   9 -15   60.66    3.25
  -1   9 -15   55.04    4.48
  -1   9 -15   58.67    3.89
  -1   9 -15   60.43    3.31
  -1   9 -15   60.69    3.21
  -1   9 -16   41.26    2.55
  -1   9 -16   48.72    2.70
  -1   9 -16   40.45    3.67
  -1   9 -16   48.40    2.67
  -1   9 -16   45.40    2.74
  -1   9 -16   48.86    3.43
  -1   9 -17   18.17    1.56
  -1   9 -17   20.78    1.83
  -1   9 -17   23.22    1.74
  -1   9 -17   20.56    1.75
  -1   9 -18   -0.46    1.09
  -1   9 -18   -0.48    1.15
  -1   9 -19    2.66    1.14
  -1   9 -19    1.91    1.21
  -1   9 -20   10.58    1.28
  -1   9 -20   12.07    1.39
  -1   9 -20    9.61    1.15
  -1   9 -21   23.94    1.63
  -1   9 -21   25.09    1.56
  -1   9 -21   24.34    1.69
  -1   9 -22    2.12    0.81
  -1   9 -23    0.78    0.62
   1  -8 -16    3.16    0.62
   1  -8 -16    1.40    0.49
   1  -8 -16    2.11    0.53
   1  -8 -15    0.55    0.83
   1  -8 -15    0.42    0.66
   1  -8 -14    4.92    1.08
   1  -8 -13   15.13    1.23
   1  -8 -13   17.54    1.57
   1  -8 -12    4.21    1.27
   1  -8 -12    2.76    0.93
   1  -8 -12    1.97    0.83
   1  -8 -11   52.37    2.95
   1  -8 -11   47.56    2.62
   1  -8 -11   52.07    2.76
   1  -8 -10   28.47    1.87
   1  -8 -10   28.00    1.81
   1  -8 -10   26.26    2.12
   1  -8 -10   29.10    2.17
   1  -8 -10   29.96    3.18
   1  -8 -10   27.48    2.08
   1  -8 -10   30.63    1.99
   1  -8  -9    3.29    0.97
   1  -8  -9    3.70    1.36
   1  -8  -9    3.83    1.25
   1  -8  -9    3.35    1.21
   1  -8  -9    3.44    0.95
   1  -8  -9    3.25    1.15
   1  -8  -8   57.44    2.95
   1  -8  -8   51.72    2.89
   1  -8  -8   56.88    3.18
   1  -8  -8   61.09    3.26
   1  -8  -8   56.20    3.12
   1  -8  -8   56.67    3.07
   1  -8  -7    6.86    1.05
   1  -8  -7    5.67    1.39
   1  -8  -7    6.81    1.22
   1  -8  -7    7.71    2.40
   1  -8  -7    6.25    1.27
   1  -8  -7    3.53    1.24
   1  -8  -7    5.88    0.98
   1  -8  -6   24.39    1.93
   1  -8  -6   27.05    1.86
   1  -8  -6   26.65    3.37
   1  -8  -6   27.20    1.99
   1  -8  -6   27.53    1.92
   1  -8  -6   27.64    1.70
   1  -8  -5   51.82    4.26
   1  -8  -5   50.01    2.53
   1  -8  -5   46.70    3.39
   1  -8  -5   52.03    2.78
   1  -8  -5   47.34    2.64
   1  -8  -5   48.36    2.76
   1  -8  -5   51.96    2.74
   1  -8  -4   29.08    1.83
  -1   8   4   29.10    2.56
   1  -8  -4   28.17    3.15
   1  -8  -4   27.65    1.63
   1  -8  -3   18.59    2.69
  -1   8   3   19.87    2.26
   1  -8  -3   20.54    1.30
  -1   8   2    1.36    1.42
  -1   8   1    1.05    1.31
   1  -8   0    2.38    1.66
  -1   8   0    0.21    1.36
   1  -8   1    4.27    1.72
  -1   8  -1    5.22    1.65
  -1   8  -2  221.93   10.26
   1  -8   2  212.06   10.38
  -1   8  -3  105.99    5.44
   1  -8   3  105.68    5.60
  -1   8  -3   94.45    4.33
  -1   8  -4  271.47   12.72
   1  -8   4  299.24   12.93
  -1   8  -4  276.69   11.70
   1  -8   5   45.34    3.27
  -1   8  -5   43.20    2.23
  -1   8  -6   57.47    3.43
  -1   8  -6   61.99    3.58
   1  -8   6   46.73    3.45
  -1   8  -6   48.25    2.53
  -1   8  -7   37.89    2.84
  -1   8  -7   38.79    2.83
   1  -8   7   32.96    2.83
  -1   8  -8  102.21    5.49
  -1   8  -8  106.77    5.47
  -1   8  -8   98.18    4.51
  -1   8  -9  213.88   10.47
  -1   8  -9  225.53   10.35
  -1   8  -9  222.25    9.42
  -1   8 -10   -0.43    1.58
  -1   8 -10    0.61    0.79
  -1   8 -10    0.80    1.37
  -1   8 -11  479.93   19.57
  -1   8 -11  451.31   20.23
  -1   8 -11  436.00   18.64
  -1   8 -11  453.57   19.54
  -1   8 -12    8.52    1.12
  -1   8 -12   10.20    1.86
  -1   8 -12    9.68    2.12
  -1   8 -13  218.85   10.47
  -1   8 -13  206.74    8.94
  -1   8 -13  211.79    8.92
  -1   8 -13  235.41    9.98
  -1   8 -14    2.81    1.13
  -1   8 -14    5.74    1.48
  -1   8 -14    3.52    1.87
  -1   8 -14    1.75    1.20
  -1   8 -14    3.06    1.78
  -1   8 -14    2.88    1.00
  -1   8 -14    3.29    1.08
  -1   8 -14    3.90    1.84
  -1   8 -15    2.48    1.70
  -1   8 -15    0.66    1.49
  -1   8 -15    0.81    1.14
  -1   8 -15    1.48    1.25
  -1   8 -15    1.02    1.09
  -1   8 -15    2.01    0.97
  -1   8 -16   21.59    1.76
  -1   8 -16   18.10    1.90
  -1   8 -16   20.46    1.81
  -1   8 -16   16.92    1.54
  -1   8 -17   24.60    1.82
  -1   8 -17   26.39    1.94
  -1   8 -18    2.61    1.66
  -1   8 -18    2.03    1.25
  -1   8 -18    1.69    1.17
  -1   8 -19   -0.37    0.92
  -1   8 -19    0.75    1.13
  -1   8 -19    0.16    1.22
  -1   8 -19    2.13    1.54
  -1   8 -20   20.85    1.67
  -1   8 -20   20.20    1.72
  -1   8 -20   20.22    1.51
  -1   8 -21    0.20    0.70
  -1   8 -21    0.38    0.94
  -1   8 -21    0.63    0.95
  -1   8 -22   16.55    1.23
  -1   8 -22   16.46    1.28
  -1   8 -23    3.61    0.67
   1  -7 -17   11.66    0.81
   1  -7 -17   13.51    0.93
   1  -7 -17   11.01    0.77
   1  -7 -16    0.86    0.84
   1  -7 -16    0.02    0.63
   1  -7 -16    0.83    0.66
   1  -7 -15    0.68    0.98
   1  -7 -15   -0.99    0.88
   1  -7 -15   -1.01    0.88
   1  -7 -14   10.63    1.44
   1  -7 -13    8.13    1.49
   1  -7 -13    9.58    1.44
   1  -7 -13    7.31    1.03
   1  -7 -12   60.46    3.42
   1  -7 -12   55.19    3.00
   1  -7 -12   65.29    3.40
   1  -7 -12   63.02    3.12
   1  -7 -11    8.77    1.22
   1  -7 -11    7.72    1.09
   1  -7 -11    7.11    1.08
   1  -7 -11    7.08    2.04
   1  -7 -11    5.46    1.06
   1  -7 -11    6.25    1.44
   1  -7 -11    8.98    1.47
   1  -7 -11    8.09    1.52
   1  -7 -10    0.63    1.04
   1  -7 -10    1.30    0.92
   1  -7 -10    0.57    0.87
   1  -7 -10    1.77    1.90
   1  -7 -10    0.65    0.88
   1  -7 -10    1.19    1.20
   1  -7 -10    1.29    1.28
   1  -7 -10    1.89    1.24
   1  -7  -9   14.94    1.50
   1  -7  -9   15.63    1.37
   1  -7  -9   15.26    1.34
   1  -7  -9   10.76    2.41
   1  -7  -9   13.86    1.28
   1  -7  -9   17.24    1.74
   1  -7  -9   12.42    1.62
   1  -7  -9   14.07    1.55
   1  -7  -8   31.71    2.22
   1  -7  -8   35.28    2.05
   1  -7  -8   36.41    2.32
   1  -7  -8   36.28    2.35
   1  -7  -8   35.73    2.26
   1  -7  -8   31.29    3.43
   1  -7  -8   38.87    2.12
   1  -7  -7  150.14    7.20
   1  -7  -7  164.41    7.12
   1  -7  -7  160.49    7.30
   1  -7  -7  170.59    7.34
   1  -7  -7  155.22    7.23
   1  -7  -7  163.82    8.76
   1  -7  -7  172.63    7.15
   1  -7  -6   48.30    2.77
   1  -7  -6   51.73    2.86
   1  -7  -6   52.42    2.83
   1  -7  -6   53.16    2.78
   1  -7  -6   56.16    2.67
   1  -7  -6   58.79    4.25
   1  -7  -5    1.80    1.89
   1  -7  -5    0.31    0.63
  -1   7   4   78.40    4.13
   1  -7  -4   67.24    3.23
   1  -7  -4   73.37    4.68
  -1   7   3   34.00    2.52
   1  -7  -3   33.30    2.98
  -1   7   2  144.45    7.02
  -1   7   1    5.26    1.42
  -1   7   0  383.66   17.41
   1  -7   0  423.10   17.78
  -1   7  -1  706.56   30.02
   1  -7   1  711.91   30.19
   1  -7   2    1.15    1.47
  -1   7  -2   -0.09    1.21
  -1   7  -3  719.73   31.18
   1  -7   3  758.67   31.29
   1  -7   4  194.70    9.12
  -1   7  -5  767.40   32.21
   1  -7   5  759.43   32.22
  -1   7  -6    1.52    1.36
   1  -7   6    1.29    1.39
  -1   7  -6    3.82    1.34
  -1   7  -7   22.70    2.09
  -1   7  -7   22.94    2.02
   1  -7   7   20.34    2.03
  -1   7  -7   20.87    1.35
  -1   7  -8  681.55   28.56
  -1   7  -8  690.61   28.41
  -1   7  -8  662.10   27.60
  -1   7  -9  100.53    5.51
  -1   7  -9  101.50    5.35
  -1   7  -9   96.39    5.01
  -1   7  -9   93.03    4.27
  -1   7 -10    4.86    1.67
  -1   7 -10    3.10    1.33
  -1   7 -10    4.05    0.80
  -1   7 -11    2.59    1.70
  -1   7 -12   40.13    2.24
  -1   7 -12   34.85    3.19
  -1   7 -12   39.21    3.03
  -1   7 -13   11.56    1.37
  -1   7 -13   11.38    2.14
  -1   7 -13   10.63    1.18
  -1   7 -13    9.23    1.24
  -1   7 -13   11.60    1.30
  -1   7 -13   11.57    1.50
  -1   7 -13   11.63    2.02
  -1   7 -14    3.82    1.65
  -1   7 -14    5.79    1.49
  -1   7 -14    4.11    1.13
  -1   7 -14    2.76    0.93
  -1   7 -14    4.52    1.25
  -1   7 -14    3.69    0.79
  -1   7 -15    0.76    1.52
  -1   7 -15    0.91    1.15
  -1   7 -15    5.33    1.65
  -1   7 -15    1.19    0.93
  -1   7 -15    1.21    0.77
  -1   7 -15    0.69    1.67
  -1   7 -15    1.37    1.24
  -1   7 -16    2.43    1.59
  -1   7 -16    2.03    1.19
  -1   7 -16    2.75    1.77
  -1   7 -16    0.55    1.20
  -1   7 -17   44.62    2.65
  -1   7 -17   39.36    2.76
  -1   7 -17   43.89    2.56
  -1   7 -17   40.64    2.68
  -1   7 -18   22.30    1.85
  -1   7 -18   23.36    2.36
  -1   7 -18   21.82    1.93
  -1   7 -18   23.07    1.72
  -1   7 -19    2.85    1.24
  -1   7 -19    3.10    1.00
  -1   7 -19    5.13    1.25
  -1   7 -20    7.78    1.31
  -1   7 -20    4.64    0.94
  -1   7 -20    5.52    1.18
  -1   7 -21    0.47    0.93
  -1   7 -21    0.32    1.00
  -1   7 -22   -0.09    0.77
  -1   7 -22    0.54    0.84
  -1   7 -23    0.43    0.57
  -1   7 -23    0.79    0.64
   1  -6 -17   10.11    0.86
   1  -6 -16   -0.69    0.81
   1  -6 -16    1.13    1.02
   1  -6 -15    1.71    1.24
   1  -6 -15    0.20    1.13
   1  -6 -14   11.39    1.56
   1  -6 -14    7.48    1.43
   1  -6 -13   34.69    2.37
   1  -6 -13   34.17    1.97
   1  -6 -13   33.94    2.42
   1  -6 -13   31.66    1.97
   1  -6 -12   99.85    4.76
   1  -6 -12   93.30    4.41
   1  -6 -12   97.76    6.06
   1  -6 -12   89.21    4.42
   1  -6 -12   93.78    4.77
   1  -6 -12   98.21    4.50
   1  -6 -11   12.76    1.56
   1  -6 -11   14.24    1.47
   1  -6 -11   11.72    1.26
   1  -6 -11   13.24    2.43
   1  -6 -11   10.80    1.30
   1  -6 -11   15.49    1.68
   1  -6 -11   11.38    1.33
   1  -6 -10   18.84    1.60
   1  -6 -10   18.86    1.72
   1  -6 -10   17.30    1.40
   1  -6 -10   19.39    2.75
   1  -6 -10   17.03    1.43
   1  -6 -10   17.25    1.80
   1  -6 -10   16.68    1.55
   1  -6  -9    0.57    0.98
   1  -6  -9    1.45    0.87
   1  -6  -9    1.12    1.13
   1  -6  -9    0.29    0.81
   1  -6  -9    1.10    1.82
   1  -6  -9    1.50    0.91
   1  -6  -9    1.49    1.12
   1  -6  -9    1.19    1.18
   1  -6  -9    1.01    1.06
   1  -6  -8    8.84    1.20
   1  -6  -8    8.44    1.03
   1  -6  -8    7.53    1.25
   1  -6  -8    8.63    1.01
   1  -6  -8    6.32    2.07
   1  -6  -8    8.47    1.00
   1  -6  -8    7.79    1.17
   1  -6  -8    6.82    1.22
   1  -6  -8    8.70    1.25
   1  -6  -7    2.37    0.77
   1  -6  -7    0.79    1.02
   1  -6  -7    2.21    0.61
   1  -6  -7    2.66    0.98
   1  -6  -7    3.45    0.99
   1  -6  -7    3.01    1.83
   1  -6  -7    2.56    0.94
   1  -6  -6   49.78    2.43
   1  -6  -6   57.82    3.93
   1  -6  -6   57.93    2.63
   1  -6  -5   13.50    1.04
   1  -6  -5   15.04    2.11
  -1   6   5   13.82    1.70
   1  -6  -4   17.47    2.14
  -1   6   4   15.75    1.72
   1  -6  -3    1.77    1.55
  -1   6   3    0.71    1.08
  -1   6   2   52.52    3.12
  -1   6   1    1.26    1.08
   1  -6   0   13.56    1.78
  -1   6   0   14.88    1.70
   1  -6   1   13.23    1.81
  -1   6  -1   11.06    1.54
   1  -6   2  104.54    5.21
  -1   6  -2   98.63    5.11
   1  -6   3  211.73    9.08
  -1   6  -3  184.98    8.97
   1  -6   4  190.25    8.69
   1  -6   5   50.63    3.04
  -1   6  -5   50.30    3.00
  -1   6  -5   51.55    3.09
   1  -6   6  464.20   20.51
  -1   6  -6  500.17   20.64
  -1   6  -6  487.88   20.59
   1  -6   7   16.98    1.76
  -1   6  -7   20.16    1.95
  -1   6  -7   22.45    1.84
  -1   6  -8   74.06    4.31
  -1   6  -8   79.94    4.11
  -1   6  -9   94.23    4.30
  -1   6  -9  106.47    5.47
  -1   6  -9  107.14    4.99
  -1   6 -10  899.00   37.12
  -1   6 -10  920.38   37.72
  -1   6 -10  908.70   38.33
  -1   6 -11    0.53    0.60
  -1   6 -11    0.73    1.35
  -1   6 -12   11.37    1.23
  -1   6 -12   14.64    1.54
  -1   6 -12   10.79    1.19
  -1   6 -12   10.29    1.16
  -1   6 -12   10.68    0.96
  -1   6 -13   82.68    3.97
  -1   6 -13   82.34    4.08
  -1   6 -13   78.79    4.56
  -1   6 -13   78.70    3.71
  -1   6 -13   76.23    4.91
  -1   6 -13   79.00    3.93
  -1   6 -13   80.03    3.93
  -1   6 -13   95.99    4.85
  -1   6 -14   46.97    2.76
  -1   6 -14   52.26    2.96
  -1   6 -14   48.53    3.35
  -1   6 -14   48.73    3.68
  -1   6 -14   44.61    2.46
  -1   6 -14   57.46    3.71
  -1   6 -14   50.15    2.77
  -1   6 -14   50.39    2.82
  -1   6 -15    0.15    1.13
  -1   6 -15    2.24    1.58
  -1   6 -15   -0.48    1.23
  -1   6 -15    0.56    1.61
  -1   6 -15   -0.14    1.29
  -1   6 -15   -0.05    1.01
  -1   6 -15    0.14    0.80
  -1   6 -15   -0.04    0.85
  -1   6 -16   43.50    2.56
  -1   6 -16   38.84    2.72
  -1   6 -16   40.18    2.58
  -1   6 -16   37.20    2.28
  -1   6 -16   42.49    2.43
  -1   6 -16   37.55    2.20
  -1   6 -17   33.62    2.31
  -1   6 -17   36.30    2.55
  -1   6 -17   36.77    2.22
  -1   6 -17   29.70    2.05
  -1   6 -17   36.09    2.39
  -1   6 -18    0.19    0.92
  -1   6 -18    1.59    1.48
  -1   6 -18   -0.57    1.25
  -1   6 -18    2.07    1.57
  -1   6 -18   -0.61    1.19
  -1   6 -19    1.04    0.91
  -1   6 -19    0.05    1.22
  -1   6 -19   -1.15    1.23
  -1   6 -20    1.34    0.82
  -1   6 -20    1.08    1.09
  -1   6 -20    1.00    1.19
  -1   6 -21    3.07    1.04
  -1   6 -21    1.90    1.02
  -1   6 -22    3.25    0.85
  -1   6 -22    1.92    0.86
  -1   6 -23    2.86    0.62
  -1   6 -23    2.65    0.67
   1  -5 -19    1.61    0.38
   1  -5 -19    1.24    0.48
   1  -5 -18    8.84    0.83
   1  -5 -18    9.68    0.98
   1  -5 -17    4.85    0.82
   1  -5 -17    4.97    0.88
   1  -5 -16   -0.45    0.91
   1  -5 -16    0.98    1.18
   1  -5 -15   18.73    1.84
   1  -5 -14    3.90    1.33
   1  -5 -14    3.70    1.39
   1  -5 -13    0.75    1.31
   1  -5 -13    0.08    0.97
   1  -5 -13   -0.34    1.70
   1  -5 -13    0.04    0.82
   1  -5 -13    0.24    1.22
   1  -5 -13    0.77    1.17
   1  -5 -13    0.98    0.84
   1  -5 -12   19.12    1.79
   1  -5 -12   18.31    1.85
   1  -5 -12   17.04    1.54
   1  -5 -12   17.49    2.55
   1  -5 -12   17.61    1.72
   1  -5 -12   16.88    1.48
   1  -5 -12   21.40    1.90
   1  -5 -12   18.17    1.46
   1  -5 -12   18.91    1.56
   1  -5 -12   19.29    1.78
   1  -5 -12   21.27    1.72
   1  -5 -11   22.58    1.68
   1  -5 -11   21.31    1.78
   1  -5 -11   24.79    2.01
   1  -5 -11   22.76    1.59
   1  -5 -11   21.09    2.84
   1  -5 -11   20.76    1.63
   1  -5 -11   22.84    1.78
   1  -5 -11   23.66    1.87
   1  -5 -11   21.34    1.92
   1  -5 -11   21.26    1.96
   1  -5 -10   10.70    1.36
   1  -5 -10    7.31    1.13
   1  -5 -10   12.84    1.54
   1  -5 -10    7.67    1.21
   1  -5 -10    9.72    1.06
   1  -5 -10    8.58    2.14
   1  -5 -10    9.79    1.12
   1  -5 -10    8.32    0.95
   1  -5 -10   10.69    1.34
   1  -5 -10    9.37    1.29
   1  -5 -10    7.86    1.38
   1  -5  -9    0.04    1.00
   1  -5  -9    1.77    1.21
   1  -5  -9    0.76    0.76
   1  -5  -9   -0.84    0.98
   1  -5  -9    0.65    0.66
   1  -5  -9    0.77    0.80
   1  -5  -9    0.53    1.04
   1  -5  -9    0.14    1.62
   1  -5  -9    1.43    1.04
   1  -5  -9    1.75    0.96
   1  -5  -8   71.46    3.75
   1  -5  -8   78.89    3.79
   1  -5  -8   76.38    3.47
   1  -5  -8   73.10    4.67
   1  -5  -8   80.89    3.75
   1  -5  -7   39.54    3.05
   1  -5  -7   35.95    1.82
   1  -5  -6  314.95   14.45
   1  -5  -6  322.58   13.43
   1  -5  -5  164.69    7.09
   1  -5  -5  172.05    8.08
  -1   5   4  577.28   25.13
   1  -5  -4  638.70   25.65
  -1   5   3    3.93    1.11
   1  -5  -3    3.54    1.39
  -1   5   2  166.58    7.55
  -1   5   1   18.21    1.66
  -1   5   0  339.66   15.09
   1  -5   0  367.75   15.25
  -1   5  -1    4.98    1.26
   1  -5   1    7.27    1.41
  -1   5  -2    8.18    1.40
   1  -5   2    8.14    1.37
   1  -5   3  531.11   22.35
  -1   5  -4  136.30    6.28
  -1   5  -4  133.30    6.20
   1  -5   4  135.21    6.24
  -1   5  -5 2903.67  114.93
  -1   5  -5 2891.69  114.92
   1  -5   5 2657.67  114.78
  -1   5  -6  695.94   28.80
  -1   5  -6  704.79   28.71
   1  -5   6  666.31   28.57
  -1   5  -7   27.53    2.00
  -1   5  -7   29.46    2.28
  -1   5  -8   89.00    4.44
  -1   5  -8   92.30    4.88
  -1   5  -9   61.88    3.25
  -1   5  -9   59.69    3.74
  -1   5 -10   90.90    5.03
  -1   5 -11   96.94    4.31
  -1   5 -11   99.03    5.41
  -1   5 -12  153.46    7.95
  -1   5 -12  158.80    6.87
  -1   5 -12  155.72    7.07
  -1   5 -12  155.85    7.04
  -1   5 -13   20.21    1.85
  -1   5 -13   16.67    1.55
  -1   5 -13   16.01    1.99
  -1   5 -13   16.21    2.13
  -1   5 -13   20.67    1.53
  -1   5 -13   18.39    1.45
  -1   5 -13   18.04    1.31
  -1   5 -13   17.91    1.52
  -1   5 -13   17.54    1.66
  -1   5 -13   18.29    2.24
  -1   5 -14  113.41    5.37
  -1   5 -14  115.94    5.47
  -1   5 -14  116.76    5.92
  -1   5 -14  120.50    5.29
  -1   5 -14  111.97    5.14
  -1   5 -14   97.44    6.03
  -1   5 -14  106.21    5.20
  -1   5 -14  116.05    5.35
  -1   5 -14  117.36    5.37
  -1   5 -15   47.13    2.95
  -1   5 -15   50.61    2.87
  -1   5 -15   48.25    2.87
  -1   5 -15   53.57    3.17
  -1   5 -15   43.72    2.62
  -1   5 -15   49.93    2.70
  -1   5 -15   47.75    2.56
  -1   5 -16   17.59    2.07
  -1   5 -16   18.88    1.78
  -1   5 -16   20.90    1.57
  -1   5 -16   16.73    1.42
  -1   5 -16   19.54    1.83
  -1   5 -16   24.27    2.29
  -1   5 -16   15.37    1.48
  -1   5 -17    6.14    1.11
  -1   5 -17    6.63    1.65
  -1   5 -17    6.39    1.45
  -1   5 -17    6.40    1.35
  -1   5 -17    8.58    1.76
  -1   5 -17    5.05    1.05
  -1   5 -18   12.39    1.30
  -1   5 -18   10.91    1.58
  -1   5 -18   13.68    1.88
  -1   5 -18   15.41    1.61
  -1   5 -18   11.03    1.27
  -1   5 -19   70.48    3.70
  -1   5 -19   67.92    3.43
  -1   5 -19   73.47    3.72
  -1   5 -20   27.57    1.97
  -1   5 -20   28.57    2.02
  -1   5 -21    3.93    1.04
  -1   5 -21    2.70    1.05
  -1   5 -22   10.70    1.08
  -1   5 -22   11.75    1.09
  -1   5 -23    9.19    0.77
  -1   5 -23    9.32    0.79
   1  -4 -19    1.73    0.68
   1  -4 -19    2.05    0.54
   1  -4 -18   -0.28    0.98
   1  -4 -18    1.29    0.87
   1  -4 -18    0.34    0.68
   1  -4 -17    2.86    1.20
   1  -4 -17    3.21    1.13
   1  -4 -17    2.28    0.82
   1  -4 -17    1.56    0.91
   1  -4 -16   -1.08    1.32
   1  -4 -16    0.38    1.19
   1  -4 -15   42.61    2.51
   1  -4 -15   38.82    2.64
   1  -4 -14  223.61    9.70
   1  -4 -14  220.05    9.50
   1  -4 -14  208.76    9.37
   1  -4 -14  224.81   11.05
   1  -4 -14  219.51    9.63
   1  -4 -14  214.34    9.36
   1  -4 -14  234.95    9.82
   1  -4 -13   39.49    2.58
   1  -4 -13   37.80    2.18
   1  -4 -13   38.00    3.54
   1  -4 -13   38.82    2.34
   1  -4 -13   43.71    2.59
   1  -4 -13   42.14    2.67
   1  -4 -13   38.04    2.18
   1  -4 -13   36.94    2.49
   1  -4 -12   56.27    3.04
   1  -4 -12   53.28    3.06
   1  -4 -12   47.99    2.77
   1  -4 -12   54.22    2.67
   1  -4 -12   56.88    4.18
   1  -4 -12   52.13    2.94
   1  -4 -12   50.32    2.71
   1  -4 -12   50.63    3.02
   1  -4 -12   47.11    2.66
   1  -4 -12   57.26    2.87
   1  -4 -12   50.13    2.86
   1  -4 -11    4.47    1.20
   1  -4 -11    5.10    1.26
   1  -4 -11    3.49    1.05
   1  -4 -11    3.66    0.86
   1  -4 -11    1.07    1.73
   1  -4 -11    3.47    0.94
   1  -4 -11    3.60    1.15
   1  -4 -11    3.75    1.33
   1  -4 -11    2.77    0.91
   1  -4 -11    3.03    0.98
   1  -4 -11    4.99    1.22
   1  -4 -11    6.40    1.31
   1  -4 -10    2.02    1.06
   1  -4 -10    1.27    1.01
   1  -4 -10    2.56    0.89
   1  -4 -10    1.60    0.74
   1  -4 -10    0.92    1.42
   1  -4 -10    1.69    1.66
   1  -4 -10    2.44    1.06
   1  -4 -10    2.33    1.19
   1  -4 -10    2.40    0.80
   1  -4 -10    1.17    0.96
   1  -4 -10    1.72    0.85
   1  -4 -10    1.45    0.96
   1  -4 -10    2.84    1.09
   1  -4  -9    0.45    1.47
   1  -4  -9    0.69    0.90
   1  -4  -9    1.59    0.96
   1  -4  -9    1.05    0.67
   1  -4  -9    2.12    0.78
   1  -4  -9    2.37    0.94
   1  -4  -8   63.02    2.92
   1  -4  -8   63.20    3.93
   1  -4  -8   64.39    3.05
   1  -4  -7   41.28    1.93
   1  -4  -7   45.81    3.00
   1  -4  -6   22.50    2.14
   1  -4  -5  353.44   15.39
   1  -4  -4  168.56    7.58
  -1   4   4  158.61    7.21
   1  -4  -3  226.07    9.47
  -1   4   3  200.52    9.16
  -1   4   2    0.13    0.92
  -1   4   1    7.25    1.16
  -1   4   0    5.22    1.15
  -1   4  -1   43.73    2.53
   1  -4   2 1120.60   43.69
  -1   4  -2  999.62   43.67
  -1   4  -3  516.03   21.71
   1  -4   3  527.57   21.74
   1  -4   4 1756.38   76.66
  -1   4  -4 1940.16   76.79
  -1   4  -4 1964.40   76.82
   1  -4   5   42.27    2.33
  -1   4  -5   46.68    2.61
  -1   4  -5   46.50    2.53
   1  -4   6  618.93   27.28
  -1   4  -6  672.11   27.51
  -1   4  -6  699.90   27.73
  -1   4  -6  717.02   27.85
  -1   4  -7   31.14    1.95
  -1   4  -7   31.06    2.28
  -1   4  -8  164.19    7.72
  -1   4  -9  453.93   19.60
  -1   4 -10   58.29    2.75
  -1   4 -10   64.13    3.69
  -1   4 -11   99.51    4.52
  -1   4 -11  101.39    4.47
  -1   4 -11  100.99    5.37
  -1   4 -12   23.98    1.78
  -1   4 -12   30.13    1.94
  -1   4 -12   25.28    2.39
  -1   4 -12   27.30    1.82
  -1   4 -12   28.92    1.71
  -1   4 -12   27.61    1.62
  -1   4 -13   76.73    3.95
  -1   4 -13   88.68    4.49
  -1   4 -13   73.47    3.79
  -1   4 -13   78.71    3.75
  -1   4 -13   81.44    3.81
  -1   4 -13   76.79    4.59
  -1   4 -13   82.85    3.92
  -1   4 -13   80.95    3.92
  -1   4 -13   78.51    3.81
  -1   4 -14    0.38    0.90
  -1   4 -14    4.48    1.26
  -1   4 -14    1.81    1.41
  -1   4 -14    1.10    1.11
  -1   4 -14    0.76    0.76
  -1   4 -14    1.39    0.87
  -1   4 -14    5.69    1.46
  -1   4 -14    1.49    1.15
  -1   4 -14    1.49    0.94
  -1   4 -14    2.30    1.72
  -1   4 -15    7.27    1.49
  -1   4 -15    3.09    1.32
  -1   4 -15    4.66    1.63
  -1   4 -15    3.60    0.87
  -1   4 -15    3.30    0.99
  -1   4 -15    2.41    1.00
  -1   4 -15    2.22    1.02
  -1   4 -15    3.42    1.25
  -1   4 -15    7.04    1.67
  -1   4 -16    2.03    1.62
  -1   4 -16    0.28    1.25
  -1   4 -16    3.01    0.87
  -1   4 -16    1.70    0.96
  -1   4 -16    1.60    1.36
  -1   4 -16    2.38    1.45
  -1   4 -16    0.44    0.99
  -1   4 -17    1.49    1.28
  -1   4 -17    2.94    1.66
  -1   4 -17    1.98    0.80
  -1   4 -17    0.35    0.94
  -1   4 -17    1.58    1.26
  -1   4 -17    0.22    0.91
  -1   4 -18    2.84    0.90
  -1   4 -18    4.05    1.74
  -1   4 -18    4.12    1.31
  -1   4 -18    3.13    1.03
  -1   4 -18    3.66    1.31
  -1   4 -19   10.01    1.52
  -1   4 -19    9.71    1.48
  -1   4 -20    1.43    1.12
  -1   4 -20    1.64    1.15
  -1   4 -21    6.91    1.11
  -1   4 -21    6.74    1.15
  -1   4 -22    0.64    0.74
  -1   4 -22    0.76    0.76
  -1   4 -23    1.43    0.51
   1  -3 -19    4.76    0.73
   1  -3 -19    4.49    0.88
   1  -3 -18   -0.43    0.81
   1  -3 -18    1.70    0.98
   1  -3 -17    1.50    1.07
   1  -3 -17   -0.04    0.85
   1  -3 -17    0.04    0.96
   1  -3 -17    1.63    1.14
   1  -3 -16    2.43    1.17
   1  -3 -16    0.45    1.22
   1  -3 -16    0.06    1.36
   1  -3 -16    2.68    1.33
   1  -3 -15   49.57    2.96
   1  -3 -15   56.09    3.10
   1  -3 -15   52.83    3.08
   1  -3 -15   54.21    3.17
   1  -3 -14   62.42    3.35
   1  -3 -14   64.31    3.44
   1  -3 -14   59.23    3.04
   1  -3 -14   58.16    3.09
   1  -3 -14   62.57    3.24
   1  -3 -14   63.54    3.44
   1  -3 -14   62.25    3.49
   1  -3 -14   63.95    3.36
   1  -3 -13   23.42    1.88
   1  -3 -13   20.66    1.50
   1  -3 -13   24.18    2.01
   1  -3 -13   20.98    1.54
   1  -3 -13   23.36    2.81
   1  -3 -13   22.18    1.57
   1  -3 -13   20.94    1.76
   1  -3 -13   22.08    1.88
   1  -3 -13   28.43    1.99
   1  -3 -13   20.90    1.83
   1  -3 -13   22.94    1.99
   1  -3 -12   51.81    2.80
   1  -3 -12   50.13    2.79
   1  -3 -12   47.57    2.47
   1  -3 -12   42.76    2.57
   1  -3 -12   44.16    3.66
   1  -3 -12   45.06    2.80
   1  -3 -12   43.96    2.43
   1  -3 -12   46.35    2.68
   1  -3 -12   48.09    2.79
   1  -3 -12   45.71    2.45
   1  -3 -12   50.68    2.64
   1  -3 -12   49.28    2.68
   1  -3 -11   16.78    1.50
   1  -3 -11   14.81    1.46
   1  -3 -11   12.89    1.32
   1  -3 -11   13.28    1.15
   1  -3 -11   14.49    2.26
   1  -3 -11   11.91    1.16
   1  -3 -11   14.48    1.68
   1  -3 -11   15.07    1.43
   1  -3 -11   13.28    1.52
   1  -3 -11   13.37    1.17
   1  -3 -11   15.09    1.29
   1  -3 -11   15.81    1.47
   1  -3 -10   25.73    2.51
   1  -3 -10   19.10    2.06
   1  -3 -10   20.51    1.66
   1  -3 -10   23.75    1.41
   1  -3 -10   21.49    1.63
   1  -3 -10   21.22    1.63
   1  -3 -10   23.16    1.51
   1  -3  -9   56.98    3.60
   1  -3  -9   64.86    2.96
   1  -3  -9   59.45    2.84
   1  -3  -9   59.38    3.92
   1  -3  -8   12.24    0.98
   1  -3  -8   11.27    0.88
   1  -3  -8   10.97    1.63
   1  -3  -7    0.14    0.55
   1  -3  -7    0.98    1.19
   1  -3  -7    0.14    0.86
   1  -3  -6  228.28   10.18
   1  -3  -5    4.18    1.18
   1  -3  -4    6.46    1.17
   1  -3  -3  726.21   28.12
  -1   3   3  641.51   27.85
  -1   3   2   19.59    1.44
   1  -3  -2   20.13    1.52
  -1   3   1  147.96    6.72
   1  -3  -1  159.87    6.76
  -1   3   0    9.16    1.12
  -1   3  -1  782.41   32.28
  -1   3  -2 2881.67  117.57
   1  -3   3  813.48   32.65
  -1   3  -3  799.16   32.72
  -1   3  -3  779.71   32.76
   1  -3   3  777.93   32.77
   1  -3   4  490.27   21.61
  -1   3  -4  536.75   21.86
  -1   3  -4  543.36   21.79
   1  -3   4  556.95   21.84
  -1   3  -5  880.04   32.18
  -1   3  -5  843.96   31.88
  -1   3  -6  404.65   17.23
  -1   3  -7   13.46    1.55
  -1   3  -8   65.93    3.66
  -1   3  -9    4.01    1.28
  -1   3 -10   62.20    3.56
  -1   3 -10   57.93    2.75
  -1   3 -10   58.78    2.79
  -1   3 -11  145.22    7.13
  -1   3 -11  146.82    6.34
  -1   3 -11  146.67    6.37
  -1   3 -12  128.03    5.66
  -1   3 -12  128.17    5.72
  -1   3 -12  132.04    5.77
  -1   3 -12  118.83    6.29
  -1   3 -12  129.31    5.61
  -1   3 -12  129.38    5.72
  -1   3 -12  127.73    5.59
  -1   3 -12  116.52    5.58
  -1   3 -13   25.08    1.63
  -1   3 -13   25.13    1.84
  -1   3 -13   26.73    1.97
  -1   3 -13   26.86    1.91
  -1   3 -13   28.16    2.27
  -1   3 -13   26.51    1.77
  -1   3 -13   23.32    2.22
  -1   3 -13   27.52    1.67
  -1   3 -13   28.87    1.97
  -1   3 -13   27.30    1.70
  -1   3 -13   26.17    1.82
  -1   3 -13   31.86    2.51
  -1   3 -13   24.43    1.73
  -1   3 -14   89.70    4.30
  -1   3 -14   85.59    4.25
  -1   3 -14   86.54    4.28
  -1   3 -14   96.06    4.42
  -1   3 -14   84.40    4.11
  -1   3 -14   79.80    4.01
  -1   3 -14   84.61    4.06
  -1   3 -14   85.85    4.08
  -1   3 -14   85.09    4.15
  -1   3 -14   80.68    4.13
  -1   3 -15   53.38    3.02
  -1   3 -15   53.45    3.11
  -1   3 -15   42.93    2.73
  -1   3 -15   46.73    2.58
  -1   3 -15   44.31    2.47
  -1   3 -15   44.35    2.49
  -1   3 -15   43.39    2.71
  -1   3 -15   48.22    2.84
  -1   3 -15   42.57    2.56
  -1   3 -15   41.39    2.42
  -1   3 -15   44.34    2.69
  -1   3 -16   41.23    2.45
  -1   3 -16   38.24    2.16
  -1   3 -16   38.51    2.48
  -1   3 -16   33.77    2.14
  -1   3 -16   36.18    2.30
  -1   3 -16   35.28    2.65
  -1   3 -16   37.76    2.50
  -1   3 -17    3.60    0.89
  -1   3 -17    6.08    1.67
  -1   3 -17    2.41    1.31
  -1   3 -17    2.45    1.07
  -1   3 -17    2.10    0.90
  -1   3 -18    3.05    1.07
  -1   3 -18    4.75    0.91
  -1   3 -18    2.34    1.35
  -1   3 -19    5.62    1.38
  -1   3 -20    3.66    1.22
  -1   3 -21    2.15    0.97
  -1   3 -22    1.30    0.69
   1  -2 -20    1.40    0.81
   1  -2 -19   13.23    1.06
   1  -2 -19   12.21    1.18
   1  -2 -18    2.59    1.16
   1  -2 -18    0.41    0.85
   1  -2 -18    1.48    1.02
   1  -2 -18    2.03    1.10
   1  -2 -17   27.07    2.01
   1  -2 -17   26.02    1.80
   1  -2 -17   25.48    1.71
   1  -2 -17   24.55    1.93
   1  -2 -17   28.53    2.03
   1  -2 -16   27.72    2.14
   1  -2 -16   27.03    2.08
   1  -2 -16   28.56    2.08
   1  -2 -15  152.03    6.75
   1  -2 -15  133.72    6.38
   1  -2 -15  152.36    6.79
   1  -2 -15  156.93    6.81
   1  -2 -15  146.44    6.52
   1  -2 -14  170.47    7.60
   1  -2 -14  169.48    7.65
   1  -2 -14  162.79    7.48
   1  -2 -14  154.85    7.28
   1  -2 -14  170.05    7.40
   1  -2 -14  186.34    7.70
   1  -2 -14  174.16    7.61
   1  -2 -13   45.68    2.57
   1  -2 -13   42.80    2.77
   1  -2 -13   40.04    2.63
   1  -2 -13   37.91    2.22
   1  -2 -13   42.10    3.52
   1  -2 -13   38.97    2.44
   1  -2 -13   40.76    2.31
   1  -2 -13   50.81    2.60
   1  -2 -13   42.68    2.56
   1  -2 -13   41.30    2.60
   1  -2 -13   42.68    2.53
   1  -2 -12   83.18    4.07
   1  -2 -12   81.49    4.06
   1  -2 -12   78.73    3.95
   1  -2 -12   86.22    3.87
   1  -2 -12   90.76    5.16
   1  -2 -12   83.68    4.04
   1  -2 -12   75.83    4.11
   1  -2 -12   82.57    4.10
   1  -2 -12   76.81    3.78
   1  -2 -12   81.85    3.97
   1  -2 -12   80.81    4.05
   1  -2 -12   92.12    4.01
   1  -2 -11   34.50    2.04
   1  -2 -11   32.47    2.10
   1  -2 -11   30.73    2.83
   1  -2 -11   32.38    2.01
   1  -2 -11   32.56    2.05
   1  -2 -11   33.12    1.84
   1  -2 -11   34.82    2.10
   1  -2 -11   27.83    2.01
   1  -2 -11   35.02    1.95
   1  -2 -10   49.09    2.43
   1  -2 -10   49.58    2.36
   1  -2 -10   50.68    3.38
   1  -2  -9    5.70    1.01
   1  -2  -9    6.31    0.79
   1  -2  -9    6.45    0.76
   1  -2  -9    7.30    1.55
   1  -2  -9    6.29    1.32
   1  -2  -8   52.63    2.49
   1  -2  -8   49.90    2.82
   1  -2  -8   54.48    3.05
   1  -2  -7  880.50   37.39
   1  -2  -7  932.68   37.54
   1  -2  -6   45.88    2.50
   1  -2  -6   38.63    2.36
   1  -2  -5   47.11    2.60
   1  -2  -4   51.51    2.51
   1  -2  -3   28.05    1.60
   1  -2  -2 1877.39   75.77
  -1   2   2 1830.53   75.79
   1  -2  -1  316.88   13.43
  -1   2   1  329.14   13.47
  -1   2   0  206.25    8.73
  -1   2  -1   57.43    2.50
   1  -2   2  452.90   18.79
  -1   2  -2  462.47   18.89
  -1   2  -2  450.27   18.73
   1  -2   3 1110.06   44.92
  -1   2  -3 1082.26   44.93
   1  -2   4    9.57    0.99
   1  -2   5    1.17    0.76
  -1   2  -5    0.74    1.06
  -1   2  -6   14.47    1.49
  -1   2  -7   49.01    2.84
  -1   2  -8  464.32   19.77
  -1   2  -9  623.35   25.79
  -1   2  -9  605.55   25.08
  -1   2 -10   34.06    2.46
  -1   2 -10   35.49    1.86
  -1   2 -10   35.36    1.85
  -1   2 -11   11.58    1.50
  -1   2 -11   11.84    1.03
  -1   2 -11   13.27    1.09
  -1   2 -12  137.40    6.25
  -1   2 -12  140.17    6.28
  -1   2 -12  125.88    6.72
  -1   2 -12  134.06    6.14
  -1   2 -12  139.20    6.12
  -1   2 -12  142.81    6.14
  -1   2 -12  133.80    6.25
  -1   2 -13   19.85    1.68
  -1   2 -13   21.55    1.73
  -1   2 -13   25.70    2.00
  -1   2 -13   22.64    1.92
  -1   2 -13   21.97    1.61
  -1   2 -13   17.98    1.46
  -1   2 -13   22.58    1.52
  -1   2 -13   20.38    1.43
  -1   2 -13   19.67    1.69
  -1   2 -13   20.29    1.69
  -1   2 -13   17.93    1.49
  -1   2 -13   18.77    1.55
  -1   2 -14    1.48    1.03
  -1   2 -14   -0.04    0.90
  -1   2 -14   -0.14    1.20
  -1   2 -14    0.52    1.17
  -1   2 -14    0.05    1.42
  -1   2 -14    1.30    1.07
  -1   2 -14   -0.04    0.91
  -1   2 -14    0.98    0.85
  -1   2 -14   -0.04    0.88
  -1   2 -14    2.19    1.31
  -1   2 -15   13.71    1.91
  -1   2 -15   14.42    1.67
  -1   2 -15   15.53    1.47
  -1   2 -15    9.94    1.28
  -1   2 -15   12.17    1.23
  -1   2 -15   10.72    1.40
  -1   2 -15    8.18    1.25
  -1   2 -15   15.35    1.72
  -1   2 -16    8.86    1.51
  -1   2 -16   10.40    1.77
  -1   2 -16    7.96    1.25
  -1   2 -16   11.04    1.59
  -1   2 -16    5.98    1.12
  -1   2 -16    6.89    1.02
  -1   2 -16    7.15    1.25
  -1   2 -16    5.80    1.09
  -1   2 -17   39.03    2.62
  -1   2 -17   40.61    2.58
  -1   2 -17   40.26    2.25
  -1   2 -17   36.33    2.23
  -1   2 -17   39.05    2.42
  -1   2 -17   38.94    2.70
  -1   2 -18    1.75    1.37
  -1   2 -18    3.90    0.93
  -1   2 -18    2.15    1.04
  -1   2 -18    3.65    1.70
  -1   2 -19    2.08    1.29
  -1   2 -20    1.90    1.12
  -1   2 -21    1.71    0.87
   1  -1 -21    0.77    0.63
   1  -1 -20    0.19    0.90
   1  -1 -20    2.55    0.90
   1  -1 -19    6.95    1.14
   1  -1 -19    4.40    0.99
   1  -1 -19    2.76    1.14
   1  -1 -19    5.39    1.17
   1  -1 -18   -0.04    0.86
   1  -1 -18    0.58    1.16
   1  -1 -18    1.61    1.04
   1  -1 -18   -0.28    1.21
   1  -1 -18    0.24    1.13
   1  -1 -17   11.51    1.48
   1  -1 -17   10.84    1.44
   1  -1 -17    9.64    1.21
   1  -1 -17   12.13    1.58
   1  -1 -16    5.82    1.34
   1  -1 -16    7.63    1.29
   1  -1 -16    6.45    1.07
   1  -1 -16    5.09    1.41
   1  -1 -15    5.30    1.34
   1  -1 -15    4.42    1.45
   1  -1 -15    3.50    1.21
   1  -1 -15    3.88    1.06
   1  -1 -14  215.73    9.38
   1  -1 -14  189.91    9.36
   1  -1 -14  205.53    9.27
   1  -1 -14  221.95    9.21
   1  -1 -14  218.59    9.34
   1  -1 -14  216.24    9.39
   1  -1 -14  215.43    9.41
   1  -1 -13    7.96    1.37
   1  -1 -13    8.76    1.43
   1  -1 -13    8.75    1.21
   1  -1 -13    8.63    1.31
   1  -1 -13    8.06    1.09
   1  -1 -13    7.77    1.29
   1  -1 -13   11.76    1.50
   1  -1 -13    7.58    1.29
   1  -1 -13    9.84    1.78
   1  -1 -12  228.07    9.91
   1  -1 -12  215.27    9.93
   1  -1 -12  234.25    9.96
   1  -1 -12  235.28   10.91
   1  -1 -12  214.82    9.91
   1  -1 -12  222.61    9.82
   1  -1 -12  223.82    9.85
   1  -1 -12  240.47    9.79
   1  -1 -12  234.83    9.94
   1  -1 -12  244.85    9.88
   1  -1 -11  142.91    7.08
   1  -1 -11  137.67    6.13
   1  -1 -11  139.20    6.06
   1  -1 -10    9.51    0.90
   1  -1 -10    5.88    1.12
   1  -1 -10    6.01    1.51
   1  -1  -9   19.57    1.90
   1  -1  -9   18.06    1.17
   1  -1  -9   14.73    1.46
   1  -1  -9   20.70    1.20
   1  -1  -9   17.44    1.63
   1  -1  -8  284.58   12.15
   1  -1  -8  304.38   12.38
   1  -1  -8  261.32   11.97
   1  -1  -7  406.15   17.95
   1  -1  -7  441.21   17.87
  -1   1   6  137.34    5.77
   1  -1  -6  132.15    6.16
   1  -1  -5  103.52    4.44
   1  -1  -4  314.67   13.03
   1  -1  -3  511.96   21.06
   1  -1  -2  304.19   11.93
  -1   1   2  281.23   11.77
  -1   1   1  603.93   24.74
  -1   1   0    5.11    0.59
   1  -1   1   21.53    1.18
  -1   1  -1   21.24    1.26
   1  -1   2    5.15    0.63
   1  -1   3    4.65    0.65
   1  -1   4  162.83    6.97
  -1   1  -4  171.82    7.32
   1  -1   5  105.88    4.65
  -1   1  -5  116.99    5.11
  -1   1  -6    6.81    1.14
  -1   1  -6    6.02    0.61
  -1   1  -7   39.01    2.41
  -1   1  -8    4.07    1.09
  -1   1  -9   76.72    4.14
  -1   1  -9   81.10    3.60
  -1   1 -10    1.97    1.05
  -1   1 -10    1.07    0.62
  -1   1 -10    0.78    0.67
  -1   1 -11   83.14    4.46
  -1   1 -11   86.86    3.88
  -1   1 -11   84.16    3.91
  -1   1 -12   72.69    3.44
  -1   1 -12   66.38    3.39
  -1   1 -12   64.95    3.23
  -1   1 -12   63.67    3.25
  -1   1 -12   68.49    3.21
  -1   1 -12   62.28    3.13
  -1   1 -12   64.01    3.29
  -1   1 -12   67.96    3.35
  -1   1 -13   16.08    1.65
  -1   1 -13   14.73    1.56
  -1   1 -13   15.26    1.68
  -1   1 -13   15.23    1.43
  -1   1 -13   15.05    1.38
  -1   1 -13   12.13    1.24
  -1   1 -13   15.44    1.23
  -1   1 -13   14.39    1.33
  -1   1 -13   17.59    1.59
  -1   1 -13   13.95    1.39
  -1   1 -13   15.49    1.44
  -1   1 -14    1.64    1.13
  -1   1 -14    0.52    0.95
  -1   1 -14   -0.72    1.09
  -1   1 -14    1.02    1.38
  -1   1 -14   -0.49    1.02
  -1   1 -14   -0.22    0.86
  -1   1 -14   -0.74    1.01
  -1   1 -14   -0.40    0.81
  -1   1 -14    0.97    1.23
  -1   1 -14    0.53    1.49
  -1   1 -14    1.88    1.50
  -1   1 -15    0.09    1.00
  -1   1 -15    0.40    0.87
  -1   1 -15    1.14    1.17
  -1   1 -15    2.52    1.58
  -1   1 -15    1.21    1.27
  -1   1 -15    1.42    1.53
  -1   1 -15    0.76    1.09
  -1   1 -15    3.90    1.45
  -1   1 -15    1.11    1.07
  -1   1 -16   17.07    1.50
  -1   1 -16   15.23    1.29
  -1   1 -16   15.64    1.53
  -1   1 -16   17.04    1.82
  -1   1 -16   20.77    1.94
  -1   1 -16   16.90    1.93
  -1   1 -16   16.24    1.61
  -1   1 -16   15.49    1.50
  -1   1 -16   19.70    1.81
  -1   1 -17   16.19    1.40
  -1   1 -17   14.86    1.94
  -1   1 -17   12.72    1.50
  -1   1 -17   13.16    1.39
  -1   1 -17   14.05    1.36
  -1   1 -17   13.64    1.73
  -1   1 -17   15.38    1.79
  -1   1 -18   20.36    2.00
  -1   1 -18   17.18    1.61
  -1   1 -18   18.81    1.48
  -1   1 -18   17.72    1.81
  -1   1 -19   72.69    3.76
  -1   1 -19   79.88    3.64
  -1   1 -19   78.19    3.90
  -1   1 -20   24.09    1.70
  -1   1 -20   25.58    1.74
  -1   1 -21   26.54    1.58
   1   0 -21    4.08    0.84
   1   0 -21    3.00    0.83
   1   0 -20    2.26    1.03
   1   0 -20    0.99    0.99
   1   0 -20    2.35    0.97
   1   0 -19    3.16    1.16
   1   0 -19    1.82    0.93
   1   0 -19    1.42    1.15
   1   0 -19    3.77    1.18
   1   0 -18    0.27    0.84
   1   0 -18   -0.31    1.15
   1   0 -18    0.10    0.99
   1   0 -18    0.79    1.21
   1   0 -18    1.04    1.19
   1   0 -17   19.10    1.53
   1   0 -17   21.05    1.83
   1   0 -17   20.34    1.69
   1   0 -17   18.46    1.83
   1   0 -17   18.20    1.84
   1   0 -16   17.93    1.74
   1   0 -16   15.67    1.56
   1   0 -16   17.39    1.72
   1   0 -16   14.94    1.74
   1   0 -15  334.14   14.33
   1   0 -15  335.47   14.32
   1   0 -15  335.55   14.39
   1   0 -15  330.56   14.34
   1   0 -14   73.32    3.81
   1   0 -14   71.05    3.96
   1   0 -14   75.23    3.83
   1   0 -14   76.16    3.79
   1   0 -14   73.86    3.68
   1   0 -14   76.89    3.87
   1   0 -13   15.61    1.49
   1   0 -13   16.92    1.87
   1   0 -13   16.55    1.52
   1   0 -13   14.00    1.06
   1   0 -13   17.91    1.49
   1   0 -13   19.05    1.66
   1   0 -13   14.33    1.35
   1   0 -13   16.85    1.69
   1   0 -13   13.66    1.50
   1   0 -12   18.56    1.49
   1   0 -12   15.06    1.34
   1   0 -12   14.98    1.71
   1   0 -12   15.67    1.38
   1   0 -12   15.09    1.41
   1   0 -12   16.88    1.43
   1   0 -12   14.93    1.06
   1   0 -11   12.08    1.77
   1   0 -11   10.15    0.84
   1   0 -11   11.26    0.98
   1   0 -10    8.41    1.39
   1   0 -10    8.28    0.82
   1   0 -10    7.41    1.41
   1   0  -9  173.61    7.29
   1   0  -9  175.56    7.30
   1   0  -8   19.46    1.70
   1   0  -8   16.02    1.27
   1   0  -8   20.50    1.68
   1   0  -7  523.83   17.58
   1   0  -7  515.29   17.45
   1   0  -6   19.79    1.01
   1   0  -6   21.74    1.71
   1   0  -6   18.76    0.98
   1   0  -6   19.41    1.48
   1   0  -5  366.22   15.21
   1   0  -5  359.26   15.56
   1   0  -5  371.92   15.13
  -1   0   4   10.76    0.94
   1   0  -4    9.64    1.24
  -1   0   3   46.95    2.28
   1   0  -3   48.17    2.31
  -1   0   2   33.59    1.73
   1   0  -2   34.03    1.65
  -1   0   1  315.42   13.08
  -1   0   0  231.98    9.72
  -1   0  -1  571.75   23.80
  -1   0  -1  589.73   23.90
  -1   0  -2  525.02   21.73
  -1   0  -2  529.68   21.80
  -1   0  -3  124.65    5.41
  -1   0  -3  127.50    5.63
   1   0   4  265.79   11.50
  -1   0  -4  285.20   11.57
  -1   0  -4  289.94   11.84
   1   0   5   38.80    1.83
  -1   0  -5   41.88    2.38
  -1   0  -5   40.77    2.35
  -1   0  -6   55.42    3.01
  -1   0  -7   90.67    4.49
  -1   0  -8    1.41    1.00
  -1   0  -9  124.19    5.42
  -1   0  -9  126.70    6.00
  -1   0 -10   39.27    2.00
  -1   0 -10   36.00    1.93
  -1   0 -10   38.66    2.48
  -1   0 -11  128.78    5.82
  -1   0 -11  130.97    5.87
  -1   0 -11  136.50    5.95
  -1   0 -11  141.10    6.06
  -1   0 -12   55.60    2.88
  -1   0 -12   50.31    2.85
  -1   0 -12   51.28    2.67
  -1   0 -12   51.62    2.77
  -1   0 -12   48.68    2.52
  -1   0 -12   50.98    2.62
  -1   0 -12   48.63    2.77
  -1   0 -12   51.02    2.77
  -1   0 -13    2.14    1.40
  -1   0 -13    5.32    1.33
  -1   0 -13    6.21    1.43
  -1   0 -13    6.33    1.16
  -1   0 -13    4.81    1.14
  -1   0 -13    3.40    1.27
  -1   0 -13    3.47    1.11
  -1   0 -13    2.49    0.98
  -1   0 -14   38.15    2.41
  -1   0 -14   37.45    2.42
  -1   0 -14   38.06    2.46
  -1   0 -14   35.69    2.42
  -1   0 -14   29.62    2.14
  -1   0 -14   32.44    2.27
  -1   0 -14   33.03    2.31
  -1   0 -14   32.71    2.22
  -1   0 -14   31.33    2.03
  -1   0 -14   32.50    2.15
  -1   0 -15    4.66    1.06
  -1   0 -15    5.00    1.15
  -1   0 -15    7.49    1.60
  -1   0 -15    5.67    1.38
  -1   0 -15    4.89    1.45
  -1   0 -15    4.02    1.53
  -1   0 -15    3.84    1.21
  -1   0 -15    4.81    1.27
  -1   0 -15    4.77    1.42
  -1   0 -15    5.44    1.20
  -1   0 -15    4.18    0.82
  -1   0 -16  193.46    8.62
  -1   0 -16  209.12    8.73
  -1   0 -16  208.03    8.66
  -1   0 -16  181.83    8.43
  -1   0 -16  192.33    8.70
  -1   0 -16  200.69    8.61
  -1   0 -16  189.96    8.64
  -1   0 -16  180.98    8.34
  -1   0 -16  198.29    8.52
  -1   0 -16  186.53    8.56
  -1   0 -17   39.38    2.30
  -1   0 -17   39.22    2.34
  -1   0 -17   39.52    2.40
  -1   0 -17   38.86    2.49
  -1   0 -17   39.11    2.62
  -1   0 -17   42.34    2.63
  -1   0 -17   40.84    2.64
  -1   0 -17   40.50    2.54
  -1   0 -18   20.89    1.57
  -1   0 -18   22.33    1.87
  -1   0 -18   20.47    1.87
  -1   0 -18   21.66    1.74
  -1   0 -19    5.85    1.23
  -1   0 -19    4.09    1.17
  -1   0 -19    2.77    0.82
  -1   0 -19    3.43    1.00
  -1   0 -20    6.36    1.07
   1   1 -21    0.56    0.79
   1   1 -21    3.13    0.84
   1   1 -21    2.46    0.93
   1   1 -20    1.65    1.00
   1   1 -20    1.11    1.01
   1   1 -20    1.32    1.06
   1   1 -19    2.51    1.18
   1   1 -19    2.99    1.24
   1   1 -19    1.06    1.16
   1   1 -18   25.03    2.02
   1   1 -18   25.88    2.00
   1   1 -18   26.52    1.73
   1   1 -18   23.60    1.80
   1   1 -18   25.96    2.03
   1   1 -18   23.52    1.61
   1   1 -17   26.24    2.12
   1   1 -17   31.64    2.17
   1   1 -17   30.94    1.92
   1   1 -17   26.41    1.96
   1   1 -17   29.11    2.17
   1   1 -17   28.09    1.82
   1   1 -16    1.77    1.27
   1   1 -16    1.76    1.20
   1   1 -16    1.76    1.01
   1   1 -16    0.61    1.20
   1   1 -16    1.84    1.05
   1   1 -15    2.52    1.29
   1   1 -15    1.94    0.75
   1   1 -15   -0.17    1.14
   1   1 -15    1.82    1.08
   1   1 -15    1.10    0.97
   1   1 -15    2.11    1.23
   1   1 -15    4.13    1.79
   1   1 -14    8.74    1.15
   1   1 -14    8.58    0.93
   1   1 -14    9.04    1.34
   1   1 -14   12.47    1.84
   1   1 -14    7.06    1.31
   1   1 -14    8.26    1.30
   1   1 -14    7.83    1.20
   1   1 -13   84.96    4.03
   1   1 -13   80.01    3.94
   1   1 -13   79.43    3.73
   1   1 -13   87.14    3.85
   1   1 -13   83.64    4.01
   1   1 -13   84.48    4.05
   1   1 -13   84.35    4.02
   1   1 -13   69.66    4.08
   1   1 -12   23.53    1.40
   1   1 -12   22.15    1.88
   1   1 -12   24.60    1.63
   1   1 -11   -0.20    0.81
   1   1 -11    0.09    1.14
   1   1 -10  461.87   20.06
   1   1 -10  512.26   20.07
   1   1 -10  478.80   20.85
   1   1  -9   12.55    1.38
   1   1  -9    8.26    0.80
   1   1  -9    7.29    0.80
   1   1  -9   12.51    1.60
   1   1  -8   30.18    2.04
   1   1  -8   33.41    1.75
   1   1  -8   35.47    2.40
   1   1  -7   42.44    2.28
   1   1  -7   44.76    2.04
   1   1  -7   45.91    2.67
   1   1  -6    7.89    0.99
   1   1  -6    9.64    1.45
   1   1  -5  103.35    4.64
   1   1  -5   94.05    4.34
   1   1  -5  101.51    4.76
  -1  -1   4   19.74    1.29
   1   1  -4   15.81    1.38
   1   1  -4   16.26    1.03
  -1  -1   3  315.78   13.22
  -1  -1   2  652.17   26.78
   1   1  -2  646.05   26.81
   1   1  -1  469.71   18.60
  -1  -1   1  443.90   18.36
  -1  -1   0   40.34    2.16
   1   1   0   40.62    1.95
  -1  -1  -1   40.27    2.07
   1   1   1   39.97    1.86
  -1  -1  -2   10.64    1.01
  -1  -1  -2   10.31    1.11
  -1  -1  -2   10.07    1.15
  -1  -1  -3 1275.00   52.41
  -1  -1  -4  750.43   31.15
  -1  -1  -5   59.47    3.19
  -1  -1  -5   61.24    3.32
   1   1   6  112.46    4.43
  -1  -1  -6  131.24    5.37
  -1  -1  -6  124.83    5.17
  -1  -1  -7    3.03    1.06
  -1  -1  -8   12.10    1.42
  -1  -1  -9    1.85    0.59
  -1  -1 -10   73.59    3.37
  -1  -1 -11  217.34    9.56
  -1  -1 -11  225.89    9.68
  -1  -1 -11  223.01    9.70
  -1  -1 -11  224.72    9.57
  -1  -1 -11  235.00   10.92
  -1  -1 -11  220.59    9.62
  -1  -1 -11  221.12    9.70
  -1  -1 -11  224.26    9.69
  -1  -1 -12  103.98    4.81
  -1  -1 -12   99.25    4.85
  -1  -1 -12  102.87    4.71
  -1  -1 -12   97.33    4.82
  -1  -1 -12  100.68    4.79
  -1  -1 -12  100.63    4.84
  -1  -1 -12  103.33    4.86
  -1  -1 -12   99.74    4.76
  -1  -1 -13  128.83    5.62
  -1  -1 -13  117.16    5.64
  -1  -1 -13  130.70    5.64
  -1  -1 -13  118.25    5.69
  -1  -1 -13  123.55    5.51
  -1  -1 -13  109.30    5.28
  -1  -1 -13  119.57    5.61
  -1  -1 -13  117.77    5.62
  -1  -1 -13  117.02    5.63
  -1  -1 -14   97.32    4.68
  -1  -1 -14  100.38    4.78
  -1  -1 -14   97.51    4.79
  -1  -1 -14   96.53    4.68
  -1  -1 -14   92.05    4.53
  -1  -1 -14   93.01    4.53
  -1  -1 -14   97.36    4.62
  -1  -1 -14   93.12    4.69
  -1  -1 -14   92.53    4.67
  -1  -1 -14   92.08    4.70
  -1  -1 -15   73.56    3.74
  -1  -1 -15   67.46    3.67
  -1  -1 -15   69.05    3.61
  -1  -1 -15   71.02    3.75
  -1  -1 -15   67.54    3.48
  -1  -1 -15   74.12    3.56
  -1  -1 -15   63.18    3.40
  -1  -1 -15   64.41    3.59
  -1  -1 -15   68.85    3.61
  -1  -1 -15   63.94    3.63
  -1  -1 -16    2.00    1.49
  -1  -1 -16    3.09    1.38
  -1  -1 -16    2.76    1.39
  -1  -1 -16   -1.11    1.36
  -1  -1 -16    2.09    1.06
  -1  -1 -16    0.29    1.06
  -1  -1 -16    1.59    0.92
  -1  -1 -16    2.56    1.28
  -1  -1 -16    2.37    1.16
  -1  -1 -16    1.88    1.23
  -1  -1 -17    8.15    1.58
  -1  -1 -17   10.49    1.52
  -1  -1 -17    7.64    1.16
  -1  -1 -17    9.86    1.43
  -1  -1 -17    8.37    1.28
  -1  -1 -17    6.70    1.16
  -1  -1 -17    9.63    1.44
  -1  -1 -17    9.04    1.54
  -1  -1 -18   30.54    2.09
  -1  -1 -18   26.64    1.98
  -1  -1 -18   30.36    2.11
  -1  -1 -18   32.93    1.89
  -1  -1 -19    3.60    0.79
  -1  -1 -19    2.42    1.05
   1   2 -22   15.78    1.17
   1   2 -21    7.53    1.10
   1   2 -21    5.62    0.98
   1   2 -21    6.88    1.03
   1   2 -20   -0.05    1.08
   1   2 -20    0.17    1.05
   1   2 -20    1.11    1.03
   1   2 -19    0.21    1.21
   1   2 -19    1.69    0.92
   1   2 -19   -0.95    1.23
   1   2 -19    0.32    1.08
   1   2 -18   28.37    1.94
   1   2 -18   34.27    2.26
   1   2 -18   29.81    1.95
   1   2 -18   30.90    2.15
   1   2 -18   30.41    2.18
   1   2 -17   -1.54    0.84
   1   2 -17    1.11    1.21
   1   2 -17   -0.34    0.96
   1   2 -17    0.62    1.24
   1   2 -17   -0.26    0.96
   1   2 -17   -0.10    0.67
   1   2 -17    1.45    1.16
   1   2 -16   60.13    3.23
   1   2 -16   49.79    2.82
   1   2 -16   57.85    2.83
   1   2 -16   57.94    2.99
   1   2 -16   56.61    3.18
   1   2 -16   59.37    3.21
   1   2 -16   57.01    3.03
   1   2 -15   39.67    2.43
   1   2 -15   41.30    2.55
   1   2 -15   41.56    2.24
   1   2 -15   42.97    2.38
   1   2 -15   44.52    2.62
   1   2 -15   40.94    2.52
   1   2 -14  149.92    7.30
   1   2 -14  166.27    7.42
   1   2 -14  160.80    7.19
   1   2 -14  175.96    7.29
   1   2 -14  176.80    7.47
   1   2 -14  169.49    7.43
   1   2 -13    0.38    0.99
   1   2 -13    1.21    0.75
   1   2 -13    0.94    0.95
   1   2 -13    0.91    0.85
   1   2 -13    0.68    0.91
   1   2 -12  164.24    7.09
   1   2 -11   13.30    1.09
   1   2 -10   50.65    2.72
   1   2 -10   53.62    3.40
   1   2 -10   53.60    2.51
   1   2  -9   39.19    2.08
   1   2  -9   33.49    1.67
   1   2  -9   38.11    2.63
   1   2  -8  841.99   34.75
   1   2  -8  849.50   34.54
   1   2  -8  810.22   35.18
   1   2  -7    1.22    0.81
  -1  -2   7    1.98    0.83
   1   2  -7    0.56    1.24
  -1  -2   6  450.56   18.72
   1   2  -6  442.13   19.05
  -1  -2   5    1.78    1.09
  -1  -2   4  139.25    6.27
  -1  -2   3  437.06   18.18
   1   2  -3  428.64   18.22
   1   2  -2 1891.51   77.48
   1   2  -1 1033.41   42.50
   1   2   0  231.35    9.81
  -1  -2  -1 6924.79  280.55
   1   2   1 6857.76  280.35
  -1  -2  -2   26.79    1.80
  -1  -2  -3  118.07    5.33
  -1  -2  -4   68.37    3.35
   1   2   4   73.94    3.47
  -1  -2  -5   18.48    1.72
   1   2   5   15.32    1.26
  -1  -2  -6  101.86    5.21
  -1  -2  -7    2.93    0.64
  -1  -2  -7    3.25    1.37
  -1  -2  -7    2.54    0.67
  -1  -2  -8  269.76   11.78
  -1  -2  -8  250.93   10.67
  -1  -2  -9  154.10    6.54
  -1  -2  -9  148.40    6.48
  -1  -2 -10    1.89    1.02
  -1  -2 -10    0.09    1.03
  -1  -2 -10    0.75    0.88
  -1  -2 -10    0.09    0.95
  -1  -2 -10    1.65    0.95
  -1  -2 -10    2.22    0.94
  -1  -2 -10   -0.09    0.92
  -1  -2 -10    0.11    0.60
  -1  -2 -11   36.43    2.16
  -1  -2 -11   31.94    1.88
  -1  -2 -11   33.41    2.22
  -1  -2 -11   36.29    2.28
  -1  -2 -11   31.53    2.02
  -1  -2 -11   35.52    2.19
  -1  -2 -11   32.61    2.07
  -1  -2 -11   39.73    2.09
  -1  -2 -11   31.05    2.13
  -1  -2 -11   30.39    1.77
  -1  -2 -12    4.46    1.37
  -1  -2 -12    7.10    1.45
  -1  -2 -12    7.83    1.43
  -1  -2 -12    8.83    1.25
  -1  -2 -12    7.97    1.45
  -1  -2 -12    9.72    1.34
  -1  -2 -12    5.90    1.41
  -1  -2 -12    7.80    1.37
  -1  -2 -12    8.49    1.39
  -1  -2 -13  260.67   11.67
  -1  -2 -13  277.07   11.71
  -1  -2 -13  274.19   11.86
  -1  -2 -13  272.68   11.68
  -1  -2 -13  281.62   11.85
  -1  -2 -13  268.31   11.68
  -1  -2 -13  269.03   11.76
  -1  -2 -13  271.07   11.83
  -1  -2 -13  273.65   11.66
  -1  -2 -13  266.71   11.85
  -1  -2 -14    4.20    1.13
  -1  -2 -14    5.02    1.52
  -1  -2 -14    2.82    1.33
  -1  -2 -14    6.61    1.20
  -1  -2 -14    5.80    1.46
  -1  -2 -14    5.43    1.40
  -1  -2 -14    5.79    1.40
  -1  -2 -14    5.25    1.45
  -1  -2 -14    4.84    1.29
  -1  -2 -14    6.57    1.44
  -1  -2 -15  610.79   24.08
  -1  -2 -15  588.00   23.99
  -1  -2 -15  544.58   23.96
  -1  -2 -15  571.03   24.17
  -1  -2 -15  563.07   23.97
  -1  -2 -15  598.65   24.19
  -1  -2 -15  537.63   23.98
  -1  -2 -15  587.14   24.09
  -1  -2 -15  596.26   23.97
  -1  -2 -15  560.42   24.13
  -1  -2 -15  571.03   24.19
  -1  -2 -16   96.58    4.39
  -1  -2 -16   98.31    4.51
  -1  -2 -16   92.92    4.64
  -1  -2 -16   89.64    4.39
  -1  -2 -16   95.47    4.63
  -1  -2 -16   87.74    4.50
  -1  -2 -16   96.22    4.55
  -1  -2 -16   86.46    4.59
  -1  -2 -16   95.57    4.48
  -1  -2 -16   87.54    4.53
  -1  -2 -17   32.00    1.94
  -1  -2 -17   33.60    2.26
  -1  -2 -17   30.54    1.86
  -1  -2 -17   36.18    2.07
  -1  -2 -17   31.57    2.08
  -1  -2 -17   33.22    2.21
  -1  -2 -18    3.11    0.88
  -1  -2 -18    0.95    0.89
  -1  -2 -19    6.37    0.78
   1   3 -23   -0.38    0.58
   1   3 -22    2.92    0.74
   1   3 -22    2.17    0.84
   1   3 -21   24.52    1.67
   1   3 -21   23.80    1.66
   1   3 -21   27.70    1.79
   1   3 -20    1.39    1.08
   1   3 -20    3.25    1.24
   1   3 -20    2.01    1.06
   1   3 -19   19.74    1.50
   1   3 -19   20.64    1.75
   1   3 -19   21.27    1.82
   1   3 -19   17.36    1.68
   1   3 -18    8.35    1.38
   1   3 -18    6.04    1.10
   1   3 -18    8.57    0.97
   1   3 -18    9.66    1.43
   1   3 -18    9.91    1.44
   1   3 -18    6.59    1.07
   1   3 -17   22.50    1.84
   1   3 -17   19.00    1.42
   1   3 -17   21.11    1.60
   1   3 -17   23.47    1.87
   1   3 -17   21.53    1.89
   1   3 -17   18.06    1.54
   1   3 -16   14.69    1.61
   1   3 -16   14.73    1.38
   1   3 -16   15.69    1.29
   1   3 -16   15.65    1.67
   1   3 -16   16.35    1.69
   1   3 -16   13.92    1.39
   1   3 -15  130.12    5.77
   1   3 -15  115.78    5.58
   1   3 -15  127.25    5.55
   1   3 -15  127.64    5.58
   1   3 -15  109.81    5.82
   1   3 -15  128.13    5.79
   1   3 -15  119.90    5.72
   1   3 -14   41.31    2.45
   1   3 -14   36.46    2.23
   1   3 -14   39.89    2.42
   1   3 -14   37.41    2.65
   1   3 -14   44.05    2.24
   1   3 -14   47.60    2.28
   1   3 -14   35.86    2.46
   1   3 -13  346.39   14.06
   1   3 -13  342.62   14.04
   1   3 -13  317.10   14.13
   1   3 -12   57.11    2.78
   1   3 -11    6.80    1.14
   1   3 -11    9.21    0.94
   1   3 -10    2.45    0.97
   1   3 -10    1.63    0.64
   1   3 -10    2.34    0.73
   1   3 -10    1.03    1.36
   1   3  -9  302.13   13.99
   1   3  -9  318.71   13.26
   1   3  -8    2.95    1.43
   1   3  -8    3.40    0.96
  -1  -3   8    3.71    1.01
   1   3  -7  459.16   19.71
   1   3  -7  455.43   19.19
  -1  -3   7  457.98   19.31
   1   3  -6 1798.50   75.22
  -1  -3   6 1878.98   75.36
  -1  -3   5   10.10    1.49
   1   3  -4  167.63    7.94
  -1  -3   4  180.38    7.93
   1   3  -3 3072.93  125.79
   1   3  -2  341.65   14.59
   1   3  -1 1222.97   50.36
  -1  -3   0 1897.05   77.90
  -1  -3  -1 2665.77  109.15
  -1  -3  -2  468.91   20.36
   1   3   2  500.83   20.41
   1   3   3    6.81    1.34
  -1  -3  -3    7.31    1.13
   1   3   4  199.55    8.64
  -1  -3  -4  192.98    8.59
   1   3   5  272.00   11.47
  -1  -3  -5  264.63   11.47
  -1  -3  -6  132.63    5.74
  -1  -3  -6  133.06    6.62
  -1  -3  -7    9.56    0.91
  -1  -3  -7    8.19    1.64
  -1  -3  -8   13.31    2.00
  -1  -3  -9  136.62    6.00
  -1  -3  -9  138.27    6.03
  -1  -3  -9  136.21    5.89
  -1  -3  -9  134.72    7.13
  -1  -3  -9  129.25    5.91
  -1  -3  -9  131.56    5.83
  -1  -3  -9  120.61    5.95
  -1  -3  -9  131.96    6.02
  -1  -3 -10    5.79    1.20
  -1  -3 -10    6.17    1.32
  -1  -3 -10    5.30    1.07
  -1  -3 -10    7.53    1.13
  -1  -3 -10    4.10    1.17
  -1  -3 -10    5.79    1.11
  -1  -3 -10    5.30    1.23
  -1  -3 -10    5.25    0.96
  -1  -3 -10    4.38    1.14
  -1  -3 -11    0.68    1.18
  -1  -3 -11    0.53    1.29
  -1  -3 -11    0.30    0.98
  -1  -3 -11    0.38    1.12
  -1  -3 -11    3.90    1.18
  -1  -3 -11    1.37    1.06
  -1  -3 -11    1.57    0.87
  -1  -3 -11    1.49    1.23
  -1  -3 -11    0.65    1.15
  -1  -3 -12  517.12   21.41
  -1  -3 -12  507.50   21.21
  -1  -3 -12  511.43   21.24
  -1  -3 -12  514.32   21.41
  -1  -3 -12  513.89   21.18
  -1  -3 -12  505.83   21.28
  -1  -3 -12  521.75   21.39
  -1  -3 -12  482.60   21.17
  -1  -3 -12  492.53   21.38
  -1  -3 -13    3.85    1.34
  -1  -3 -13    4.22    1.46
  -1  -3 -13    4.68    1.13
  -1  -3 -13    2.23    1.38
  -1  -3 -13    5.45    1.41
  -1  -3 -13    4.06    1.30
  -1  -3 -13    6.40    1.48
  -1  -3 -13    5.02    1.39
  -1  -3 -13    2.81    1.19
  -1  -3 -13    7.78    1.51
  -1  -3 -14   90.99    4.91
  -1  -3 -14  109.97    5.16
  -1  -3 -14  108.67    5.20
  -1  -3 -14  101.99    4.93
  -1  -3 -14  107.56    4.96
  -1  -3 -14  110.54    5.00
  -1  -3 -14  102.23    5.03
  -1  -3 -14  106.92    4.96
  -1  -3 -14  107.49    5.16
  -1  -3 -14  106.49    5.19
  -1  -3 -15   35.31    2.32
  -1  -3 -15   27.27    2.12
  -1  -3 -15   34.13    2.36
  -1  -3 -15   27.98    2.01
  -1  -3 -15   31.99    2.07
  -1  -3 -15   32.12    2.16
  -1  -3 -15   34.40    2.27
  -1  -3 -15   33.52    2.19
  -1  -3 -15   31.66    2.28
  -1  -3 -16    2.96    1.33
  -1  -3 -16    1.84    1.00
  -1  -3 -16    2.20    0.96
  -1  -3 -16    3.07    1.18
  -1  -3 -16    3.62    1.28
  -1  -3 -16    4.50    1.21
  -1  -3 -17   15.01    1.44
  -1  -3 -17   15.49    1.21
  -1  -3 -18    0.85    0.79
  -1  -3 -18    1.11    0.72
   1   4 -23    1.03    0.62
   1   4 -22   -0.63    0.84
   1   4 -22    0.74    0.77
   1   4 -21    0.33    1.01
   1   4 -21    0.30    0.94
   1   4 -21   -0.27    0.85
   1   4 -20    6.49    1.35
   1   4 -20    4.35    0.94
   1   4 -20    7.77    1.26
   1   4 -20    7.34    1.20
   1   4 -19    2.92    0.81
   1   4 -19    2.90    1.28
   1   4 -19    2.83    0.94
   1   4 -19    3.11    1.10
   1   4 -19    1.39    1.16
   1   4 -18    0.38    1.18
   1   4 -18    0.62    1.25
   1   4 -18    1.32    0.81
   1   4 -18    1.30    0.93
   1   4 -18    2.24    1.10
   1   4 -17   10.60    1.23
   1   4 -17   10.50    1.16
   1   4 -17   11.10    1.49
   1   4 -17   11.58    1.54
   1   4 -17    8.74    1.36
   1   4 -16   20.29    1.60
   1   4 -16   22.68    1.58
   1   4 -16   20.27    1.84
   1   4 -16   22.26    1.77
   1   4 -16   20.85    1.89
   1   4 -15   48.00    2.44
   1   4 -15   41.76    2.38
   1   4 -15   44.07    2.63
   1   4 -15   45.79    2.62
   1   4 -15   38.90    2.62
   1   4 -14   66.32    3.27
   1   4 -14   56.61    3.38
   1   4 -14   61.54    3.23
   1   4 -14   55.42    3.30
   1   4 -13   10.13    1.14
   1   4 -13   11.02    1.31
   1   4 -13    8.40    1.20
   1   4 -13   11.16    1.28
   1   4 -13    8.99    1.54
   1   4 -12   64.97    3.65
   1   4 -12   65.67    3.09
   1   4 -11   46.47    2.85
   1   4 -11   44.04    2.23
   1   4 -10  389.04   16.87
  -1  -4  10  423.12   17.42
   1   4 -10  443.52   17.24
   1   4  -9   32.52    2.80
   1   4  -9   35.68    2.16
  -1  -4   9   32.20    2.30
   1   4  -8 1013.28   42.03
  -1  -4   8  975.74   41.59
   1   4  -8 1014.07   41.43
  -1  -4   7 1090.30   45.55
   1   4  -7 1102.51   45.38
   1   4  -6    2.88    1.25
  -1  -4   6    1.66    1.36
   1   4  -5   30.40    2.45
  -1  -4   5   30.14    2.35
   1   4  -5   27.59    2.12
   1   4  -4  616.84   25.50
  -1  -4   4  587.11   25.39
   1   4  -3  383.20   16.52
   1   4  -2  800.83   33.40
   1   4  -1   96.86    4.85
  -1  -4   0  377.72   16.32
   1   4   0  379.43   16.26
  -1  -4  -1  658.53   28.12
   1   4   1  679.71   28.11
   1   4   2   42.11    2.67
  -1  -4  -2   41.78    2.64
  -1  -4  -3   32.21    2.16
   1   4   3   31.16    2.22
   1   4   4  109.69    5.31
  -1  -4  -4  113.13    5.36
  -1  -4  -5   21.45    1.72
   1   4   5   21.31    1.68
  -1  -4  -6   36.40    1.91
  -1  -4  -6   37.15    2.87
  -1  -4  -7  145.78    6.46
  -1  -4  -7  159.19    7.66
  -1  -4  -8   79.29    3.61
  -1  -4  -8   78.09    3.73
  -1  -4  -8   72.70    3.60
  -1  -4  -8   83.55    4.89
  -1  -4  -8   72.40    3.61
  -1  -4  -8   73.06    3.56
  -1  -4  -9   37.14    2.15
  -1  -4  -9   36.99    2.33
  -1  -4  -9   40.34    2.19
  -1  -4  -9   39.99    2.39
  -1  -4  -9   42.48    3.44
  -1  -4  -9   35.36    2.12
  -1  -4  -9   35.64    2.19
  -1  -4 -10   41.50    2.57
  -1  -4 -10   40.18    2.36
  -1  -4 -10   41.47    2.33
  -1  -4 -10   40.83    2.60
  -1  -4 -10   38.33    2.37
  -1  -4 -10   44.60    3.74
  -1  -4 -10   41.49    2.33
  -1  -4 -10   42.82    2.45
  -1  -4 -11   10.33    1.65
  -1  -4 -11    7.19    1.28
  -1  -4 -11    9.50    1.40
  -1  -4 -11    8.08    1.32
  -1  -4 -11    7.98    1.18
  -1  -4 -11    9.54    1.46
  -1  -4 -11    9.28    1.53
  -1  -4 -11    8.84    1.53
  -1  -4 -12  250.20   11.25
  -1  -4 -12  267.87   11.52
  -1  -4 -12  270.66   11.36
  -1  -4 -12  277.84   11.56
  -1  -4 -12  264.86   11.28
  -1  -4 -12  271.96   11.41
  -1  -4 -12  255.85   11.53
  -1  -4 -12  243.01   11.23
  -1  -4 -12  275.54   11.52
  -1  -4 -13   64.42    3.50
  -1  -4 -13   65.79    3.47
  -1  -4 -13   71.10    3.77
  -1  -4 -13   66.48    3.50
  -1  -4 -13   72.81    3.63
  -1  -4 -13   65.94    3.60
  -1  -4 -13   73.65    3.57
  -1  -4 -13   73.13    3.79
  -1  -4 -13   72.79    3.81
  -1  -4 -14    6.09    1.49
  -1  -4 -14    7.39    1.15
  -1  -4 -14    4.93    1.22
  -1  -4 -14    7.09    1.32
  -1  -4 -14    6.73    1.31
  -1  -4 -14    6.41    1.40
  -1  -4 -14    7.07    1.37
  -1  -4 -14    6.58    1.48
  -1  -4 -15   66.80    3.45
  -1  -4 -15   71.03    3.58
  -1  -4 -15   71.14    3.51
  -1  -4 -15   65.88    3.52
  -1  -4 -15   69.34    3.48
  -1  -4 -15   76.15    3.74
  -1  -4 -15   71.94    3.74
  -1  -4 -16   11.80    1.17
  -1  -4 -16   12.73    1.29
  -1  -4 -16   10.29    1.13
  -1  -4 -16    8.32    1.34
  -1  -4 -17    1.86    0.69
  -1  -4 -17    0.60    0.86
  -1  -4 -18    3.57    0.72
   1   5 -23    1.47    0.54
   1   5 -23    2.64    0.71
   1   5 -22   12.38    1.12
   1   5 -22   13.44    1.26
   1   5 -21   -0.64    1.06
   1   5 -21    0.12    0.84
   1   5 -21    0.27    0.94
   1   5 -20   33.32    2.03
   1   5 -20   38.84    2.38
   1   5 -20   35.61    2.19
   1   5 -20   39.17    2.29
   1   5 -19    1.40    0.88
   1   5 -19    1.44    1.20
   1   5 -19    2.79    1.06
   1   5 -19    2.15    1.26
   1   5 -19    1.57    0.83
   1   5 -18   -0.12    0.89
   1   5 -18    1.46    1.18
   1   5 -18    0.11    1.02
   1   5 -18    1.72    1.22
   1   5 -18    0.75    0.86
   1   5 -17    8.47    1.15
   1   5 -17    9.44    1.45
   1   5 -17    9.14    1.34
   1   5 -17    9.35    1.16
   1   5 -17    8.98    1.47
   1   5 -16   40.68    2.70
   1   5 -16   45.63    2.49
   1   5 -16   42.87    2.40
   1   5 -16   46.26    2.69
   1   5 -16   44.17    2.69
   1   5 -15    6.86    1.31
   1   5 -15    8.88    1.08
   1   5 -15    7.69    1.33
   1   5 -15    7.78    1.35
   1   5 -14   10.72    1.37
   1   5 -14   11.26    1.41
   1   5 -14   12.77    1.41
   1   5 -13    6.04    0.78
   1   5 -13    4.93    1.23
   1   5 -13    6.33    1.59
   1   5 -13    6.33    1.11
   1   5 -13    6.46    1.20
   1   5 -13    6.40    1.00
   1   5 -12   26.39    1.59
   1   5 -12   27.81    2.30
   1   5 -12   27.86    1.52
   1   5 -11   42.04    2.14
   1   5 -11   47.35    2.61
   1   5 -11   42.39    2.14
   1   5 -10    0.66    0.67
   1   5 -10    0.80    0.67
   1   5 -10    0.06    1.02
  -1  -5  10   -0.90    1.27
   1   5  -9  271.70   11.84
  -1  -5   9  264.62   12.07
   1   5  -9  272.80   12.30
   1   5  -8  150.02    6.93
  -1  -5   8  146.66    7.15
   1   5  -8  146.12    7.22
  -1  -5   7  115.54    5.87
   1   5  -7  114.95    5.65
   1   5  -7  116.59    5.84
  -1  -5   6    1.02    1.29
   1   5  -6    1.95    1.25
  -1  -5   5    8.12    1.60
   1   5  -5    5.11    1.41
  -1  -5   4   16.53    1.98
   1   5  -3   14.54    1.76
  -1  -5   3   12.13    1.82
   1   5  -2  537.28   22.87
   1   5  -1  230.27   10.15
  -1  -5   1  215.68   10.22
  -1  -5   0   29.76    2.53
   1   5   0   35.55    2.55
   1   5   1   41.42    2.77
  -1  -5  -1   42.47    2.86
  -1  -5  -2  682.67   28.74
   1   5   2  678.33   28.69
   1   5   3   20.34    1.93
  -1  -5  -3   19.18    1.87
  -1  -5  -4    3.62    1.31
   1   5   4    1.97    1.19
  -1  -5  -5  202.44    8.81
   1   5   5  209.71    9.32
  -1  -5  -5  221.07    9.42
  -1  -5  -6    1.50    0.66
  -1  -5  -7   18.70    1.55
  -1  -5  -7   15.02    1.33
  -1  -5  -7   14.47    1.20
  -1  -5  -7   14.77    1.27
  -1  -5  -7   12.77    2.28
  -1  -5  -7   15.47    1.26
  -1  -5  -7   15.64    1.45
  -1  -5  -7   15.39    1.54
  -1  -5  -8    1.34    0.89
  -1  -5  -8    0.91    0.94
  -1  -5  -8    2.52    1.23
  -1  -5  -8    1.50    1.88
  -1  -5  -8    0.35    0.92
  -1  -5  -8    1.49    1.05
  -1  -5  -8    0.24    0.93
  -1  -5  -9  251.86   10.74
  -1  -5  -9  236.48   10.55
  -1  -5  -9  246.07   10.59
  -1  -5  -9  252.16   12.11
  -1  -5  -9  243.60   10.47
  -1  -5  -9  254.36   10.77
  -1  -5  -9  242.67   10.60
  -1  -5 -10   41.13    2.66
  -1  -5 -10   37.63    2.35
  -1  -5 -10   39.22    2.37
  -1  -5 -10   38.60    3.67
  -1  -5 -10   38.99    2.55
  -1  -5 -10   41.02    2.32
  -1  -5 -10   39.86    2.39
  -1  -5 -11   -0.58    1.16
  -1  -5 -11    1.96    1.47
  -1  -5 -11   -0.14    1.07
  -1  -5 -11    1.73    1.01
  -1  -5 -11    1.29    1.87
  -1  -5 -11   -0.93    1.30
  -1  -5 -11    1.23    1.11
  -1  -5 -12    5.51    1.32
  -1  -5 -12    7.59    1.28
  -1  -5 -12    7.00    1.21
  -1  -5 -13   -0.61    1.15
  -1  -5 -13   -1.15    1.14
  -1  -5 -13    1.95    1.21
  -1  -5 -13   -0.34    1.11
  -1  -5 -13    0.68    1.00
  -1  -5 -14   96.43    4.40
  -1  -5 -14   92.40    4.41
  -1  -5 -14   84.68    4.25
  -1  -5 -14   90.96    4.37
  -1  -5 -14   90.10    4.28
  -1  -5 -15   38.94    2.28
  -1  -5 -15   38.63    2.32
  -1  -5 -15   44.26    2.52
  -1  -5 -15   40.66    2.30
  -1  -5 -15   40.13    2.23
  -1  -5 -16   18.91    1.32
  -1  -5 -16   17.08    1.51
  -1  -5 -16   19.92    1.40
  -1  -5 -17    1.85    0.67
  -1  -5 -17    2.60    0.61
  -1  -5 -17    0.50    0.75
   1   6 -24    3.75    0.50
   1   6 -23    4.37    0.80
   1   6 -23    2.84    0.61
   1   6 -22   -0.63    0.87
   1   6 -22    0.09    0.80
   1   6 -21    1.24    1.05
   1   6 -21    1.86    0.98
   1   6 -20    1.90    0.97
   1   6 -20    0.81    0.77
   1   6 -20    2.65    1.21
   1   6 -20   -0.04    0.76
   1   6 -20    0.60    1.07
   1   6 -19   11.49    1.18
   1   6 -19   12.26    1.15
   1   6 -19   10.57    1.53
   1   6 -19   10.81    1.34
   1   6 -19   11.73    1.47
   1   6 -18    6.27    1.16
   1   6 -18    4.68    1.00
   1   6 -18    5.22    1.05
   1   6 -18    4.90    1.35
   1   6 -18    6.65    1.30
   1   6 -17   58.67    3.10
   1   6 -17   48.85    3.05
   1   6 -17   52.56    3.02
   1   6 -17   51.51    2.74
   1   6 -17   55.69    2.88
   1   6 -16   12.84    1.58
   1   6 -16   11.61    1.53
   1   6 -16   13.87    1.24
   1   6 -16   14.55    1.41
   1   6 -16   10.54    1.50
   1   6 -15    1.57    1.17
   1   6 -15    2.15    1.64
   1   6 -15    1.55    1.16
   1   6 -15    1.62    0.83
   1   6 -14    1.90    1.08
   1   6 -14    0.53    1.54
   1   6 -14   -0.28    1.09
   1   6 -14    0.37    0.70
   1   6 -14    1.19    1.19
   1   6 -13   46.05    2.26
   1   6 -13   36.26    3.06
   1   6 -13   42.01    2.46
   1   6 -13   42.49    2.58
   1   6 -13   43.37    2.28
   1   6 -12   65.22    3.01
   1   6 -12   57.55    3.89
   1   6 -12   62.69    3.69
   1   6 -12   67.62    3.34
   1   6 -12   63.79    3.53
   1   6 -12   61.40    2.98
   1   6 -11    0.38    1.50
   1   6 -11    0.21    0.72
  -1  -6  11   -0.20    1.37
   1   6 -11    0.07    1.10
   1   6 -11    0.37    0.68
   1   6 -10   -0.12    1.42
   1   6 -10    0.25    0.72
  -1  -6  10    0.50    1.40
   1   6 -10    0.99    1.24
   1   6 -10    0.32    0.62
  -1  -6   9   52.31    3.62
   1   6  -9   59.33    3.43
   1   6  -9   57.84    2.74
   1   6  -9   57.84    3.77
  -1  -6   8   46.98    3.31
   1   6  -8   49.04    3.05
   1   6  -8   48.00    2.34
   1   6  -8   42.93    3.19
  -1  -6   7   27.30    2.50
   1   6  -7   27.64    2.31
   1   6  -6  430.09   18.53
  -1  -6   6  424.68   18.76
  -1  -6   5  318.51   14.33
  -1  -6   4  208.49    9.84
  -1  -6   3    5.00    1.54
   1   6  -3    4.55    1.49
   1   6  -2   68.75    4.02
  -1  -6   1   12.61    1.98
   1   6  -1   13.62    1.90
  -1  -6   0  134.38    6.87
   1   6   0  138.26    6.80
  -1  -6  -1   91.12    5.04
   1   6   1   92.65    4.97
  -1  -6  -2  164.11    8.10
   1   6   2  171.95    8.06
   1   6   3   28.71    2.40
  -1  -6  -3   30.48    2.43
   1   6   4   58.90    3.36
  -1  -6  -4   53.22    3.39
  -1  -6  -4   52.82    2.58
  -1  -6  -5   91.50    4.57
  -1  -6  -5   81.88    3.84
  -1  -6  -6   48.88    3.65
  -1  -6  -6   42.36    2.27
  -1  -6  -6   42.46    2.33
  -1  -6  -6   47.35    2.62
  -1  -6  -6   42.62    2.47
  -1  -6  -7   30.37    1.94
  -1  -6  -7   29.00    1.77
  -1  -6  -7   32.69    3.11
  -1  -6  -7   28.32    1.83
  -1  -6  -7   28.59    1.79
  -1  -6  -7   28.11    2.03
  -1  -6  -7   29.33    2.07
  -1  -6  -8    0.17    1.30
  -1  -6  -8   -0.53    1.01
  -1  -6  -8    0.33    1.77
  -1  -6  -8   -0.04    0.92
  -1  -6  -8    0.69    1.05
  -1  -6  -8   -0.17    0.98
  -1  -6  -8   -0.33    1.14
  -1  -6  -9   37.63    2.51
  -1  -6  -9   30.98    2.15
  -1  -6  -9   37.27    3.56
  -1  -6  -9   34.70    2.15
  -1  -6  -9   32.15    2.16
  -1  -6  -9   34.82    2.08
  -1  -6  -9   35.30    2.39
  -1  -6 -10    0.25    1.34
  -1  -6 -10   -0.24    1.05
  -1  -6 -10    1.26    1.27
  -1  -6 -10   -1.74    1.20
  -1  -6 -10    0.18    1.81
  -1  -6 -10   -0.39    1.06
  -1  -6 -10   -0.05    1.02
  -1  -6 -11   11.04    1.33
  -1  -6 -11    8.60    1.34
  -1  -6 -11    9.63    1.53
  -1  -6 -11    8.22    2.25
  -1  -6 -11    9.70    1.25
  -1  -6 -11   10.17    1.32
  -1  -6 -12    3.73    1.11
  -1  -6 -12    2.19    1.15
  -1  -6 -12    3.99    1.08
  -1  -6 -12    3.31    1.17
  -1  -6 -12    3.59    1.39
  -1  -6 -13    1.96    0.96
  -1  -6 -13   -0.18    1.07
  -1  -6 -13    0.04    1.03
  -1  -6 -14   62.40    3.20
  -1  -6 -14   69.48    3.33
  -1  -6 -14   67.07    3.32
  -1  -6 -14   65.53    3.27
  -1  -6 -15   24.05    1.57
  -1  -6 -15   23.87    1.55
  -1  -6 -15   23.04    1.48
  -1  -6 -16    1.44    0.66
  -1  -6 -16    1.34    0.66
  -1  -6 -17    2.97    0.53
   1   7 -24   31.19    1.53
   1   7 -23    3.11    0.63
   1   7 -23    4.69    0.78
   1   7 -22   14.67    1.21
   1   7 -22   16.92    1.32
   1   7 -21   11.99    1.06
   1   7 -21   15.02    1.41
   1   7 -21   11.28    1.24
   1   7 -20    0.59    0.72
   1   7 -20    0.42    0.89
   1   7 -20    1.13    0.81
   1   7 -20    0.68    1.05
   1   7 -19   49.88    2.61
   1   7 -19   53.25    2.76
   1   7 -19   51.60    2.81
   1   7 -19   52.19    2.92
   1   7 -18    1.83    0.82
   1   7 -18    2.38    1.19
   1   7 -18    2.86    1.03
   1   7 -18    2.11    1.13
   1   7 -18    3.16    1.02
   1   7 -17   98.27    5.21
   1   7 -17  104.50    4.86
   1   7 -17  118.93    5.10
   1   7 -17  107.28    5.15
   1   7 -16   36.57    2.44
   1   7 -16   33.01    1.97
   1   7 -16   36.02    2.33
   1   7 -16   38.17    3.01
   1   7 -15  146.76    6.74
   1   7 -15  149.84    7.15
   1   7 -15  161.58    6.75
   1   7 -15  151.66    7.02
   1   7 -14   74.72    4.06
   1   7 -14   65.24    3.42
   1   7 -14   67.17    3.57
   1   7 -14   68.33    3.19
   1   7 -13   -0.47    0.81
   1   7 -13    2.54    1.48
   1   7 -13    0.84    1.42
   1   7 -13    1.60    1.12
   1   7 -13    0.51    0.81
   1   7 -12   87.53    3.92
   1   7 -12   79.31    3.80
   1   7 -12   77.08    5.20
   1   7 -12   88.73    4.62
   1   7 -12   96.59    4.69
  -1  -7  12   88.33    5.02
   1   7 -12   85.87    4.20
   1   7 -11    4.48    1.79
   1   7 -11    3.49    1.46
  -1  -7  11    2.63    1.63
   1   7 -11    3.79    0.84
   1   7 -11    2.97    0.72
   1   7 -10   61.31    4.31
   1   7 -10   68.22    3.22
  -1  -7  10   67.16    4.31
   1   7 -10   73.88    4.05
   1   7  -9   58.15    3.92
   1   7  -9   58.93    2.85
   1   7  -9   59.09    3.66
  -1  -7   9   60.26    3.96
   1   7  -8   92.51    5.37
   1   7  -8  101.70    5.24
  -1  -7   8   94.36    5.44
  -1  -7   7  302.66   13.83
   1   7  -7  299.35   13.51
  -1  -7   6   13.32    2.05
   1   7  -6   13.98    1.84
   1   7  -6   13.57    1.15
  -1  -7   5  265.05   11.94
   1   7  -5  249.81   10.62
   1   7  -4  175.89    8.27
  -1  -7   4  161.97    8.41
   1   7  -3  767.24   31.90
  -1  -7   3  745.59   30.85
  -1  -7   2   39.04    3.18
   1   7  -2   43.63    3.11
  -1  -7   1    3.06    1.60
   1   7  -1    4.35    1.59
  -1  -7   0   17.54    2.26
   1   7   0   16.81    2.06
  -1  -7  -1  196.57    9.62
   1   7   1  203.52    9.53
   1   7   2    3.78    1.48
  -1  -7  -2    3.15    1.50
   1   7   3   63.27    3.80
  -1  -7  -3   61.55    3.84
  -1  -7  -3   58.23    2.78
  -1  -7  -4   32.89    1.99
  -1  -7  -4   32.13    1.76
   1   7   4   31.27    2.61
  -1  -7  -4   35.49    2.76
  -1  -7  -4   31.62    2.02
  -1  -7  -5  245.29   10.33
  -1  -7  -5  228.54   10.16
  -1  -7  -5  245.24   10.26
  -1  -7  -5  241.94   10.98
  -1  -7  -5  240.43   10.39
  -1  -7  -6   62.46    3.11
  -1  -7  -6   62.72    3.39
  -1  -7  -6   65.05    3.22
  -1  -7  -6   70.08    4.65
  -1  -7  -6   64.56    3.14
  -1  -7  -7    0.84    1.86
  -1  -7  -7    1.40    0.93
  -1  -7  -7    0.33    1.19
  -1  -7  -7    1.00    0.96
  -1  -7  -8    2.29    1.01
  -1  -7  -8    2.19    1.24
  -1  -7  -8    1.83    1.06
  -1  -7  -8    1.25    1.98
  -1  -7  -8    1.30    1.06
  -1  -7  -8    2.56    1.15
  -1  -7  -8    1.89    0.89
  -1  -7  -9   24.56    1.79
  -1  -7  -9   24.73    1.73
  -1  -7  -9   26.48    2.08
  -1  -7  -9   24.67    3.08
  -1  -7  -9   25.99    1.84
  -1  -7  -9   23.52    1.85
  -1  -7 -10   47.19    2.73
  -1  -7 -10   46.28    4.10
  -1  -7 -10   47.91    2.64
  -1  -7 -10   49.09    2.94
  -1  -7 -10   48.11    2.75
  -1  -7 -10   55.10    2.89
  -1  -7 -10   52.23    2.78
  -1  -7 -11   20.88    1.72
  -1  -7 -11   16.69    1.50
  -1  -7 -11   16.19    1.78
  -1  -7 -11   20.98    1.59
  -1  -7 -11   17.02    1.54
  -1  -7 -12  117.38    5.23
  -1  -7 -12  122.92    5.30
  -1  -7 -12  106.69    5.36
  -1  -7 -12  106.80    5.17
  -1  -7 -12  108.43    5.14
  -1  -7 -13    5.04    1.05
  -1  -7 -13    6.36    1.37
  -1  -7 -13    6.07    1.02
  -1  -7 -13    6.12    1.00
  -1  -7 -14    4.60    1.12
  -1  -7 -14    5.83    0.86
  -1  -7 -14    3.80    0.91
  -1  -7 -15    1.19    0.66
  -1  -7 -16    4.08    0.56
  -1  -7 -16    3.55    0.53
   1   8 -23    4.51    0.63
   1   8 -22    5.00    0.85
   1   8 -21    1.88    0.93
   1   8 -21    1.89    0.75
   1   8 -20    0.04    1.00
   1   8 -20    1.01    0.80
   1   8 -19   12.86    1.10
   1   8 -19   17.57    1.39
   1   8 -19   13.24    1.50
   1   8 -19   12.86    1.49
   1   8 -19   13.78    1.32
   1   8 -18    7.78    1.19
   1   8 -18    7.31    1.33
   1   8 -18    6.64    1.30
   1   8 -18    5.71    0.86
   1   8 -17    4.16    1.30
   1   8 -17    2.64    1.17
   1   8 -17    4.07    0.85
   1   8 -17    3.30    1.09
   1   8 -16   20.15    2.26
   1   8 -16   17.16    1.66
   1   8 -16   13.75    1.18
   1   8 -16   15.03    1.24
   1   8 -16   20.57    1.78
   1   8 -15   30.23    2.56
   1   8 -15   24.96    1.93
   1   8 -15   22.14    2.56
   1   8 -15   24.00    1.52
   1   8 -15   26.03    2.05
   1   8 -15   25.36    1.65
   1   8 -14   12.14    2.10
   1   8 -14   13.13    1.24
   1   8 -14   13.65    2.05
   1   8 -14   15.08    1.64
   1   8 -13   -1.51    1.87
   1   8 -13    1.36    0.88
   1   8 -13    0.97    1.26
   1   8 -13    1.19    1.40
   1   8 -13    1.91    1.17
   1   8 -12   42.33    3.67
   1   8 -12   44.25    2.32
   1   8 -12   44.89    3.17
  -1  -8  12   33.53    3.37
   1   8 -12   42.33    2.93
   1   8 -12   44.50    2.59
   1   8 -11   56.05    4.17
   1   8 -11   58.00    2.87
   1   8 -11   60.96    3.79
  -1  -8  11   58.78    4.17
   1   8 -11   57.60    3.13
   1   8 -11   55.02    3.38
  -1  -8  10  126.30    6.76
   1   8 -10  136.81    6.47
   1   8 -10  126.03    6.80
  -1  -8  10  114.42    5.28
   1   8 -10  124.91    5.42
  -1  -8   9   37.05    1.95
  -1  -8   9   37.75    3.29
   1   8  -9   44.52    3.08
   1   8  -9   42.16    3.37
  -1  -8   8   13.62    1.02
  -1  -8   8   12.59    2.18
   1   8  -8   16.63    2.06
  -1  -8   7   87.85    3.99
   1   8  -7   89.76    4.06
   1   8  -7   87.85    5.04
  -1  -8   7   86.10    5.37
  -1  -8   6  104.19    4.64
   1   8  -6  102.85    4.69
  -1  -8   6  115.04    6.20
   1   8  -5    0.34    0.81
  -1  -8   5    0.98    1.75
   1   8  -4  119.70    5.36
  -1  -8   4  127.43    6.81
   1   8  -4  125.76    6.52
   1   8  -3  423.86   17.79
   1   8  -3  450.56   19.09
   1   8  -2  257.04   10.95
   1   8  -2  277.40   12.28
  -1  -8   2  264.52   12.44
   1   8  -1   91.96    4.16
  -1  -8   1   96.90    5.61
   1   8  -1  100.38    5.51
  -1  -8   0    0.13    1.55
   1   8   0    3.41    1.62
  -1  -8  -1    3.71    1.72
   1   8   1    6.47    1.83
  -1  -8  -2    4.04    0.63
  -1  -8  -2    5.88    1.77
   1   8   2    4.35    1.72
  -1  -8  -2    4.24    0.95
  -1  -8  -3   20.63    1.57
  -1  -8  -3   19.10    1.24
  -1  -8  -3   18.17    2.33
   1   8   3   22.54    2.43
  -1  -8  -3   18.57    1.54
  -1  -8  -3   20.36    1.44
  -1  -8  -4    1.53    1.01
  -1  -8  -4    1.86    0.69
  -1  -8  -4    1.67    1.50
  -1  -8  -4    1.57    0.89
  -1  -8  -4    2.56    1.10
  -1  -8  -5    8.65    0.99
  -1  -8  -5   10.51    1.40
  -1  -8  -5   10.88    1.18
  -1  -8  -5   11.93    1.32
  -1  -8  -6    4.20    1.02
  -1  -8  -6    3.01    1.24
  -1  -8  -6    4.16    1.03
  -1  -8  -6    3.05    1.95
  -1  -8  -6    3.45    1.20
  -1  -8  -7   29.09    3.22
  -1  -8  -7   24.15    1.80
  -1  -8  -7   23.95    1.66
  -1  -8  -7   24.71    1.98
  -1  -8  -8   37.33    2.31
  -1  -8  -8   39.04    2.17
  -1  -8  -8   41.99    2.56
  -1  -8  -8   37.23    3.73
  -1  -8  -8   39.86    2.32
  -1  -8  -8   36.76    2.16
  -1  -8  -8   37.07    2.37
  -1  -8  -9   10.05    1.26
  -1  -8  -9    5.14    1.95
  -1  -8  -9    9.67    1.51
  -1  -8  -9    7.87    1.17
  -1  -8  -9    9.52    1.37
  -1  -8  -9   12.27    1.37
  -1  -8  -9    8.60    1.21
  -1  -8 -10    1.60    1.31
  -1  -8 -10   -0.18    0.97
  -1  -8 -10   -0.38    1.09
  -1  -8 -10    1.64    0.97
  -1  -8 -10    0.09    0.99
  -1  -8 -11   20.28    1.88
  -1  -8 -11   22.20    1.60
  -1  -8 -11   25.31    1.79
  -1  -8 -11   22.84    1.61
  -1  -8 -11   20.29    1.60
  -1  -8 -12   18.55    1.42
  -1  -8 -12   18.53    1.43
  -1  -8 -12   19.35    1.55
  -1  -8 -12   21.14    1.73
  -1  -8 -13    0.76    0.73
  -1  -8 -13    0.42    0.77
  -1  -8 -13    1.36    0.89
  -1  -8 -13    2.28    1.01
  -1  -8 -14    0.94    0.70
  -1  -8 -14    0.51    0.61
  -1  -8 -14    1.87    0.84
  -1  -8 -15    1.68    0.45
   1   9 -23    0.16    0.48
   1   9 -22   -0.39    0.60
   1   9 -22    0.10    0.69
   1   9 -21    0.76    0.73
   1   9 -21    1.22    0.85
   1   9 -20    9.72    1.10
   1   9 -20    9.88    1.25
   1   9 -19    2.88    0.97
   1   9 -19    1.43    1.10
   1   9 -19    2.04    1.09
   1   9 -18   15.24    1.62
   1   9 -18   15.51    1.54
   1   9 -17    3.86    1.21
   1   9 -17    3.72    1.25
   1   9 -17    3.59    1.18
   1   9 -17    5.58    1.78
   1   9 -16   10.60    1.91
   1   9 -16    8.11    1.34
   1   9 -16   11.55    1.16
   1   9 -16   11.03    1.55
   1   9 -15   75.08    4.18
   1   9 -15   67.50    3.60
   1   9 -15   68.38    3.36
   1   9 -15   71.54    3.77
   1   9 -14   -0.09    1.56
   1   9 -14   -0.49    1.73
   1   9 -14    1.13    0.93
   1   9 -14   -1.01    1.28
   1   9 -13   31.55    2.50
   1   9 -13   23.29    3.10
   1   9 -13   27.35    2.67
  -1  -9  13   26.80    2.01
   1   9 -13   27.15    1.80
   1   9 -13   29.89    2.20
   1   9 -12    3.11    1.46
   1   9 -12    2.88    2.05
   1   9 -12    6.04    1.78
  -1  -9  12    2.40    1.95
  -1  -9  12    4.71    1.23
   1   9 -12    5.21    1.31
   1   9 -12    5.37    1.06
   1   9 -11   24.55    2.23
   1   9 -11   23.84    3.05
  -1  -9  11   30.61    1.98
  -1  -9  11   29.97    2.09
   1   9 -11   30.77    1.86
  -1  -9  11   31.00    3.14
   1   9 -11   28.40    2.79
   1   9 -10   16.51    2.59
  -1  -9  10   14.86    1.44
  -1  -9  10   14.88    1.57
   1   9 -10   13.67    1.66
   1   9 -10   14.42    2.24
  -1  -9  10   15.49    2.57
  -1  -9   9   15.34    2.55
   1   9  -9   16.10    2.27
  -1  -9   9   19.96    1.72
   1   9  -9   20.73    2.64
  -1  -9   9   19.08    1.53
   1   9  -8   82.55    3.96
   1   9  -8   90.42    4.20
  -1  -9   8   77.42    5.34
   1   9  -8   85.58    5.10
  -1  -9   7   72.26    4.97
   1   9  -7   79.62    4.66
   1   9  -7   69.35    3.42
  -1  -9   6   58.88    4.34
   1   9  -6   57.04    2.86
  -1  -9   5   28.41    3.04
   1   9  -5   32.19    2.90
   1   9  -5   29.11    1.77
   1   9  -4    7.97    1.96
   1   9  -4    7.65    1.02
   1   9  -3  240.40   10.90
  -1  -9   3  214.02   10.93
   1   9  -3  217.12    9.35
  -1  -9   2   24.03    2.88
   1   9  -2   29.40    2.89
   1   9  -2   25.52    1.56
  -1  -9   1   11.66    2.30
   1   9  -1   10.85    2.12
   1   9  -1    9.09    0.98
  -1  -9   0  223.57   10.07
  -1  -9   0  256.97   11.70
   1   9   0  253.74   11.52
  -1  -9   0  240.12   10.15
  -1  -9  -1    1.03    0.92
  -1  -9  -1    0.65    0.99
  -1  -9  -1   -1.07    0.93
   1   9   1    0.41    1.68
  -1  -9  -1   -1.05    1.78
  -1  -9  -2   59.69    3.10
   1   9   2   62.04    4.18
  -1  -9  -2   62.62    4.32
  -1  -9  -2   59.67    3.05
  -1  -9  -2   59.18    3.11
  -1  -9  -2   59.78    3.02
  -1  -9  -3   76.86    3.67
  -1  -9  -3   69.84    3.35
  -1  -9  -3   74.77    3.57
  -1  -9  -3   71.71    3.67
  -1  -9  -3   74.15    4.74
   1   9   3   69.88    4.64
  -1  -9  -4   40.25    2.21
  -1  -9  -4   45.84    2.50
  -1  -9  -4   42.01    2.59
  -1  -9  -4   45.54    2.56
  -1  -9  -4   44.68    2.43
  -1  -9  -5    5.21    1.15
  -1  -9  -5    4.26    2.06
  -1  -9  -5    2.37    1.29
  -1  -9  -5    6.98    1.27
  -1  -9  -5    7.13    1.11
  -1  -9  -6    2.84    1.92
  -1  -9  -6    3.20    1.26
  -1  -9  -6    2.87    1.19
  -1  -9  -6    4.08    1.03
  -1  -9  -7   57.77    4.56
  -1  -9  -7   60.06    3.18
  -1  -9  -7   62.13    3.23
  -1  -9  -7   63.41    3.39
  -1  -9  -8    7.59    1.22
  -1  -9  -8    7.59    1.42
  -1  -9  -8    6.69    1.12
  -1  -9  -8    5.18    0.91
  -1  -9  -9    2.99    1.25
  -1  -9  -9    0.76    1.06
  -1  -9  -9    1.77    0.90
  -1  -9  -9    1.39    0.92
  -1  -9  -9    1.49    1.02
  -1  -9 -10    1.40    1.15
  -1  -9 -10    1.54    1.06
  -1  -9 -10    0.74    0.85
  -1  -9 -10    0.79    0.86
  -1  -9 -10   -0.24    0.93
  -1  -9 -11   13.64    1.21
  -1  -9 -11   12.92    1.28
  -1  -9 -11   14.28    1.18
  -1  -9 -11   16.01    1.48
  -1  -9 -12    0.74    0.70
  -1  -9 -12    0.67    0.67
  -1  -9 -12    1.58    0.82
  -1  -9 -12    1.71    0.93
  -1  -9 -13    1.40    0.61
  -1  -9 -13    3.78    0.81
  -1  -9 -13    2.79    0.69
  -1  -9 -13    2.05    0.57
  -1  -9 -14    1.21    0.47
   1  10 -23    0.43    0.58
   1  10 -22    2.03    0.68
   1  10 -22    1.75    0.81
   1  10 -22    0.81    0.60
   1  10 -21   13.89    1.13
   1  10 -21   12.83    1.29
   1  10 -21   12.22    1.16
   1  10 -20    2.87    1.01
   1  10 -20    2.79    1.07
   1  10 -20    2.98    0.98
   1  10 -19   -0.27    1.02
   1  10 -19    0.14    1.13
   1  10 -19   -0.70    1.02
   1  10 -18    0.29    1.08
   1  10 -18    1.32    1.14
   1  10 -18    2.50    1.21
   1  10 -17   47.79    2.73
   1  10 -17   49.53    2.92
   1  10 -17   47.81    2.82
   1  10 -17   52.11    3.35
   1  10 -17   45.20    2.74
   1  10 -16   11.00    1.43
   1  10 -16   11.97    1.89
   1  10 -16   11.26    1.19
   1  10 -16   11.41    1.53
   1  10 -15   44.59    3.08
   1  10 -15   34.73    3.54
   1  10 -15   44.47    2.40
   1  10 -15   41.95    2.73
   1  10 -14    3.75    1.57
   1  10 -14    1.08    1.80
  -1 -10  14    2.56    1.28
   1  10 -14    1.79    0.98
   1  10 -14    2.82    1.32
   1  10 -13  129.47    6.71
   1  10 -13  122.77    7.72
  -1 -10  13  135.09    7.76
   1  10 -13  150.14    7.42
  -1 -10  13  132.96    6.39
   1  10 -13  148.38    6.56
   1  10 -13  137.75    6.18
   1  10 -12   12.83    1.34
   1  10 -12   10.28    1.70
   1  10 -12   14.56    2.67
  -1 -10  12    9.72    1.40
  -1 -10  12   11.60    1.53
   1  10 -12   12.60    2.28
  -1 -10  12    9.46    2.57
   1  10 -12   11.01    1.57
   1  10 -11    3.54    2.11
  -1 -10  11    2.44    1.18
  -1 -10  11    0.61    1.28
   1  10 -11    2.91    1.29
   1  10 -11    1.67    1.78
  -1 -10  11    1.96    2.08
  -1 -10  10    1.96    2.05
   1  10 -10    0.56    1.80
  -1 -10  10    1.77    1.27
   1  10 -10    3.09    2.18
  -1 -10  10    1.95    1.20
   1  10  -9   30.05    1.89
   1  10  -9   31.29    3.35
   1  10  -9   31.48    2.11
  -1 -10   9   28.53    2.11
  -1 -10   9   27.74    1.99
  -1 -10   9   30.07    3.36
   1  10  -9   27.79    2.97
   1  10  -8    0.87    1.73
  -1 -10   8    1.08    2.00
   1  10  -8    1.09    1.12
  -1 -10   8    1.91    1.23
  -1 -10   8    1.74    1.17
   1  10  -8    2.02    0.97
   1  10  -7   40.70    2.49
  -1 -10   7   42.45    2.53
  -1 -10   7   42.76    3.86
   1  10  -7   42.57    2.35
   1  10  -6   10.52    1.31
  -1 -10   6   11.46    1.42
  -1 -10   6    7.08    2.45
   1  10  -6    9.87    1.20
   1  10  -5  208.71   10.32
  -1 -10   5  193.51   10.49
   1  10  -5  201.64    8.78
   1  10  -5  208.80    9.05
   1  10  -4  381.06   16.95
   1  10  -4  365.18   15.32
  -1 -10   4  360.39   15.57
  -1 -10   3   14.98    2.76
   1  10  -3   15.03    2.53
   1  10  -3   17.53    1.31
  -1 -10   3   15.55    1.63
  -1 -10   3   17.58    1.61
  -1 -10   2    3.61    1.13
   1  10  -2    3.29    0.84
  -1 -10   2    2.91    0.86
  -1 -10   2    3.47    1.19
   1  10  -2    2.19    1.91
  -1 -10   2    3.69    2.03
  -1 -10   1    4.46    0.96
  -1 -10   1    5.20    1.21
   1  10  -1    5.45    2.15
  -1 -10   1    5.20    2.05
  -1 -10   1    3.75    1.14
  -1 -10   0    4.77    1.02
   1  10   0    6.16    2.00
  -1 -10   0    1.53    1.90
  -1 -10   0    6.17    1.13
  -1 -10   0    3.98    1.16
  -1 -10  -1    6.18    1.22
  -1 -10  -1    4.81    1.05
  -1 -10  -1    9.68    2.28
   1  10   1    7.85    2.19
  -1 -10  -1    7.31    1.18
  -1 -10  -1    6.26    1.10
  -1 -10  -2   17.46    1.46
  -1 -10  -2   24.64    1.74
  -1 -10  -2   23.23    1.60
  -1 -10  -2   19.16    1.61
  -1 -10  -2   19.74    2.75
   1  10   2   18.52    2.64
  -1 -10  -2   21.09    1.70
  -1 -10  -3   -0.15    1.72
  -1 -10  -3   -0.60    0.89
  -1 -10  -3    0.48    1.04
  -1 -10  -3   -0.20    0.92
  -1 -10  -3    0.79    1.11
  -1 -10  -4    2.06    0.97
  -1 -10  -4    0.84    1.84
  -1 -10  -4    3.22    1.06
  -1 -10  -4    1.82    0.99
  -1 -10  -4    3.58    1.14
  -1 -10  -4    2.69    1.19
  -1 -10  -5   17.72    1.48
  -1 -10  -5   17.60    2.67
  -1 -10  -5   19.29    1.57
  -1 -10  -5   19.05    1.52
  -1 -10  -5   17.46    1.59
  -1 -10  -5   17.28    1.66
  -1 -10  -6    5.59    1.07
  -1 -10  -6    4.57    1.90
  -1 -10  -6    6.96    1.33
  -1 -10  -6    6.13    1.22
  -1 -10  -6    5.20    1.11
  -1 -10  -7    0.57    1.07
  -1 -10  -7    0.44    0.80
  -1 -10  -7    1.56    1.00
  -1 -10  -7    0.69    0.80
  -1 -10  -7    2.17    1.22
  -1 -10  -7    0.43    0.89
  -1 -10  -8    1.15    0.98
  -1 -10  -8    0.62    0.77
  -1 -10  -8    1.81    0.91
  -1 -10  -8    1.76    1.17
  -1 -10  -9    0.56    0.92
  -1 -10  -9    0.35    0.72
  -1 -10  -9    0.78    1.07
  -1 -10  -9   -0.66    0.93
  -1 -10 -10   30.08    1.76
  -1 -10 -10   27.12    1.61
  -1 -10 -10   30.80    1.90
  -1 -10 -10   27.74    1.73
  -1 -10 -11   24.22    1.42
  -1 -10 -11   23.49    1.53
  -1 -10 -11   20.00    1.25
  -1 -10 -11   21.57    1.37
  -1 -10 -12    8.51    0.79
  -1 -10 -12    6.81    0.62
  -1 -10 -12    8.21    0.74
  -1 -10 -13    1.36    0.42
   1  11 -23    0.30    0.49
   1  11 -22    2.01    0.61
   1  11 -22    1.36    0.56
   1  11 -22    2.14    0.74
   1  11 -21    4.80    0.98
   1  11 -21    5.09    0.85
   1  11 -20   -0.40    0.98
   1  11 -20    0.54    0.89
   1  11 -19    0.31    1.01
   1  11 -19    0.13    0.95
   1  11 -19    0.04    1.04
   1  11 -19    0.79    0.88
   1  11 -18    7.13    1.34
   1  11 -18    8.15    1.26
   1  11 -18   10.20    1.23
   1  11 -18    8.95    1.42
   1  11 -17   -0.35    1.06
   1  11 -17   -0.06    1.17
   1  11 -17    0.78    1.16
   1  11 -17    0.52    1.00
   1  11 -16    8.65    1.69
   1  11 -16    8.34    1.33
   1  11 -16    8.10    1.44
   1  11 -15    9.91    2.20
   1  11 -15    8.00    1.57
  -1 -11  15    9.14    1.41
   1  11 -15   12.21    1.80
   1  11 -15    9.57    1.21
   1  11 -14    1.36    1.80
   1  11 -14    0.60    1.25
  -1 -11  14    0.06    1.22
   1  11 -14    0.50    1.43
   1  11 -14   -0.41    0.98
   1  11 -13   29.93    1.91
   1  11 -13   26.81    2.31
   1  11 -13   22.83    3.19
   1  11 -13   30.69    2.25
  -1 -11  13   27.12    2.18
  -1 -11  13   27.53    2.01
  -1 -11  13   22.24    3.21
   1  11 -13   22.04    2.77
   1  11 -12   11.39    2.67
  -1 -11  12   11.88    2.70
   1  11 -12   11.24    2.29
  -1 -11  12   11.26    1.64
   1  11 -12   11.25    1.65
  -1 -11  12   13.84    1.55
  -1 -11  11    8.43    1.40
  -1 -11  11    9.59    2.52
   1  11 -11    5.59    2.05
   1  11 -11    7.60    2.48
  -1 -11  11    8.49    1.58
   1  11 -10   59.99    3.04
   1  11 -10   58.13    4.68
   1  11 -10   57.61    4.36
  -1 -11  10   54.63    4.56
  -1 -11  10   54.16    3.14
  -1 -11  10   57.65    3.34
   1  11 -10   60.10    3.30
   1  11  -9   32.54    2.01
   1  11  -9   33.65    3.50
   1  11  -9   27.85    2.21
  -1 -11   9   29.00    2.25
   1  11  -9   28.53    3.18
  -1 -11   9   32.53    2.20
  -1 -11   8    2.13    1.27
   1  11  -8    3.93    1.24
  -1 -11   8    1.55    1.36
   1  11  -8    1.98    1.03
  -1 -11   8    2.20    2.13
   1  11  -8    1.96    1.95
  -1 -11   7    0.95    1.23
   1  11  -7    1.12    1.17
  -1 -11   7   -0.77    1.33
   1  11  -7    0.16    0.99
  -1 -11   7   -0.60    2.15
   1  11  -6   62.90    3.34
   1  11  -6   59.19    3.06
  -1 -11   6   59.52    4.82
   1  11  -6   56.68    4.45
  -1 -11   6   59.88    3.27
   1  11  -5   43.71    2.72
  -1 -11   5   44.07    2.72
   1  11  -5   42.51    2.40
   1  11  -5   48.87    3.97
  -1 -11   4    4.92    1.32
   1  11  -4    3.48    1.26
   1  11  -4    4.48    2.17
  -1 -11   4    6.54    2.40
  -1 -11   4    4.24    1.32
   1  11  -4    3.71    1.01
   1  11  -3  105.11    6.10
  -1 -11   3   92.95    6.18
  -1 -11   3   95.06    4.53
  -1 -11   3   94.54    4.62
   1  11  -3   89.35    4.28
   1  11  -2    2.32    0.87
  -1 -11   2    1.15    0.86
  -1 -11   2    1.92    2.09
   1  11  -2    1.72    2.01
  -1 -11   2    1.68    1.19
  -1 -11   2    2.72    1.21
  -1 -11   1   27.19    1.81
   1  11  -1   25.37    3.18
  -1 -11   1   28.25    3.28
  -1 -11   1   28.24    2.00
  -1 -11   1   29.03    2.05
  -1 -11   0    6.91    1.16
  -1 -11   0    7.10    1.27
  -1 -11   0    3.67    2.14
   1  11   0    8.20    2.37
  -1 -11   0    7.13    1.22
  -1 -11  -1   46.77    2.55
  -1 -11  -1   43.85    2.60
  -1 -11  -1   39.51    3.89
   1  11   1   48.47    3.96
  -1 -11  -1   47.58    2.60
  -1 -11  -2   36.59    2.22
  -1 -11  -2   35.46    2.15
  -1 -11  -2   33.46    2.16
  -1 -11  -2   29.84    3.27
  -1 -11  -2   37.00    2.13
  -1 -11  -3   88.75    4.16
  -1 -11  -3   87.62    5.53
  -1 -11  -3   91.77    4.25
  -1 -11  -3   80.18    4.05
  -1 -11  -3   82.65    4.20
  -1 -11  -3   92.33    4.27
  -1 -11  -4    1.68    0.87
  -1 -11  -4    3.35    1.85
  -1 -11  -4    2.44    0.95
  -1 -11  -4    2.89    1.07
  -1 -11  -4    2.45    1.06
  -1 -11  -4    0.71    1.02
  -1 -11  -5    0.69    0.99
  -1 -11  -5    1.98    1.05
  -1 -11  -5    2.50    1.12
  -1 -11  -5    0.92    0.90
  -1 -11  -5    0.99    0.88
  -1 -11  -6    4.79    0.98
  -1 -11  -6    6.59    1.19
  -1 -11  -6    6.89    1.24
  -1 -11  -6    4.23    0.97
  -1 -11  -6    6.29    1.03
  -1 -11  -7    2.56    0.89
  -1 -11  -7    5.25    1.14
  -1 -11  -8   -0.51    0.60
  -1 -11  -8    2.05    0.84
  -1 -11  -8    1.16    0.96
  -1 -11  -9    8.33    1.00
  -1 -11  -9    8.15    0.76
  -1 -11 -10    0.58    0.63
  -1 -11 -10    1.76    0.66
  -1 -11 -11    1.46    0.54
  -1 -11 -11    1.82    0.52
   1  12 -22    1.02    0.61
   1  12 -21   20.18    1.37
   1  12 -21   17.98    1.23
   1  12 -21   20.47    1.25
   1  12 -20    1.63    0.91
   1  12 -20    2.10    0.75
   1  12 -20    2.21    0.85
   1  12 -19    2.95    1.05
   1  12 -19    1.48    0.82
   1  12 -19    1.15    1.00
   1  12 -19    2.80    0.98
   1  12 -18    8.74    1.30
   1  12 -18    9.06    1.23
   1  12 -18    8.32    1.13
   1  12 -18    9.09    1.35
   1  12 -17    9.01    1.28
   1  12 -17    8.56    1.18
   1  12 -17    7.16    1.32
   1  12 -17    7.53    1.42
   1  12 -16    5.26    1.39
  -1 -12  16    1.63    1.15
   1  12 -16    4.90    1.21
   1  12 -15   63.37    3.63
   1  12 -15   62.92    3.51
   1  12 -15   60.95    3.12
  -1 -12  15   63.15    3.39
   1  12 -14    2.18    1.28
   1  12 -14    0.82    1.80
   1  12 -14    1.55    1.31
   1  12 -14    0.42    1.00
  -1 -12  14    1.87    1.29
   1  12 -13  367.20   16.70
   1  12 -13  367.56   18.18
  -1 -12  13  383.93   18.29
   1  12 -13  388.77   17.81
  -1 -12  13  393.79   16.67
   1  12 -13  392.81   16.38
  -1 -12  13  400.89   16.49
  -1 -12  12    1.76    1.35
  -1 -12  12    0.62    2.24
   1  12 -12    0.16    1.74
  -1 -12  12    0.40    1.22
   1  12 -12   -0.20    2.04
   1  12 -11    0.99    2.19
   1  12 -11    3.53    2.00
  -1 -12  11    1.68    2.24
  -1 -12  11    2.73    1.43
  -1 -12  11    0.10    1.20
   1  12 -11    1.29    1.09
   1  12 -10   60.62    3.15
   1  12 -10   67.91    4.89
   1  12 -10   63.07    4.64
  -1 -12  10   61.27    4.97
   1  12 -10   61.04    3.48
  -1 -12  10   57.80    3.43
  -1 -12  10   56.84    3.27
   1  12  -9    9.92    1.31
   1  12  -9   14.51    2.81
  -1 -12   9    5.78    2.48
   1  12  -9   10.66    2.41
   1  12  -9   11.05    1.63
  -1 -12   9   11.83    1.72
  -1 -12   9    9.26    1.52
   1  12  -8   14.03    1.42
   1  12  -8   11.76    2.71
  -1 -12   8   11.22    2.76
   1  12  -8   13.93    2.64
  -1 -12   8   15.10    1.69
  -1 -12   8   13.38    1.76
   1  12  -8   14.17    1.75
  -1 -12   7    8.01    2.72
  -1 -12   7   10.13    1.58
   1  12  -7    9.02    1.28
   1  12  -7    7.67    1.47
   1  12  -6    2.90    1.36
   1  12  -6    2.02    2.07
  -1 -12   6    3.46    2.41
  -1 -12   6    5.73    1.47
   1  12  -6    2.69    1.01
  -1 -12   6    2.66    1.45
   1  12  -5   14.68    2.79
  -1 -12   5    9.97    1.59
   1  12  -5   12.19    1.28
   1  12  -5   12.07    1.58
   1  12  -4   27.49    2.10
  -1 -12   4   23.00    3.26
   1  12  -4   27.72    3.34
  -1 -12   4   22.48    1.98
   1  12  -4   22.07    1.63
  -1 -12   4   25.55    2.07
   1  12  -3   20.43    1.79
   1  12  -3   15.25    1.33
  -1 -12   3   17.99    1.73
  -1 -12   3   16.22    1.72
   1  12  -3   16.18    2.86
  -1 -12   3   17.01    2.96
  -1 -12   2  101.96    4.93
  -1 -12   2  110.65    5.18
  -1 -12   2  109.77    5.21
   1  12  -2  120.82    6.80
  -1 -12   2  120.13    6.98
  -1 -12   1    5.66    1.05
  -1 -12   1    4.71    2.33
   1  12  -1    9.34    2.42
  -1 -12   1    5.45    1.30
  -1 -12   1    4.65    1.21
  -1 -12   0   10.87    1.25
  -1 -12   0   12.08    1.24
   1  12   0   11.23    2.48
  -1 -12   0    9.55    2.37
  -1 -12   0    9.50    1.35
  -1 -12   0   10.64    1.29
  -1 -12  -1   48.56    2.54
  -1 -12  -1   46.13    2.57
  -1 -12  -1   45.48    2.58
  -1 -12  -2   27.06    2.89
  -1 -12  -2   25.73    1.80
  -1 -12  -2   27.87    1.91
  -1 -12  -3   26.20    1.69
  -1 -12  -3   30.76    1.83
  -1 -12  -3   32.89    1.99
  -1 -12  -3   26.83    1.89
  -1 -12  -4    3.82    0.88
  -1 -12  -4    4.16    0.93
  -1 -12  -4    4.33    1.05
  -1 -12  -4    4.74    1.10
  -1 -12  -5   47.80    2.58
  -1 -12  -5   58.10    2.81
  -1 -12  -6    2.13    0.76
  -1 -12  -7    0.94    0.69
  -1 -12  -8    2.27    0.64
  -1 -12  -9    8.65    0.72
  -1 -12  -9    8.80    0.83
  -1 -12 -10   29.33    1.45
   1  13 -21    5.59    0.68
   1  13 -21    5.61    0.67
   1  13 -21    6.61    0.81
   1  13 -20    2.52    0.74
   1  13 -20    1.08    0.66
   1  13 -20    2.03    0.81
   1  13 -19    8.88    1.04
   1  13 -19    8.19    1.09
   1  13 -19    8.28    0.94
   1  13 -19    6.77    1.12
   1  13 -18   33.60    1.99
   1  13 -18   29.08    2.00
   1  13 -18   28.07    1.79
   1  13 -18   29.09    1.87
   1  13 -17    4.16    1.09
   1  13 -17    5.17    1.16
   1  13 -17    3.79    1.22
   1  13 -17    6.17    1.01
   1  13 -16   10.01    1.17
   1  13 -16   11.94    1.56
   1  13 -16   10.88    1.33
  -1 -13  16    9.92    1.38
   1  13 -15   18.56    1.84
  -1 -13  15   18.68    1.73
   1  13 -14   21.11    1.92
  -1 -13  14   18.12    1.81
   1  13 -14   17.15    1.52
   1  13 -13   -0.81    1.83
  -1 -13  13    2.60    1.20
  -1 -13  13    3.81    1.40
   1  13 -13    1.96    1.95
   1  13 -12   37.65    3.78
   1  13 -12   35.47    2.23
   1  13 -12   33.62    3.42
  -1 -13  12   34.22    3.79
  -1 -13  12   38.15    2.36
  -1 -13  12   39.18    2.61
  -1 -13  11    0.64    1.33
   1  13 -11    1.57    2.01
   1  13 -11   -0.22    1.02
   1  13 -11   -0.13    1.30
  -1 -13  11    0.43    2.04
   1  13 -11    1.93    1.95
  -1 -13  11   -0.16    1.20
  -1 -13  10    8.61    1.62
   1  13 -10    6.08    2.22
   1  13 -10    8.04    1.24
   1  13 -10    9.41    1.55
  -1 -13  10    3.96    2.35
   1  13 -10    7.22    2.35
  -1 -13  10    7.48    1.40
  -1 -13   9    8.46    1.64
   1  13  -9    5.25    2.24
   1  13  -9    5.15    1.16
   1  13  -9    6.80    1.47
  -1 -13   9    4.70    2.42
   1  13  -9    6.67    2.20
  -1 -13   9    5.42    1.38
   1  13  -8    3.85    2.18
   1  13  -8    3.64    1.09
  -1 -13   8    1.58    2.25
   1  13  -8    2.89    1.37
  -1 -13   8    1.77    1.27
   1  13  -7    2.67    1.05
  -1 -13   7    2.66    1.23
   1  13  -7    2.89    1.37
  -1 -13   7    1.13    2.24
   1  13  -7    5.38    2.29
   1  13  -6   99.70    6.65
   1  13  -6  119.05    5.42
  -1 -13   6  111.01    5.42
   1  13  -6  105.09    5.03
   1  13  -5   40.06    2.31
  -1 -13   5   39.65    2.66
  -1 -13   5   41.68    2.62
   1  13  -5   47.37    2.74
  -1 -13   5   36.98    4.08
   1  13  -5   41.55    3.93
  -1 -13   4   -0.47    1.23
  -1 -13   4    0.05    1.20
   1  13  -4    2.12    1.27
   1  13  -4   -1.54    2.03
  -1 -13   4    0.87    2.13
  -1 -13   3    0.28    1.16
  -1 -13   3    1.95    1.18
   1  13  -3   -0.44    1.14
   1  13  -3    0.19    1.99
  -1 -13   3    0.21    2.02
  -1 -13   2    0.99    1.10
   1  13  -2    1.29    2.11
  -1 -13   2    1.21    2.00
  -1 -13   2    2.16    1.16
   1  13  -2    2.46    1.19
  -1 -13   1   15.35    1.33
  -1 -13   1   17.36    1.51
  -1 -13   1   18.19    1.41
   1  13  -1   16.72    1.65
  -1 -13   1   17.32    1.55
   1  13  -1   16.92    2.68
  -1 -13   1   13.02    2.61
  -1 -13   0   66.47    3.43
  -1 -13   0   74.82    3.48
   1  13   0   67.74    3.69
  -1 -13   0   72.47    3.53
  -1 -13  -1    0.62    0.79
   1  13   1    1.17    1.06
  -1 -13  -1    0.68    0.99
   1  13   2   69.09    3.75
  -1 -13  -2   81.89    3.76
   1  13   3   67.39    3.67
  -1 -13  -3   86.88    3.78
   1  13   4    6.25    1.00
  -1 -13  -4   12.97    1.20
  -1 -13  -5    3.24    0.90
  -1 -13  -6    1.13    0.54
  -1 -13  -7    1.36    0.46
   1  14 -20   41.93    2.08
   1  14 -20   45.46    2.11
   1  14 -19   15.96    1.18
   1  14 -19   15.36    1.11
   1  14 -19   18.54    1.27
   1  14 -19   16.69    1.32
   1  14 -18    4.18    0.90
   1  14 -18    6.19    0.99
   1  14 -18    5.15    1.10
   1  14 -18    5.01    0.81
   1  14 -17    1.44    0.91
   1  14 -17    1.09    0.75
   1  14 -17    1.83    0.97
   1  14 -17    2.81    1.05
   1  14 -16    2.03    0.83
  -1 -14  16    0.85    1.01
   1  14 -16    1.14    1.16
   1  14 -16    1.23    0.99
   1  14 -15   14.64    1.22
   1  14 -15   14.37    1.62
  -1 -14  15   13.09    1.56
  -1 -14  14   11.51    1.54
  -1 -14  13  128.41    6.09
  -1 -14  12   26.00    2.14
  -1 -14  12   24.97    1.90
  -1 -14  11    3.61    1.44
  -1 -14  11    6.23    1.29
   1  14 -11    6.26    1.43
   1  14 -11    4.37    1.08
   1  14 -10    4.45    1.43
   1  14 -10    3.42    1.05
  -1 -14  10    4.18    1.50
   1  14 -10    3.44    2.04
  -1 -14  10    3.74    1.27
   1  14  -9    5.43    1.37
   1  14  -9    3.14    1.98
   1  14  -9    4.50    1.08
   1  14  -9    5.19    2.15
  -1 -14   9    3.63    1.44
  -1 -14   9    4.08    1.31
  -1 -14   8    1.12    2.21
   1  14  -8    2.26    1.31
  -1 -14   8    3.85    1.35
   1  14  -8    1.10    1.82
  -1 -14   7   31.76    2.24
   1  14  -7   32.13    3.49
  -1 -14   7   32.37    2.40
   1  14  -7   33.53    2.35
   1  14  -7   30.91    3.35
   1  14  -6   12.07    2.65
  -1 -14   6   14.32    2.97
   1  14  -6   20.11    1.81
  -1 -14   6   17.79    1.80
   1  14  -5    4.00    2.16
  -1 -14   5    4.18    1.29
  -1 -14   5    3.46    1.27
   1  14  -5    4.22    1.33
  -1 -14   4   47.20    2.75
  -1 -14   4   46.10    2.82
   1  14  -4   53.44    2.96
  -1 -14   3   33.93    2.25
  -1 -14   3   33.95    2.28
  -1 -14   2   53.10    2.90
  -1 -14   2   54.34    2.76
   1  14  -2   54.00    3.05
  -1 -14   2   53.99    2.88
   1  14  -1    3.41    1.17
   1  14   0   24.20    1.83
  -1 -14   0   26.82    1.77
   1  14   1   55.54    3.07
  -1 -14  -1   64.91    3.08
   1  14   2   84.94    4.39
  -1 -14  -2  108.20    4.47
   1  14   3    1.60    0.73
  -1 -14  -3    3.16    0.85
  -1 -14  -3    1.80    0.83
  -1 -14  -4   32.08    1.81
  -1 -14  -5   -0.18    0.64
   1  15 -19   13.71    0.93
   1  15 -18    5.56    0.93
   1  15 -18    5.82    0.70
   1  15 -18    6.19    0.82
   1  15 -17    0.58    0.87
   1  15 -17    1.02    0.62
   1  15 -17    1.14    0.79
   1  15 -16    3.09    0.70
   1  15 -16    3.90    0.94
   1  15 -16    4.53    1.10
  -1 -15  16    3.78    1.00
  -1 -15  15   20.85    1.69
   1  15 -15   21.62    1.36
  -1 -15  14    3.15    1.18
   1  15 -14    2.91    0.74
  -1 -15  13    4.16    1.33
  -1 -15  12   16.12    1.71
   1  15 -12   14.29    1.62
   1  15 -11    0.29    1.27
  -1 -15  11    0.84    1.11
  -1 -15  11   -0.11    1.34
   1  15 -10    0.83    1.24
  -1 -15  10    1.21    1.14
  -1 -15  10    2.02    1.45
  -1 -15   9    0.10    1.14
   1  15  -9    0.71    1.21
  -1 -15   8   15.19    1.62
   1  15  -8   17.74    1.76
  -1 -15   7    2.56    1.31
   1  15  -7    2.94    1.24
  -1 -15   6   14.45    1.64
   1  15  -6   17.71    1.71
   1  15  -5    0.96    1.17
  -1 -15   5    0.74    1.09
  -1 -15   5   -0.65    1.09
   1  15  -4    8.95    1.31
  -1 -15   4    5.79    1.15
  -1 -15   4    6.91    1.21
   1  15  -3    1.33    1.05
  -1 -15   2    1.81    0.88
   1  15  -2    1.56    1.02
  -1 -15   1    0.21    0.80
   1  15  -1    1.58    0.95
  -1 -15   0   97.40    4.22
   1  15   0   85.07    4.23
  -1 -15  -1    4.32    0.85
   1  15   1    3.28    0.80
  -1 -15  -2   19.32    1.28
  -1 -15  -2   20.02    1.24
  -1 -15  -3    0.02    0.61
  -1 -15  -4    3.78    0.63
  -1 -15  -5    9.63    0.69
   1  16 -18    1.52    0.50
   1  16 -18    1.27    0.58
   1  16 -17    6.58    0.75
   1  16 -17    5.81    0.87
   1  16 -16    2.34    0.76
   1  16 -16    2.60    0.87
  -1 -16  15    7.61    1.07
  -1 -16  14    6.93    1.16
   1  16 -13    1.21    1.09
  -1 -16  13    0.43    1.05
   1  16 -12    1.11    1.11
  -1 -16  12    0.87    1.12
   1  16 -11    1.09    1.13
  -1 -16  11   -1.52    1.19
   1  16 -10   17.06    1.59
   1  16  -9    5.11    1.26
   1  16  -8   14.95    1.53
  -1 -16   8   14.10    1.55
   1  16  -7    8.30    1.31
  -1 -16   7   10.52    1.31
   1  16  -6    4.82    1.13
  -1 -16   6    5.20    1.10
   1  16  -5    0.55    0.96
  -1 -16   5    0.97    0.93
  -1 -16   4    4.06    0.81
   1  16  -4    2.55    0.99
  -1 -16   3   11.43    1.05
   1  16  -3   13.21    1.23
  -1 -16   2    0.42    0.68
   1  16  -2    1.75    0.80
  -1 -16   1   26.66    1.51
   1  16  -1   26.08    1.55
   1  16   0    1.46    0.59
  -1 -16   0    1.28    0.62
  -1 -16   0    1.09    0.73
  -1 -16  -1   68.84    3.00
  -1 -16  -1   62.76    3.01
  -1 -16  -2   21.84    1.18
  -1 -16  -3    0.75    0.37
   1  17 -17    0.28    0.49
   1  17 -16    3.15    0.55
   1  17 -16    2.57    0.66
   1  17 -15   12.10    0.92
  -1 -17  14   -0.44    0.78
   1  17 -13    1.47    0.85
  -1 -17  13    2.71    0.91
   1  17 -12    0.30    0.88
  -1 -17  12    0.28    0.89
   1  17 -11    0.78    0.93
  -1 -17  11    2.67    0.99
   1  17 -10    1.17    0.88
   1  17  -9   12.36    1.24
  -1 -17   9   10.88    1.20
   1  17  -8   66.52    3.24
  -1 -17   8   63.38    3.18
   1  17  -7    8.28    1.05
  -1 -17   7    7.61    0.99
  -1 -17   7    6.59    0.76
  -1 -17   6    5.11    0.68
   1  17  -6    3.92    0.87
  -1 -17   5    1.30    0.58
   1  17  -5    2.66    0.80
  -1 -17   4    2.22    0.59
   1  17  -4    3.82    0.74
  -1 -17   3    2.16    0.56
   1  17  -3    2.36    0.64
  -1 -17   2    2.07    0.52
   1  17  -2    1.55    0.51
  -1 -17   1    1.35    0.45
  -1 -17   0    0.33    0.38
  -1 -17   0    0.60    0.36
   1  18 -13    6.16    0.61
   1  18 -13    6.86    0.76
   1  18 -12    0.20    0.58
   1  18 -11    0.89    0.64
   1  18 -10    2.70    0.71
  -1 -18   9    0.01    0.40
   1  18  -9    1.96    0.68
  -1 -18   8    4.51    0.55
   1  18  -8    4.66    0.74
  -1 -18   7    0.60    0.50
   1  18  -7    1.76    0.59
  -1 -18   6    1.28    0.49
   1  18  -6    1.64    0.52
  -1 -18   5    1.14    0.50
  -1 -18   4    5.95    0.56
  -2  19  -4    9.98    0.70
   2 -19   5    2.77    0.43
   2 -19   6    6.40    0.57
  -2  19  -7    0.89    0.56
   2 -19   8    2.89    0.59
  -2  19  -8    3.67    0.61
   2 -19   9    0.98    0.55
   2 -19   9    1.38    0.58
  -2  19  -9    0.40    0.55
   2 -19  11    0.68    0.57
  -2  19 -12    1.47    0.49
   2 -19  12    0.52    0.51
  -2  19 -13    0.21    0.41
   2 -19  13    0.26    0.40
  -2  18   0    0.43    0.45
   2 -18   0   -0.11    0.32
  -2  18  -1    1.01    0.60
   2 -18   1    0.56    0.44
  -2  18  -2    4.48    0.75
  -2  18  -3    1.66    0.76
   2 -18   5    4.86    0.82
   2 -18   6   43.77    2.25
   2 -18   7   15.09    1.25
  -2  18  -7   15.99    1.29
  -2  18  -8    2.46    0.87
   2 -18   8    1.50    0.84
   2 -18   8    0.72    0.84
   2 -18   9    2.03    0.84
  -2  18  -9    1.27    0.83
   2 -18  10    6.91    0.93
  -2  18 -10    5.08    0.89
  -2  18 -11    1.03    0.72
   2 -18  11    0.37    0.86
   2 -18  11    0.11    0.75
   2 -18  12   13.48    1.19
   2 -18  12   13.36    1.10
   2 -18  13    6.82    0.93
   2 -18  13    6.55    0.78
   2 -18  14    8.59    0.90
   2 -18  15    2.12    0.56
  -2  17   2    2.08    0.62
   2 -17  -2    1.52    0.44
  -2  17   1    1.68    0.72
   2 -17  -1    1.27    0.53
  -2  17   0    4.28    0.91
   2 -17   0    3.31    0.66
  -2  17  -1    2.43    0.94
   2 -17   1    3.10    0.72
  -2  17  -2   26.25    1.79
   2 -17   3   50.97    2.67
  -2  17  -3   58.40    2.93
   2 -17   4   15.94    1.34
   2 -17   5    1.16    0.96
   2 -17   5    1.67    1.02
   2 -17   6    0.69    1.03
  -2  17  -6    0.10    1.06
   2 -17   7    1.00    1.11
  -2  17  -7    0.57    1.08
   2 -17   8    2.80    1.08
  -2  17  -8    3.19    1.06
   2 -17   9   12.20    1.32
  -2  17  -9   12.71    1.33
  -2  17 -10   11.86    1.29
   2 -17  10    9.96    1.22
   2 -17  10   11.35    1.43
  -2  17 -11    0.83    0.90
   2 -17  11    1.35    0.91
   2 -17  11    0.76    1.14
  -2  17 -12    2.14    0.90
   2 -17  12    1.58    0.90
   2 -17  12    1.48    1.09
   2 -17  13   32.13    1.84
   2 -17  13   32.97    2.00
   2 -17  14   17.32    1.22
   2 -17  14   17.70    1.39
   2 -17  15    4.80    0.85
   2 -17  16    0.42    0.56
  -2  16   5    5.20    0.57
  -2  16   4    1.65    0.70
   2 -16  -3    0.60    0.55
   2 -16  -3    0.86    0.56
  -2  16   3   -0.30    0.76
   2 -16  -2    6.15    0.80
   2 -16  -2    5.18    0.71
  -2  16   2    4.35    1.03
   2 -16  -1    0.06    0.71
  -2  16   1   -0.09    0.98
   2 -16  -1    1.11    0.63
  -2  16   0   91.64    3.95
   2 -16   0   70.56    3.46
  -2  16  -1    0.47    1.19
   2 -16   1    0.49    0.64
  -2  16  -2   11.35    1.53
   2 -16   2   11.99    1.24
   2 -16   3    2.94    1.05
   2 -16   3    2.54    1.07
   2 -16   4   31.79    2.10
   2 -16   4   31.78    2.06
   2 -16   5    0.77    1.18
   2 -16   5    1.03    1.11
  -2  16  -6    1.16    1.25
  -2  16  -7   20.00    1.77
   2 -16   7   15.67    1.67
  -2  16  -8    7.05    1.36
   2 -16   8    5.58    1.28
  -2  16  -9    9.14    1.44
   2 -16   9    9.28    1.33
  -2  16 -10   18.61    1.64
   2 -16  10   15.01    1.55
   2 -16  11   17.68    1.78
  -2  16 -11   16.51    1.56
   2 -16  11   18.34    1.57
   2 -16  12    8.20    1.43
  -2  16 -12    8.51    1.22
   2 -16  12    8.19    1.23
  -2  16 -13    1.34    0.94
   2 -16  13    1.16    0.96
  -2  16 -13    0.74    1.01
   2 -16  13    1.64    1.18
   2 -16  14   42.91    2.40
  -2  16 -14   49.54    2.68
   2 -16  14   47.33    2.60
  -2  16 -15   25.78    1.84
   2 -16  15   25.93    1.74
  -2  16 -16   11.11    1.20
   2 -16  16    7.71    0.96
  -2  16 -17   10.72    1.14
   2 -15  -5    0.22    0.62
   2 -15  -4    0.74    0.72
   2 -15  -4    0.58    0.65
   2 -15  -3    1.47    0.79
   2 -15  -3    2.56    0.77
   2 -15  -2    2.05    0.83
   2 -15  -2    1.19    0.81
   2 -15  -1   77.95    3.69
   2 -15   0   58.34    2.96
   2 -15   0   57.90    2.90
   2 -15   1   68.10    3.29
   2 -15   1   60.51    3.09
   2 -15   2   88.22    4.10
   2 -15   2   77.70    3.83
   2 -15   2   85.80    4.11
   2 -15   3   40.34    2.47
   2 -15   4   13.86    1.55
  -2  15  -5    1.75    1.32
  -2  15  -6    3.16    1.36
  -2  15  -7    2.61    1.27
   2 -15   7    2.54    1.33
  -2  15  -8    3.18    1.35
   2 -15   8    1.07    1.27
  -2  15  -9   55.09    3.09
   2 -15   9   50.11    2.96
  -2  15 -10   10.87    1.50
   2 -15  10   11.56    1.46
  -2  15 -11   16.19    1.59
   2 -15  11   12.93    1.52
  -2  15 -12    4.86    1.22
   2 -15  12    4.38    1.19
  -2  15 -12    4.48    1.45
  -2  15 -13    0.69    0.97
  -2  15 -13   -0.07    1.28
   2 -15  13    0.22    1.05
   2 -15  13    3.11    1.36
  -2  15 -14    9.60    1.56
   2 -15  14   10.64    1.23
   2 -15  14    9.96    1.42
  -2  15 -15    1.54    1.27
   2 -15  15    4.24    1.15
  -2  15 -16    4.43    1.30
   2 -15  16    3.11    0.93
  -2  15 -17    9.44    1.35
  -2  15 -17    7.49    0.80
  -2  15 -18   22.96    1.61
  -2  15 -18   15.33    1.04
  -2  15 -19    0.68    0.74
  -2  15 -20    9.65    0.86
   2 -14  -7    0.94    0.46
   2 -14  -7    1.27    0.69
   2 -14  -6    0.54    0.55
   2 -14  -6    1.79    0.80
   2 -14  -5    7.73    0.92
   2 -14  -5    8.15    1.05
   2 -14  -4   33.32    1.93
   2 -14  -4   34.52    2.02
   2 -14  -3   62.27    3.14
   2 -14  -3   62.92    3.16
   2 -14  -2   11.81    1.29
   2 -14  -1    0.88    0.93
   2 -14  -1    1.37    0.97
   2 -14   0   42.27    2.41
   2 -14   0   44.68    2.53
   2 -14   1   20.37    1.54
   2 -14   1   23.53    1.77
   2 -14   2    6.46    1.01
   2 -14   2    6.97    2.29
   2 -14   2    8.50    1.38
   2 -14   3    1.80    1.21
   2 -14   4   29.63    2.20
  -2  14  -4   30.80    3.45
  -2  14  -5    0.87    1.97
  -2  14  -6    5.06    1.38
  -2  14  -6    1.77    1.96
   2 -14   6    3.36    1.36
  -2  14  -6    0.23    2.37
   2 -14   7   15.56    1.71
  -2  14  -7   16.54    1.72
  -2  14  -7   16.85    3.05
   2 -14   8    0.89    1.22
  -2  14  -8    1.74    1.23
  -2  14  -8    1.36    2.08
   2 -14   9   54.26    3.17
  -2  14  -9   60.61    3.28
  -2  14  -9   53.92    4.73
  -2  14 -10    1.83    1.16
  -2  14 -10   -0.68    1.90
   2 -14  10    2.84    1.31
   2 -14  10    0.22    2.11
  -2  14 -11    0.06    1.12
  -2  14 -11   -0.46    1.99
   2 -14  11    2.70    1.22
   2 -14  11   -0.87    2.07
   2 -14  12   30.38    2.09
  -2  14 -12   28.42    2.05
  -2  14 -13    3.08    1.07
   2 -14  13    2.52    1.16
  -2  14 -13    3.06    0.86
  -2  14 -14    7.85    1.01
   2 -14  14    7.36    1.46
  -2  14 -14    7.63    1.71
  -2  14 -14    7.51    1.19
   2 -14  14    8.74    1.24
   2 -14  15    2.66    1.20
  -2  14 -15    1.41    0.82
  -2  14 -15    3.86    1.54
   2 -14  16    1.99    0.97
  -2  14 -16    5.55    1.55
  -2  14 -16    3.78    0.87
  -2  14 -17    1.73    1.36
  -2  14 -17   -0.06    0.74
  -2  14 -18    5.88    1.39
  -2  14 -18    3.45    0.75
  -2  14 -19    1.23    1.06
  -2  14 -19    0.86    0.87
  -2  14 -19    0.08    0.60
  -2  14 -20    3.42    0.79
  -2  14 -21    9.76    0.83
   2 -13 -10    0.25    0.39
   2 -13  -9    5.82    0.68
   2 -13  -9    5.73    0.59
   2 -13  -8    7.99    0.98
   2 -13  -8    6.58    0.80
   2 -13  -7    2.56    0.93
   2 -13  -6    0.37    0.75
   2 -13  -6    0.80    0.96
   2 -13  -5    0.50    0.66
   2 -13  -5    0.71    0.82
   2 -13  -5    1.17    1.00
   2 -13  -4    0.03    0.66
   2 -13  -4    0.69    0.84
   2 -13  -4    0.32    1.01
   2 -13  -3    9.77    0.96
   2 -13  -3    8.92    1.24
   2 -13  -2  130.68    5.87
   2 -13  -2  128.18    5.74
   2 -13  -2  131.26    5.94
   2 -13  -1    5.07    0.81
   2 -13  -1    5.82    1.12
   2 -13  -1    5.22    2.09
   2 -13  -1    6.79    1.19
   2 -13   0   17.28    1.62
   2 -13   0   14.74    3.22
   2 -13   0   18.31    1.25
   2 -13   1   30.65    2.17
   2 -13   1   29.46    3.99
   2 -13   1   30.67    1.74
   2 -13   2    8.10    1.46
   2 -13   2    6.07    2.66
  -2  13  -3   11.80    2.81
  -2  13  -3    6.16    2.25
   2 -13   3    3.08    2.55
   2 -13   3    7.71    1.44
   2 -13   3    8.42    1.49
  -2  13  -4   -0.22    2.44
  -2  13  -4   -0.21    1.99
   2 -13   4    1.60    2.39
   2 -13   4    1.14    1.40
  -2  13  -5   17.78    3.23
  -2  13  -5   17.81    2.96
   2 -13   5   14.82    3.07
   2 -13   5   21.26    2.03
  -2  13  -6   41.71    4.33
  -2  13  -6   48.23    4.39
  -2  13  -6   47.75    2.90
   2 -13   6   42.93    2.80
  -2  13  -7  313.56   15.89
   2 -13   7  317.96   14.04
  -2  13  -7  340.08   14.18
   2 -13   8   26.20    2.25
  -2  13  -8   21.27    3.13
  -2  13  -8   20.29    3.07
   2 -13   8   21.75    1.97
  -2  13  -8   24.73    2.01
   2 -13   9    2.37    1.59
  -2  13  -9    1.19    2.16
   2 -13   9    2.38    1.33
  -2  13  -9    3.08    1.28
  -2  13  -9    0.22    2.09
   2 -13  10   12.46    1.79
   2 -13  10   12.22    1.62
  -2  13 -10   14.49    1.55
  -2  13 -11   46.74    3.18
  -2  13 -11   46.20    4.40
   2 -13  11   48.53    2.82
  -2  13 -11   44.34    2.48
  -2  13 -11   49.18    2.81
   2 -13  12   14.00    1.61
   2 -13  12   13.11    2.93
  -2  13 -12   15.76    1.53
  -2  13 -12   13.29    1.27
  -2  13 -13    4.74    0.99
  -2  13 -13    5.95    1.15
   2 -13  13    5.19    1.26
  -2  13 -13    6.65    2.47
  -2  13 -14    6.09    2.25
  -2  13 -14   10.08    1.29
  -2  13 -14   10.15    1.93
  -2  13 -14    9.83    1.16
  -2  13 -15   17.32    2.15
   2 -13  15   14.57    1.57
  -2  13 -15   15.37    1.35
  -2  13 -16   18.79    2.21
  -2  13 -16   15.86    1.37
  -2  13 -17    7.25    1.70
  -2  13 -17    6.66    1.00
  -2  13 -18   13.31    1.77
  -2  13 -18    9.55    1.07
  -2  13 -19    2.52    1.23
  -2  13 -19    1.52    0.96
  -2  13 -19    0.92    0.71
  -2  13 -20    2.00    0.83
  -2  13 -20    1.50    0.64
  -2  13 -21    0.39    0.64
  -2  13 -22    2.53    0.51
   2 -12 -12    7.85    0.56
   2 -12 -11    5.37    0.66
   2 -12 -11    4.97    0.59
   2 -12 -10    0.61    0.68
   2 -12 -10    0.29    0.56
   2 -12 -10    0.55    0.69
   2 -12  -9    3.97    0.77
   2 -12  -8    3.37    0.84
   2 -12  -8    3.62    0.75
   2 -12  -7   26.02    1.61
   2 -12  -7   26.65    1.82
   2 -12  -7   23.63    1.58
   2 -12  -6   17.53    1.39
   2 -12  -6   17.03    1.31
   2 -12  -6   19.03    1.60
   2 -12  -5   11.18    1.19
   2 -12  -5   12.19    1.12
   2 -12  -5   11.98    1.37
   2 -12  -5   11.11    1.29
   2 -12  -4  139.06    6.19
   2 -12  -4  122.44    8.29
   2 -12  -4  145.96    6.37
   2 -12  -4  136.58    6.31
   2 -12  -3   22.18    3.45
   2 -12  -3   24.43    1.68
   2 -12  -3   21.64    1.49
   2 -12  -3   21.29    1.63
   2 -12  -2   16.97    1.79
   2 -12  -2   15.89    1.40
   2 -12  -2   15.04    1.24
   2 -12  -2   16.69    1.55
   2 -12  -1  550.01   22.86
   2 -12  -1  531.54   22.60
   2 -12  -1  556.10   22.78
   2 -12   0   97.36    4.72
   2 -12   0  100.22    4.72
   2 -12   0   93.71    4.69
   2 -12   0   98.71    6.81
   2 -12   1    2.35    1.32
   2 -12   1    1.37    1.19
   2 -12   1    0.93    2.49
  -2  12  -1    1.77    2.31
   2 -12   1    1.83    1.21
   2 -12   2    1.87    1.23
   2 -12   2    1.65    1.33
   2 -12   2    1.58    2.57
  -2  12  -2    3.61    2.31
   2 -12   2    2.98    1.34
   2 -12   3    6.38    1.24
  -2  12  -3    6.27    2.39
   2 -12   3    5.64    1.48
   2 -12   3    5.77    1.36
   2 -12   3    6.97    2.62
  -2  12  -4   32.00    3.73
   2 -12   4   39.25    2.52
   2 -12   4   31.77    3.87
   2 -12   5   51.66    3.00
   2 -12   5   48.77    4.45
   2 -12   5   47.76    2.88
  -2  12  -5   42.79    4.18
   2 -12   6    3.35    1.32
  -2  12  -6    4.81    2.27
   2 -12   6    1.97    2.25
  -2  12  -7   84.45    5.74
   2 -12   7   82.57    4.14
  -2  12  -7   73.48    5.47
   2 -12   7   79.64    4.20
  -2  12  -7   80.49    4.18
  -2  12  -8   23.24    3.31
   2 -12   8   24.19    2.05
  -2  12  -8   23.21    3.14
   2 -12   8   25.65    2.17
  -2  12  -8   26.53    2.01
  -2  12  -9    2.34    2.24
   2 -12   9    2.67    1.34
  -2  12  -9    3.29    2.10
   2 -12   9    6.04    1.60
  -2  12  -9    4.67    1.26
   2 -12  10    1.74    1.30
  -2  12 -10    1.74    2.21
  -2  12 -10    0.75    1.51
   2 -12  10   -0.37    1.41
  -2  12 -10    0.04    0.86
  -2  12 -10    1.47    1.19
   2 -12  11   82.98    4.40
  -2  12 -11   90.12    4.87
  -2  12 -11   78.59    4.00
   2 -12  11   82.99    4.21
  -2  12 -11   90.21    4.26
  -2  12 -12    6.33    2.44
   2 -12  12    2.80    1.31
  -2  12 -12    3.15    1.62
  -2  12 -12    2.78    1.01
  -2  12 -12    5.03    1.16
  -2  12 -13    1.70    0.89
   2 -12  13    1.14    1.18
  -2  12 -13    0.23    2.01
  -2  12 -13    1.12    0.92
  -2  12 -13    2.49    1.01
  -2  12 -13    2.93    1.77
  -2  12 -14   43.82    4.40
  -2  12 -14   51.16    2.81
  -2  12 -14   48.74    2.69
  -2  12 -14   51.89    2.78
  -2  12 -15   16.17    2.29
  -2  12 -15   18.40    1.51
  -2  12 -15   14.19    2.68
  -2  12 -16    1.06    1.76
  -2  12 -16    1.45    0.96
  -2  12 -17   -0.18    1.67
  -2  12 -17    1.75    0.96
  -2  12 -18    1.99    1.57
  -2  12 -18    2.28    0.88
  -2  12 -19   20.67    1.62
  -2  12 -19   23.04    2.04
  -2  12 -19   19.19    1.43
  -2  12 -20    0.93    0.94
  -2  12 -20    1.81    0.71
  -2  12 -21    5.31    0.86
  -2  12 -22   39.14    1.92
   2 -11 -13    2.65    0.51
   2 -11 -13    3.52    0.48
   2 -11 -12    0.40    0.64
   2 -11 -12    1.17    0.60
   2 -11 -11   -0.53    0.73
   2 -11 -11    0.50    0.71
   2 -11 -10    0.74    0.84
   2 -11 -10    2.62    0.90
   2 -11  -9    2.65    0.92
   2 -11  -9    3.04    0.81
   2 -11  -8   21.59    1.63
   2 -11  -8   21.79    1.50
   2 -11  -8   23.04    1.54
   2 -11  -7    3.32    0.86
   2 -11  -7    3.34    0.89
   2 -11  -7    2.73    0.98
   2 -11  -7    2.70    1.13
   2 -11  -7    2.48    1.12
   2 -11  -6    6.46    0.95
   2 -11  -6    5.46    1.01
   2 -11  -6    2.28    2.12
   2 -11  -6    3.53    1.00
   2 -11  -6    6.16    1.21
   2 -11  -6    6.96    1.22
   2 -11  -5   13.35    2.95
   2 -11  -5   14.09    1.48
   2 -11  -5   16.65    1.30
   2 -11  -4  139.72    6.37
   2 -11  -4  138.81    6.22
   2 -11  -4  121.71    8.24
   2 -11  -4  145.32    6.51
   2 -11  -3    1.39    1.34
   2 -11  -3    2.14    0.98
   2 -11  -3   -0.70    2.49
   2 -11  -3    2.19    0.84
   2 -11  -3    2.10    1.07
   2 -11  -2   -0.04    0.88
   2 -11  -2    0.78    0.79
   2 -11  -2    0.47    1.06
   2 -11  -2    0.94    1.34
   2 -11  -1  138.62    6.37
   2 -11  -1  142.73    6.39
   2 -11  -1  142.86    6.47
   2 -11  -1  132.64    8.34
   2 -11   0   50.42    4.63
   2 -11   0   51.32    2.85
   2 -11   0   51.49    2.85
  -2  11   0   50.42    4.22
   2 -11   0   49.66    2.84
   2 -11   1   11.88    1.43
   2 -11   1   11.31    1.45
   2 -11   1   11.05    2.83
  -2  11  -1   12.90    2.52
   2 -11   1   10.25    1.47
   2 -11   2   72.51    5.29
   2 -11   2   63.28    3.46
   2 -11   2   74.30    3.64
  -2  11  -2   80.59    5.23
   2 -11   2   69.17    3.62
   2 -11   3    7.48    1.17
  -2  11  -3   10.85    2.52
   2 -11   3   10.04    2.58
   2 -11   3    9.21    1.39
   2 -11   3    7.81    1.41
   2 -11   4   13.56    1.61
   2 -11   4   12.40    2.60
  -2  11  -4   13.17    2.50
   2 -11   5    2.49    2.29
   2 -11   5    0.52    1.13
  -2  11  -5   -0.89    2.05
   2 -11   6    4.18    2.23
   2 -11   6    4.00    1.28
   2 -11   6    3.46    1.38
   2 -11   7   19.03    1.78
  -2  11  -7   19.01    2.78
  -2  11  -7   23.13    2.93
   2 -11   7   18.67    2.92
   2 -11   7   22.39    1.83
  -2  11  -7   18.49    1.69
   2 -11   8    1.70    1.29
  -2  11  -8    1.52    2.13
  -2  11  -8    0.12    1.45
  -2  11  -8   -0.33    1.81
   2 -11   8   -0.06    1.32
  -2  11  -8    0.69    1.03
   2 -11   9   42.75    2.59
  -2  11  -9   42.25    3.93
  -2  11  -9   42.14    2.28
  -2  11  -9   40.36    3.68
  -2  11  -9   42.10    2.49
   2 -11   9   44.13    2.74
  -2  11  -9   36.91    2.96
   2 -11  10   67.61    3.80
  -2  11 -10   65.43    4.24
  -2  11 -10   72.02    3.50
  -2  11 -10   76.79    3.70
   2 -11  10   73.54    3.73
  -2  11 -11   23.75    2.48
   2 -11  11   19.84    1.97
  -2  11 -11   22.36    1.61
  -2  11 -11   20.86    1.69
   2 -11  11   22.84    1.87
  -2  11 -12  191.29   10.68
   2 -11  12  208.51    8.96
  -2  11 -12  208.66    9.60
  -2  11 -12  194.27    8.68
  -2  11 -12  193.28    8.74
   2 -11  12  197.90    8.78
  -2  11 -13   57.24    4.94
  -2  11 -13   63.00    3.23
  -2  11 -13   60.24    3.21
  -2  11 -13   59.63    3.14
  -2  11 -14  261.89   13.12
  -2  11 -14  258.22   11.04
  -2  11 -14  248.15   11.01
  -2  11 -14  244.82   10.94
  -2  11 -15   26.36    1.80
  -2  11 -15   24.75    2.66
  -2  11 -15   27.60    3.34
  -2  11 -15   28.52    1.89
  -2  11 -15   23.69    1.73
  -2  11 -15   32.68    2.94
  -2  11 -16    0.10    1.73
  -2  11 -16    1.94    1.01
  -2  11 -16    0.91    0.93
  -2  11 -17    1.33    1.70
  -2  11 -17    2.03    1.01
  -2  11 -18    5.76    1.79
  -2  11 -18    3.84    1.01
  -2  11 -19   14.04    1.48
  -2  11 -19   12.33    1.23
  -2  11 -20    0.74    0.76
  -2  11 -20    0.08    0.95
  -2  11 -21   13.15    1.18
  -2  11 -22    0.68    0.66
   2 -10 -14   11.91    0.83
   2 -10 -14   11.45    0.85
   2 -10 -14   11.99    0.87
   2 -10 -13    1.11    0.71
   2 -10 -13    1.49    0.74
   2 -10 -12    1.23    0.83
   2 -10 -12    0.26    0.67
   2 -10 -11    8.47    1.15
   2 -10 -11    9.83    1.13
   2 -10 -10   24.21    1.78
   2 -10 -10   24.00    1.62
   2 -10 -10   23.69    1.73
   2 -10  -9   52.25    2.67
   2 -10  -9   47.93    2.74
   2 -10  -9   49.21    2.56
   2 -10  -9   52.43    2.91
   2 -10  -9   46.41    2.73
   2 -10  -8   40.67    2.29
   2 -10  -8   45.63    2.64
   2 -10  -8   39.74    2.44
   2 -10  -8   43.66    2.38
   2 -10  -7    5.65    0.97
   2 -10  -7    4.36    1.23
   2 -10  -7    5.95    2.40
   2 -10  -7    3.40    1.09
   2 -10  -7    4.94    0.95
   2 -10  -6   24.49    1.68
   2 -10  -6   23.85    2.04
   2 -10  -6   25.00    1.90
   2 -10  -6   28.97    3.63
   2 -10  -6   23.50    1.77
   2 -10  -6   26.35    1.69
   2 -10  -5    0.58    1.05
   2 -10  -5    0.66    2.29
   2 -10  -5    1.69    0.97
   2 -10  -5    0.94    0.82
   2 -10  -4   33.42    2.28
   2 -10  -4   35.06    2.00
   2 -10  -4   34.54    4.01
   2 -10  -4   33.59    2.15
   2 -10  -3  166.47    7.41
   2 -10  -3  162.60    7.28
   2 -10  -3  169.08    9.39
   2 -10  -3  166.75    7.24
   2 -10  -3  164.54    7.35
   2 -10  -2   28.21    2.03
   2 -10  -2   31.80    1.96
   2 -10  -2   27.65    1.82
   2 -10  -1   23.66    1.82
  -2  10   1   23.48    2.79
   2 -10  -1   24.26    3.30
   2 -10  -1   22.97    1.74
   2 -10  -1   22.85    1.68
   2 -10   0   34.77    3.60
  -2  10   0   34.34    3.29
   2 -10   0   37.42    2.24
   2 -10   0   39.61    2.24
   2 -10   0   33.98    2.17
   2 -10   1  118.64    6.88
   2 -10   1  105.63    5.14
  -2  10  -1  119.55    6.68
   2 -10   1  113.49    5.28
   2 -10   1  121.01    5.27
  -2  10  -2   29.63    3.07
   2 -10   2   30.76    1.96
   2 -10   2   27.34    1.92
   2 -10   2   24.98    3.11
  -2  10  -3  137.61    7.42
   2 -10   3  132.72    6.02
   2 -10   3  121.98    7.26
  -2  10  -4   -0.31    1.68
   2 -10   4    2.11    1.05
   2 -10   4    0.31    1.87
   2 -10   4    0.75    1.08
   2 -10   5   34.07    3.33
   2 -10   5   38.21    2.26
  -2  10  -5   34.34    2.67
  -2  10  -6  141.27    7.23
   2 -10   6  146.00    7.92
  -2  10  -6  138.38    7.87
   2 -10   6  153.76    6.71
   2 -10   6  151.05    6.76
   2 -10   7   11.22    1.43
  -2  10  -7   14.47    2.31
  -2  10  -7   11.45    2.35
  -2  10  -7    8.28    1.69
   2 -10   7    8.36    2.19
   2 -10   7   11.39    1.32
  -2  10  -7   10.73    1.29
   2 -10   8   21.25    1.75
  -2  10  -8   17.79    1.31
  -2  10  -8   21.70    2.60
  -2  10  -8   21.00    2.75
   2 -10   8   17.89    2.52
  -2  10  -8   20.11    2.22
   2 -10   8   18.24    1.67
  -2  10  -8   18.90    1.56
   2 -10   9  120.96    5.42
  -2  10  -9   95.79    5.79
  -2  10  -9  117.76    5.12
  -2  10  -9  114.36    6.44
  -2  10  -9  116.46    6.92
   2 -10   9  111.06    5.25
  -2  10  -9  109.73    5.23
  -2  10 -10  151.76    8.39
   2 -10  10  178.32    7.93
  -2  10 -10  177.28    7.70
   2 -10  10  174.94    7.78
  -2  10 -10  184.31    7.81
  -2  10 -11    9.41    1.22
  -2  10 -11    7.24    2.33
   2 -10  11   12.41    1.58
  -2  10 -11   11.51    2.11
  -2  10 -11    8.68    1.16
   2 -10  11    7.88    1.39
  -2  10 -12  141.86    8.38
  -2  10 -12  156.01    7.62
   2 -10  12  149.88    6.82
  -2  10 -12  149.75    6.62
  -2  10 -12  142.61    6.60
  -2  10 -12  145.27    6.54
  -2  10 -13 1185.34   50.51
  -2  10 -13 1337.13   49.55
  -2  10 -13 1192.60   48.42
  -2  10 -13 1130.99   48.38
  -2  10 -13 1149.56   48.35
  -2  10 -14  147.13    8.30
  -2  10 -14  141.32    6.38
  -2  10 -14  134.26    6.29
  -2  10 -14  132.89    6.29
  -2  10 -15    5.60    1.95
  -2  10 -15   11.50    2.38
  -2  10 -15   10.30    1.33
  -2  10 -15   10.86    1.32
  -2  10 -15   10.67    2.33
  -2  10 -16    4.78    1.17
  -2  10 -16    5.57    1.12
  -2  10 -16    2.91    1.80
  -2  10 -17   19.23    1.65
  -2  10 -17   24.98    1.76
  -2  10 -18    9.37    1.24
  -2  10 -18   11.76    1.31
  -2  10 -19   11.92    1.47
  -2  10 -19   15.79    1.90
  -2  10 -19   12.38    1.29
  -2  10 -20    3.76    0.90
  -2  10 -20    4.51    1.07
  -2  10 -21    4.35    0.95
  -2  10 -22    1.11    0.52
  -2  10 -22    1.16    0.70
  -2  10 -23    0.11    0.44
   2  -9 -15   44.74    2.08
   2  -9 -15   40.13    2.01
   2  -9 -14    4.77    0.87
   2  -9 -14    2.43    0.80
   2  -9 -13    0.75    0.91
   2  -9 -12    3.86    0.88
   2  -9 -12    3.32    1.07
   2  -9 -11   27.48    1.85
   2  -9 -11   26.46    1.98
   2  -9 -11   28.58    1.78
   2  -9 -10    3.10    0.93
   2  -9 -10    1.39    0.79
   2  -9 -10    1.56    1.08
   2  -9 -10    1.99    1.09
   2  -9 -10    2.21    1.22
   2  -9  -9    0.83    0.83
   2  -9  -9    0.68    0.79
   2  -9  -9    1.44    1.03
   2  -9  -9   -2.09    1.85
   2  -9  -9    0.96    1.07
   2  -9  -9    0.48    1.12
   2  -9  -8    6.81    0.98
   2  -9  -8    6.02    1.39
   2  -9  -8    5.93    1.00
   2  -9  -8    7.09    2.35
   2  -9  -8    4.89    1.19
   2  -9  -8    7.13    1.37
   2  -9  -7   51.28    2.75
   2  -9  -7   55.19    3.07
   2  -9  -7   54.63    2.80
   2  -9  -7   49.99    4.60
   2  -9  -7   50.08    2.90
   2  -9  -7   56.47    3.07
   2  -9  -6   10.92    1.62
   2  -9  -6   11.95    1.18
   2  -9  -6   11.04    1.31
   2  -9  -6   10.69    1.42
   2  -9  -6   11.91    2.71
   2  -9  -5    1.19    0.78
   2  -9  -5    0.04    0.89
   2  -9  -5    0.60    1.01
   2  -9  -4    5.39    2.37
   2  -9  -4    2.39    1.00
   2  -9  -4    4.50    0.87
   2  -9  -3   31.83    3.39
   2  -9  -3   28.97    1.98
  -2   9   2   73.15    4.73
   2  -9  -2   79.15    3.78
   2  -9  -1    5.22    2.06
  -2   9   1    2.60    1.72
   2  -9  -1    5.16    1.07
  -2   9   0   51.82    3.73
   2  -9   0   51.33    3.91
   2  -9   1   13.45    2.30
  -2   9  -1   15.86    2.26
  -2   9  -2   48.66    3.59
   2  -9   2   46.58    3.64
  -2   9  -3  206.68    9.40
  -2   9  -3  201.43   10.16
   2  -9   3  217.26   10.24
   2  -9   4   15.26    2.24
  -2   9  -4   19.59    1.86
  -2   9  -4   17.24    2.27
  -2   9  -5   52.72    3.25
   2  -9   5   55.45    3.82
  -2   9  -6    4.14    1.61
  -2   9  -6    5.52    1.38
   2  -9   6    5.49    1.85
  -2   9  -7  108.24    6.04
  -2   9  -7  100.25    5.29
   2  -9   7   98.63    5.61
  -2   9  -7   99.68    5.67
  -2   9  -7   96.98    4.43
  -2   9  -8  153.26    8.00
  -2   9  -8  145.55    6.38
   2  -9   8  151.92    7.52
  -2   9  -8  136.32    7.50
  -2   9  -9   61.22    2.82
  -2   9  -9   57.03    3.91
  -2   9 -10   24.93    1.65
  -2   9 -10   19.06    2.42
   2  -9  10   23.89    1.88
  -2   9 -11    5.77    2.17
  -2   9 -11    8.28    1.13
  -2   9 -11    6.40    1.01
   2  -9  11    6.35    1.34
  -2   9 -11    5.92    1.90
  -2   9 -12  210.87   10.22
  -2   9 -12  183.83    9.14
  -2   9 -12  193.92    8.28
  -2   9 -12  180.00    8.19
  -2   9 -12  188.76    8.21
  -2   9 -13    0.39    2.02
  -2   9 -13   -0.12    1.86
  -2   9 -13    0.50    0.98
  -2   9 -13    0.89    0.97
  -2   9 -14   31.09    2.07
  -2   9 -14   37.48    3.11
  -2   9 -14   30.91    3.47
  -2   9 -14   29.10    2.14
  -2   9 -14   30.13    2.04
  -2   9 -15   50.67    2.73
  -2   9 -15   45.16    4.07
  -2   9 -15   44.58    2.66
  -2   9 -15   45.02    2.73
  -2   9 -15   53.66    3.78
  -2   9 -16    2.39    1.65
  -2   9 -16    3.62    2.00
  -2   9 -16    3.07    1.12
  -2   9 -16    1.46    1.04
  -2   9 -16    2.34    1.35
  -2   9 -17    1.27    1.06
  -2   9 -17    0.20    1.65
  -2   9 -17    2.59    1.33
  -2   9 -17    0.78    1.05
  -2   9 -18    0.63    0.99
  -2   9 -18    1.43    1.59
  -2   9 -18    1.76    1.01
  -2   9 -19   10.16    1.44
  -2   9 -19    8.67    1.70
  -2   9 -19    8.74    1.19
  -2   9 -20    2.86    1.08
  -2   9 -21    6.43    1.04
  -2   9 -22    0.24    0.71
  -2   9 -22   -0.66    0.54
  -2   9 -23    1.86    0.54
   2  -8 -16    0.14    0.54
   2  -8 -16    0.32    0.52
   2  -8 -16   -0.42    0.65
   2  -8 -15    1.73    0.85
   2  -8 -14   19.99    1.57
   2  -8 -13    9.09    1.01
   2  -8 -13    7.29    1.30
   2  -8 -12    2.95    0.92
   2  -8 -12    4.04    1.27
   2  -8 -12    3.92    1.27
   2  -8 -12    4.33    1.27
   2  -8 -11    3.91    0.87
   2  -8 -11    4.90    1.27
   2  -8 -11    4.67    1.09
   2  -8 -11    4.10    1.24
   2  -8 -11    5.82    1.38
   2  -8 -10    8.98    1.16
   2  -8 -10    9.16    1.06
   2  -8 -10    9.53    1.38
   2  -8 -10   10.03    1.27
   2  -8 -10    7.47    1.42
   2  -8 -10    8.78    1.48
   2  -8  -9   17.57    1.73
   2  -8  -9   19.23    1.42
   2  -8  -9   21.32    1.83
   2  -8  -9   20.06    1.77
   2  -8  -9   14.26    2.78
   2  -8  -9   18.41    1.51
   2  -8  -9   18.71    1.68
   2  -8  -8    9.08    1.10
   2  -8  -8    8.13    1.51
   2  -8  -8    8.97    1.42
   2  -8  -8    8.69    1.46
   2  -8  -8    8.21    2.45
   2  -8  -8   10.68    1.16
   2  -8  -8    9.30    1.34
   2  -8  -7  173.93    7.88
   2  -8  -7  188.44    8.12
   2  -8  -7  193.21    8.20
   2  -8  -7  175.02    8.09
   2  -8  -7  178.65    7.94
   2  -8  -7  190.89    9.83
   2  -8  -7  185.21    8.07
   2  -8  -6    1.29    1.19
   2  -8  -6    2.11    1.10
   2  -8  -6    1.64    1.04
   2  -8  -6    1.61    2.04
   2  -8  -6    2.24    0.82
   2  -8  -6    1.91    0.96
   2  -8  -5    1.24    1.14
   2  -8  -5    0.64    0.92
   2  -8  -5    0.94    0.85
   2  -8  -5    0.75    0.73
   2  -8  -5   -0.51    1.98
   2  -8  -4   42.60    3.68
   2  -8  -3    4.06    0.63
   2  -8  -3    5.02    1.94
  -2   8   2    1.44    1.54
   2  -8  -1   29.38    2.78
  -2   8   1   28.63    2.54
   2  -8   0  340.17   14.99
  -2   8   0  315.90   14.72
   2  -8   1  358.88   16.06
  -2   8  -1  354.07   15.97
   2  -8   2   31.95    2.81
  -2   8  -2   29.94    2.69
  -2   8  -3   70.20    3.61
   2  -8   3   67.07    4.20
  -2   8  -3   63.28    4.13
  -2   8  -4  159.87    7.23
   2  -8   4  148.65    7.67
  -2   8  -5   93.48    4.70
   2  -8   5   88.58    5.00
  -2   8  -6  264.06   11.61
  -2   8  -6  267.84   12.25
   2  -8   6  248.64   11.82
  -2   8  -6  258.39   11.98
  -2   8  -7    7.83    1.68
  -2   8  -7    6.67    1.90
   2  -8   7    5.74    1.61
  -2   8  -7    6.57    1.44
  -2   8  -7    7.22    0.87
  -2   8  -8  554.64   23.25
  -2   8  -8  570.62   24.31
   2  -8   8  576.27   24.11
  -2   8  -9  297.10   12.54
  -2   8 -10   87.87    3.86
  -2   8 -10   85.23    5.30
  -2   8 -11  158.17    6.67
  -2   8 -11  166.52    8.33
  -2   8 -12    1.22    1.78
  -2   8 -12    1.83    0.98
  -2   8 -12    1.36    0.94
  -2   8 -12    2.70    1.86
  -2   8 -13    0.18    1.82
  -2   8 -13    4.33    2.03
  -2   8 -13    1.88    1.05
  -2   8 -13    4.94    1.29
  -2   8 -13    3.41    1.05
  -2   8 -14   70.71    3.56
  -2   8 -14   74.49    4.51
  -2   8 -14   64.55    3.51
  -2   8 -14   69.89    3.50
  -2   8 -14   64.65    4.85
  -2   8 -15    3.26    1.84
  -2   8 -15    3.72    1.49
  -2   8 -15    2.19    1.12
  -2   8 -15    4.38    1.86
  -2   8 -15    3.45    1.16
  -2   8 -16    2.40    1.52
  -2   8 -16    2.31    1.12
  -2   8 -16    1.42    1.75
  -2   8 -16    3.18    1.45
  -2   8 -16    1.47    1.10
  -2   8 -17   70.66    3.60
  -2   8 -17   64.55    3.65
  -2   8 -18   11.53    1.88
  -2   8 -18    7.22    1.60
  -2   8 -18    7.71    1.25
  -2   8 -19   31.32    2.00
  -2   8 -19   30.75    2.16
  -2   8 -19   34.72    2.51
  -2   8 -19   30.44    2.02
  -2   8 -20   18.22    1.56
  -2   8 -20   14.52    1.36
  -2   8 -21    4.62    1.01
  -2   8 -22   10.16    0.87
  -2   8 -22   11.32    1.03
  -2   8 -23    0.68    0.48
   2  -7 -17    6.94    0.68
   2  -7 -17    9.51    0.86
   2  -7 -16    0.45    0.65
   2  -7 -16   -0.63    0.83
   2  -7 -15    9.41    1.25
   2  -7 -14    1.26    1.16
   2  -7 -14    1.40    1.13
   2  -7 -13   18.79    1.74
   2  -7 -13   18.68    1.76
   2  -7 -13   17.65    1.37
   2  -7 -12   15.54    1.62
   2  -7 -12   14.78    1.35
   2  -7 -12   14.67    1.67
   2  -7 -11   44.33    2.44
   2  -7 -11   51.38    2.84
   2  -7 -11   45.67    3.85
   2  -7 -11   48.46    2.63
   2  -7 -11   47.24    2.82
   2  -7 -10   98.39    5.99
   2  -7 -10  100.83    4.75
   2  -7 -10   96.56    4.80
   2  -7 -10   96.53    4.77
   2  -7 -10   93.90    4.63
   2  -7 -10   94.07    4.42
   2  -7  -9   14.67    2.67
   2  -7  -9   16.75    1.65
   2  -7  -9   20.09    1.77
   2  -7  -9   16.34    1.61
   2  -7  -9   14.51    1.25
   2  -7  -9   13.70    1.62
   2  -7  -8   58.81    3.15
   2  -7  -8   58.69    2.92
   2  -7  -8   56.79    3.15
   2  -7  -8   62.52    3.28
   2  -7  -8   60.52    3.14
   2  -7  -8   55.47    4.41
   2  -7  -7   32.44    2.15
   2  -7  -7   32.06    1.86
   2  -7  -7   34.14    3.35
   2  -7  -7   32.14    2.10
   2  -7  -7   33.02    2.06
   2  -7  -7   32.64    2.04
   2  -7  -6   20.13    1.57
   2  -7  -6   17.28    1.47
   2  -7  -6   19.70    1.35
   2  -7  -6   18.59    1.43
   2  -7  -6   19.40    2.61
   2  -7  -5   26.44    2.82
   2  -7  -4   52.73    2.53
   2  -7  -4   64.30    4.05
   2  -7  -3  282.87   13.11
  -2   7   2  207.43    9.67
   2  -7  -1   80.57    4.50
  -2   7   1   67.49    4.14
   2  -7   0   54.04    3.55
  -2   7   0   53.79    3.43
   2  -7   1  115.91    5.95
  -2   7  -1  115.12    5.96
   2  -7   2   30.51    2.48
  -2   7  -2   27.84    2.36
   2  -7   3  451.97   18.86
  -2   7  -3  438.98   18.37
  -2   7  -3  409.26   18.88
  -2   7  -4   32.98    2.17
   2  -7   4   33.16    2.53
   2  -7   5   62.96    3.75
  -2   7  -5   67.76    3.53
  -2   7  -5   60.90    3.81
  -2   7  -6  292.59   12.76
  -2   7  -6  304.32   13.31
  -2   7  -6  289.96   13.02
   2  -7   6  277.83   12.79
  -2   7  -7  974.13   40.93
  -2   7  -7 1020.87   42.16
   2  -7   7 1018.96   41.62
  -2   7  -7 1047.25   41.86
  -2   7  -8   34.68    1.88
  -2   7  -9  139.10    7.21
  -2   7  -9  133.27    5.91
  -2   7 -10    2.13    1.64
  -2   7 -10    0.94    0.81
  -2   7 -11    6.08    1.96
  -2   7 -11    4.87    1.02
  -2   7 -11    4.02    1.79
  -2   7 -11    7.08    1.37
  -2   7 -12  260.57   11.71
  -2   7 -12  280.30   11.73
  -2   7 -12  267.41   11.62
  -2   7 -12  267.30   11.56
  -2   7 -12  286.77   11.68
  -2   7 -12  291.25   13.27
  -2   7 -13   25.09    2.05
  -2   7 -13   19.75    2.70
  -2   7 -13   20.18    1.66
  -2   7 -13   22.72    1.79
  -2   7 -13   25.04    1.72
  -2   7 -14    5.80    1.71
  -2   7 -14    1.45    1.05
  -2   7 -14    0.09    1.05
  -2   7 -14    2.23    1.34
  -2   7 -14    1.87    1.97
  -2   7 -14   -0.85    1.77
  -2   7 -15    7.97    1.84
  -2   7 -15    0.90    1.64
  -2   7 -15    1.01    1.60
  -2   7 -15    7.28    1.57
  -2   7 -15    0.84    1.11
  -2   7 -15    4.99    2.06
  -2   7 -16   13.86    2.08
  -2   7 -16   15.30    1.55
  -2   7 -16   14.56    1.79
  -2   7 -16   16.10    2.30
  -2   7 -16   13.46    1.19
  -2   7 -17    7.24    1.62
  -2   7 -17    4.57    1.24
  -2   7 -17    8.99    1.74
  -2   7 -18    2.35    1.56
  -2   7 -18    2.44    1.18
  -2   7 -18    2.43    1.03
  -2   7 -18    3.27    1.52
  -2   7 -19   22.00    1.97
  -2   7 -19   22.09    1.71
  -2   7 -19   20.06    1.56
  -2   7 -19   17.65    1.77
  -2   7 -20    2.09    1.09
  -2   7 -20    1.71    1.01
  -2   7 -21   12.34    1.22
  -2   7 -21    8.73    0.95
  -2   7 -22    0.25    0.77
  -2   7 -23    0.46    0.49
   2  -6 -18    2.71    0.51
   2  -6 -17    0.82    0.82
   2  -6 -17    0.38    0.61
   2  -6 -17   -0.26    0.63
   2  -6 -16    1.20    1.04
   2  -6 -16    1.49    1.05
   2  -6 -15    1.56    1.14
   2  -6 -15    3.03    1.21
   2  -6 -14   26.35    2.04
   2  -6 -14   27.18    2.08
   2  -6 -13   62.55    3.28
   2  -6 -13   72.26    3.46
   2  -6 -13   71.76    3.67
   2  -6 -13   64.55    3.63
   2  -6 -13   68.04    3.65
   2  -6 -12    0.04    0.88
   2  -6 -12    1.08    0.93
   2  -6 -12   -0.71    0.75
   2  -6 -12    0.17    1.63
   2  -6 -12    0.12    1.20
   2  -6 -12   -0.42    1.21
   2  -6 -11    0.89    0.94
   2  -6 -11    2.14    1.27
   2  -6 -11    0.28    0.70
   2  -6 -11    0.16    1.66
   2  -6 -11   -0.35    0.80
   2  -6 -11    0.93    1.08
   2  -6 -11    1.18    0.93
   2  -6 -11    0.96    1.19
   2  -6 -10    2.07    1.16
   2  -6 -10    1.53    0.72
   2  -6 -10    0.32    1.79
   2  -6 -10    1.75    1.91
   2  -6 -10    2.58    0.82
   2  -6 -10    0.80    1.11
   2  -6 -10    0.76    0.89
   2  -6 -10    1.70    1.16
   2  -6  -9    2.21    1.10
   2  -6  -9    2.14    1.12
   2  -6  -9    2.27    0.67
   2  -6  -9    1.88    1.91
   2  -6  -9    2.40    0.79
   2  -6  -9    1.87    1.12
   2  -6  -9    1.85    0.88
   2  -6  -9    2.64    1.11
   2  -6  -8   13.98    1.38
   2  -6  -8   12.68    1.10
   2  -6  -8   12.47    2.36
   2  -6  -8   13.18    0.98
   2  -6  -8   15.54    1.39
   2  -6  -8   15.37    1.42
   2  -6  -7   61.62    2.87
   2  -6  -7   64.57    3.17
   2  -6  -7   66.15    4.34
   2  -6  -7   64.91    3.20
   2  -6  -6   60.94    4.21
   2  -6  -6   65.80    3.04
   2  -6  -5   78.20    4.45
   2  -6  -5   68.65    3.19
   2  -6  -4    4.74    1.67
   2  -6  -3   23.73    2.27
  -2   6   3   18.48    1.50
  -2   6   2   55.49    3.33
   2  -6  -1   28.84    2.35
  -2   6   1   29.59    2.27
   2  -6   0   45.41    2.90
  -2   6   0   40.87    2.82
   2  -6   1  413.12   16.89
  -2   6  -1  367.58   16.85
  -2   6  -2  447.56   19.24
  -2   6  -2  436.12   19.74
   2  -6   3   24.14    1.93
  -2   6  -3   22.69    1.59
  -2   6  -4   83.34    4.40
  -2   6  -4   73.53    3.81
   2  -6   4   81.04    4.10
  -2   6  -5  263.80   11.69
  -2   6  -5  287.16   12.22
   2  -6   5  260.09   11.75
  -2   6  -5  274.94   12.00
  -2   6  -6   57.68    3.47
   2  -6   6   47.07    2.92
  -2   6  -6   53.04    3.17
   2  -6   7  123.22    5.78
  -2   6  -8    4.05    0.78
  -2   6  -8    3.90    1.58
  -2   6  -9  247.97   10.48
  -2   6  -9  246.51   11.64
  -2   6 -10  173.51    7.55
  -2   6 -10  177.84    8.82
  -2   6 -11   13.36    1.30
  -2   6 -11   12.62    1.20
  -2   6 -11   12.60    2.18
  -2   6 -12    3.45    1.38
  -2   6 -12    3.06    1.06
  -2   6 -12    2.47    1.10
  -2   6 -12    1.94    1.57
  -2   6 -12    2.30    0.94
  -2   6 -12    3.46    0.94
  -2   6 -12    0.32    1.74
  -2   6 -13   42.04    3.52
  -2   6 -13   39.79    2.43
  -2   6 -13   47.11    2.54
  -2   6 -13   41.48    2.36
  -2   6 -13   45.92    2.72
  -2   6 -13   47.46    3.50
  -2   6 -14   89.14    4.31
  -2   6 -14   83.37    4.26
  -2   6 -14  100.49    5.31
  -2   6 -14   79.22    5.37
  -2   6 -14   86.39    4.92
  -2   6 -14   91.52    4.51
  -2   6 -15   35.85    2.56
  -2   6 -15   30.75    2.68
  -2   6 -15   35.25    2.32
  -2   6 -15   28.62    2.12
  -2   6 -15   24.81    2.85
  -2   6 -15   28.11    1.84
  -2   6 -15   39.60    3.09
  -2   6 -16    5.19    1.72
  -2   6 -16    0.73    1.52
  -2   6 -16    0.80    1.03
  -2   6 -16    2.42    1.48
  -2   6 -16    0.32    1.14
  -2   6 -17   12.46    1.83
  -2   6 -17   10.11    1.31
  -2   6 -17    8.59    1.70
  -2   6 -17    8.08    1.36
  -2   6 -18    6.41    1.50
  -2   6 -18    5.20    1.10
  -2   6 -18    6.06    1.29
  -2   6 -18    8.29    1.71
  -2   6 -19    6.49    1.38
  -2   6 -19    7.16    1.29
  -2   6 -19    7.23    1.66
  -2   6 -20    5.48    1.23
  -2   6 -20    7.95    1.13
  -2   6 -21    5.58    1.08
  -2   6 -21    8.07    1.02
  -2   6 -22   -0.33    0.76
  -2   6 -23    0.79    0.48
   2  -5 -19   12.45    0.90
   2  -5 -18   -0.02    0.59
   2  -5 -17   -0.20    0.73
   2  -5 -17    0.26    1.02
   2  -5 -16    0.67    1.15
   2  -5 -15    0.72    1.22
   2  -5 -15    1.59    1.29
   2  -5 -14   21.66    1.89
   2  -5 -14   23.00    1.99
   2  -5 -14   21.67    1.84
   2  -5 -13    1.30    0.85
   2  -5 -13    2.15    1.05
   2  -5 -13    0.64    0.91
   2  -5 -13    2.09    1.74
   2  -5 -13    2.34    0.83
   2  -5 -13    2.31    1.24
   2  -5 -13    5.24    1.31
   2  -5 -13    1.80    1.24
   2  -5 -12    9.24    1.33
   2  -5 -12   10.58    1.19
   2  -5 -12   11.02    1.25
   2  -5 -12    8.71    1.26
   2  -5 -12   10.90    2.24
   2  -5 -12   12.09    1.10
   2  -5 -12   10.62    1.51
   2  -5 -12   11.58    1.52
   2  -5 -12   12.15    1.56
   2  -5 -11   24.42    1.77
   2  -5 -11   24.36    1.70
   2  -5 -11   20.72    1.69
   2  -5 -11   19.52    2.74
   2  -5 -11   22.25    1.47
   2  -5 -11   23.60    1.91
   2  -5 -11   24.60    1.92
   2  -5 -11   24.96    1.95
   2  -5 -10   16.60    1.54
   2  -5 -10   17.53    1.64
   2  -5 -10   15.60    1.17
   2  -5 -10   15.30    2.32
   2  -5 -10   10.02    2.04
   2  -5 -10   15.14    1.40
   2  -5 -10   16.07    1.59
   2  -5 -10   13.26    1.42
   2  -5 -10   17.62    1.57
   2  -5 -10   16.93    1.34
   2  -5  -9    4.05    0.86
   2  -5  -9    4.97    1.19
   2  -5  -9    2.54    1.01
   2  -5  -9    2.97    0.73
   2  -5  -9    2.74    1.05
   2  -5  -9    2.00    1.55
   2  -5  -9    3.74    1.05
   2  -5  -8   25.81    1.46
   2  -5  -8   26.18    1.74
   2  -5  -8   26.54    1.60
   2  -5  -8   27.37    2.76
   2  -5  -7    0.70    0.67
   2  -5  -7    0.68    0.63
   2  -5  -7    0.57    1.46
   2  -5  -7    1.17    0.55
   2  -5  -6    0.57    0.60
   2  -5  -6    0.92    1.38
   2  -5  -5  406.75   17.26
   2  -5  -5  470.52   18.34
   2  -5  -4  648.80   27.51
   2  -5  -3    8.23    1.52
  -2   5   3    6.12    0.88
  -2   5   2   92.08    4.43
   2  -5  -2   96.10    4.74
  -2   5   1   14.98    1.69
   2  -5  -1   19.77    1.79
   2  -5  -1   18.85    1.74
  -2   5   0    4.71    1.23
  -2   5  -1    1.14    1.16
  -2   5  -1    0.63    0.63
  -2   5  -2  180.42    8.63
  -2   5  -2  190.65    8.16
  -2   5  -2  196.30    8.71
   2  -5   2  199.40    8.65
  -2   5  -3   23.29    1.98
   2  -5   3   21.70    1.69
  -2   5  -3   20.88    1.45
   2  -5   3   20.10    1.86
  -2   5  -4 1022.59   43.42
  -2   5  -4 1053.14   43.61
   2  -5   4 1048.30   43.25
   2  -5   4 1064.38   43.45
  -2   5  -5   13.10    1.51
  -2   5  -5   11.67    1.69
   2  -5   5   12.53    1.29
   2  -5   5   12.95    1.55
   2  -5   6  222.94    9.66
   2  -5   7  346.84   14.62
  -2   5  -8   35.02    1.86
  -2   5  -8   38.21    2.87
  -2   5  -9    2.48    0.75
  -2   5  -9    1.78    1.43
  -2   5 -10    5.93    0.92
  -2   5 -10    5.55    1.68
  -2   5 -11    3.25    0.87
  -2   5 -11    1.04    1.46
  -2   5 -12   22.23    1.83
  -2   5 -12   22.36    1.66
  -2   5 -12   21.46    1.52
  -2   5 -12   21.92    2.52
  -2   5 -12   18.77    1.54
  -2   5 -12   21.61    1.63
  -2   5 -12   22.52    2.50
  -2   5 -13    5.07    1.53
  -2   5 -13    4.40    1.26
  -2   5 -13    2.16    1.54
  -2   5 -13    5.09    1.19
  -2   5 -13    4.90    1.88
  -2   5 -13    3.14    1.09
  -2   5 -14  115.95    5.47
  -2   5 -14  123.40    5.48
  -2   5 -14  120.31    5.63
  -2   5 -14  119.27    6.04
  -2   5 -14  109.88    6.50
  -2   5 -14  118.63    5.43
  -2   5 -14  115.64    5.29
  -2   5 -14  133.30    6.48
  -2   5 -14  109.32    5.30
  -2   5 -15   53.13    3.27
  -2   5 -15   58.22    3.48
  -2   5 -15   49.33    2.86
  -2   5 -15   53.43    2.87
  -2   5 -15   48.56    2.62
  -2   5 -15   53.73    2.99
  -2   5 -15   54.16    3.06
  -2   5 -15   60.72    3.81
  -2   5 -16   30.11    2.42
  -2   5 -16   28.69    2.35
  -2   5 -16   27.95    2.19
  -2   5 -16   25.86    2.01
  -2   5 -16   24.49    1.87
  -2   5 -17    3.19    1.42
  -2   5 -17    2.16    1.05
  -2   5 -17    4.98    1.63
  -2   5 -17    1.87    1.15
  -2   5 -18   42.04    2.62
  -2   5 -18   38.89    2.50
  -2   5 -18   39.68    2.72
  -2   5 -19   33.67    2.31
  -2   5 -19   36.27    2.50
  -2   5 -19   34.36    2.23
  -2   5 -20    2.64    1.10
  -2   5 -20    1.59    0.75
  -2   5 -20    2.35    1.04
  -2   5 -21   65.72    3.21
  -2   5 -21   64.03    3.13
  -2   5 -22    0.66    0.74
   2  -4 -20    8.80    0.66
   2  -4 -19    2.94    0.74
   2  -4 -19    3.00    0.85
   2  -4 -18   17.85    1.47
   2  -4 -18   15.71    1.37
   2  -4 -18   15.07    1.17
   2  -4 -17    3.16    1.24
   2  -4 -16   30.47    2.22
   2  -4 -15    1.63    1.09
   2  -4 -15   -0.36    1.26
   2  -4 -15    0.76    1.01
   2  -4 -14   17.54    1.37
   2  -4 -14   18.64    1.59
   2  -4 -14   15.33    1.26
   2  -4 -14   17.77    2.45
   2  -4 -14   19.60    1.80
   2  -4 -14   18.57    1.70
   2  -4 -13    0.06    1.14
   2  -4 -13    1.76    1.28
   2  -4 -13    1.09    0.80
   2  -4 -13    4.28    1.38
   2  -4 -13   -2.16    1.87
   2  -4 -13    0.10    1.10
   2  -4 -13    0.60    0.79
   2  -4 -13    0.93    1.19
   2  -4 -13   -0.24    0.90
   2  -4 -12    7.44    1.40
   2  -4 -12    7.30    1.37
   2  -4 -12    7.77    1.00
   2  -4 -12    6.87    2.03
   2  -4 -12    6.73    1.25
   2  -4 -12    4.38    0.97
   2  -4 -12   10.43    1.46
   2  -4 -12    5.73    1.07
   2  -4 -12    8.12    1.37
   2  -4 -11   19.02    1.70
   2  -4 -11   17.89    1.68
   2  -4 -11   19.93    1.34
   2  -4 -11   15.98    2.38
   2  -4 -11   19.85    1.56
   2  -4 -11   21.76    1.74
   2  -4 -11   15.27    1.46
   2  -4 -11   19.68    1.46
   2  -4 -11   21.66    1.69
   2  -4 -10   12.88    1.40
   2  -4 -10   13.23    1.37
   2  -4 -10   13.91    1.09
   2  -4 -10   12.02    1.92
   2  -4 -10   12.92    2.17
   2  -4 -10   12.18    1.27
   2  -4 -10   14.50    1.42
   2  -4 -10   11.14    1.23
   2  -4 -10   13.75    1.22
   2  -4 -10   15.65    1.44
   2  -4  -9    1.56    1.49
   2  -4  -9    2.19    0.93
   2  -4  -9    2.06    0.88
   2  -4  -9    2.21    0.77
   2  -4  -9    2.23    0.67
   2  -4  -8  136.76    6.80
   2  -4  -8  136.05    7.13
   2  -4  -8  147.93    6.30
   2  -4  -8  146.58    6.29
   2  -4  -7    3.03    1.35
   2  -4  -7    2.65    0.66
   2  -4  -7    1.82    0.65
   2  -4  -6  773.02   32.31
   2  -4  -6  842.57   33.17
   2  -4  -5 1399.69   57.94
   2  -4  -4  362.50   15.46
  -2   4   3   90.76    4.10
   2  -4  -3   91.60    4.44
   2  -4  -2    8.03    1.22
  -2   4   2    7.84    0.96
  -2   4   1  720.63   30.46
   2  -4  -1  753.32   30.60
  -2   4   0  143.98    6.05
  -2   4   0  156.80    6.63
  -2   4  -1  684.79   26.89
  -2   4  -1  632.99   26.35
  -2   4  -2  981.30   41.52
   2  -4   2 1021.68   41.45
  -2   4  -3  795.66   33.42
   2  -4   3  806.39   33.28
   2  -4   4    5.86    1.19
  -2   4  -4    5.02    1.31
   2  -4   5    7.10    1.25
   2  -4   6   26.83    1.86
   2  -4   6   22.59    1.45
  -2   4  -7  174.84    8.28
  -2   4  -8    3.33    0.73
  -2   4  -8    5.60    1.47
  -2   4  -9   89.31    5.13
  -2   4  -9   95.13    4.22
  -2   4 -10  231.13   10.88
  -2   4 -11   35.79    2.92
  -2   4 -12    1.06    0.99
  -2   4 -12    0.10    1.45
  -2   4 -12    0.50    0.77
  -2   4 -12    0.24    0.90
  -2   4 -12   -0.41    1.35
  -2   4 -12    0.17    0.99
  -2   4 -12   -0.85    1.11
  -2   4 -12    3.00    1.09
  -2   4 -12   -0.65    1.45
  -2   4 -12    1.74    1.10
  -2   4 -12   -1.29    1.71
  -2   4 -12    0.37    0.84
  -2   4 -13   10.92    1.05
  -2   4 -13   12.13    1.36
  -2   4 -13   11.11    1.68
  -2   4 -13    9.38    1.69
  -2   4 -13   11.21    1.47
  -2   4 -13   13.56    1.53
  -2   4 -13   13.81    1.42
  -2   4 -13   12.39    1.27
  -2   4 -13   12.70    1.38
  -2   4 -13   12.66    1.17
  -2   4 -13    9.05    1.83
  -2   4 -13   14.17    2.07
  -2   4 -14    0.15    1.12
  -2   4 -14    0.56    1.38
  -2   4 -14    0.95    1.61
  -2   4 -14   -0.41    1.39
  -2   4 -14    0.82    1.29
  -2   4 -14    1.29    1.22
  -2   4 -14    1.02    0.89
  -2   4 -14    0.65    0.97
  -2   4 -14    0.03    0.66
  -2   4 -14    2.91    1.66
  -2   4 -15    4.92    1.56
  -2   4 -15    1.77    1.43
  -2   4 -15    4.42    1.40
  -2   4 -15    4.19    0.99
  -2   4 -15    2.91    1.06
  -2   4 -15    2.19    1.65
  -2   4 -15    1.91    1.19
  -2   4 -16    4.15    1.36
  -2   4 -16    0.66    0.96
  -2   4 -16    0.94    0.88
  -2   4 -16    1.50    1.23
  -2   4 -16    3.20    1.53
  -2   4 -16    2.17    1.37
  -2   4 -17   33.30    2.49
  -2   4 -17   33.86    2.31
  -2   4 -18   11.34    1.51
  -2   4 -18   10.62    1.80
  -2   4 -18    9.79    1.57
  -2   4 -19    4.97    1.66
  -2   4 -19    2.64    1.18
  -2   4 -19    2.40    0.86
  -2   4 -19    4.73    1.26
  -2   4 -20   19.35    1.53
  -2   4 -20   16.84    1.59
  -2   4 -21    1.33    0.82
  -2   4 -21   -0.37    0.89
  -2   4 -22    5.68    0.79
   2  -3 -20    0.88    0.70
   2  -3 -20    2.36    0.62
   2  -3 -19    1.16    0.96
   2  -3 -19    3.24    0.86
   2  -3 -18   -0.14    1.11
   2  -3 -18    1.90    0.82
   2  -3 -18    2.64    1.03
   2  -3 -17   29.22    1.93
   2  -3 -17   28.82    2.04
   2  -3 -17   29.04    2.15
   2  -3 -16   11.60    1.19
   2  -3 -16   14.27    1.44
   2  -3 -16   12.40    1.54
   2  -3 -16   12.30    1.59
   2  -3 -15   15.26    1.61
   2  -3 -15   14.13    1.28
   2  -3 -15   14.65    1.51
   2  -3 -15   12.62    1.67
   2  -3 -15   14.50    1.51
   2  -3 -14    4.82    1.80
   2  -3 -14    9.25    1.48
   2  -3 -14    6.78    1.03
   2  -3 -14    5.90    1.35
   2  -3 -14    8.24    1.31
   2  -3 -14    5.43    1.26
   2  -3 -13    6.21    1.28
   2  -3 -13    7.50    1.46
   2  -3 -13    6.87    1.89
   2  -3 -13    8.02    1.04
   2  -3 -13    4.59    1.39
   2  -3 -13    6.06    1.27
   2  -3 -13    6.90    1.09
   2  -3 -12   12.69    1.36
   2  -3 -12   12.21    1.52
   2  -3 -12   15.20    1.35
   2  -3 -12   12.53    1.19
   2  -3 -12   11.34    1.48
   2  -3 -12   15.32    1.50
   2  -3 -12    9.21    2.04
   2  -3 -12   14.44    1.31
   2  -3 -11  136.68    6.41
   2  -3 -11  137.49    6.48
   2  -3 -11  144.38    7.46
   2  -3 -11  148.01    6.56
   2  -3 -11  146.13    6.56
   2  -3 -11  144.05    6.54
   2  -3 -11  147.55    6.42
   2  -3 -11  148.89    6.31
   2  -3 -10    1.72    1.45
   2  -3 -10    2.17    1.35
   2  -3 -10    0.51    0.87
   2  -3 -10    1.53    0.69
   2  -3 -10    1.99    0.76
   2  -3  -9  248.23   10.17
   2  -3  -9  229.84   10.75
   2  -3  -9  226.48   10.87
   2  -3  -8   10.54    1.56
   2  -3  -8    9.87    0.89
   2  -3  -8   10.18    0.89
   2  -3  -8    8.32    1.45
   2  -3  -7   90.08    4.42
   2  -3  -7   83.12    3.68
   2  -3  -7   78.33    3.66
   2  -3  -6  117.60    5.38
   2  -3  -5  155.57    6.91
   2  -3  -4  303.17   12.90
  -2   3   3  970.80   40.70
   2  -3  -3 1045.46   41.02
  -2   3   2  388.62   16.59
   2  -3  -2  414.80   16.81
  -2   3   1  266.44   11.27
   2  -3  -1  264.17   11.38
  -2   3   0  360.40   15.20
  -2   3  -1  587.08   24.49
  -2   3  -2    9.71    1.37
  -2   3  -3   10.88    1.49
   2  -3   3   11.55    1.27
   2  -3   4 1384.33   56.88
   2  -3   5  153.13    6.83
  -2   3  -6   19.83    1.95
   2  -3   6   21.68    1.59
  -2   3  -7   53.90    3.21
   2  -3   7   48.36    2.72
  -2   3  -8   13.61    1.76
  -2   3  -9   82.34    3.75
  -2   3  -9   92.00    4.77
  -2   3  -9   81.81    3.89
  -2   3 -10    8.63    1.61
  -2   3 -10    7.50    0.92
  -2   3 -11   20.91    2.31
  -2   3 -11   23.98    1.53
  -2   3 -11   23.57    1.46
  -2   3 -12   -1.70    1.08
  -2   3 -12    0.83    0.84
  -2   3 -12    1.35    1.43
  -2   3 -12    0.87    0.96
  -2   3 -12   -1.13    1.36
  -2   3 -12   -0.40    1.02
  -2   3 -12    0.07    1.06
  -2   3 -12   -0.64    1.23
  -2   3 -12    1.56    1.01
  -2   3 -12    1.60    1.39
  -2   3 -12    2.32    1.14
  -2   3 -12    0.28    1.52
  -2   3 -12    1.31    0.70
  -2   3 -12    0.29    0.83
  -2   3 -13   10.69    1.04
  -2   3 -13   12.65    1.44
  -2   3 -13   13.20    1.55
  -2   3 -13   14.39    1.73
  -2   3 -13   12.69    1.43
  -2   3 -13    9.94    1.78
  -2   3 -13   13.99    1.53
  -2   3 -13   11.18    1.22
  -2   3 -13   14.11    1.26
  -2   3 -13   12.09    1.45
  -2   3 -13   10.12    1.18
  -2   3 -13   15.94    2.08
  -2   3 -14   14.09    1.72
  -2   3 -14   16.56    1.58
  -2   3 -14   13.12    1.34
  -2   3 -14   13.21    1.62
  -2   3 -14   12.67    1.35
  -2   3 -14   16.24    1.66
  -2   3 -14   15.41    1.59
  -2   3 -14   16.68    1.75
  -2   3 -14   15.87    2.09
  -2   3 -14   12.93    1.35
  -2   3 -15   27.12    2.15
  -2   3 -15   27.91    2.11
  -2   3 -15   23.99    1.91
  -2   3 -15   23.39    1.71
  -2   3 -15   23.37    1.93
  -2   3 -15   26.79    2.12
  -2   3 -15   22.69    1.70
  -2   3 -15   24.95    1.96
  -2   3 -15   20.01    1.69
  -2   3 -16    0.11    1.18
  -2   3 -16    3.48    1.53
  -2   3 -16    2.85    1.36
  -2   3 -16    2.03    0.95
  -2   3 -16    0.48    0.96
  -2   3 -17    8.32    1.73
  -2   3 -17    9.68    1.51
  -2   3 -17    4.32    1.33
  -2   3 -18  105.71    4.92
  -2   3 -18   99.37    4.94
  -2   3 -18  110.63    5.03
  -2   3 -18   93.98    4.67
  -2   3 -19   11.71    1.41
  -2   3 -19    9.87    1.49
  -2   3 -20   80.36    3.95
  -2   3 -20   86.15    4.03
  -2   3 -21    3.92    0.89
  -2   3 -22   24.01    1.30
   2  -2 -20    5.96    0.97
   2  -2 -20    4.40    0.79
   2  -2 -19    4.47    1.13
   2  -2 -19    4.81    0.95
   2  -2 -19    3.70    0.97
   2  -2 -18    3.38    1.24
   2  -2 -18    0.18    0.80
   2  -2 -18    2.87    1.05
   2  -2 -18    1.08    1.01
   2  -2 -17    7.18    1.30
   2  -2 -17    4.65    0.95
   2  -2 -17    5.82    1.40
   2  -2 -17    6.66    1.27
   2  -2 -17    3.97    1.17
   2  -2 -16   12.70    1.56
   2  -2 -16    9.97    1.17
   2  -2 -16   15.29    1.71
   2  -2 -16   12.39    1.50
   2  -2 -16   11.45    1.45
   2  -2 -15  170.52    8.07
   2  -2 -15  183.35    7.90
   2  -2 -15  186.87    8.09
   2  -2 -15  189.68    8.20
   2  -2 -15  176.82    8.13
   2  -2 -15  173.78    8.02
   2  -2 -14  164.45    7.66
   2  -2 -14  163.09    7.64
   2  -2 -14  164.86    7.71
   2  -2 -14  175.60    7.49
   2  -2 -14  184.44    7.77
   2  -2 -14  167.86    7.62
   2  -2 -13  252.80   11.88
   2  -2 -13  262.55   11.94
   2  -2 -13  276.90   12.91
   2  -2 -13  285.16   12.06
   2  -2 -13  278.26   12.00
   2  -2 -13  282.68   11.80
   2  -2 -13  303.57   12.08
   2  -2 -13  284.63   11.90
   2  -2 -12   33.87    2.26
   2  -2 -12   36.49    2.11
   2  -2 -12   38.96    3.08
   2  -2 -12   41.04    2.10
   2  -2 -12   34.95    2.20
   2  -2 -12   38.45    2.29
   2  -2 -12   35.97    2.27
   2  -2 -11    6.30    0.90
   2  -2 -11    6.24    1.60
   2  -2 -11    5.57    0.99
   2  -2 -11    6.02    1.09
   2  -2 -10   15.21    1.85
   2  -2 -10    9.49    1.48
   2  -2 -10   10.81    1.57
   2  -2 -10   13.46    1.10
   2  -2 -10   13.13    1.07
   2  -2  -9   27.71    1.57
   2  -2  -9   24.45    2.05
   2  -2  -9   28.12    2.33
   2  -2  -9   25.75    2.23
   2  -2  -9   30.98    1.65
   2  -2  -9   28.85    1.58
   2  -2  -8  766.42   32.55
   2  -2  -8  789.18   33.34
   2  -2  -8  797.98   33.20
   2  -2  -8  822.15   32.65
   2  -2  -8  802.96   32.62
  -2   2   7  298.47   12.30
   2  -2  -7  314.66   12.75
   2  -2  -7  269.32   12.10
   2  -2  -6   47.48    2.43
   2  -2  -5   82.50    3.86
   2  -2  -4 1264.96   51.95
   2  -2  -3   11.89    1.20
  -2   2   3   12.24    0.89
   2  -2  -2   27.52    1.78
  -2   2   2   25.88    1.51
  -2   2   1 1685.84   69.01
  -2   2   0    0.68    0.94
  -2   2  -1  248.49   10.71
   2  -2   2  355.51   14.75
  -2   2  -2  342.64   14.89
   2  -2   3  217.08    9.20
  -2   2  -3  207.58    9.42
   2  -2   4    1.74    0.90
  -2   2  -5  384.08   16.33
   2  -2   5  376.73   15.93
  -2   2  -6  507.66   21.05
   2  -2   6  485.79   20.55
  -2   2  -7  141.78    6.34
   2  -2   7  135.84    6.28
  -2   2  -8  503.00   20.66
  -2   2  -8  532.05   21.56
  -2   2  -8  484.41   20.80
  -2   2  -9   70.50    3.25
  -2   2  -9   68.89    4.06
  -2   2 -10  152.72    7.43
  -2   2 -10  146.85    6.43
  -2   2 -10  150.36    6.48
  -2   2 -11    1.86    0.94
  -2   2 -11    1.24    1.33
  -2   2 -11    1.99    1.00
  -2   2 -11    0.71    0.95
  -2   2 -11    2.56    0.89
  -2   2 -11    1.90    0.80
  -2   2 -11    1.36    0.66
  -2   2 -12   22.22    1.53
  -2   2 -12   18.37    1.43
  -2   2 -12   16.43    1.29
  -2   2 -12   16.87    1.50
  -2   2 -12   18.35    1.60
  -2   2 -12   18.41    1.56
  -2   2 -12   16.66    2.03
  -2   2 -12   18.10    1.38
  -2   2 -12   17.06    1.55
  -2   2 -12   15.79    1.41
  -2   2 -12   20.51    2.12
  -2   2 -12   15.69    1.17
  -2   2 -13   47.75    2.70
  -2   2 -13   52.82    2.88
  -2   2 -13   47.86    2.67
  -2   2 -13   43.34    2.52
  -2   2 -13   47.47    2.56
  -2   2 -13   45.33    2.62
  -2   2 -13   48.14    2.51
  -2   2 -13   46.26    2.71
  -2   2 -13   43.18    2.55
  -2   2 -13   56.62    3.30
  -2   2 -13   41.88    2.37
  -2   2 -14   11.40    1.12
  -2   2 -14   10.74    1.30
  -2   2 -14   11.17    1.51
  -2   2 -14    8.90    1.76
  -2   2 -14   12.32    1.56
  -2   2 -14   11.91    1.51
  -2   2 -14    9.13    1.53
  -2   2 -14   10.51    1.24
  -2   2 -14    9.63    1.49
  -2   2 -14    8.63    1.28
  -2   2 -14   10.10    1.19
  -2   2 -15   12.73    1.56
  -2   2 -15   13.30    1.83
  -2   2 -15   12.60    1.51
  -2   2 -15   11.00    1.60
  -2   2 -15   12.19    1.36
  -2   2 -15    9.19    1.21
  -2   2 -15   12.48    1.65
  -2   2 -15   10.24    1.08
  -2   2 -15   10.97    1.37
  -2   2 -16   27.11    2.19
  -2   2 -16   25.59    1.88
  -2   2 -16   21.10    1.62
  -2   2 -16   27.22    2.00
  -2   2 -16   23.29    1.70
  -2   2 -16   21.65    1.63
  -2   2 -16   28.66    2.04
  -2   2 -16   19.97    1.73
  -2   2 -17   40.36    2.61
  -2   2 -17   37.14    2.45
  -2   2 -17   43.26    2.46
  -2   2 -17   36.17    2.18
  -2   2 -17   39.87    2.18
  -2   2 -18   37.74    2.56
  -2   2 -18   40.84    2.59
  -2   2 -18   42.00    2.53
  -2   2 -18   38.76    2.64
  -2   2 -19    8.36    1.38
  -2   2 -19    8.66    1.29
  -2   2 -19    9.08    1.51
  -2   2 -20   38.67    2.17
  -2   2 -20   35.86    2.11
  -2   2 -21    4.71    0.82
   2  -1 -20    2.22    0.84
   2  -1 -19    9.78    1.20
   2  -1 -19   11.80    1.28
   2  -1 -18    3.06    1.17
   2  -1 -18    3.58    0.87
   2  -1 -18    4.25    1.16
   2  -1 -18    2.35    1.10
   2  -1 -18    3.36    0.89
   2  -1 -17    2.40    1.21
   2  -1 -17    0.93    0.89
   2  -1 -17    1.60    1.33
   2  -1 -17    2.12    1.15
   2  -1 -17    1.07    1.13
   2  -1 -16    1.00    1.23
   2  -1 -16    0.42    0.90
   2  -1 -16    0.06    1.25
   2  -1 -16    0.45    1.10
   2  -1 -16    1.99    1.16
   2  -1 -15  116.74    5.65
   2  -1 -15  127.83    5.52
   2  -1 -15  119.71    5.59
   2  -1 -15  121.16    5.76
   2  -1 -15  117.34    5.67
   2  -1 -15  116.63    5.63
   2  -1 -14  136.02    6.46
   2  -1 -14  134.45    6.40
   2  -1 -14  134.49    6.52
   2  -1 -14  145.05    6.31
   2  -1 -14  156.91    6.57
   2  -1 -14  138.58    6.43
   2  -1 -13   26.63    1.93
   2  -1 -13   28.90    2.03
   2  -1 -13   24.16    2.54
   2  -1 -13   27.82    2.04
   2  -1 -13   31.28    1.97
   2  -1 -13   27.64    1.77
   2  -1 -13   30.69    2.00
   2  -1 -13   30.69    1.82
   2  -1 -12    2.09    0.98
   2  -1 -12    2.78    1.06
   2  -1 -12    3.77    1.43
   2  -1 -12    2.72    0.94
   2  -1 -12    3.23    1.03
   2  -1 -12    1.80    0.80
   2  -1 -11   90.87    5.12
   2  -1 -11   89.35    5.15
   2  -1 -11  105.66    4.43
   2  -1 -11   97.00    4.55
   2  -1 -11   95.57    4.42
   2  -1 -10   13.83    1.82
   2  -1 -10   12.08    1.42
   2  -1 -10   15.90    1.74
   2  -1 -10   15.37    1.10
   2  -1 -10   15.39    1.16
   2  -1 -10   15.87    1.15
   2  -1  -9   80.32    4.50
   2  -1  -9   81.41    4.31
   2  -1  -9   83.58    3.72
   2  -1  -9   80.87    3.66
   2  -1  -9   81.68    3.68
   2  -1  -8  370.66   13.81
   2  -1  -8  391.24   14.71
   2  -1  -7  242.93   10.64
   2  -1  -7  225.83   10.03
  -2   1   7  253.74   10.32
  -2   1   6  115.75    5.37
   2  -1  -6  116.28    5.17
  -2   1   5   60.45    3.21
   2  -1  -5   64.98    3.07
   2  -1  -4   55.34    2.82
   2  -1  -3  479.27   19.65
  -2   1   3  473.75   19.70
   2  -1  -3  473.52   19.85
   2  -1  -2 2136.39   85.93
  -2   1   2 2086.98   86.11
   2  -1  -2 2059.10   86.20
  -2   1   1   73.76    3.50
  -2   1   0  632.80   26.25
  -2   1  -1  557.32   23.25
  -2   1  -2  306.81   13.15
   2  -1   2  307.12   13.00
   2  -1   3   70.18    3.43
   2  -1   4    6.67    1.02
  -2   1  -5  182.90    8.13
  -2   1  -5  172.63    7.74
   2  -1   5  177.51    7.69
  -2   1  -6   10.51    1.50
   2  -1   6    8.80    1.00
  -2   1  -6   10.39    1.06
  -2   1  -7   87.73    4.52
   2  -1   7   81.51    3.81
  -2   1  -8   48.03    2.34
  -2   1  -8   48.72    3.11
  -2   1  -9  376.95   15.68
  -2   1  -9  374.99   16.58
  -2   1 -10    9.17    1.61
  -2   1 -10    9.82    0.89
  -2   1 -10   10.67    0.99
  -2   1 -11    1.40    0.96
  -2   1 -11    0.93    0.87
  -2   1 -11    1.08    0.98
  -2   1 -11    0.89    1.02
  -2   1 -11   -1.72    1.09
  -2   1 -11    1.58    0.94
  -2   1 -11    0.11    1.17
  -2   1 -11    2.30    0.95
  -2   1 -11    0.45    0.60
  -2   1 -11    0.16    0.72
  -2   1 -12   47.02    2.52
  -2   1 -12   49.92    2.65
  -2   1 -12   48.27    2.70
  -2   1 -12   47.63    2.68
  -2   1 -12   51.45    2.79
  -2   1 -12   50.52    2.67
  -2   1 -12   36.99    3.14
  -2   1 -12   49.06    2.52
  -2   1 -12   45.85    2.71
  -2   1 -12   44.99    2.61
  -2   1 -12   52.15    2.62
  -2   1 -12   48.23    2.67
  -2   1 -13    0.05    1.13
  -2   1 -13   -2.83    1.59
  -2   1 -13    0.04    1.34
  -2   1 -13   -1.07    1.20
  -2   1 -13    0.73    1.02
  -2   1 -13    0.10    1.25
  -2   1 -13    0.83    0.92
  -2   1 -13    1.48    1.04
  -2   1 -13    0.78    1.01
  -2   1 -13   -1.75    1.38
  -2   1 -14   45.30    2.67
  -2   1 -14   42.87    2.64
  -2   1 -14   44.48    2.80
  -2   1 -14   41.16    2.57
  -2   1 -14   40.26    2.50
  -2   1 -14   43.46    2.67
  -2   1 -14   43.78    2.60
  -2   1 -14   40.52    2.46
  -2   1 -14   37.66    2.44
  -2   1 -14   41.97    2.32
  -2   1 -15   16.59    1.39
  -2   1 -15   18.86    1.79
  -2   1 -15   23.46    1.97
  -2   1 -15   19.16    1.96
  -2   1 -15   19.14    1.72
  -2   1 -15   18.38    1.64
  -2   1 -15   19.00    1.85
  -2   1 -15   18.93    1.63
  -2   1 -15   19.70    1.83
  -2   1 -15   18.00    1.58
  -2   1 -15   18.07    1.44
  -2   1 -16   19.55    1.84
  -2   1 -16   24.10    1.98
  -2   1 -16   18.41    1.96
  -2   1 -16   19.48    1.68
  -2   1 -16   19.10    1.82
  -2   1 -16   17.89    1.35
  -2   1 -16   17.09    1.62
  -2   1 -16   19.99    1.62
  -2   1 -16   15.93    1.49
  -2   1 -16   22.50    1.84
  -2   1 -16   16.08    1.39
  -2   1 -17   47.40    2.69
  -2   1 -17   40.83    2.64
  -2   1 -17   52.46    2.97
  -2   1 -17   47.81    2.88
  -2   1 -17   50.22    2.94
  -2   1 -17   49.13    2.64
  -2   1 -17   51.77    2.83
  -2   1 -18   10.82    1.55
  -2   1 -18    8.16    1.49
  -2   1 -18    9.25    1.63
  -2   1 -18    9.60    1.46
  -2   1 -18   11.56    1.17
  -2   1 -19   11.92    1.35
  -2   1 -19    9.71    1.33
  -2   1 -20    4.86    0.97
   2   0 -22   11.65    0.88
   2   0 -21    7.34    0.90
   2   0 -20    1.34    0.92
   2   0 -19    7.68    1.15
   2   0 -19    6.80    1.22
   2   0 -19    6.23    1.08
   2   0 -18    1.50    1.13
   2   0 -18    1.25    1.10
   2   0 -18    0.30    0.99
   2   0 -17   22.44    1.85
   2   0 -17   22.37    1.85
   2   0 -17   23.11    1.80
   2   0 -16    0.74    1.23
   2   0 -16    0.72    1.06
   2   0 -16    0.69    1.14
   2   0 -15   67.41    3.39
   2   0 -15   65.08    3.53
   2   0 -15   66.65    3.52
   2   0 -15   67.69    3.54
   2   0 -14  250.69   10.90
   2   0 -14  245.24   10.75
   2   0 -14  247.11   10.82
   2   0 -14  250.93   10.86
   2   0 -14  254.94   10.84
   2   0 -13    8.19    1.14
   2   0 -13    9.13    1.30
   2   0 -13    9.19    1.27
   2   0 -13    7.53    1.20
   2   0 -12   68.75    3.36
   2   0 -12   67.73    3.23
   2   0 -12   64.90    4.14
   2   0 -11    4.33    0.75
   2   0 -11    4.08    1.22
   2   0 -11    4.57    1.55
   2   0 -10   12.10    0.91
   2   0 -10   11.94    1.82
   2   0 -10    9.52    1.40
   2   0 -10   10.74    0.97
   2   0  -9   25.66    2.33
   2   0  -9   27.06    1.96
   2   0  -9   27.70    1.52
   2   0  -8    0.55    0.60
   2   0  -8    0.50    0.86
   2   0  -8   -0.08    1.23
   2   0  -7   -0.10    0.71
   2   0  -7    0.33    0.81
   2   0  -7    0.97    1.18
   2   0  -6   35.20    2.04
  -2   0   6   36.75    2.30
   2   0  -6   38.07    2.49
  -2   0   5    0.19    0.95
   2   0  -5    0.08    0.88
   2   0  -5    1.01    1.18
   2   0  -4  125.30    5.60
  -2   0   4  126.08    5.77
  -2   0   3  120.68    5.56
  -2   0   2  148.58    6.64
  -2   0   2  150.34    6.71
  -2   0   1 3068.23  125.26
  -2   0   1 3062.28  125.31
  -2   0   0 3357.78  137.19
  -2   0  -1 7654.86  312.97
  -2   0  -1 7696.01  312.93
  -2   0  -2  193.10    8.46
  -2   0  -3 1449.58   59.59
  -2   0  -4  432.57   18.44
  -2   0  -4  439.05   18.56
  -2   0  -4  434.50   18.30
  -2   0  -5  134.37    6.34
  -2   0  -5  134.60    6.40
   2   0   5  133.26    5.98
  -2   0  -6  169.50    8.14
  -2   0  -6  179.23    8.25
   2   0   6  178.69    7.65
  -2   0  -7   15.04    1.72
  -2   0  -8   60.40    2.88
  -2   0  -8   68.50    3.77
  -2   0  -9  409.08   17.62
  -2   0  -9  395.97   16.63
  -2   0  -9  403.63   16.67
  -2   0 -10  128.10    5.77
  -2   0 -10  132.15    6.60
  -2   0 -10  136.21    5.86
  -2   0 -10  132.71    5.76
  -2   0 -10  126.48    5.69
  -2   0 -10  124.12    5.61
  -2   0 -11   15.50    1.37
  -2   0 -11   15.12    1.43
  -2   0 -11   16.25    1.48
  -2   0 -11   14.76    1.47
  -2   0 -11   16.01    1.54
  -2   0 -11   17.05    1.42
  -2   0 -11   14.22    1.92
  -2   0 -11   18.57    1.51
  -2   0 -11   12.33    1.36
  -2   0 -11   16.32    1.49
  -2   0 -11   19.04    1.45
  -2   0 -12    3.06    1.16
  -2   0 -12    2.31    1.23
  -2   0 -12    1.84    1.23
  -2   0 -12    3.84    1.12
  -2   0 -12    2.19    1.07
  -2   0 -12    3.03    1.11
  -2   0 -12    5.10    1.19
  -2   0 -12    2.56    1.10
  -2   0 -12    2.87    1.07
  -2   0 -12    2.01    0.96
  -2   0 -13    5.51    1.11
  -2   0 -13    4.51    1.21
  -2   0 -13    5.45    1.33
  -2   0 -13    3.77    1.56
  -2   0 -13    4.49    1.44
  -2   0 -13    5.41    1.28
  -2   0 -13    6.15    1.26
  -2   0 -13    3.71    1.38
  -2   0 -13    6.15    0.99
  -2   0 -13    2.67    1.34
  -2   0 -13    3.92    1.19
  -2   0 -14    7.74    1.17
  -2   0 -14    7.48    1.30
  -2   0 -14    8.58    1.48
  -2   0 -14   11.33    1.64
  -2   0 -14    7.83    1.63
  -2   0 -14    4.89    1.33
  -2   0 -14    8.19    1.34
  -2   0 -14    6.67    1.48
  -2   0 -14    8.96    1.54
  -2   0 -14    9.19    1.35
  -2   0 -14    8.75    1.05
  -2   0 -15  108.57    5.14
  -2   0 -15  121.76    5.46
  -2   0 -15  120.58    5.35
  -2   0 -15  117.15    5.47
  -2   0 -15  116.56    5.38
  -2   0 -15  101.41    5.31
  -2   0 -15  116.23    5.31
  -2   0 -15  110.05    5.32
  -2   0 -15  113.32    5.29
  -2   0 -15  106.65    5.11
  -2   0 -16    3.59    1.44
  -2   0 -16    0.52    1.12
  -2   0 -16    2.22    1.46
  -2   0 -16    1.57    1.11
  -2   0 -16    1.13    1.06
  -2   0 -16    1.67    0.88
  -2   0 -16    2.31    1.43
  -2   0 -16    0.05    0.98
  -2   0 -17   44.63    2.69
  -2   0 -17   39.62    2.52
  -2   0 -17   40.38    2.69
  -2   0 -17   50.37    2.71
  -2   0 -17   47.03    2.54
  -2   0 -17   45.60    2.53
  -2   0 -18   10.96    1.53
  -2   0 -18   12.26    1.53
  -2   0 -18   12.52    1.21
  -2   0 -19    3.77    1.06
   2   1 -22    4.10    0.75
   2   1 -22    4.37    0.68
   2   1 -21    7.76    1.07
   2   1 -21    8.23    1.04
   2   1 -20    4.07    1.15
   2   1 -20    5.22    0.99
   2   1 -20    6.69    1.14
   2   1 -19    3.13    0.96
   2   1 -19    3.95    1.11
   2   1 -19    3.87    1.19
   2   1 -19    4.12    0.94
   2   1 -18    1.92    1.00
   2   1 -18    0.63    1.11
   2   1 -18    3.36    1.21
   2   1 -18    2.73    0.92
   2   1 -17    2.51    1.05
   2   1 -17   -0.10    1.16
   2   1 -17    0.16    1.16
   2   1 -17    0.21    0.92
   2   1 -16   25.59    1.96
   2   1 -16   30.18    2.07
   2   1 -16   28.75    2.09
   2   1 -16   29.07    1.91
   2   1 -15  140.18    6.42
   2   1 -15  137.58    6.42
   2   1 -15  136.50    6.42
   2   1 -15  144.08    6.28
   2   1 -14   63.95    3.22
   2   1 -14   59.37    2.88
   2   1 -14   58.45    3.17
   2   1 -13    0.63    1.39
   2   1 -13    0.85    0.95
   2   1 -13    1.07    0.66
   2   1 -13    0.20    0.98
   2   1 -13    0.83    0.97
   2   1 -12    1.99    1.00
   2   1 -12    0.12    1.45
   2   1 -12    1.44    0.92
   2   1 -12    1.35    0.90
   2   1 -11  332.24   14.32
   2   1 -11  328.90   13.10
   2   1 -11  295.44   13.06
   2   1 -10  147.35    7.09
   2   1 -10  139.22    5.97
   2   1 -10  134.44    5.94
   2   1  -9   97.13    4.60
   2   1  -9   98.12    5.26
   2   1  -9   94.86    4.34
   2   1  -9   97.22    4.24
   2   1  -8   71.73    3.49
   2   1  -8   73.69    4.16
   2   1  -7    0.64    0.69
   2   1  -7    0.06    1.04
   2   1  -7    2.02    1.32
   2   1  -6  191.76    8.30
   2   1  -6  213.00    8.78
   2   1  -6  194.12    8.95
   2   1  -5   14.88    0.90
   2   1  -5   17.26    1.48
  -2  -1   4    0.11    1.05
  -2  -1   3   -0.05    1.01
   2   1  -3    1.33    1.16
  -2  -1   2   89.50    4.37
  -2  -1   1 1802.04   75.08
  -2  -1   1 1856.78   75.10
  -2  -1   0 2492.46  102.11
  -2  -1  -1  153.30    6.75
  -2  -1  -1  147.43    6.55
  -2  -1  -1  144.44    6.80
  -2  -1  -2   58.37    3.06
  -2  -1  -2   53.57    2.95
  -2  -1  -3    6.95    1.28
  -2  -1  -3    8.58    1.38
   2   1   3    5.00    0.65
  -2  -1  -4  131.71    6.28
  -2  -1  -4  135.82    6.39
  -2  -1  -5  119.02    5.95
  -2  -1  -5  123.41    5.92
   2   1   6   85.22    3.99
  -2  -1  -6   79.19    4.49
  -2  -1  -6   86.74    4.57
  -2  -1  -7   -0.54    1.12
  -2  -1  -7    1.32    1.37
  -2  -1  -8    0.96    1.40
  -2  -1  -8    1.74    1.25
  -2  -1  -9  153.53    6.67
  -2  -1 -10    5.37    1.11
  -2  -1 -10    5.30    1.15
  -2  -1 -10    6.41    1.15
  -2  -1 -10    7.14    1.12
  -2  -1 -10    5.96    1.00
  -2  -1 -10    6.35    1.07
  -2  -1 -10    6.70    1.12
  -2  -1 -10    7.91    0.93
  -2  -1 -10    5.97    1.19
  -2  -1 -11   11.28    1.30
  -2  -1 -11   10.54    1.43
  -2  -1 -11   14.21    1.49
  -2  -1 -11   13.33    1.36
  -2  -1 -11   13.97    1.50
  -2  -1 -11    9.17    1.32
  -2  -1 -11   12.29    1.13
  -2  -1 -11   13.44    1.45
  -2  -1 -12    5.89    1.40
  -2  -1 -12    6.38    1.24
  -2  -1 -12    6.66    0.94
  -2  -1 -12    8.49    1.32
  -2  -1 -12    6.00    1.30
  -2  -1 -12    4.69    1.15
  -2  -1 -13   -2.07    1.52
  -2  -1 -13   -0.26    1.31
  -2  -1 -13    1.21    1.19
  -2  -1 -13    0.24    0.78
  -2  -1 -13    0.34    1.21
  -2  -1 -13    0.63    1.17
  -2  -1 -13    0.05    1.03
  -2  -1 -14    0.96    1.36
  -2  -1 -14    2.82    1.36
  -2  -1 -14    1.10    1.19
  -2  -1 -14    1.44    0.99
  -2  -1 -14    1.51    1.17
  -2  -1 -14    2.70    1.19
  -2  -1 -14    0.84    0.75
  -2  -1 -15    8.84    1.50
  -2  -1 -15    8.02    1.34
  -2  -1 -15    6.30    1.50
  -2  -1 -15    5.73    1.29
  -2  -1 -15    9.03    1.16
  -2  -1 -15    4.92    1.24
  -2  -1 -15    7.43    1.30
  -2  -1 -16    3.70    1.45
  -2  -1 -16    2.80    1.15
  -2  -1 -16    3.20    1.36
  -2  -1 -16    2.89    1.19
  -2  -1 -16    3.14    1.13
  -2  -1 -16    2.54    0.91
  -2  -1 -16    2.07    1.11
  -2  -1 -17    4.08    1.25
  -2  -1 -17    0.89    0.96
  -2  -1 -17    2.56    1.31
  -2  -1 -17    2.06    1.01
  -2  -1 -18    3.30    1.16
  -2  -1 -18    3.38    0.88
   2   2 -22    2.88    0.75
   2   2 -22    2.15    0.72
   2   2 -21    1.17    0.93
   2   2 -21    0.85    0.90
   2   2 -20    7.84    1.13
   2   2 -20   10.54    1.30
   2   2 -20    8.51    1.31
   2   2 -20    8.97    1.01
   2   2 -19   34.83    2.26
   2   2 -19   35.86    2.11
   2   2 -19   39.27    2.39
   2   2 -19   41.57    2.45
   2   2 -18    9.68    1.40
   2   2 -18   11.87    1.25
   2   2 -18    8.79    1.23
   2   2 -18   12.32    1.50
   2   2 -18   12.71    1.53
   2   2 -17   15.30    1.55
   2   2 -17   12.46    1.40
   2   2 -17   12.68    1.32
   2   2 -17   12.45    1.55
   2   2 -17   14.51    1.62
   2   2 -16    7.78    1.14
   2   2 -16    6.88    1.37
   2   2 -16    6.64    0.91
   2   2 -16    7.16    1.33
   2   2 -16    8.94    1.25
   2   2 -15  268.38   11.69
   2   2 -15  274.41   11.75
   2   2 -15  269.29   11.49
   2   2 -15  274.04   11.71
   2   2 -14   24.02    1.81
   2   2 -14   27.10    1.76
   2   2 -14   23.64    1.81
   2   2 -13   83.64    4.01
   2   2 -13   80.62    4.16
   2   2 -13   81.25    4.02
   2   2 -13   86.73    5.15
   2   2 -13   86.51    3.92
   2   2 -12   21.52    2.52
   2   2 -12   24.06    1.73
   2   2 -12   22.57    1.50
   2   2 -11  173.63    8.52
   2   2 -11  168.84    7.27
   2   2 -10   42.80    3.17
   2   2 -10   42.56    2.01
   2   2 -10   41.75    2.04
   2   2 -10   38.74    2.15
   2   2 -10   34.01    2.18
   2   2  -9   86.66    3.97
   2   2  -9   95.54    5.10
   2   2  -9   94.62    4.34
   2   2  -8    5.15    1.54
   2   2  -8    3.81    1.33
   2   2  -7  109.01    5.48
   2   2  -7  102.77    5.20
   2   2  -6   79.72    4.09
  -2  -2   5  456.62   19.38
   2   2  -4   11.25    1.54
  -2  -2   4   11.59    1.48
   2   2  -3   33.69    2.30
  -2  -2   3   34.66    2.37
   2   2  -2   10.58    1.40
   2   2  -1  953.95   37.73
  -2  -2   1  892.77   37.40
   2   2   0 9999.00  404.32
  -2  -2   0 9910.16  404.22
  -2  -2   0 9838.77  404.53
   2   2   1 1191.96   48.38
  -2  -2  -1 1158.83   48.46
  -2  -2  -1 1179.06   48.65
   2   2   2  522.20   21.86
  -2  -2  -2  539.58   22.19
  -2  -2  -3  149.75    7.18
  -2  -2  -3  154.24    7.03
  -2  -2  -4  256.66   11.75
  -2  -2  -4  269.75   11.68
  -2  -2  -5    7.28    1.46
   2   2   6  119.01    5.57
  -2  -2  -6  122.14    6.14
  -2  -2  -7    0.83    1.34
  -2  -2  -7    1.17    0.64
  -2  -2  -8  145.42    7.26
  -2  -2  -8  138.28    6.09
  -2  -2  -9    6.13    1.20
  -2  -2  -9    5.61    1.12
  -2  -2  -9    9.83    2.08
  -2  -2  -9    8.11    0.90
  -2  -2  -9    6.93    1.17
  -2  -2  -9    7.76    1.09
  -2  -2  -9    6.38    1.13
  -2  -2 -10    1.77    1.22
  -2  -2 -10    0.38    1.10
  -2  -2 -10    1.96    0.75
  -2  -2 -10    3.01    1.09
  -2  -2 -10    1.23    1.08
  -2  -2 -10    0.74    1.04
  -2  -2 -11    6.41    1.33
  -2  -2 -11    9.07    1.54
  -2  -2 -11    9.20    1.31
  -2  -2 -11    7.29    1.27
  -2  -2 -11    6.13    1.25
  -2  -2 -11    7.72    1.34
  -2  -2 -11    8.41    1.37
  -2  -2 -11    8.07    1.00
  -2  -2 -12   31.61    1.94
  -2  -2 -12   38.80    2.27
  -2  -2 -12   33.52    2.32
  -2  -2 -12   32.13    2.33
  -2  -2 -12   35.20    2.26
  -2  -2 -12   35.99    2.25
  -2  -2 -12   33.11    2.25
  -2  -2 -13   45.76    2.66
  -2  -2 -13   44.02    2.63
  -2  -2 -13   42.03    2.70
  -2  -2 -13   48.27    2.81
  -2  -2 -13   45.57    2.58
  -2  -2 -13   41.25    2.70
  -2  -2 -14    2.88    1.33
  -2  -2 -14    0.39    1.30
  -2  -2 -14    1.84    1.15
  -2  -2 -14    2.18    1.22
  -2  -2 -14   -0.05    1.00
  -2  -2 -14    0.06    1.20
  -2  -2 -15   22.74    1.88
  -2  -2 -15   22.96    1.85
  -2  -2 -15   18.93    1.70
  -2  -2 -15   19.58    1.86
  -2  -2 -15   21.74    1.82
  -2  -2 -15   21.33    1.85
  -2  -2 -15   21.35    1.64
  -2  -2 -15   18.52    1.77
  -2  -2 -16   24.01    1.94
  -2  -2 -16   23.59    1.80
  -2  -2 -16   25.07    1.90
  -2  -2 -16   26.99    1.89
  -2  -2 -16   30.97    2.02
  -2  -2 -16   27.00    1.73
  -2  -2 -16   29.75    2.00
  -2  -2 -17    1.35    0.90
  -2  -2 -17    2.78    0.96
   2   3 -23    0.81    0.56
   2   3 -22    0.91    0.72
   2   3 -22    1.14    0.78
   2   3 -21   18.75    1.35
   2   3 -21   21.78    1.58
   2   3 -21   20.49    1.52
   2   3 -20   -1.34    0.97
   2   3 -20    1.38    1.10
   2   3 -20    0.43    1.03
   2   3 -20    0.66    0.77
   2   3 -19   -0.36    1.05
   2   3 -19    1.41    0.89
   2   3 -19    0.26    1.15
   2   3 -19   -0.05    1.14
   2   3 -18    2.07    1.26
   2   3 -18    2.67    0.96
   2   3 -18    1.44    1.12
   2   3 -18    1.73    0.90
   2   3 -18    3.16    1.26
   2   3 -17    4.53    0.86
   2   3 -17    5.15    1.05
   2   3 -17    5.75    1.23
   2   3 -17    4.94    1.28
   2   3 -17    4.13    1.05
   2   3 -17    5.60    1.23
   2   3 -16   41.96    2.39
   2   3 -16   43.91    2.32
   2   3 -16   44.12    2.65
   2   3 -16   43.09    2.48
   2   3 -16   41.78    2.56
   2   3 -15   53.51    3.13
   2   3 -15   57.22    3.04
   2   3 -15   50.36    2.93
   2   3 -14  162.74    6.79
   2   3 -14  145.31    7.06
   2   3 -14  153.81    6.91
   2   3 -14  148.83    6.86
   2   3 -13  133.41    6.14
   2   3 -13  140.70    6.22
   2   3 -13  139.36    6.06
   2   3 -13  132.60    7.46
   2   3 -13  137.95    6.39
   2   3 -12    2.40    0.90
   2   3 -12    2.68    1.77
   2   3 -11    1.80    0.80
   2   3 -11   -0.39    1.55
   2   3 -10  227.84    9.95
   2   3 -10  248.43   11.04
   2   3 -10  245.20   10.38
   2   3 -10  257.84   11.36
   2   3  -9  134.30    6.02
   2   3  -9  157.01    7.33
   2   3  -9  150.64    7.00
   2   3  -9  146.30    6.58
   2   3  -8  325.06   14.47
   2   3  -8  320.16   14.19
   2   3  -7   37.74    2.52
  -2  -3   7   33.71    2.48
  -2  -3   6  321.04   14.06
   2   3  -5  383.95   17.29
  -2  -3   5  416.81   17.32
   2   3  -4  149.16    7.21
  -2  -3   4  157.93    7.28
   2   3  -3  372.47   14.69
  -2  -3   3  378.26   14.81
   2   3  -2    2.81    1.23
  -2  -3   2    3.34    1.29
   2   3  -1   24.37    1.89
   2   3   0  191.05    8.35
  -2  -3   0  183.54    8.57
   2   3   1   52.94    2.78
  -2  -3  -1   51.82    3.11
  -2  -3  -2  438.56   19.17
  -2  -3  -2  459.43   19.10
  -2  -3  -3  637.64   26.87
  -2  -3  -4    2.15    1.30
   2   3   5  138.85    6.69
  -2  -3  -5  149.46    7.08
  -2  -3  -6    2.27    1.45
  -2  -3  -7    3.26    1.59
  -2  -3  -7    1.17    0.69
  -2  -3  -8   92.57    4.14
  -2  -3  -8   90.72    4.15
  -2  -3  -8   91.48    5.21
  -2  -3  -8   84.51    3.97
  -2  -3  -8   83.40    3.92
  -2  -3  -8   78.40    4.10
  -2  -3  -8   78.48    3.85
  -2  -3  -9    3.84    1.32
  -2  -3  -9    5.30    1.05
  -2  -3  -9    3.32    1.18
  -2  -3  -9    2.19    1.80
  -2  -3  -9    1.56    1.12
  -2  -3  -9    3.73    1.25
  -2  -3  -9    4.36    1.10
  -2  -3  -9    3.10    0.79
  -2  -3 -10   85.78    4.23
  -2  -3 -10   88.67    4.03
  -2  -3 -10   82.23    4.12
  -2  -3 -10   83.91    4.00
  -2  -3 -10   84.45    4.23
  -2  -3 -10   81.60    4.20
  -2  -3 -10   76.93    3.87
  -2  -3 -11   53.04    2.89
  -2  -3 -11   56.37    3.15
  -2  -3 -11   50.73    2.89
  -2  -3 -11   51.07    3.05
  -2  -3 -11   51.13    2.94
  -2  -3 -11   53.51    2.96
  -2  -3 -11   51.83    2.95
  -2  -3 -11   49.79    3.06
  -2  -3 -11   54.52    2.90
  -2  -3 -12   30.33    2.21
  -2  -3 -12   30.13    2.04
  -2  -3 -12   26.41    1.99
  -2  -3 -12   26.29    2.13
  -2  -3 -12   32.28    2.09
  -2  -3 -12   28.63    2.04
  -2  -3 -12   28.37    2.05
  -2  -3 -12   25.99    1.99
  -2  -3 -13    4.74    1.30
  -2  -3 -13   -0.56    1.31
  -2  -3 -13    2.31    1.17
  -2  -3 -13    2.80    1.27
  -2  -3 -13    2.99    1.26
  -2  -3 -13    2.76    1.15
  -2  -3 -13    1.40    1.15
  -2  -3 -13    1.88    1.26
  -2  -3 -13   -0.80    1.34
  -2  -3 -14  142.41    6.87
  -2  -3 -14  157.54    6.98
  -2  -3 -14  153.65    6.95
  -2  -3 -14  154.28    7.05
  -2  -3 -14  170.45    7.07
  -2  -3 -14  155.64    6.95
  -2  -3 -14  157.08    6.95
  -2  -3 -14  149.41    7.09
  -2  -3 -15    6.62    1.33
  -2  -3 -15    5.31    1.21
  -2  -3 -15    7.54    1.17
  -2  -3 -15    7.43    1.26
  -2  -3 -15    6.67    1.35
  -2  -3 -15   10.75    1.48
  -2  -3 -16   31.37    2.01
  -2  -3 -16   32.29    1.85
  -2  -3 -16   32.11    2.01
  -2  -3 -16   29.48    2.00
  -2  -3 -16   28.21    1.88
  -2  -3 -17    0.80    0.82
  -2  -3 -17    2.61    0.80
   2   4 -23    3.70    0.68
   2   4 -22    6.94    0.96
   2   4 -22    5.67    0.90
   2   4 -21    2.24    0.98
   2   4 -21    2.65    0.73
   2   4 -21    4.84    1.08
   2   4 -21    2.49    0.86
   2   4 -20    1.18    1.02
   2   4 -20   -0.43    0.98
   2   4 -20    1.09    1.13
   2   4 -20   -0.25    0.78
   2   4 -19    0.16    1.14
   2   4 -19    0.23    0.81
   2   4 -19    1.37    1.04
   2   4 -19    2.19    1.21
   2   4 -18    6.86    1.30
   2   4 -18    6.34    0.92
   2   4 -18    6.45    1.32
   2   4 -18    7.14    1.26
   2   4 -18    7.14    1.10
   2   4 -17   56.85    3.10
   2   4 -17   61.61    3.36
   2   4 -17   62.23    3.28
   2   4 -17   62.91    3.09
   2   4 -17   63.33    3.14
   2   4 -16   11.80    1.24
   2   4 -16   10.27    1.16
   2   4 -16   10.67    1.45
   2   4 -16    8.10    1.17
   2   4 -16    8.08    1.37
   2   4 -16   10.39    1.55
   2   4 -15   60.10    3.54
   2   4 -15   63.93    3.34
   2   4 -15   65.86    3.23
   2   4 -15   64.21    3.41
   2   4 -14  146.67    6.88
   2   4 -14  138.15    6.62
   2   4 -14  152.96    6.55
   2   4 -14  156.48    6.74
   2   4 -13   57.04    2.78
   2   4 -13   60.26    3.12
   2   4 -13   50.75    2.84
   2   4 -12   88.55    4.35
   2   4 -12   72.12    3.61
   2   4 -12   78.85    3.57
   2   4 -12   77.06    5.10
   2   4 -12   84.50    3.96
   2   4 -11   47.86    2.36
   2   4 -11   46.47    3.42
   2   4 -11   46.75    2.35
   2   4 -11   48.14    3.72
   2   4 -11   48.12    2.84
   2   4 -10    4.16    0.81
   2   4 -10    3.31    1.57
   2   4 -10    3.10    1.67
   2   4 -10    3.33    1.25
   2   4 -10    5.20    0.85
   2   4  -9   98.95    5.56
   2   4  -9  103.39    5.34
  -2  -4   9  103.24    5.20
   2   4  -9   90.49    4.90
   2   4  -8  532.23   23.88
  -2  -4   8  575.32   23.95
   2   4  -8  569.14   23.73
  -2  -4   7  421.25   18.32
   2   4  -6    0.47    1.44
  -2  -4   6    1.77    1.47
   2   4  -5   67.85    3.99
  -2  -4   5   67.84    4.01
   2   4  -4    3.30    1.43
  -2  -4   4    3.80    1.50
   2   4  -3  563.21   23.38
  -2  -4   3  533.87   23.48
   2   4  -2  808.02   33.81
   2   4  -1  952.64   39.61
   2   4   0   56.81    3.21
  -2  -4   0   60.32    3.52
  -2  -4  -1   90.79    4.80
  -2  -4  -2   57.00    3.42
  -2  -4  -3    1.69    1.18
   2   4   3    1.51    1.44
  -2  -4  -3    2.24    1.28
   2   4   4   74.42    4.20
  -2  -4  -4   76.20    4.30
   2   4   5  652.29   27.72
  -2  -4  -5  663.90   28.11
  -2  -4  -6   18.10    1.27
  -2  -4  -6   22.78    2.35
  -2  -4  -7   30.30    2.02
  -2  -4  -7   33.23    1.89
  -2  -4  -7   32.43    2.95
  -2  -4  -7   33.42    1.91
  -2  -4  -7   32.53    2.03
  -2  -4  -7   31.19    1.84
  -2  -4  -7   26.68    1.78
  -2  -4  -7   24.94    1.66
  -2  -4  -8    3.70    1.21
  -2  -4  -8    7.28    1.34
  -2  -4  -8    5.09    1.01
  -2  -4  -8    5.56    0.91
  -2  -4  -8    4.96    1.32
  -2  -4  -8    5.46    1.01
  -2  -4  -8    2.62    1.83
  -2  -4  -8    2.88    0.75
  -2  -4  -8    3.30    1.07
  -2  -4  -8    5.37    1.26
  -2  -4  -8    3.63    1.07
  -2  -4  -9    9.77    2.33
  -2  -4  -9    6.22    1.19
  -2  -4  -9   11.42    1.53
  -2  -4  -9    7.02    1.27
  -2  -4  -9    7.83    1.23
  -2  -4  -9    8.13    1.44
  -2  -4 -10    1.00    1.28
  -2  -4 -10    0.25    1.07
  -2  -4 -10   -1.04    1.90
  -2  -4 -10    0.16    1.18
  -2  -4 -10    0.18    1.33
  -2  -4 -10   -0.15    1.15
  -2  -4 -10    1.37    1.43
  -2  -4 -10   -1.13    1.16
  -2  -4 -11  122.82    6.10
  -2  -4 -11  130.74    5.97
  -2  -4 -11  132.36    6.01
  -2  -4 -11  138.37    5.91
  -2  -4 -11  124.48    6.11
  -2  -4 -11  124.88    5.96
  -2  -4 -11  133.73    6.02
  -2  -4 -11  123.39    5.83
  -2  -4 -12   73.14    3.68
  -2  -4 -12   74.89    3.72
  -2  -4 -12   71.69    3.62
  -2  -4 -12   71.18    3.83
  -2  -4 -12   69.89    3.66
  -2  -4 -12   72.87    3.71
  -2  -4 -12   67.19    3.53
  -2  -4 -13   75.21    3.69
  -2  -4 -13   67.13    3.59
  -2  -4 -13   71.29    3.63
  -2  -4 -13   68.78    3.82
  -2  -4 -13   71.96    3.66
  -2  -4 -13   73.94    3.69
  -2  -4 -13   74.01    3.74
  -2  -4 -14   45.19    2.67
  -2  -4 -14   43.68    2.52
  -2  -4 -14   43.41    2.48
  -2  -4 -14   39.76    2.43
  -2  -4 -14   43.38    2.47
  -2  -4 -14   38.79    2.50
  -2  -4 -15   48.20    2.73
  -2  -4 -15   49.41    2.62
  -2  -4 -15   46.74    2.58
  -2  -4 -15   43.78    2.54
  -2  -4 -15   49.53    2.57
  -2  -4 -15   47.97    2.65
  -2  -4 -16    8.74    0.98
  -2  -4 -16    7.33    1.01
  -2  -4 -16    8.82    1.12
  -2  -4 -16   10.54    1.09
  -2  -4 -16    6.78    1.11
  -2  -4 -17    2.29    0.75
   2   5 -23    0.85    0.66
   2   5 -22    8.86    1.07
   2   5 -22    6.47    0.93
   2   5 -21    0.06    0.82
   2   5 -21    0.68    0.70
   2   5 -21    0.58    1.01
   2   5 -21   -0.20    0.86
   2   5 -20    0.38    1.11
   2   5 -20    0.38    0.80
   2   5 -20    0.16    0.92
   2   5 -20    0.05    1.01
   2   5 -19    4.74    0.86
   2   5 -19    2.92    0.92
   2   5 -19    4.67    1.15
   2   5 -19    2.24    1.23
   2   5 -19    4.32    1.17
   2   5 -18   11.23    1.22
   2   5 -18   11.99    1.16
   2   5 -18    9.36    1.36
   2   5 -18   12.14    1.42
   2   5 -18   11.33    1.53
   2   5 -17  134.17    5.95
   2   5 -17  132.40    5.94
   2   5 -17  128.51    6.07
   2   5 -17  135.83    6.18
   2   5 -17  127.15    6.29
   2   5 -16   48.35    2.77
   2   5 -16   48.76    3.06
   2   5 -16   49.21    2.86
   2   5 -15   22.23    1.65
   2   5 -15   20.27    1.73
   2   5 -15   23.45    1.97
   2   5 -15   24.96    1.88
   2   5 -14   43.30    2.52
   2   5 -14   45.85    2.45
   2   5 -14   45.44    2.29
   2   5 -14   49.58    2.86
   2   5 -13   33.80    2.56
   2   5 -13   28.57    1.87
   2   5 -13   27.15    1.76
   2   5 -13   29.88    1.70
   2   5 -13   29.72    2.13
   2   5 -12   95.25    4.31
   2   5 -12   90.88    4.29
   2   5 -11    2.44    1.23
   2   5 -11    2.66    0.82
   2   5 -11    2.99    1.62
   2   5 -11    2.40    1.83
   2   5 -11    2.99    0.83
   2   5 -10  324.90   13.89
   2   5 -10  347.68   15.15
  -2  -5  10  381.20   15.08
   2   5 -10  353.67   14.72
  -2  -5  10  334.91   13.91
   2   5 -10  319.93   13.94
   2   5 -10  354.27   15.56
   2   5  -9  109.21    4.94
  -2  -5   9  114.43    5.96
   2   5  -9  121.68    5.78
   2   5  -8    1.05    0.77
   2   5  -8    0.68    1.25
  -2  -5   8    1.44    1.55
  -2  -5   7   65.51    4.03
   2   5  -7   62.13    3.78
   2   5  -7   65.81    4.19
   2   5  -6   33.43    2.66
  -2  -5   6   40.30    3.00
   2   5  -6   38.92    3.01
  -2  -5   5  295.17   13.91
   2   5  -5  324.22   13.97
  -2  -5   4   68.29    4.32
   2   5  -4   77.53    4.31
  -2  -5   3  179.15    8.75
   2   5  -3  185.66    8.65
   2   5  -2  340.67   14.97
  -2  -5   1   59.96    3.77
   2   5   0  312.44   13.76
  -2  -5   0  304.15   13.83
  -2  -5  -1  377.87   16.53
   2   5   1  372.43   16.48
   2   5   2   10.72    1.85
  -2  -5  -2    9.62    1.66
  -2  -5  -3   17.34    1.90
  -2  -5  -3   12.28    1.83
   2   5   3   14.79    1.99
  -2  -5  -4  227.07   10.67
   2   5   4  229.76   10.48
  -2  -5  -5   65.25    4.15
   2   5   5   62.58    3.72
  -2  -5  -6   27.87    1.91
  -2  -5  -6   24.15    1.66
  -2  -5  -6   27.78    1.78
  -2  -5  -6   22.95    2.63
  -2  -5  -6   24.93    1.63
  -2  -5  -6   27.85    1.90
  -2  -5  -6   24.95    1.66
  -2  -5  -7    2.98    1.23
  -2  -5  -7    0.33    0.90
  -2  -5  -7    0.77    0.97
  -2  -5  -7    0.63    1.08
  -2  -5  -7    0.35    0.87
  -2  -5  -7   -1.31    1.69
  -2  -5  -7    1.62    1.14
  -2  -5  -7    0.24    0.99
  -2  -5  -7    0.58    0.90
  -2  -5  -8   16.22    1.73
  -2  -5  -8   12.33    1.35
  -2  -5  -8    9.13    2.26
  -2  -5  -8    9.28    1.29
  -2  -5  -8   11.90    1.32
  -2  -5  -8   11.51    1.56
  -2  -5  -8   12.38    1.33
  -2  -5  -8   10.92    1.45
  -2  -5  -8    8.88    1.14
  -2  -5  -9    0.40    1.20
  -2  -5  -9    2.29    0.88
  -2  -5  -9   -0.52    1.83
  -2  -5  -9    0.44    1.08
  -2  -5  -9    1.41    1.14
  -2  -5  -9    3.82    1.42
  -2  -5 -10  112.42    5.32
  -2  -5 -10  112.14    6.77
  -2  -5 -10  116.03    5.21
  -2  -5 -10  108.59    5.28
  -2  -5 -11    2.95    1.15
  -2  -5 -11    0.55    1.09
  -2  -5 -11    2.12    1.12
  -2  -5 -12    2.14    1.12
  -2  -5 -12    0.04    1.13
  -2  -5 -12    1.37    1.22
  -2  -5 -12    0.54    1.10
  -2  -5 -12    2.58    1.11
  -2  -5 -13   75.99    4.10
  -2  -5 -13   77.60    3.86
  -2  -5 -13   82.21    3.95
  -2  -5 -13   84.11    3.97
  -2  -5 -13   79.99    3.95
  -2  -5 -13   78.83    3.97
  -2  -5 -14  108.51    5.15
  -2  -5 -14  116.12    5.25
  -2  -5 -14  112.87    5.38
  -2  -5 -14  113.92    5.21
  -2  -5 -14  117.14    5.24
  -2  -5 -14  117.63    5.29
  -2  -5 -15    9.96    1.10
  -2  -5 -15   11.78    1.19
  -2  -5 -15   10.11    1.28
  -2  -5 -15    9.61    1.09
  -2  -5 -15   11.08    1.10
  -2  -5 -15   11.98    1.19
  -2  -5 -16    3.31    0.73
  -2  -5 -16    2.29    0.68
  -2  -5 -16    1.99    0.70
  -2  -5 -16    3.48    0.84
   2   6 -23    0.07    0.66
   2   6 -22    2.73    0.92
   2   6 -21   10.25    1.24
   2   6 -21    8.13    1.08
   2   6 -21    7.83    0.89
   2   6 -20   14.04    1.36
   2   6 -20   17.15    1.26
   2   6 -20   17.73    1.30
   2   6 -20   18.33    1.64
   2   6 -20   17.41    1.50
   2   6 -19    1.58    0.84
   2   6 -19    0.18    0.80
   2   6 -19    1.61    1.03
   2   6 -19   -0.15    1.03
   2   6 -19   -0.05    1.16
   2   6 -18  163.19    7.37
   2   6 -18  165.65    7.35
   2   6 -18  157.67    7.46
   2   6 -18  175.90    7.77
   2   6 -18  181.55    7.64
   2   6 -17   94.19    4.34
   2   6 -17   88.41    4.48
   2   6 -17   94.68    4.60
   2   6 -17   93.13    4.78
   2   6 -16    2.43    1.11
   2   6 -16    2.82    1.39
   2   6 -16    3.20    1.27
   2   6 -15   30.55    2.09
   2   6 -15   30.28    1.77
   2   6 -15   32.45    1.93
   2   6 -15   32.46    2.37
   2   6 -14   47.20    2.28
   2   6 -14   41.49    2.30
   2   6 -14   44.83    2.75
   2   6 -13  101.06    4.95
   2   6 -13   82.59    4.20
   2   6 -13   96.16    4.52
   2   6 -13   83.77    4.08
   2   6 -13   94.05    4.13
   2   6 -12  129.71    5.98
   2   6 -12  115.63    5.18
   2   6 -12  110.53    6.49
   2   6 -12  128.32    5.90
   2   6 -12  109.97    5.11
   2   6 -11    2.85    1.42
  -2  -6  11    1.18    1.55
   2   6 -11    1.45    0.86
  -2  -6  11    1.14    0.62
   2   6 -11    2.75    0.82
  -2  -6  10   10.60    1.89
   2   6 -10    9.95    1.71
   2   6 -10    8.84    1.04
  -2  -6  10    9.13    0.87
   2   6 -10    9.92    0.96
  -2  -6   9   54.18    2.60
  -2  -6   9   52.84    3.74
   2   6  -9   56.20    3.57
   2   6  -9   55.17    2.71
   2   6  -8  137.83    7.26
  -2  -6   8  137.06    5.78
   2   6  -8  127.15    6.68
  -2  -6   8  131.52    6.99
   2   6  -8  130.39    5.82
  -2  -6   7   68.69    3.14
   2   6  -7   65.52    4.42
   2   6  -7   69.92    4.11
  -2  -6   7   62.80    4.29
   2   6  -6   99.72    5.58
   2   6  -6   92.51    4.29
  -2  -6   6   96.73    4.26
   2   6  -6  101.22    5.29
  -2  -6   6   98.21    5.53
   2   6  -5   14.50    1.19
  -2  -6   5   16.93    1.13
  -2  -6   5   16.57    2.21
  -2  -6   4   20.98    1.24
   2   6  -4   18.60    2.10
  -2  -6   4   15.92    2.32
  -2  -6   3   52.23    2.50
   2   6  -3   51.61    3.43
   2   6  -2   75.84    4.46
  -2  -6   1  319.63   13.42
  -2  -6   1  328.99   14.64
   2   6  -1  321.34   14.49
  -2  -6   0  116.61    5.10
   2   6   0  120.15    6.21
  -2  -6   0  109.74    6.19
   2   6   1  154.92    7.58
  -2  -6  -1  145.19    7.56
  -2  -6  -2   49.42    3.46
   2   6   2   50.83    3.46
   2   6   3  219.50   10.12
  -2  -6  -3  208.13   10.09
   2   6   4  158.47    7.54
  -2  -6  -4  151.97    6.68
  -2  -6  -4  153.02    6.77
  -2  -6  -4  142.03    7.67
  -2  -6  -4  151.50    6.69
  -2  -6  -4  153.38    6.83
  -2  -6  -5    8.00    1.06
  -2  -6  -5    3.86    1.09
  -2  -6  -5    6.03    1.90
  -2  -6  -5    7.65    1.04
  -2  -6  -5    7.02    1.24
  -2  -6  -5    6.94    0.99
  -2  -6  -6  477.36   19.58
  -2  -6  -6  488.32   19.64
  -2  -6  -6  487.81   20.99
  -2  -6  -6  454.93   19.46
  -2  -6  -6  464.23   19.72
  -2  -6  -6  451.07   19.56
  -2  -6  -7   24.96    1.76
  -2  -6  -7   20.66    2.82
  -2  -6  -7   23.82    1.71
  -2  -6  -7   24.71    1.82
  -2  -6  -7   22.60    1.68
  -2  -6  -7   23.71    1.94
  -2  -6  -7   21.35    1.66
  -2  -6  -7   20.82    1.80
  -2  -6  -8   17.88    1.60
  -2  -6  -8   15.14    2.66
  -2  -6  -8   21.07    1.66
  -2  -6  -8   19.46    1.65
  -2  -6  -8   15.97    1.45
  -2  -6  -8   18.98    1.58
  -2  -6  -8   19.68    1.87
  -2  -6  -8   17.63    1.71
  -2  -6  -9    0.30    1.05
  -2  -6  -9   -0.90    1.86
  -2  -6  -9   -0.32    0.82
  -2  -6  -9    1.19    1.08
  -2  -6  -9   -0.31    1.31
  -2  -6  -9   -0.77    1.19
  -2  -6  -9   -0.14    1.02
  -2  -6 -10    1.74    1.18
  -2  -6 -10    1.64    1.05
  -2  -6 -10    3.50    1.13
  -2  -6 -10    2.16    1.39
  -2  -6 -10    1.98    1.09
  -2  -6 -10    1.11    1.77
  -2  -6 -11   19.46    1.67
  -2  -6 -11   22.49    1.77
  -2  -6 -11   19.65    1.63
  -2  -6 -11   18.57    1.63
  -2  -6 -12    1.86    1.08
  -2  -6 -12    0.35    1.14
  -2  -6 -12    0.40    1.01
  -2  -6 -12   -0.36    1.02
  -2  -6 -13   18.28    1.50
  -2  -6 -13   13.96    1.38
  -2  -6 -13   14.97    1.41
  -2  -6 -13   16.88    1.41
  -2  -6 -14   10.45    1.17
  -2  -6 -14   10.40    1.08
  -2  -6 -14    9.64    1.10
  -2  -6 -15    1.41    0.72
  -2  -6 -15    1.08    0.71
  -2  -6 -15    1.21    0.69
  -2  -6 -15   -0.28    0.69
   2   7 -24    0.17    0.41
   2   7 -23    3.09    0.75
   2   7 -22    0.94    0.87
   2   7 -21    0.80    0.65
   2   7 -21    1.40    0.85
   2   7 -21    0.73    0.99
   2   7 -21    1.10    0.78
   2   7 -20   19.50    1.54
   2   7 -20   18.10    1.30
   2   7 -20   18.55    1.36
   2   7 -20   18.96    1.47
   2   7 -20   20.00    1.69
   2   7 -19    1.30    0.99
   2   7 -19    1.20    0.77
   2   7 -19    0.36    1.19
   2   7 -19    0.97    0.81
   2   7 -19    0.48    0.98
   2   7 -18  103.78    4.83
   2   7 -18  105.82    4.96
   2   7 -18  112.20    5.17
   2   7 -18  101.28    4.99
   2   7 -18  114.21    5.34
   2   7 -17   59.77    3.00
   2   7 -17   59.06    3.21
   2   7 -17   61.18    3.50
   2   7 -17   62.09    3.34
   2   7 -16   27.72    2.18
   2   7 -16   24.80    1.94
   2   7 -16   22.65    1.83
   2   7 -16   23.40    1.51
   2   7 -15    1.82    1.01
   2   7 -15    2.34    0.89
   2   7 -15    3.73    1.16
   2   7 -15    4.13    1.36
   2   7 -14   57.69    3.04
   2   7 -14   65.92    3.12
   2   7 -14   68.74    3.95
   2   7 -14   60.54    3.24
   2   7 -14   67.43    3.58
   2   7 -13   85.62    4.14
   2   7 -13   97.18    4.26
   2   7 -13   96.70    4.95
   2   7 -12    7.62    0.97
   2   7 -12    7.19    1.06
  -2  -7  12    7.94    2.03
   2   7 -12    5.60    1.71
   2   7 -12    7.46    1.53
   2   7 -11   72.59    3.73
   2   7 -11   72.49    4.17
  -2  -7  11   71.56    4.54
   2   7 -11   63.77    3.06
   2   7 -11   66.22    3.22
  -2  -7  11   60.58    3.06
   2   7 -11   70.02    3.50
  -2  -7  10   43.96    3.48
   2   7 -10   42.60    3.19
   2   7 -10   41.86    2.14
  -2  -7  10   42.59    2.19
   2   7 -10   44.92    2.49
   2   7 -10   43.85    2.32
  -2  -7   9   36.29    1.93
  -2  -7   9   33.21    3.10
   2   7  -9   41.38    3.06
   2   7  -9   37.26    2.06
  -2  -7   8   51.78    2.57
   2   7  -8   55.68    3.65
  -2  -7   8   57.55    3.99
  -2  -7   7   98.03    4.27
  -2  -7   7   95.03    5.66
   2   7  -7   96.58    5.35
   2   7  -7   90.67    4.31
  -2  -7   6  225.92    9.65
  -2  -7   6  231.92   11.12
   2   7  -6  230.20   10.80
   2   7  -6  228.09    9.68
  -2  -7   5 1070.14   42.72
  -2  -7   5 1060.27   44.23
   2   7  -5 1008.13   42.71
  -2  -7   4   29.02    1.62
   2   7  -4   27.24    2.62
  -2  -7   4   25.06    2.80
   2   7  -4   27.20    1.65
  -2  -7   3  139.04    6.01
   2   7  -3  135.43    5.98
   2   7  -3  139.67    7.18
   2   7  -2    4.69    0.84
   2   7  -2    6.89    1.83
  -2  -7   2    6.83    1.93
   2   7  -1   47.37    2.33
   2   7  -1   48.31    3.51
  -2  -7   1   44.96    3.56
  -2  -7   0   16.54    2.28
   2   7   0   17.67    2.32
  -2  -7  -1    6.11    1.79
   2   7   1    4.39    1.80
  -2  -7  -2  119.75    6.36
  -2  -7  -2  109.13    5.19
  -2  -7  -3  221.82    9.62
  -2  -7  -3  249.51   10.80
   2   7   3  243.49   10.68
  -2  -7  -3  221.54    9.56
  -2  -7  -3  220.26    9.68
  -2  -7  -3  233.12   10.71
  -2  -7  -3  214.91    9.55
  -2  -7  -3  216.73    9.55
  -2  -7  -4  219.52    9.19
   2   7   4  221.64   10.02
  -2  -7  -4  215.82    9.13
  -2  -7  -4  199.04    9.11
  -2  -7  -4  215.23   10.34
  -2  -7  -4  198.96    8.97
  -2  -7  -4  214.44    9.27
  -2  -7  -4  215.33    9.12
  -2  -7  -5   65.53    3.25
  -2  -7  -5   64.85    4.47
  -2  -7  -5   67.72    3.28
  -2  -7  -5   66.04    3.31
  -2  -7  -5   62.76    3.32
  -2  -7  -5   63.24    3.14
  -2  -7  -5   57.03    3.41
  -2  -7  -6   82.06    4.00
  -2  -7  -6   83.43    4.07
  -2  -7  -6   83.43    5.34
  -2  -7  -6   78.41    3.88
  -2  -7  -6   86.52    4.23
  -2  -7  -6   81.19    4.00
  -2  -7  -7   20.39    1.65
  -2  -7  -7   18.45    2.79
  -2  -7  -7   23.65    1.73
  -2  -7  -7   17.91    1.72
  -2  -7  -7   19.95    1.60
  -2  -7  -7   19.29    1.91
  -2  -7  -7   21.36    1.61
  -2  -7  -8    1.34    1.07
  -2  -7  -8    0.71    1.80
  -2  -7  -8    3.01    1.10
  -2  -7  -8    0.35    1.09
  -2  -7  -8    0.59    0.96
  -2  -7  -8    0.65    0.88
  -2  -7  -8    1.03    1.30
  -2  -7  -8    1.36    1.03
  -2  -7  -9   20.85    1.69
  -2  -7  -9   22.11    2.85
  -2  -7  -9   20.62    1.48
  -2  -7  -9   20.13    1.74
  -2  -7  -9   18.87    1.60
  -2  -7  -9   22.77    1.64
  -2  -7  -9   22.66    1.98
  -2  -7 -10   25.46    1.82
  -2  -7 -10   25.16    1.77
  -2  -7 -10   25.12    1.87
  -2  -7 -10   24.08    2.05
  -2  -7 -10   22.42    1.70
  -2  -7 -11   36.55    2.16
  -2  -7 -11   34.39    2.39
  -2  -7 -11   33.37    2.06
  -2  -7 -11   36.32    2.22
  -2  -7 -11   34.03    2.10
  -2  -7 -12   29.22    1.97
  -2  -7 -12   33.41    2.04
  -2  -7 -12   32.86    2.20
  -2  -7 -12   31.20    1.94
  -2  -7 -12   34.19    2.03
  -2  -7 -13   32.63    1.96
  -2  -7 -13   34.84    1.95
  -2  -7 -13   34.61    2.13
  -2  -7 -13   34.19    1.90
  -2  -7 -13   34.51    1.99
  -2  -7 -14    4.98    0.73
  -2  -7 -14    3.23    0.75
  -2  -7 -15    3.98    0.57
   2   8 -23    1.50    0.67
   2   8 -22    6.49    0.97
   2   8 -21    1.66    1.01
   2   8 -21    1.49    0.76
   2   8 -21    1.42    0.70
   2   8 -20    9.61    0.94
   2   8 -20   11.48    1.10
   2   8 -20    9.42    1.14
   2   8 -20   11.86    1.21
   2   8 -20   11.86    1.42
   2   8 -19   26.86    1.94
   2   8 -19   22.87    1.51
   2   8 -19   24.99    1.68
   2   8 -19   25.48    2.02
   2   8 -19   23.97    1.71
   2   8 -18    5.93    1.32
   2   8 -18    5.24    1.08
   2   8 -18    5.51    0.87
   2   8 -18    5.39    1.39
   2   8 -18    7.01    1.17
   2   8 -17    1.68    1.22
   2   8 -17   -0.21    1.28
   2   8 -17    0.13    0.72
   2   8 -17    0.82    1.02
   2   8 -16   27.92    1.73
   2   8 -16   27.94    2.21
   2   8 -16   25.71    1.63
   2   8 -16   27.90    1.95
   2   8 -15   25.23    1.65
   2   8 -15   22.21    1.79
   2   8 -15   20.41    1.53
   2   8 -14   78.49    4.29
   2   8 -14   70.73    3.66
   2   8 -14   77.58    3.56
   2   8 -14   68.62    3.40
   2   8 -13    1.39    1.47
   2   8 -13    1.33    1.49
   2   8 -13    1.76    0.97
   2   8 -13    1.18    0.83
  -2  -8  12  106.29    6.12
   2   8 -12  109.03    5.74
  -2  -8  12   94.94    4.80
   2   8 -12   96.43    5.12
   2   8 -12  103.55    4.66
   2   8 -11    0.06    1.14
   2   8 -11    0.46    0.94
   2   8 -11    1.85    1.26
  -2  -8  11   -0.10    1.09
   2   8 -11    1.28    1.86
  -2  -8  11    0.27    0.65
  -2  -8  11    0.78    1.84
   2   8 -11    1.59    1.66
  -2  -8  11    0.67    1.06
  -2  -8  10   31.12    2.06
   2   8 -10   33.27    2.02
  -2  -8  10   33.92    2.19
   2   8 -10   35.30    3.36
   2   8 -10   38.09    2.29
  -2  -8  10   29.99    3.19
   2   8 -10   35.96    3.05
  -2  -8  10   34.64    1.87
  -2  -8   9  221.54    9.99
  -2  -8   9  226.37    9.75
  -2  -8   9  237.00   11.42
   2   8  -9  246.30   11.08
   2   8  -9  234.56   10.04
  -2  -8   8   14.80    2.43
   2   8  -8   15.80    2.22
   2   8  -8   14.56    1.31
  -2  -8   8   15.32    1.14
  -2  -8   7   44.58    3.79
   2   8  -7   48.30    3.60
   2   8  -7   47.78    2.51
  -2  -8   7   48.63    2.43
  -2  -8   6    8.15    2.08
   2   8  -6    6.93    1.06
  -2  -8   6    7.92    0.93
  -2  -8   5    3.36    1.95
   2   8  -5    1.33    1.61
   2   8  -5   -0.09    0.88
  -2  -8   5    0.82    0.79
   2   8  -4  213.54   10.16
   2   8  -4  197.63    8.80
  -2  -8   4  214.05    8.86
   2   8  -3  183.59    8.73
   2   8  -3  165.61    7.28
  -2  -8   2    1.09    1.70
   2   8  -2    3.29    1.85
   2   8  -2    1.48    0.83
  -2  -8   1   47.85    3.76
   2   8  -1   53.23    3.73
   2   8  -1   42.98    2.26
  -2  -8   0    0.26    0.84
  -2  -8   0    0.15    1.70
   2   8   0    2.32    1.83
  -2  -8  -1   15.70    1.37
   2   8   1   19.75    2.52
  -2  -8  -1   15.99    2.46
  -2  -8  -1   16.93    1.48
  -2  -8  -1   15.36    1.43
  -2  -8  -2    8.32    1.21
   2   8   2    5.94    1.97
  -2  -8  -2    5.91    2.05
  -2  -8  -2    6.22    1.03
  -2  -8  -2    7.49    1.25
  -2  -8  -2    5.64    0.95
  -2  -8  -3    5.88    1.18
   2   8   3    4.03    1.80
  -2  -8  -3    5.54    1.86
  -2  -8  -3    5.45    1.04
  -2  -8  -3    4.00    0.92
  -2  -8  -3    5.37    1.22
  -2  -8  -3    4.43    1.72
  -2  -8  -3    3.51    1.00
  -2  -8  -3    4.01    0.97
  -2  -8  -4   19.48    1.50
  -2  -8  -4   17.86    2.57
  -2  -8  -4   19.76    1.54
  -2  -8  -4   18.54    1.42
  -2  -8  -4   18.28    1.75
  -2  -8  -4   18.29    1.62
  -2  -8  -4   16.80    1.52
  -2  -8  -5    4.77    1.09
  -2  -8  -5    5.62    1.97
  -2  -8  -5    4.90    1.11
  -2  -8  -5    3.73    1.05
  -2  -8  -5    3.98    1.36
  -2  -8  -5    3.20    1.16
  -2  -8  -5    3.39    1.14
  -2  -8  -5    2.76    0.93
  -2  -8  -6    0.86    0.99
  -2  -8  -6   -1.52    1.78
  -2  -8  -6    0.05    1.01
  -2  -8  -6   -0.72    1.00
  -2  -8  -6   -0.17    1.28
  -2  -8  -6    0.70    1.10
  -2  -8  -6   -1.56    1.11
  -2  -8  -6    0.57    0.85
  -2  -8  -7   10.13    1.31
  -2  -8  -7    8.39    2.26
  -2  -8  -7   11.73    1.34
  -2  -8  -7   10.92    1.22
  -2  -8  -7   12.72    1.60
  -2  -8  -7   12.35    1.30
  -2  -8  -7    9.98    1.19
  -2  -8  -7   11.88    1.40
  -2  -8  -8   10.94    1.35
  -2  -8  -8   15.68    2.52
  -2  -8  -8   12.84    1.28
  -2  -8  -8   12.93    1.62
  -2  -8  -8   12.65    1.43
  -2  -8  -8   12.94    1.28
  -2  -8  -8   12.63    1.24
  -2  -8  -8   12.92    1.39
  -2  -8  -9    1.42    1.26
  -2  -8  -9    0.42    0.98
  -2  -8  -9   -0.04    0.90
  -2  -8  -9    1.66    1.08
  -2  -8  -9    0.89    0.99
  -2  -8 -10    5.55    1.38
  -2  -8 -10    6.69    1.02
  -2  -8 -10    6.28    1.22
  -2  -8 -10    6.77    1.13
  -2  -8 -11    3.92    1.21
  -2  -8 -11    4.40    0.95
  -2  -8 -11    5.03    1.09
  -2  -8 -11    3.60    0.86
  -2  -8 -12    3.65    1.09
  -2  -8 -12    0.92    0.71
  -2  -8 -12    2.60    0.88
  -2  -8 -12    1.19    0.81
  -2  -8 -12    0.58    0.82
  -2  -8 -13    5.53    0.71
  -2  -8 -13    5.42    0.79
  -2  -8 -14   19.66    1.11
   2   9 -23   30.58    1.64
   2   9 -22    0.58    0.79
   2   9 -22    0.26    0.56
   2   9 -21    0.42    0.96
   2   9 -21    0.30    0.66
   2   9 -21    0.95    0.71
   2   9 -20   -0.74    1.13
   2   9 -20    0.29    0.76
   2   9 -20    0.03    0.82
   2   9 -19    1.16    1.21
   2   9 -19    1.30    0.90
   2   9 -19    1.25    1.16
   2   9 -19    0.20    0.94
   2   9 -18   30.31    2.20
   2   9 -18   29.17    2.07
   2   9 -18   24.20    1.83
   2   9 -17   16.65    1.63
   2   9 -17   13.34    1.44
   2   9 -17   13.11    1.20
   2   9 -17   15.25    1.75
   2   9 -16   46.27    2.75
   2   9 -16   50.72    2.61
   2   9 -16   51.84    3.11
   2   9 -15    6.26    1.21
   2   9 -15    6.09    1.45
   2   9 -15    6.47    1.07
   2   9 -14  119.15    7.30
   2   9 -14  130.06    5.64
  -2  -9  14  118.24    5.78
   2   9 -13    4.92    1.87
  -2  -9  13    3.22    2.11
  -2  -9  13    4.50    1.32
   2   9 -13    4.26    2.17
   2   9 -13    7.55    1.59
   2   9 -13    6.02    1.15
   2   9 -12   33.61    2.15
   2   9 -12   37.75    2.59
  -2  -9  12   38.66    3.65
   2   9 -12   36.54    3.18
  -2  -9  12   38.24    2.43
   2   9 -12   35.65    3.61
  -2  -9  12   35.04    1.99
   2   9 -12   35.20    2.42
   2   9 -11  191.96    8.33
   2   9 -11  196.01    8.04
   2   9 -11  159.20    8.25
  -2  -9  11  173.62    8.19
   2   9 -11  188.47    9.75
  -2  -9  11  182.21    7.92
  -2  -9  11  192.96    9.75
   2   9 -11  199.51    9.32
  -2  -9  11  184.53    8.12
   2   9 -10   10.12    1.44
  -2  -9  10    8.10    1.42
   2   9 -10    7.88    2.30
   2   9 -10    8.51    2.06
  -2  -9  10    4.19    2.05
  -2  -9  10    6.86    0.92
  -2  -9  10    6.37    1.33
   2   9  -9    3.71    1.03
  -2  -9   9    3.89    0.88
  -2  -9   9    5.28    1.37
   2   9  -9    4.28    1.19
   2   9  -9    3.69    1.91
  -2  -9   9    3.69    2.09
  -2  -9   9    2.90    1.14
   2   9  -8    0.65    0.97
  -2  -9   8    0.58    0.76
  -2  -9   8    0.05    1.14
   2   9  -8    1.15    1.00
  -2  -9   8    1.24    2.06
   2   9  -8    0.43    1.70
  -2  -9   8    0.76    1.20
   2   9  -7    2.12    0.96
  -2  -9   7    3.04    0.83
  -2  -9   7    2.87    1.23
   2   9  -7    5.01    1.10
  -2  -9   7   -0.18    2.01
   2   9  -7    3.92    1.81
  -2  -9   7    2.02    1.19
   2   9  -6   91.78    4.44
  -2  -9   6   99.78    4.45
  -2  -9   6   99.12    6.21
  -2  -9   6   95.87    4.62
   2   9  -6   98.54    4.65
   2   9  -5   95.56    4.55
  -2  -9   5   89.91    6.04
   2   9  -5  104.43    5.83
  -2  -9   5   93.11    4.58
  -2  -9   5   91.35    4.61
   2   9  -5   96.07    4.37
   2   9  -4    5.77    1.09
   2   9  -4    4.96    2.06
  -2  -9   4    4.31    1.24
   2   9  -4    5.87    1.05
   2   9  -3    1.48    1.00
  -2  -9   3    1.59    1.91
   2   9  -3    0.45    1.75
  -2  -9   3    0.65    1.10
   2   9  -3    1.57    0.86
  -2  -9   3    1.43    1.19
  -2  -9   2    9.81    1.05
  -2  -9   2   11.35    2.52
   2   9  -2   14.59    2.38
  -2  -9   2    9.35    1.36
   2   9  -2   10.66    1.07
  -2  -9   2   10.90    1.43
  -2  -9   1    1.43    0.86
  -2  -9   1    0.52    1.00
   2   9  -1    1.82    1.93
  -2  -9   1    0.17    1.88
  -2  -9   1    1.12    1.14
  -2  -9   0   45.88    2.64
  -2  -9   0   55.34    4.16
   2   9   0   58.91    4.15
  -2  -9   0   52.82    2.77
  -2  -9   0   49.52    2.78
  -2  -9  -1   38.73    2.32
  -2  -9  -1   39.90    2.34
  -2  -9  -1   41.97    2.41
  -2  -9  -1   37.23    3.57
   2   9   1   38.41    3.48
  -2  -9  -1   44.79    2.47
  -2  -9  -2    8.40    1.22
  -2  -9  -2    5.53    2.01
   2   9   2    6.67    2.03
  -2  -9  -2    6.59    1.14
  -2  -9  -2    5.55    1.08
  -2  -9  -2    5.56    1.81
  -2  -9  -2    5.97    1.03
  -2  -9  -2    8.43    1.35
  -2  -9  -3   90.15    4.31
  -2  -9  -3   90.14    5.49
  -2  -9  -3   93.58    4.27
  -2  -9  -3   92.15    4.40
  -2  -9  -3   80.77    4.01
  -2  -9  -3   93.46    5.55
  -2  -9  -3   86.32    4.16
  -2  -9  -3   86.63    4.21
  -2  -9  -4   29.57    1.87
  -2  -9  -4   28.30    2.99
  -2  -9  -4   29.18    1.93
  -2  -9  -4   28.70    2.08
  -2  -9  -4   23.44    1.69
  -2  -9  -4   29.09    1.98
  -2  -9  -4   25.80    1.83
  -2  -9  -5   19.18    1.56
  -2  -9  -5   19.79    2.65
  -2  -9  -5   20.18    1.58
  -2  -9  -5   19.39    1.77
  -2  -9  -5   17.10    1.39
  -2  -9  -5   17.71    1.62
  -2  -9  -5   16.82    1.53
  -2  -9  -6   33.33    2.09
  -2  -9  -6   30.85    3.20
  -2  -9  -6   35.91    2.34
  -2  -9  -6   32.04    1.89
  -2  -9  -6   30.40    1.89
  -2  -9  -6   30.75    2.06
  -2  -9  -6   34.81    2.11
  -2  -9  -6   36.17    2.16
  -2  -9  -7   13.84    1.41
  -2  -9  -7   10.80    1.31
  -2  -9  -7   10.75    1.15
  -2  -9  -7   14.09    1.63
  -2  -9  -7   11.96    1.34
  -2  -9  -7   16.03    1.34
  -2  -9  -8    1.88    1.24
  -2  -9  -8   -0.73    1.00
  -2  -9  -8    1.20    0.79
  -2  -9  -8    1.12    0.95
  -2  -9  -8   -0.64    1.05
  -2  -9  -9    3.28    1.21
  -2  -9  -9    1.85    0.79
  -2  -9  -9    3.31    1.04
  -2  -9  -9    3.14    0.96
  -2  -9 -10    4.36    1.16
  -2  -9 -10    3.85    0.93
  -2  -9 -10    3.54    0.77
  -2  -9 -10    3.46    0.97
  -2  -9 -11    1.62    0.63
  -2  -9 -11    3.54    0.84
  -2  -9 -12    1.21    0.63
  -2  -9 -12    1.81    0.67
  -2  -9 -13    7.22    0.67
   2  10 -23    0.46    0.57
   2  10 -22   16.38    1.08
   2  10 -22   18.94    1.29
   2  10 -21   46.63    2.35
   2  10 -20    0.73    1.04
   2  10 -20   -0.52    0.77
   2  10 -20    1.04    0.78
   2  10 -19    8.36    1.09
   2  10 -19   10.68    1.45
   2  10 -18   30.89    2.00
   2  10 -18   33.80    2.34
   2  10 -17    0.74    1.26
   2  10 -17    1.58    1.02
   2  10 -17    0.79    0.82
   2  10 -16    1.96    1.40
   2  10 -16    1.95    0.93
   2  10 -16    2.44    1.07
   2  10 -15   27.46    1.95
   2  10 -15   23.07    2.76
  -2 -10  15   28.33    2.05
   2  10 -15   30.44    1.86
   2  10 -14   86.14    6.24
   2  10 -14  104.81    4.66
  -2 -10  14   94.82    4.82
   2  10 -13   85.41    4.73
  -2 -10  13   92.91    6.09
   2  10 -13   92.33    5.64
   2  10 -13   98.49    4.80
   2  10 -13   89.50    6.06
   2  10 -13   90.79    4.36
  -2 -10  13   93.23    4.61
   2  10 -12   68.29    3.85
   2  10 -12   74.14    3.89
   2  10 -12   61.54    5.01
  -2 -10  12   62.99    5.12
   2  10 -12   63.93    4.73
  -2 -10  12   78.36    3.88
   2  10 -12   74.24    3.59
   2  10 -11    3.07    1.39
   2  10 -11    1.91    2.33
  -2 -10  11    2.79    1.22
  -2 -10  11    3.42    1.40
   2  10 -11    3.62    1.94
  -2 -10  11    1.91    2.11
   2  10 -10   13.50    1.40
   2  10 -10   13.74    1.64
   2  10 -10   12.97    2.69
  -2 -10  10   11.49    1.50
   2  10 -10   13.22    2.39
  -2 -10  10   12.54    2.74
  -2 -10  10   13.76    1.72
   2  10  -9   65.64    3.57
  -2 -10   9   65.45    3.46
  -2 -10   9   63.09    4.94
   2  10  -9   65.64    4.61
   2  10  -9   65.78    3.31
  -2 -10   9   65.68    3.62
   2  10  -8   40.01    2.47
  -2 -10   8   40.24    2.49
  -2 -10   8   41.32    4.01
   2  10  -8   40.66    3.57
   2  10  -8   37.68    2.26
  -2 -10   8   36.98    2.59
   2  10  -7  250.71   10.81
  -2 -10   7  243.11   10.72
  -2 -10   7  256.10   12.63
   2  10  -7  242.32   10.55
  -2 -10   7  248.46   10.86
  -2 -10   6    4.29    1.31
  -2 -10   6    2.60    2.18
   2  10  -6    7.19    2.27
   2  10  -6    4.44    1.07
   2  10  -6    6.73    1.25
   2  10  -5  113.04    6.72
  -2 -10   5  112.52    5.48
   2  10  -5  115.26    5.19
   2  10  -5  114.99    5.43
   2  10  -4   72.52    3.67
  -2 -10   4   68.25    3.60
   2  10  -4   74.73    5.00
   2  10  -4   68.44    3.36
  -2 -10   4   69.60    3.71
   2  10  -3   27.68    2.00
  -2 -10   3   32.14    2.09
   2  10  -3   34.71    3.29
  -2 -10   3   26.87    3.40
   2  10  -3   30.26    1.80
  -2 -10   3   28.01    2.14
   2  10  -2   87.37    4.38
  -2 -10   2   86.66    4.35
  -2 -10   2   87.73    5.94
   2  10  -2   97.61    5.80
   2  10  -2   89.92    4.08
  -2 -10   2   88.66    4.40
   2  10  -1   19.68    1.67
  -2 -10   1   18.35    1.48
  -2 -10   1   20.22    1.70
  -2 -10   1   22.43    3.03
   2  10  -1   16.39    2.65
  -2 -10   1   20.93    1.76
  -2 -10   0   24.30    1.78
  -2 -10   0   25.73    1.96
  -2 -10   0   27.85    1.89
   2  10   0   22.21    2.92
  -2 -10   0   28.91    3.38
   2  10   1   -0.47    1.94
  -2 -10  -1   -0.18    1.89
  -2 -10  -1    2.06    1.65
  -2 -10  -1    0.84    0.99
  -2 -10  -1    1.22    1.05
  -2 -10  -2   11.20    2.33
  -2 -10  -2   12.44    1.32
  -2 -10  -2    9.92    2.07
  -2 -10  -2   11.94    1.33
  -2 -10  -2   12.13    1.40
  -2 -10  -2   10.32    1.17
  -2 -10  -3   13.27    1.30
  -2 -10  -3   10.56    2.09
  -2 -10  -3   11.34    1.34
  -2 -10  -3   15.24    1.52
  -2 -10  -3   11.42    1.39
  -2 -10  -3   10.24    1.20
  -2 -10  -4    0.77    1.00
  -2 -10  -4    0.54    1.14
  -2 -10  -4    2.05    1.65
  -2 -10  -4   -0.14    0.90
  -2 -10  -4    1.39    0.96
  -2 -10  -5    1.52    1.01
  -2 -10  -5    0.78    0.92
  -2 -10  -5    2.20    1.20
  -2 -10  -5    0.05    0.87
  -2 -10  -5    1.84    1.06
  -2 -10  -6    2.32    1.04
  -2 -10  -6    3.63    0.99
  -2 -10  -6    4.24    1.25
  -2 -10  -6    0.81    0.93
  -2 -10  -6    1.71    0.94
  -2 -10  -7   21.49    1.67
  -2 -10  -7   20.54    1.56
  -2 -10  -7   24.46    1.84
  -2 -10  -7   20.90    1.60
  -2 -10  -7   22.71    1.54
  -2 -10  -8   17.33    1.36
  -2 -10  -8   17.15    1.36
  -2 -10  -8   14.25    1.10
  -2 -10  -8   16.64    1.42
  -2 -10  -9    5.67    0.92
  -2 -10  -9    5.77    0.69
  -2 -10 -10    2.93    0.76
  -2 -10 -11    3.06    0.63
  -2 -10 -12   21.23    1.13
   2  11 -22    2.67    0.56
   2  11 -21   -0.31    0.60
   2  11 -20   21.78    1.42
   2  11 -20   26.85    1.77
   2  11 -19    2.24    0.87
   2  11 -19    1.55    1.13
   2  11 -18    1.63    0.94
   2  11 -18    1.32    1.22
   2  11 -18    1.24    0.91
   2  11 -17   -0.55    0.82
   2  11 -17    2.20    1.27
   2  11 -17    0.77    1.00
   2  11 -16   19.71    1.63
   2  11 -16   22.09    1.56
   2  11 -15  298.46   12.11
  -2 -11  15  283.77   12.31
   2  11 -14   -0.82    2.04
   2  11 -14    0.46    1.01
  -2 -11  14    0.82    1.25
  -2 -11  13   -1.18    2.21
   2  11 -13   -0.61    1.77
   2  11 -13    1.83    2.09
   2  11 -13   -0.04    1.03
   2  11 -13   -0.07    1.34
  -2 -11  13    0.73    1.28
   2  11 -12  137.20    8.24
  -2 -11  12  143.95    6.74
   2  11 -12  151.55    6.82
   2  11 -12  147.68    7.89
  -2 -11  12  121.96    8.06
   2  11 -11   57.29    3.35
  -2 -11  11   46.75    4.53
   2  11 -11   56.56    4.36
   2  11 -11   55.16    4.77
   2  11 -11   60.84    3.06
  -2 -11  11   57.29    3.17
  -2 -11  11   58.09    3.37
   2  11 -10    8.93    1.53
   2  11 -10   10.49    2.44
  -2 -11  10    8.14    2.64
   2  11 -10   10.43    2.68
   2  11 -10   12.27    1.35
  -2 -11  10   10.09    1.52
  -2 -11  10    9.24    1.71
   2  11  -9    1.74    1.31
   2  11  -9    1.19    1.94
  -2 -11   9   -0.42    2.25
   2  11  -9    3.57    2.35
  -2 -11   9    2.55    1.50
   2  11  -9    0.91    1.05
  -2 -11   9    0.89    1.34
  -2 -11   8    1.93    2.29
   2  11  -8    1.72    1.94
  -2 -11   8    3.12    1.52
  -2 -11   8    3.99    1.46
   2  11  -8    3.29    1.37
   2  11  -8    2.31    1.11
  -2 -11   7    0.22    2.34
   2  11  -7    0.87    1.01
  -2 -11   7    1.18    1.30
   2  11  -7    0.60    1.14
   2  11  -6    1.76    2.08
  -2 -11   6    4.33    2.37
  -2 -11   6    2.05    1.48
   2  11  -6    3.84    1.05
  -2 -11   6    3.17    1.38
   2  11  -6    4.38    1.27
  -2 -11   5    0.06    1.37
   2  11  -5    1.07    0.94
   2  11  -5    0.59    1.19
   2  11  -5   -1.24    2.00
  -2 -11   4   23.30    3.35
   2  11  -4   29.49    3.25
  -2 -11   4   27.06    2.10
   2  11  -4   25.69    1.69
  -2 -11   4   26.63    2.06
   2  11  -4   26.25    2.03
   2  11  -3    6.20    2.30
  -2 -11   3    6.44    2.40
  -2 -11   3    9.40    1.51
   2  11  -3    5.26    1.00
   2  11  -3    5.85    1.30
  -2 -11   3    7.46    1.45
   2  11  -2    1.75    2.07
  -2 -11   2    1.62    2.19
   2  11  -2    2.34    1.16
  -2 -11   2    1.15    1.24
  -2 -11   2    2.44    1.25
   2  11  -1    5.33    2.16
  -2 -11   1    6.27    2.32
   2  11  -1    4.60    1.17
  -2 -11   1    6.39    1.34
  -2 -11   1    5.54    1.25
  -2 -11   0    0.94    1.90
   2  11   0    3.49    2.04
   2  11   0    2.30    1.06
  -2 -11   0    2.66    1.07
   2  11   1   11.55    2.41
  -2 -11  -1   14.50    2.53
   2  11   1   10.10    1.30
  -2 -11  -1   12.23    1.31
  -2 -11  -1   13.69    1.34
  -2 -11  -2    2.29    0.95
  -2 -11  -2    1.17    1.01
  -2 -11  -3    1.94    0.86
  -2 -11  -3    0.77    0.89
  -2 -11  -3    0.33    0.95
  -2 -11  -4   22.34    1.56
  -2 -11  -4   25.23    1.77
  -2 -11  -4   24.46    1.71
  -2 -11  -5    3.78    0.90
  -2 -11  -5    3.98    1.03
  -2 -11  -5    3.56    1.07
  -2 -11  -5    2.90    0.96
  -2 -11  -6    3.66    0.87
  -2 -11  -6    3.49    0.89
  -2 -11  -6    2.65    0.93
  -2 -11  -6    1.52    0.95
  -2 -11  -7    1.34    0.82
  -2 -11  -7    1.78    0.94
  -2 -11  -7    1.59    0.76
  -2 -11  -8   11.38    1.13
  -2 -11  -8   11.60    1.00
  -2 -11  -9   10.62    0.88
  -2 -11 -11    0.08    0.36
   2  12 -20    2.90    0.66
   2  12 -20    2.04    0.90
   2  12 -20    3.33    0.72
   2  12 -19    1.23    0.76
   2  12 -19    1.45    1.03
   2  12 -19    1.80    0.79
   2  12 -18    5.92    0.98
   2  12 -18    4.37    0.95
   2  12 -18    4.95    1.26
   2  12 -17   12.80    1.29
   2  12 -17   13.94    1.65
   2  12 -16   -0.30    0.83
   2  12 -16    1.40    0.97
   2  12 -15   37.24    2.13
  -2 -12  15   35.16    2.37
   2  12 -14  145.66    6.51
   2  12 -14  154.05    6.92
  -2 -12  14  145.86    6.76
   2  12 -13   27.65    3.42
  -2 -12  13   28.68    2.25
  -2 -12  13   26.03    3.32
   2  12 -13   26.60    3.05
   2  12 -13   33.47    2.35
   2  12 -12  413.55   19.48
  -2 -12  12  419.45   17.78
   2  12 -12  416.85   17.79
  -2 -12  12  412.66   19.51
   2  12 -12  405.41   18.98
   2  12 -11    5.11    1.43
  -2 -12  11    5.77    2.36
   2  12 -11    0.85    1.92
   2  12 -11    3.53    2.14
   2  12 -11    5.35    1.15
  -2 -12  11    2.46    1.24
  -2 -12  11    5.86    1.54
   2  12 -10   20.66    1.96
  -2 -12  10   17.95    3.21
   2  12 -10   17.15    2.76
   2  12 -10   18.24    2.97
   2  12 -10   19.89    1.63
  -2 -12  10   19.58    1.77
  -2 -12  10   22.08    2.07
   2  12  -9    1.16    1.23
   2  12  -9   -1.07    1.99
  -2 -12   9   -1.12    2.25
   2  12  -9    2.89    2.18
  -2 -12   9    1.52    1.47
   2  12  -9    0.67    1.04
  -2 -12   9   -0.22    1.27
  -2 -12   8    2.03    2.37
  -2 -12   8    2.04    1.48
  -2 -12   8   -0.17    1.29
   2  12  -8    2.35    1.32
   2  12  -8    1.90    1.01
  -2 -12   7   20.66    3.35
   2  12  -7   22.45    1.65
  -2 -12   7   20.27    1.92
   2  12  -7   24.39    2.02
  -2 -12   6    1.84    1.43
   2  12  -6    1.24    0.96
   2  12  -6    0.56    2.06
   2  12  -6    2.66    1.28
  -2 -12   5    5.79    1.50
   2  12  -5    6.64    1.03
   2  12  -5    8.28    1.40
   2  12  -5    6.67    2.30
   2  12  -4    1.11    2.06
  -2 -12   4    2.18    2.16
  -2 -12   4    1.78    1.33
   2  12  -4    0.45    0.84
  -2 -12   4    1.50    1.25
   2  12  -4    2.27    1.18
  -2 -12   3   46.23    4.25
   2  12  -3   45.71    4.03
  -2 -12   3   45.73    2.75
   2  12  -3   44.49    2.35
   2  12  -3   45.75    2.74
  -2 -12   3   46.05    2.73
   2  12  -2    7.68    2.26
  -2 -12   2    5.52    2.35
   2  12  -2    7.55    1.26
  -2 -12   2    9.16    1.35
  -2 -12   2    8.63    1.36
  -2 -12   1   26.70    3.28
   2  12  -1   26.64    3.12
   2  12  -1   27.93    1.98
  -2 -12   1   27.71    1.95
  -2 -12   0   13.14    2.51
   2  12   0   11.95    2.43
  -2 -12   0   14.82    1.35
  -2 -12   0   13.29    1.31
   2  12   0   11.34    1.32
  -2 -12  -1    5.98    1.11
  -2 -12  -1    5.28    1.01
   2  12   1    5.33    1.02
  -2 -12  -2   77.31    3.74
  -2 -12  -2   74.31    3.70
  -2 -12  -3    5.43    1.07
  -2 -12  -3    3.26    0.96
  -2 -12  -4   24.29    1.55
  -2 -12  -4   26.32    1.73
  -2 -12  -4   30.87    1.85
  -2 -12  -4   30.27    1.87
  -2 -12  -5   19.49    1.31
  -2 -12  -5   20.95    1.44
  -2 -12  -5   23.20    1.57
  -2 -12  -5   22.20    1.52
  -2 -12  -6   -0.30    0.83
  -2 -12  -6    1.73    0.64
  -2 -12  -7    0.23    0.72
  -2 -12  -8    0.21    0.59
   2  13 -21    1.55    0.64
   2  13 -20   27.86    1.59
   2  13 -20   26.34    1.46
   2  13 -20   22.64    1.58
   2  13 -19    0.61    0.63
   2  13 -19    1.29    0.67
   2  13 -19    0.25    0.90
   2  13 -19    0.88    0.88
   2  13 -18    2.63    0.82
   2  13 -18    3.06    1.04
   2  13 -18    2.48    0.81
   2  13 -18    2.04    1.10
   2  13 -17    4.31    0.88
   2  13 -17    3.56    0.92
   2  13 -16   25.09    1.69
  -2 -13  15    0.94    1.19
   2  13 -15    0.04    0.87
  -2 -13  14    0.17    1.23
   2  13 -14    2.23    1.37
  -2 -13  13    0.30    1.25
   2  13 -13    0.84    1.31
   2  13 -12    7.04    1.14
   2  13 -12    4.87    1.45
  -2 -13  12    6.28    1.45
   2  13 -11   16.38    2.64
  -2 -13  11   14.34    2.94
   2  13 -11   16.43    2.76
   2  13 -11   15.50    1.47
  -2 -13  11   18.49    1.89
   2  13 -11   16.78    1.79
   2  13 -10    6.24    1.42
  -2 -13  10    3.96    2.31
   2  13 -10    3.57    1.97
   2  13 -10    7.74    2.36
   2  13 -10    4.10    1.08
  -2 -13  10    5.30    1.34
  -2 -13  10    5.81    1.53
   2  13  -9    6.21    1.44
  -2 -13   9    3.37    2.35
   2  13  -9    5.08    2.15
   2  13  -9    5.71    2.31
   2  13  -9    6.72    1.10
  -2 -13   9    8.37    1.43
  -2 -13   9    7.54    1.57
   2  13  -8   13.20    1.52
  -2 -13   8    6.81    2.55
   2  13  -8    9.29    1.20
  -2 -13   8   11.52    1.53
   2  13  -8    7.68    2.43
  -2 -13   7    4.32    2.35
   2  13  -7    3.91    2.19
  -2 -13   7    8.40    1.56
   2  13  -7    8.17    1.11
  -2 -13   7    7.43    1.43
   2  13  -7    9.73    1.45
  -2 -13   6    1.98    1.33
   2  13  -6    1.44    0.88
   2  13  -6    4.17    1.24
   2  13  -6    2.43    2.02
  -2 -13   5   -0.44    2.04
   2  13  -5   -1.67    1.90
  -2 -13   5    0.71    1.24
   2  13  -5   -0.17    0.81
  -2 -13   5    1.02    1.20
   2  13  -5    0.36    1.09
  -2 -13   4    0.21    2.00
   2  13  -4   -0.18    1.88
  -2 -13   4    0.96    1.19
   2  13  -4   -0.80    0.79
   2  13  -4    1.56    1.14
  -2 -13   4    0.93    1.07
  -2 -13   3   11.28    1.41
   2  13  -3    8.96    2.37
   2  13  -3   11.20    1.39
   2  13  -2    0.10    0.98
  -2 -13   2    0.29    1.01
  -2 -13   1   40.29    2.27
   2  13  -1   38.17    2.33
  -2 -13   1   40.67    2.29
  -2 -13   0   25.94    1.70
   2  13   0   21.08    1.65
  -2 -13   0   26.50    1.70
  -2 -13  -1   10.82    1.18
   2  13   1    8.94    1.08
  -2 -13  -1   11.32    1.15
  -2 -13  -2   31.29    1.84
  -2 -13  -2   27.36    1.76
  -2 -13  -3    0.72    0.82
  -2 -13  -3    1.02    0.89
  -2 -13  -4    1.30    0.82
  -2 -13  -4    1.23    0.80
  -2 -13  -5   -0.11    0.70
  -2 -13  -6    7.18    0.82
  -2 -13  -7    0.64    0.53
   2  14 -21   17.68    0.97
   2  14 -20    8.74    0.83
   2  14 -20    7.73    0.81
   2  14 -19    0.37    0.77
   2  14 -19    0.13    0.71
   2  14 -19    0.23    0.52
   2  14 -18    0.86    0.84
   2  14 -18    0.11    0.61
   2  14 -18   -0.41    0.92
   2  14 -18    0.48    0.59
   2  14 -17    1.59    0.74
   2  14 -17    3.16    0.74
   2  14 -16    4.38    0.82
   2  14 -16    3.72    0.89
  -2 -14  15   31.40    2.10
   2  14 -15   32.70    2.24
  -2 -14  14   28.91    2.08
   2  14 -14   30.89    2.20
  -2 -14  13   11.03    1.57
   2  14 -13   10.81    1.20
   2  14 -13    9.06    1.52
  -2 -14  12  117.45    5.33
   2  14 -12  106.32    4.97
   2  14 -12  103.90    5.27
  -2 -14  11    6.96    1.53
   2  14 -11    7.98    1.14
   2  14 -11    9.48    1.53
   2  14 -10   12.36    1.31
   2  14 -10   14.59    1.67
   2  14  -9    4.03    1.00
   2  14  -9    5.77    1.31
   2  14  -8    5.79    1.03
   2  14  -8    8.51    1.41
  -2 -14   7    3.85    1.37
   2  14  -7    1.89    0.87
   2  14  -7    4.55    1.24
   2  14  -6   24.02    1.89
  -2 -14   6   21.79    1.93
   2  14  -5   19.31    1.73
  -2 -14   5   21.46    1.79
   2  14  -4    6.86    1.25
  -2 -14   4    8.44    1.29
  -2 -14   3   21.42    1.54
  -2 -14   3   21.67    1.50
   2  14  -3   21.77    1.66
  -2 -14   3   19.23    1.63
   2  14  -2   35.28    2.13
  -2 -14   2   35.35    2.04
  -2 -14   2   36.19    2.03
   2  14  -1   -0.24    0.81
  -2 -14   1    1.58    0.85
  -2 -14   1    0.14    0.76
  -2 -14   0    6.56    0.94
  -2 -14   0    5.72    0.87
  -2 -14  -1    3.11    0.83
  -2 -14  -1    2.43    0.95
  -2 -14  -2   56.46    2.72
  -2 -14  -2   53.90    2.77
  -2 -14  -3    1.39    0.69
  -2 -14  -3    0.31    0.70
  -2 -14  -4    0.76    0.61
  -2 -14  -5    5.62    0.63
  -2 -14  -6    5.11    0.48
   2  15 -19    0.52    0.58
   2  15 -19    0.59    0.53
   2  15 -18    2.62    0.71
   2  15 -17    0.35    0.56
   2  15 -17   -0.11    0.54
   2  15 -16    8.63    0.89
   2  15 -16    8.32    0.83
   2  15 -15    2.20    1.07
   2  15 -15    0.58    0.61
   2  15 -15    1.45    0.75
   2  15 -14    2.10    0.68
  -2 -15  14    3.46    1.11
   2  15 -14    4.52    1.21
  -2 -15  13    1.31    1.13
   2  15 -13    1.01    1.10
  -2 -15  12    2.23    1.24
   2  15 -12    1.78    1.17
  -2 -15  11    2.05    1.29
   2  15 -11    2.06    1.15
  -2 -15  10    4.82    1.41
   2  15 -10    4.72    1.25
   2  15  -9    1.47    1.13
  -2 -15   8    0.72    1.21
   2  15  -8    0.41    1.07
  -2 -15   7   29.79    2.06
   2  15  -7   29.03    2.03
  -2 -15   6   33.74    2.16
   2  15  -6   33.19    2.12
   2  15  -5   21.43    1.59
  -2 -15   5   18.62    1.33
  -2 -15   5   21.47    1.60
   2  15  -4   13.68    1.29
  -2 -15   4   14.83    1.13
  -2 -15   4   13.44    1.14
   2  15  -3   16.26    1.32
  -2 -15   3   16.48    1.21
   2  15  -2    6.93    0.91
  -2 -15   2    7.68    0.90
   2  15  -1    0.05    0.64
  -2 -15   1    0.91    0.69
  -2 -15   0   26.29    1.50
  -2 -15  -1   30.57    1.72
  -2 -15  -1   31.49    1.65
  -2 -15  -2    3.21    0.66
  -2 -15  -2    3.54    0.62
  -2 -15  -3    5.39    0.59
   2  16 -16    0.32    0.45
   2  16 -16    0.47    0.76
   2  16 -15   13.86    0.98
   2  16 -15   16.86    1.27
   2  16 -14    0.96    0.88
   2  16 -13    0.24    0.91
   2  16 -12    6.27    1.11
  -2 -16  12    8.00    1.18
   2  16 -11   -0.21    0.98
  -2 -16  11   -0.53    1.04
  -2 -16  10    0.39    0.61
   2  16 -10   -0.08    0.96
   2  16  -9    2.26    0.97
  -2 -16   9    1.61    1.06
   2  16  -8    6.41    1.05
  -2 -16   8    4.21    0.62
  -2 -16   8    4.56    1.07
   2  16  -7    0.54    0.88
  -2 -16   7    0.53    0.56
   2  16  -6   25.22    1.60
  -2 -16   6   23.12    1.33
   2  16  -5   30.80    1.79
  -2 -16   5   31.01    1.62
   2  16  -4    3.18    0.73
  -2 -16   4    2.90    0.61
   2  16  -3    7.58    0.78
  -2 -16   3    7.93    0.94
  -2 -16   3    7.64    0.74
  -2 -16   2    5.30    0.82
  -2 -16   2    6.57    0.68
  -2 -16   1    5.04    0.60
  -2 -16   0   28.24    1.41
  -2 -16  -1    1.68    0.41
  -2 -16  -1    1.59    0.38
   2  17 -16    4.54    0.57
   2  17 -15    1.92    0.63
   2  17 -14    0.40    0.65
   2  17 -13    1.08    0.70
   2  17 -13    0.80    0.46
   2  17 -12   17.41    1.25
   2  17 -11    0.48    0.74
   2  17 -10   10.58    1.00
  -2 -17   9    2.79    0.55
   2  17  -9    3.85    0.80
  -2 -17   8    5.89    0.68
   2  17  -8    7.40    0.84
  -2 -17   7    1.88    0.60
   2  17  -7    2.38    0.65
  -2 -17   6    1.12    0.58
   2  17  -6    0.85    0.55
  -2 -17   5    0.47    0.35
  -2 -17   5   -0.11    0.55
   2  17  -5    0.17    0.46
  -2 -17   4    5.10    0.66
  -2 -17   3    6.38    0.65
  -2 -17   2    1.18    0.42
  -3  19  -4   19.78    1.05
   3 -19   4   19.68    0.99
  -3  19  -5   16.29    1.00
   3 -19   5   18.72    0.96
   3 -19   6   15.04    1.01
  -3  19  -6   17.67    0.99
   3 -19   8   -0.28    0.58
   3 -19   8    0.37    0.54
   3 -19   9    1.55    0.58
   3 -19   9    1.16    0.60
   3 -19  10    2.78    0.58
   3 -19  11    0.34    0.47
   3 -19  11    0.06    0.54
   3 -19  12    5.49    0.61
  -3  18   0   10.60    0.79
   3 -18   2    3.46    0.55
  -3  18  -3    1.48    0.71
  -3  18  -4    1.59    0.62
   3 -18   4    2.38    0.70
  -3  18  -4    2.07    0.79
  -3  18  -5    4.00    0.73
   3 -18   5    4.43    0.85
  -3  18  -5    4.62    0.85
   3 -18   6   13.44    1.17
   3 -18   6   15.60    1.21
  -3  18  -6   16.70    1.22
   3 -18   7    1.84    0.86
  -3  18  -7    1.15    0.77
   3 -18   8    6.95    1.06
   3 -18   8    8.07    0.99
  -3  18  -8    8.01    0.94
   3 -18   9    0.76    0.82
   3 -18  10    0.53    0.76
   3 -18  10    1.58    0.88
  -3  18 -11    2.17    0.63
   3 -18  11    2.95    0.82
   3 -18  12    2.37    0.72
   3 -18  12    1.74    0.82
   3 -18  13    0.86    0.58
  -3  18 -13    1.79    0.64
   3 -18  13    1.64    0.71
  -3  18 -14    2.52    0.61
   3 -18  14    1.17    0.62
  -3  18 -15    8.23    0.68
  -3  17   3    0.78    0.50
  -3  17   2    0.23    0.60
  -3  17   1   11.46    1.06
   3 -17   0   29.04    1.54
  -3  17  -1   58.58    2.75
  -3  17  -2   84.68    3.89
  -3  17  -3    3.30    1.06
   3 -17   3    1.20    0.82
  -3  17  -4   -0.92    0.97
   3 -17   4    0.18    0.92
   3 -17   5    2.98    1.04
  -3  17  -5    3.30    1.06
   3 -17   5    2.81    1.00
  -3  17  -6   12.96    1.35
   3 -17   6   10.79    1.33
  -3  17  -7    1.14    0.95
   3 -17   7    0.44    1.03
  -3  17  -8    6.66    1.07
   3 -17   8    5.48    1.12
  -3  17  -9    4.41    1.00
   3 -17   9    3.99    1.05
   3 -17  10    1.89    1.14
   3 -17  10    3.23    1.01
   3 -17  11    0.73    1.08
   3 -17  11    1.11    0.91
   3 -17  12    3.70    1.09
   3 -17  12    2.66    0.92
   3 -17  13    5.78    1.04
   3 -17  13    4.73    0.89
  -3  17 -13    3.37    0.87
   3 -17  14    3.96    0.89
   3 -17  14    3.05    0.71
  -3  17 -14    2.93    0.81
  -3  17 -14    4.99    0.87
  -3  17 -15    4.83    0.79
  -3  17 -15    5.87    0.85
   3 -17  15    4.14    0.76
  -3  17 -16   27.62    1.40
  -3  17 -16   19.97    1.33
  -3  17 -17    0.12    0.52
  -3  16   5   11.08    0.88
  -3  16   4    1.95    0.72
   3 -16  -4    1.86    0.52
   3 -16  -3   12.23    0.91
   3 -16  -2   -0.17    0.60
   3 -16  -1   19.29    1.28
   3 -16  -1   18.50    1.21
  -3  16   0    7.39    0.93
   3 -16   0    8.49    0.87
   3 -16   1    5.33    0.98
   3 -16   1    4.23    0.76
  -3  16  -2   97.86    4.75
   3 -16   2   97.18    4.55
  -3  16  -3    0.54    1.12
   3 -16   3    1.52    1.04
  -3  16  -4    0.44    1.15
   3 -16   4    0.63    1.06
  -3  16  -5    1.21    1.15
  -3  16  -6    4.42    1.26
  -3  16  -7   15.02    1.54
   3 -16   7   15.20    1.59
  -3  16  -8   45.72    2.58
   3 -16   8   40.20    2.50
  -3  16  -9    1.83    1.00
   3 -16   9    0.75    1.14
  -3  16 -10   26.07    1.75
   3 -16  10   21.98    1.79
   3 -16  11    3.97    1.15
  -3  16 -12    2.01    1.19
   3 -16  12    3.04    1.05
  -3  16 -13   11.60    1.53
   3 -16  13   13.39    1.26
   3 -16  13   13.63    1.47
  -3  16 -14    8.17    1.32
  -3  16 -14    7.94    1.15
   3 -16  14    7.08    0.98
   3 -16  14    5.93    1.17
   3 -16  15    1.37    0.89
  -3  16 -15    0.52    0.88
  -3  16 -15    1.50    1.05
  -3  16 -16    7.57    0.99
  -3  16 -16    7.40    1.14
  -3  16 -17    9.29    0.97
  -3  16 -17    9.57    1.08
  -3  16 -18    1.77    0.64
  -3  16 -18    2.41    0.74
  -3  16 -19   30.28    1.47
   3 -15  -7    6.32    0.57
   3 -15  -6    5.10    0.68
   3 -15  -5    0.73    0.65
   3 -15  -4    4.31    0.84
   3 -15  -3   14.65    1.12
   3 -15  -3   13.94    1.18
   3 -15  -2    5.64    0.87
   3 -15  -2    4.00    0.92
   3 -15  -1    4.58    0.93
   3 -15   0   17.70    1.47
   3 -15   0   17.66    1.36
   3 -15   1   -0.13    1.03
   3 -15   1    1.03    0.80
   3 -15   2    4.61    1.23
   3 -15   2    4.76    0.87
   3 -15   3    1.10    1.17
   3 -15   4   14.66    1.61
  -3  15  -5   11.67    1.54
  -3  15  -6   28.63    2.09
   3 -15   6   23.07    1.97
  -3  15  -7   24.19    1.92
   3 -15   7   21.81    1.91
  -3  15  -8    8.50    1.36
   3 -15   8    5.92    1.38
  -3  15  -9   38.77    2.38
   3 -15   9   34.40    2.37
  -3  15 -10    7.06    1.21
   3 -15  10    5.98    1.36
  -3  15 -11   29.52    1.96
   3 -15  11   28.08    2.03
   3 -15  12   10.08    1.33
   3 -15  13    3.23    1.08
   3 -15  14    5.34    1.03
  -3  15 -14    8.56    1.28
  -3  15 -14    6.42    1.52
  -3  15 -15   38.55    2.62
   3 -15  15   31.57    2.17
  -3  15 -16   21.93    1.60
  -3  15 -16   20.48    1.87
  -3  15 -17   44.81    2.38
  -3  15 -17   44.05    2.66
  -3  15 -18   53.02    2.55
  -3  15 -18   47.52    2.73
  -3  15 -19    1.74    0.64
  -3  15 -19    3.59    0.85
  -3  15 -20    2.01    0.45
   3 -14  -8   10.31    0.79
   3 -14  -8    6.56    0.56
   3 -14  -7    1.41    0.72
   3 -14  -7   -0.07    0.51
   3 -14  -6    6.96    0.99
   3 -14  -5    1.31    0.86
   3 -14  -4    2.38    0.93
   3 -14  -4    3.06    0.81
   3 -14  -3    6.32    1.07
   3 -14  -3    7.56    0.87
   3 -14  -2   32.61    1.96
   3 -14  -2   29.33    1.72
   3 -14  -1    1.08    1.01
   3 -14  -1    3.14    0.72
   3 -14   0  106.06    5.01
   3 -14   0  105.83    4.77
   3 -14   1   21.73    1.84
   3 -14   1   21.77    1.42
   3 -14   2    8.12    1.43
   3 -14   2   10.02    1.46
   3 -14   3   19.30    1.86
   3 -14   3   17.46    3.24
   3 -14   3   17.84    1.80
   3 -14   4   23.39    2.02
   3 -14   4   21.85    3.32
   3 -14   5    1.45    1.40
  -3  14  -5    2.41    2.07
   3 -14   5    3.14    2.27
  -3  14  -6   50.47    2.89
  -3  14  -6   40.74    4.23
   3 -14   6   44.16    2.78
  -3  14  -7   60.84    3.40
  -3  14  -7   60.57    5.14
   3 -14   7   63.00    3.44
  -3  14  -8   10.29    1.43
   3 -14   8   11.85    1.80
  -3  14  -8   12.06    2.65
   3 -14   8   12.71    1.60
  -3  14  -9    6.45    1.25
   3 -14   9    7.18    1.67
  -3  14  -9    6.98    2.41
   3 -14   9    5.69    1.40
  -3  14 -10    0.98    1.01
   3 -14  10    1.85    1.45
  -3  14 -10    1.39    2.08
   3 -14  10    1.76    1.25
  -3  14 -11   18.47    1.58
   3 -14  11   18.27    1.70
  -3  14 -11   19.63    2.99
  -3  14 -11   16.98    1.95
   3 -14  12   53.28    3.00
  -3  14 -12   57.83    3.52
   3 -14  13   66.66    3.41
  -3  14 -14   13.13    1.53
  -3  14 -15   17.60    1.33
  -3  14 -15   19.59    2.14
   3 -14  15   15.25    1.50
  -3  14 -16   33.87    2.03
  -3  14 -16   33.81    2.52
  -3  14 -17   22.57    1.70
  -3  14 -17   24.99    2.11
  -3  14 -18   19.23    1.46
  -3  14 -18   19.74    1.78
  -3  14 -19   27.24    1.63
  -3  14 -19   28.83    1.92
  -3  14 -20    0.64    0.60
   3 -13 -10    2.41    0.48
   3 -13 -10    3.38    0.58
   3 -13  -9    9.41    0.83
   3 -13  -8   14.18    1.02
   3 -13  -7    1.09    0.88
   3 -13  -7    0.18    0.61
   3 -13  -6    1.01    0.96
   3 -13  -6    0.54    0.66
   3 -13  -5    1.29    0.73
   3 -13  -5    1.34    1.04
   3 -13  -5    2.81    0.90
   3 -13  -5    1.24    0.79
   3 -13  -4   -0.63    0.87
   3 -13  -4    0.54    0.79
   3 -13  -4    0.59    0.72
   3 -13  -3   43.50    2.43
   3 -13  -3   45.52    2.37
   3 -13  -2   19.31    1.63
   3 -13  -2   21.87    1.88
   3 -13  -2   23.02    1.48
   3 -13  -1   14.52    1.66
   3 -13  -1   13.79    1.19
   3 -13  -1   10.96    2.91
   3 -13  -1   15.14    1.51
   3 -13   0   25.65    3.77
   3 -13   0   29.84    2.11
   3 -13   0   31.00    2.11
   3 -13   0   28.48    2.09
   3 -13   1    1.72    2.55
   3 -13   1    4.31    1.33
   3 -13   1    6.84    1.38
   3 -13   1    5.07    1.29
   3 -13   2    1.93    2.46
   3 -13   2   -0.32    1.22
   3 -13   2    0.46    1.27
   3 -13   2    0.74    1.17
   3 -13   3   75.20    3.95
   3 -13   3   75.05    5.92
  -3  13  -3   79.22    5.64
   3 -13   3   87.06    4.26
   3 -13   3   85.91    4.23
  -3  13  -4   10.71    2.46
   3 -13   4    6.32    2.56
   3 -13   4    9.87    1.60
   3 -13   4    6.19    1.21
   3 -13   5    1.20    1.43
   3 -13   5    0.22    1.38
   3 -13   5   -0.22    2.31
  -3  13  -5   -0.22    2.15
   3 -13   6    0.84    1.39
  -3  13  -6    3.14    2.31
   3 -13   6    2.09    2.24
   3 -13   7   31.83    2.37
  -3  13  -7   29.57    3.65
  -3  13  -7   34.54    2.32
   3 -13   7   33.67    2.52
   3 -13   8    3.38    1.39
  -3  13  -8    4.61    2.35
  -3  13  -8    3.47    1.22
   3 -13   8    5.33    1.55
   3 -13   9   11.33    1.58
  -3  13  -9    8.12    2.45
  -3  13  -9   10.28    1.40
   3 -13   9   11.44    1.78
   3 -13  10    0.97    1.24
  -3  13 -10    2.57    2.22
  -3  13 -10    0.48    1.02
  -3  13 -10    1.47    1.50
   3 -13  10    0.97    1.43
   3 -13  11    0.84    1.21
  -3  13 -11    0.24    2.10
  -3  13 -11   -0.41    1.57
   3 -13  11    0.96    1.39
  -3  13 -11   -0.46    0.94
  -3  13 -12    5.41    1.01
   3 -13  12    6.27    1.28
  -3  13 -12   10.49    2.00
   3 -13  12    7.14    1.55
  -3  13 -12    7.97    1.09
  -3  13 -13    9.44    1.16
   3 -13  13    9.69    1.35
  -3  13 -13   10.21    2.01
  -3  13 -14  140.96    6.78
  -3  13 -14  136.06    6.07
  -3  13 -14  120.76    5.80
  -3  13 -15   26.62    1.89
  -3  13 -15   21.64    2.44
  -3  13 -15   19.91    1.53
  -3  13 -16   27.87    1.94
  -3  13 -16   23.47    2.43
  -3  13 -16   25.21    1.69
  -3  13 -17   20.26    1.61
  -3  13 -17   17.52    2.03
  -3  13 -17   15.39    1.31
  -3  13 -18   46.47    2.58
  -3  13 -18   49.27    3.00
  -3  13 -19   15.22    1.57
  -3  13 -19   14.38    1.26
  -3  13 -20    2.17    0.60
  -3  13 -20    2.75    0.79
  -3  13 -21    0.61    0.52
   3 -12 -12   14.30    0.85
   3 -12 -12   15.88    0.83
   3 -12 -11    4.13    0.64
   3 -12 -11    1.73    0.61
   3 -12 -10    5.82    0.83
   3 -12  -9    0.56    0.63
   3 -12  -8    0.53    0.68
   3 -12  -7    1.10    0.97
   3 -12  -7    1.72    0.75
   3 -12  -7    1.23    1.06
   3 -12  -6   23.84    1.53
   3 -12  -6   21.92    1.72
   3 -12  -6   22.29    1.54
   3 -12  -6   24.65    1.81
   3 -12  -5    6.76    1.17
   3 -12  -5    7.95    0.99
   3 -12  -5    5.85    1.43
   3 -12  -5    6.95    1.01
   3 -12  -4   20.99    3.35
   3 -12  -4   24.18    1.64
   3 -12  -4   24.70    2.03
   3 -12  -4   25.47    1.79
   3 -12  -3  148.21    6.46
   3 -12  -3  146.53    6.20
   3 -12  -3  136.84    8.53
   3 -12  -3  129.88    6.25
   3 -12  -3  130.48    6.19
   3 -12  -2   80.49    3.96
   3 -12  -2   79.77    3.70
   3 -12  -2   72.13    3.74
   3 -12  -2   72.16    3.71
   3 -12  -2   77.87    3.82
   3 -12  -1   87.75    4.25
   3 -12  -1   81.85    6.14
   3 -12  -1   78.13    4.11
   3 -12  -1   85.37    4.16
   3 -12   0  275.39   11.84
   3 -12   0  276.56   11.87
   3 -12   0  250.84   13.86
   3 -12   0  275.38   11.88
   3 -12   1   18.77    3.26
   3 -12   1   21.36    1.87
   3 -12   1   20.55    1.86
   3 -12   1   19.08    1.77
  -3  12  -2   24.56    3.01
   3 -12   2   16.64    3.30
   3 -12   2   24.37    1.97
   3 -12   2   23.17    2.02
   3 -12   2   21.24    1.76
  -3  12  -3    7.66    2.31
   3 -12   3    6.12    2.68
   3 -12   3    7.68    1.46
   3 -12   3    8.92    1.51
   3 -12   3    8.41    1.30
   3 -12   4   80.66    5.78
   3 -12   4   84.30    4.33
  -3  12  -4   77.61    5.67
   3 -12   5   14.59    2.91
  -3  12  -5   15.79    2.83
   3 -12   5   18.58    1.83
   3 -12   6    7.71    1.65
  -3  12  -6    5.10    2.38
   3 -12   6    8.25    2.53
   3 -12   6   10.77    1.60
   3 -12   7   87.87    4.44
   3 -12   7   89.36    4.60
  -3  12  -7   90.96    6.17
  -3  12  -7   90.85    4.44
   3 -12   7   77.43    5.78
  -3  12  -8   -0.22    2.05
  -3  12  -8    0.33    1.09
   3 -12   8    1.44    1.35
  -3  12  -8   -0.81    1.58
   3 -12   8    3.74    1.56
  -3  12  -9   16.33    3.02
  -3  12  -9   16.22    1.55
   3 -12   9   15.01    1.68
  -3  12  -9   11.65    2.07
   3 -12   9   17.58    1.94
  -3  12 -10   23.68    3.35
   3 -12  10   28.70    2.32
  -3  12 -10   25.60    2.68
  -3  12 -10   28.81    1.94
   3 -12  10   27.70    2.13
  -3  12 -11   19.65    3.05
  -3  12 -11   18.89    2.37
   3 -12  11   19.01    1.96
  -3  12 -11   15.55    1.43
  -3  12 -11   17.27    1.51
   3 -12  11   18.44    1.76
   3 -12  12  389.32   16.38
  -3  12 -12  417.53   17.19
  -3  12 -12  367.11   16.08
  -3  12 -12  373.39   16.08
   3 -12  12  384.96   16.19
  -3  12 -13   16.29    2.45
   3 -12  13   16.37    1.80
  -3  12 -13   16.23    1.46
  -3  12 -13   13.77    2.74
  -3  12 -14   16.51    2.91
  -3  12 -14   19.36    1.73
  -3  12 -14   22.00    2.54
  -3  12 -14   17.85    1.50
  -3  12 -15    3.09    0.99
  -3  12 -15    5.23    1.95
  -3  12 -15    4.62    1.28
  -3  12 -16    0.36    1.13
  -3  12 -16   -0.48    1.68
  -3  12 -16    0.75    0.93
  -3  12 -17   24.12    1.88
  -3  12 -17   28.94    2.53
  -3  12 -17   26.00    1.72
  -3  12 -18   -0.22    0.81
  -3  12 -18   -0.56    1.05
  -3  12 -19   -0.11    0.92
  -3  12 -20   10.14    1.06
  -3  12 -20   10.28    1.30
  -3  12 -21    1.78    0.68
   3 -11 -13    0.07    0.48
   3 -11 -13    0.76    0.45
   3 -11 -12   -0.38    0.56
   3 -11 -11   -0.32    0.71
   3 -11 -11    1.04    0.69
   3 -11 -10   19.28    1.36
   3 -11 -10   22.63    1.51
   3 -11 -10   19.42    1.39
   3 -11  -9    4.78    0.87
   3 -11  -9    3.21    0.90
   3 -11  -9    3.23    1.03
   3 -11  -9    5.71    1.16
   3 -11  -8   11.86    1.21
   3 -11  -8   12.76    1.44
   3 -11  -8   11.31    1.15
   3 -11  -7   36.10    2.40
   3 -11  -7   37.94    2.03
   3 -11  -7   35.51    2.08
   3 -11  -7   30.61    2.05
   3 -11  -7   43.01    2.40
   3 -11  -6   -2.31    2.22
   3 -11  -6    0.33    1.04
   3 -11  -6   -0.19    0.73
   3 -11  -6    0.04    0.79
   3 -11  -5   43.25    4.51
   3 -11  -5   52.54    2.72
   3 -11  -5   51.54    2.89
   3 -11  -4    0.26    1.36
   3 -11  -4    1.45    0.99
   3 -11  -4   -0.93    2.23
   3 -11  -4    0.64    0.80
   3 -11  -4    1.44    1.03
   3 -11  -3    6.12    2.69
   3 -11  -3    4.21    1.10
   3 -11  -3    6.28    1.51
   3 -11  -3    5.85    1.19
   3 -11  -2   21.69    1.74
   3 -11  -2   21.53    1.61
   3 -11  -2   21.91    1.90
   3 -11  -2   22.55    1.79
   3 -11  -1   80.67    4.05
   3 -11  -1   81.98    4.03
   3 -11  -1   77.85    5.93
   3 -11  -1   79.26    4.00
   3 -11   0   22.24    1.82
   3 -11   0   19.15    1.78
   3 -11   0   21.74    1.80
  -3  11  -1   21.60    2.64
   3 -11   1   18.86    3.11
   3 -11   1   24.96    1.85
   3 -11   1   19.92    1.79
   3 -11   1   20.45    1.73
   3 -11   2   27.86    1.95
   3 -11   2   30.49    2.14
  -3  11  -2   32.53    3.28
   3 -11   2   30.94    3.50
   3 -11   2   29.17    2.09
  -3  11  -3   20.73    2.85
   3 -11   3   16.50    2.86
   3 -11   3   19.69    1.58
   3 -11   3   20.61    1.75
   3 -11   4    9.31    1.43
  -3  11  -4    5.91    2.26
   3 -11   4    6.22    2.29
  -3  11  -5    8.38    2.39
   3 -11   5    6.22    2.25
   3 -11   5    7.09    1.38
   3 -11   6  112.77    5.40
  -3  11  -6  109.14    6.87
   3 -11   6  101.81    6.52
   3 -11   6  116.26    5.35
   3 -11   7    7.29    2.27
  -3  11  -7    4.60    2.31
  -3  11  -7    6.46    1.17
   3 -11   7    7.24    1.47
   3 -11   7    5.39    1.41
  -3  11  -8   -0.61    1.98
   3 -11   8    0.47    1.35
  -3  11  -8    0.10    0.97
   3 -11   8    1.24    1.27
  -3  11  -9   87.15    5.91
   3 -11   9   92.08    4.40
  -3  11  -9   84.69    3.96
  -3  11  -9   87.72    4.11
   3 -11   9   85.62    4.21
  -3  11 -10    0.45    0.87
  -3  11 -10    1.08    2.22
  -3  11 -10    0.94    1.75
   3 -11  10   -0.90    1.36
  -3  11 -10   -0.29    0.93
   3 -11  10    0.05    1.25
  -3  11 -11   35.18    2.18
  -3  11 -11   34.73    3.17
   3 -11  11   38.23    2.55
   3 -11  11   35.82    2.40
  -3  11 -12   48.96    2.73
  -3  11 -12   44.60    4.36
  -3  11 -12   50.21    3.80
   3 -11  12   52.28    3.05
  -3  11 -13    9.63    2.20
   3 -11  13    9.45    1.55
  -3  11 -13    9.30    1.28
  -3  11 -13    6.42    2.49
  -3  11 -14   67.06    3.50
  -3  11 -14   70.36    3.65
  -3  11 -14   79.25    4.66
  -3  11 -15   11.23    1.31
  -3  11 -15    7.23    2.23
  -3  11 -15   10.87    1.43
  -3  11 -15   12.87    2.32
  -3  11 -16    2.62    2.00
  -3  11 -16   -0.26    1.15
  -3  11 -16    0.24    0.94
  -3  11 -17    1.56    1.18
  -3  11 -17    4.43    1.03
  -3  11 -18    7.08    1.27
  -3  11 -18    7.15    1.06
  -3  11 -19    6.44    1.16
  -3  11 -19    8.03    1.50
  -3  11 -20    3.59    1.12
  -3  11 -20    3.92    0.93
  -3  11 -21    2.70    0.74
  -3  11 -21    1.51    0.56
  -3  11 -22   12.62    0.85
   3 -10 -14    8.88    0.79
   3 -10 -14    9.32    0.75
   3 -10 -13    1.22    0.67
   3 -10 -12   -0.09    0.69
   3 -10 -12    1.44    0.82
   3 -10 -11   13.88    1.17
   3 -10 -11   14.06    1.29
   3 -10 -11   14.88    1.26
   3 -10 -11   14.64    1.49
   3 -10 -10    3.95    0.88
   3 -10 -10    4.81    1.06
   3 -10 -10    3.70    1.03
   3 -10 -10    3.76    1.20
   3 -10  -9    2.44    0.84
   3 -10  -9    4.65    1.27
   3 -10  -9    2.66    1.01
   3 -10  -9    3.47    1.05
   3 -10  -8    4.20    1.36
   3 -10  -8    4.03    0.83
   3 -10  -8    3.33    0.91
   3 -10  -8    4.21    1.04
   3 -10  -8    6.13    1.30
   3 -10  -7   23.96    1.60
   3 -10  -7   27.20    2.07
   3 -10  -7   24.92    1.66
   3 -10  -7   20.94    3.16
[truncated: 520,126 more chars]
