# Supplementary material for: Realizing efficient blue and deep-blue delayed fluorescence materials with record-beating electroluminescence efficiencies of 43.4%
Source: Nat Commun. 2023 Apr 10;14:2019. doi: 10.1038/s41467-023-37687-3 (PMC10086064; doi:10.1038/s41467-023-37687-3)
Supplement: Supplementary file 7 — Supplementary Data 4 [file 41467_2023_37687_MOESM7_ESM.cif]

data_1
_audit_creation_date               2022-07-28
_audit_creation_method
;
Olex2 1.5
(compiled 2022.04.07 svn.rca3783a0 for OlexSys, GUI svn.r6498)
;
_shelx_SHELXL_version_number       '2018/3'
_audit_contact_author_address      ?
_audit_contact_author_email        ?
_audit_contact_author_name         ''
_audit_contact_author_phone        ?
_publ_contact_author_id_orcid      ?
_publ_section_references
;
D. Kratzert, I. Krossing, (2018), J. Appl. Cryst. 51, 928-934.

Dolomanov, O.V., Bourhis, L.J., Gildea, R.J, Howard, J.A.K. & Puschmann, H.
 (2009), J. Appl. Cryst. 42, 339-341.

Kratzert, D., Holstein, J.J. & Krossing, I. (2015). J. Appl. Cryst. 48, 933-938.

Sheldrick, G.M. (2015). Acta Cryst. A71, 3-8.

Sheldrick, G.M. (2015). Acta Cryst. C71, 3-8.
;
_chemical_name_common              ?
_chemical_name_systematic          ?
_chemical_formula_moiety           'C58 H46 N2 O3'
_chemical_formula_sum              'C58 H46 N2 O3'
_chemical_formula_weight           818.97
_chemical_melting_point            ?
loop_
  _atom_type_symbol
  _atom_type_description
  _atom_type_scat_dispersion_real
  _atom_type_scat_dispersion_imag
  _atom_type_scat_source
 'C' 'C' 0.0181 0.0091 'International Tables Vol C Tables 4.2.6.8 and 6.1.1.4'
 'H' 'H' 0.0000 0.0000 'International Tables Vol C Tables 4.2.6.8 and 6.1.1.4'
 'N' 'N' 0.0311 0.0180 'International Tables Vol C Tables 4.2.6.8 and 6.1.1.4'
 'O' 'O' 0.0492 0.0322 'International Tables Vol C Tables 4.2.6.8 and 6.1.1.4'

_shelx_space_group_comment
;
The symmetry employed for this shelxl refinement is uniquely defined
by the following loop, which should always be used as a source of
symmetry information in preference to the above space-group names.
They are only intended as comments.
;
_space_group_crystal_system        'triclinic'
_space_group_IT_number             2
_space_group_name_H-M_alt          'P -1'
_space_group_name_Hall             '-P 1'
loop_
  _space_group_symop_operation_xyz
 'x, y, z'
 '-x, -y, -z'

_cell_length_a                     13.1295(5)
_cell_length_b                     14.4654(6)
_cell_length_c                     14.8284(7)
_cell_angle_alpha                  70.774(4)
_cell_angle_beta                   66.590(4)
_cell_angle_gamma                  71.614(4)
_cell_volume                       2384.3(2)
_cell_formula_units_Z              2
_cell_measurement_reflns_used      9186
_cell_measurement_temperature      150.00(10)
_cell_measurement_theta_max        73.6530
_cell_measurement_theta_min        3.7480
_shelx_estimated_absorpt_T_max     0.937
_shelx_estimated_absorpt_T_min     0.899
_exptl_absorpt_coefficient_mu      0.545
_exptl_absorpt_correction_T_max    1.00000
_exptl_absorpt_correction_T_min    0.94116
_exptl_absorpt_correction_type     multi-scan
_exptl_absorpt_process_details
;
CrysAlisPro 1.171.39.28b (Rigaku Oxford Diffraction, 2015)
Empirical absorption correction using spherical harmonics,
 implemented in SCALE3 ABSPACK scaling algorithm.
;
_exptl_absorpt_special_details     ?
_exptl_crystal_colour              'clear light colourless'
_exptl_crystal_colour_lustre       clear
_exptl_crystal_colour_modifier     light
_exptl_crystal_colour_primary      colourless
_exptl_crystal_density_diffrn      1.141
_exptl_crystal_density_meas        ?
_exptl_crystal_density_method      ?
_exptl_crystal_description         cube
_exptl_crystal_F_000               864
_exptl_crystal_size_max            0.2
_exptl_crystal_size_mid            0.13
_exptl_crystal_size_min            0.12
_exptl_transmission_factor_max     ?
_exptl_transmission_factor_min     ?
_diffrn_reflns_av_R_equivalents    0.0308
_diffrn_reflns_av_unetI/netI       0.0346
_diffrn_reflns_Laue_measured_fraction_full  0.980
_diffrn_reflns_Laue_measured_fraction_max  0.948
_diffrn_reflns_limit_h_max         16
_diffrn_reflns_limit_h_min         -16
_diffrn_reflns_limit_k_max         12
_diffrn_reflns_limit_k_min         -17
_diffrn_reflns_limit_l_max         18
_diffrn_reflns_limit_l_min         -18
_diffrn_reflns_number              27603
_diffrn_reflns_point_group_measured_fraction_full  0.980
_diffrn_reflns_point_group_measured_fraction_max  0.948
_diffrn_reflns_theta_full          67.679
_diffrn_reflns_theta_max           74.078
_diffrn_reflns_theta_min           3.312
_diffrn_ambient_environment        N~2~
_diffrn_ambient_temperature        150.00(10)
_diffrn_detector                   'CCD plate'
_diffrn_detector_area_resol_mean   7.9
_diffrn_detector_type              'CCD area detector'
_diffrn_measured_fraction_theta_full  0.980
_diffrn_measured_fraction_theta_max  0.948
_diffrn_measurement_details
;
List of Runs (angles in degrees, time in seconds):

  # Type    Start    End  Width  t~exp~   \w     \q     \k     \f   Frames
--------------------------------------------------------------------------
  1  \w    -90.00 -63.00   0.50    0.50    --   -1.00 -23.00 178.00   54
  2  \w    -58.00   1.00   0.50    0.50    --   -1.00 -23.00 178.00  118
  3  \w    -13.00  30.00   0.50    0.50    --    1.00  23.00 -17.00   86
  4  \w    -57.00 -32.00   0.50    1.39    --    5.00 -23.00 178.00   50
  5  \w      3.00  30.00   0.50    1.39    --    5.00  23.00 -17.00   54
  6  \w   -114.00 -12.00   0.50    1.39    -- -100.10  23.00 -17.00  204
  7  \w   -145.00 -98.00   0.50    1.39    -- -100.10 -23.00 178.00   94
  8  \w   -178.00-151.00   0.50    1.39    -- -100.10 -23.00 178.00   54
  9  \w    -83.00  10.00   0.50    0.50    --   -1.00 -72.00   0.00  186
 10  \w    -86.00 -38.00   0.50    0.50    --   -1.00 -72.00  90.00   96
 11  \w    -29.00   9.00   0.50    0.50    --   -1.00 -72.00  90.00   76
 12  \w     36.00  61.00   0.50    0.50    --   -1.00  23.00 -17.00   50
 13  \w    -36.00  10.00   0.50    0.50    --    1.00 -38.00  90.00   92
 14  \w    -62.00 -36.00   0.50    0.50    --    1.00 -23.00 178.00   52
 15  \w   -188.00-163.00   0.50    1.39    -- -100.10 -72.00  60.00   50
 16  \w   -189.00-101.00   0.50    1.39    -- -100.10 -57.00 -30.00  176
 17  \w   -113.00 -11.00   0.50    1.39    -- -100.10  72.00 120.00  204
 18  \w    -59.00 -14.00   0.50    1.39    -- -100.10  57.00  90.00   90
 19  \w   -188.00-131.00   0.50    1.39    -- -100.10 -19.00   0.00  114
 20  \w   -113.00 -49.00   0.50    1.39    -- -100.10  72.00-120.00  128
 21  \w   -114.00 -87.00   0.50    1.39    -- -100.10  57.00   0.00   54
 22  \w    -66.00 -39.00   0.50    1.39    -- -100.10  57.00   0.00   54
 23  \w   -113.00 -65.00   0.50    1.39    -- -100.10  57.00  90.00   96
 24  \w   -114.00 -11.00   0.50    1.39    -- -100.10  72.00  30.00  206
 25  \w   -106.00 -35.00   0.50    1.39    -- -100.10  72.00  90.00  142
 26  \w    -87.00 -60.00   0.50    1.39    -- -100.10  72.00-150.00   54
 27  \w    -71.00 -11.00   0.50    1.39    -- -100.10  57.00 -60.00  120
 28  \w    -96.00 -37.00   0.50    1.39    -- -100.10  72.00 150.00  118
 29  \w   -113.00 -21.00   0.50    1.39    -- -100.10  72.00 -30.00  184
 30  \w    -96.00 -29.00   0.50    1.39    -- -100.10  72.00-180.00  134
 31  \w   -183.00 -87.00   0.50    1.39    -- -100.10 -19.00-150.00  192
 32  \w   -112.00 -87.00   0.50    1.39    -- -100.10 -19.00   0.00   50
 33  \w   -114.00 -87.00   0.50    1.39    -- -100.10 -72.00  60.00   54
 34  \w   -104.00 -79.00   0.50    1.39    -- -100.10  72.00   0.00   50
 35  \w    -92.00 -65.00   0.50    1.39    -- -100.10  72.00  60.00   54
 36  \w    -99.00 -60.00   0.50    1.39    -- -100.10  72.00 -90.00   78
;
_diffrn_measurement_device         'four-circle diffractometer'
_diffrn_measurement_device_type    'XtaLAB AFC12 (RCD3): Kappa single'
_diffrn_measurement_method         '\w scans'
_diffrn_orient_matrix_type        
 'CrysAlisPro convention (1999,Acta A55,543-557)'
_diffrn_orient_matrix_UB_11        0.0463979000
_diffrn_orient_matrix_UB_12        -0.0063372000
_diffrn_orient_matrix_UB_13        0.0828324000
_diffrn_orient_matrix_UB_21        -0.1070147000
_diffrn_orient_matrix_UB_22        -0.0337781000
_diffrn_orient_matrix_UB_23        0.0818415000
_diffrn_orient_matrix_UB_31        0.0593330000
_diffrn_orient_matrix_UB_32        -0.1102057000
_diffrn_orient_matrix_UB_33        -0.0012757000
_diffrn_radiation_monochromator    graphite
_diffrn_radiation_probe            x-ray
_diffrn_radiation_type             'Cu K\a'
_diffrn_radiation_wavelength       1.54178
_diffrn_source                     'fine-focus sealed X-ray tube'
_diffrn_source_type                'Enhance (Cu) X-ray Source'
_diffrn_standards_number           0
_reflns_Friedel_coverage           0.000
_reflns_Friedel_fraction_full      .
_reflns_Friedel_fraction_max       .
_reflns_number_gt                  6976
_reflns_number_total               9204
_reflns_special_details
;
 Reflections were merged by SHELXL according to the crystal
 class for the calculation of statistics and refinement.
 
 Structure factors included contributions from the .fab file.
 
 _reflns_Friedel_fraction is defined as the number of unique
 Friedel pairs measured divided by the number that would be
 possible theoretically, ignoring centric projections and
 systematic absences.
;
_reflns_threshold_expression       'I > 2\s(I)'
_computing_cell_refinement         'CrysAlisPro 1.171.39.28b (Rigaku OD, 2015)'
_computing_data_collection         'CrysAlisPro 1.171.39.28b (Rigaku OD, 2015)'
_computing_data_reduction          'CrysAlisPro 1.171.39.28b (Rigaku OD, 2015)'
_computing_molecular_graphics      'Olex2 1.5 (Dolomanov et al., 2009)'
_computing_publication_material    'Olex2 1.5 (Dolomanov et al., 2009)'
_computing_structure_refinement    'SHELXL 2018/3 (Sheldrick, 2015)'
_computing_structure_solution      'SHELXT 2018/2 (Sheldrick, 2018)'
_refine_diff_density_max           0.325
_refine_diff_density_min           -0.216
_refine_diff_density_rms           0.042
_refine_ls_extinction_coef         .
_refine_ls_extinction_method       none
_refine_ls_goodness_of_fit_ref     1.052
_refine_ls_hydrogen_treatment      constr
_refine_ls_matrix_type             full
_refine_ls_number_parameters       574
_refine_ls_number_reflns           9204
_refine_ls_number_restraints       1
_refine_ls_R_factor_all            0.0697
_refine_ls_R_factor_gt             0.0557
_refine_ls_restrained_S_all        1.052
_refine_ls_shift/su_max            0.001
_refine_ls_shift/su_mean           0.000
_refine_ls_structure_factor_coef   Fsqd
_refine_ls_weighting_details      
 'w=1/[\s^2^(Fo^2^)+(0.0909P)^2^+0.6124P] where P=(Fo^2^+2Fc^2^)/3'
_refine_ls_weighting_scheme        calc
_refine_ls_wR_factor_gt            0.1575
_refine_ls_wR_factor_ref           0.1676
_refine_special_details            ?
_olex2_refinement_description
;
1. Fixed Uiso
 At 1.2 times of:
  All C(H) groups
 At 1.5 times of:
  All C(H,H,H) groups
2. Restrained distances
 C011-C01H
 1.51 with sigma of 0.001
3.a Aromatic/amide H refined with riding coordinates:
 C00D(H00D), C00G(H00G), C00J(H00J), C00L(H00L), C00N(H00N), C00Q(H00Q),
 C00R(H00R), C00U(H00U), C00V(H00V), C00W(H00W), C010(H010), C013(H013),
 C014(H014), C016(H016), C018(H018), C01B(H01J), C01C(H01K), C01E(H01L),
 C01I(H01V), C01J(H01W), C01K(H01X), C01L(H01Y), C01M(H01Z), C01N(H01),
 C01O(H1), C01P(H2), C01Q(H3), C01R(H4)
3.b Idealised Me refined as rotating group:
 C012(H01A,H01B,H01C), C017(H01D,H01E,H01F), C01A(H01G,H01H,H01I), C01F(H01M,
 H01N,H01O), C01G(H01P,H01Q,H01R), C01H(H01S,H01T,H01U)
;
_atom_sites_solution_hydrogens     geom
_atom_sites_solution_primary       dual
_atom_sites_solution_secondary     ?
loop_
  _atom_site_label
  _atom_site_type_symbol
  _atom_site_fract_x
  _atom_site_fract_y
  _atom_site_fract_z
  _atom_site_U_iso_or_equiv
  _atom_site_adp_type
  _atom_site_occupancy
  _atom_site_site_symmetry_order
  _atom_site_calc_flag
  _atom_site_refinement_flags_posn
  _atom_site_refinement_flags_adp
  _atom_site_refinement_flags_occupancy
  _atom_site_disorder_assembly
  _atom_site_disorder_group
 O001 O 0.35339(10) 0.25687(10) 0.56677(10) 0.0405(3) Uani 1 1 d . . . . .
 O002 O 0.38275(12) 0.16179(12) 0.85117(11) 0.0550(4) Uani 1 1 d . . . . .
 N003 N -0.03438(12) 0.29348(12) 0.68082(12) 0.0404(4) Uani 1 1 d . . . . .
 N004 N 0.75062(12) 0.23709(12) 0.40202(13) 0.0449(4) Uani 1 1 d . . . . .
 O005 O 1.03430(14) 0.37978(15) -0.01196(12) 0.0677(5) Uani 1 1 d . . . . .
 C006 C 0.76867(14) 0.33502(14) 0.35454(15) 0.0384(4) Uani 1 1 d . . . . .
 C007 C 0.15626(14) 0.27363(13) 0.63369(14) 0.0367(4) Uani 1 1 d . . . . .
 C008 C 0.45808(14) 0.23365(13) 0.57883(15) 0.0384(4) Uani 1 1 d . . . . .
 C009 C 0.05619(14) 0.26378(13) 0.71702(14) 0.0366(4) Uani 1 1 d . . . . .
 C00A C 0.25950(14) 0.24661(13) 0.65203(14) 0.0365(4) Uani 1 1 d . . . . .
 C00B C 0.12559(15) 0.31161(14) 0.54297(15) 0.0406(4) Uani 1 1 d . . . . .
 C00C C -0.35037(14) 0.35998(14) 0.78396(14) 0.0379(4) Uani 1 1 d . . . . .
 C00D C 0.71851(14) 0.40953(14) 0.40938(15) 0.0400(4) Uani 1 1 d . . . . .
 H00D H 0.672495 0.394125 0.476432 0.048 Uiso 1 1 calc R U . . .
 C00E C -0.14984(14) 0.28614(15) 0.74018(14) 0.0391(4) Uani 1 1 d . . . . .
 C00F C 0.37330(15) 0.18900(14) 0.76714(15) 0.0406(4) Uani 1 1 d . . . . .
 C00G C -0.37005(15) 0.27097(14) 0.85521(14) 0.0401(4) Uani 1 1 d . . . . .
 H00G H -0.444595 0.266143 0.894368 0.048 Uiso 1 1 calc R U . . .
 C00H C 0.26426(15) 0.21284(13) 0.74954(14) 0.0377(4) Uani 1 1 d . . . . .
 C00I C 0.47210(15) 0.20169(14) 0.67294(15) 0.0403(4) Uani 1 1 d . . . . .
 C00J C -0.23735(14) 0.36697(14) 0.72723(14) 0.0390(4) Uani 1 1 d . . . . .
 H00J H -0.221331 0.426285 0.680729 0.047 Uiso 1 1 calc R U . . .
 C00K C 0.83687(14) 0.35933(15) 0.25356(14) 0.0392(4) Uani 1 1 d . . . . .
 C00L C 0.54889(15) 0.24501(14) 0.48989(16) 0.0419(4) Uani 1 1 d . . . . .
 H00L H 0.537409 0.266519 0.427587 0.050 Uiso 1 1 calc R U . . .
 C00M C 0.00588(15) 0.32261(15) 0.57561(15) 0.0422(4) Uani 1 1 d . . . . .
 C00N C 0.16085(15) 0.20649(14) 0.83152(15) 0.0403(4) Uani 1 1 d . . . . .
 H00N H 0.163103 0.185131 0.897246 0.048 Uiso 1 1 calc R U . . .
 C00O C -0.28293(15) 0.18873(14) 0.87047(15) 0.0404(4) Uani 1 1 d . . . . .
 C00P C -0.44716(15) 0.44892(15) 0.76645(15) 0.0430(4) Uani 1 1 d . . . . .
 C00Q C -0.17164(15) 0.19726(15) 0.80970(15) 0.0418(4) Uani 1 1 d . . . . .
 H00Q H -0.111792 0.142882 0.815977 0.050 Uiso 1 1 calc R U . . .
 C00R C 0.05757(15) 0.23094(14) 0.81675(15) 0.0413(4) Uani 1 1 d . . . . .
 H00R H -0.009197 0.225836 0.871197 0.050 Uiso 1 1 calc R U . . .
 C00S C 0.89436(15) 0.28307(16) 0.18764(16) 0.0446(5) Uani 1 1 d . . . . .
 C00T C 0.65701(15) 0.22379(14) 0.49536(16) 0.0429(4) Uani 1 1 d . . . . .
 C00U C 0.85322(16) 0.45651(15) 0.21128(15) 0.0436(4) Uani 1 1 d . . . . .
 H00U H 0.898491 0.473015 0.144109 0.052 Uiso 1 1 calc R U . . .
 C00V C 0.73661(16) 0.50516(15) 0.36508(15) 0.0437(4) Uani 1 1 d . . . . .
 H00V H 0.702862 0.553913 0.402393 0.052 Uiso 1 1 calc R U . . .
 C00W C 0.18615(16) 0.33504(16) 0.44015(15) 0.0469(5) Uani 1 1 d . . . . .
 H00W H 0.264525 0.328092 0.418101 0.056 Uiso 1 1 calc R U . . .
 C00X C 1.02345(16) 0.27185(16) 0.15545(16) 0.0462(5) Uani 1 1 d . . . . .
 C00Y C 0.85817(17) 0.32572(17) 0.09300(17) 0.0500(5) Uani 1 1 d . . . . .
 C00Z C 0.79283(16) 0.16378(16) 0.34534(18) 0.0499(5) Uani 1 1 d . . . . .
 C010 C 0.58282(16) 0.18161(16) 0.67612(17) 0.0471(5) Uani 1 1 d . . . . .
 H010 H 0.594667 0.160769 0.738244 0.057 Uiso 1 1 calc R U . . .
 C011 C -0.30420(16) 0.09078(14) 0.94981(15) 0.0461(5) Uani 1 1 d D . . . .
 C012 C -0.56394(16) 0.42708(17) 0.83391(18) 0.0530(5) Uani 1 1 d . . . . .
 H01A H -0.573577 0.370112 0.820939 0.080 Uiso 1 1 calc R U . . .
 H01B H -0.621767 0.484272 0.819673 0.080 Uiso 1 1 calc R U . . .
 H01C H -0.569920 0.413117 0.903556 0.080 Uiso 1 1 calc R U . . .
 C013 C 0.67414(16) 0.19251(16) 0.58804(17) 0.0489(5) Uani 1 1 d . . . . .
 H013 H 0.747018 0.178847 0.590987 0.059 Uiso 1 1 calc R U . . .
 C014 C -0.05173(17) 0.35524(18) 0.50582(16) 0.0520(5) Uani 1 1 d . . . . .
 H014 H -0.129936 0.361506 0.527002 0.062 Uiso 1 1 calc R U . . .
 C015 C 0.86216(16) 0.18294(16) 0.24437(18) 0.0495(5) Uani 1 1 d . . . . .
 C016 C 0.12854(17) 0.36870(19) 0.37133(16) 0.0546(5) Uani 1 1 d . . . . .
 H016 H 0.168123 0.385382 0.302525 0.066 Uiso 1 1 calc R U . . .
 C017 C -0.43433(17) 0.54048(16) 0.78879(18) 0.0533(5) Uani 1 1 d . . . . .
 H01D H -0.436408 0.524716 0.857568 0.080 Uiso 1 1 calc R U . . .
 H01E H -0.495416 0.596018 0.778570 0.080 Uiso 1 1 calc R U . . .
 H01F H -0.363148 0.557847 0.744159 0.080 Uiso 1 1 calc R U . . .
 C018 C 0.80453(17) 0.52945(16) 0.26560(16) 0.0462(5) Uani 1 1 d . . . . .
 H018 H 0.817204 0.594090 0.235727 0.055 Uiso 1 1 calc R U . . .
 C019 C 0.92529(19) 0.37528(19) 0.00318(18) 0.0569(6) Uani 1 1 d . . . . .
 C01A C -0.44147(17) 0.47401(18) 0.65648(17) 0.0539(5) Uani 1 1 d . . . . .
 H01G H -0.370442 0.492351 0.612972 0.081 Uiso 1 1 calc R U . . .
 H01H H -0.502892 0.528911 0.645664 0.081 Uiso 1 1 calc R U . . .
 H01I H -0.447504 0.416565 0.641605 0.081 Uiso 1 1 calc R U . . .
 C01B C 0.01013(17) 0.3779(2) 0.40486(17) 0.0575(6) Uani 1 1 d . . . . .
 H01J H -0.027216 0.399893 0.357409 0.069 Uiso 1 1 calc R U . . .
 C01C C 1.08286(18) 0.21732(18) 0.22201(19) 0.0549(5) Uani 1 1 d . . . . .
 H01K H 1.044562 0.183844 0.286302 0.066 Uiso 1 1 calc R U . . .
 C01D C 1.08327(18) 0.32078(19) 0.06067(17) 0.0550(5) Uani 1 1 d . . . . .
 C01E C 0.75048(18) 0.32384(19) 0.0965(2) 0.0593(6) Uani 1 1 d . . . . .
 H01L H 0.702988 0.290206 0.155231 0.071 Uiso 1 1 calc R U . . .
 C01F C -0.2381(2) 0.06941(18) 1.02229(19) 0.0592(6) Uani 1 1 d . . . . .
 H01M H -0.262028 0.124523 1.053723 0.089 Uiso 1 1 calc R U . . .
 H01N H -0.158233 0.061073 0.985167 0.089 Uiso 1 1 calc R U . . .
 H01O H -0.252572 0.009289 1.073304 0.089 Uiso 1 1 calc R U . . .
 C01G C -0.43065(18) 0.09733(18) 1.01255(19) 0.0598(6) Uani 1 1 d . . . . .
 H01P H -0.440882 0.034221 1.059602 0.090 Uiso 1 1 calc R U . . .
 H01Q H -0.474001 0.113010 0.968368 0.090 Uiso 1 1 calc R U . . .
 H01R H -0.456055 0.148851 1.048874 0.090 Uiso 1 1 calc R U . . .
 C01H C -0.2643(2) 0.00537(15) 0.89816(18) 0.0616(6) Uani 1 1 d D . . . .
 H01S H -0.185084 -0.000225 0.859433 0.092 Uiso 1 1 calc R U . . .
 H01T H -0.306966 0.018055 0.854058 0.092 Uiso 1 1 calc R U . . .
 H01U H -0.275616 -0.055980 0.948161 0.092 Uiso 1 1 calc R U . . .
 C01I C 0.90262(19) 0.10692(19) 0.1926(2) 0.0622(6) Uani 1 1 d . . . . .
 H01V H 0.949241 0.119040 0.125492 0.075 Uiso 1 1 calc R U . . .
 C01J C 0.7658(2) 0.06969(18) 0.3911(2) 0.0709(7) Uani 1 1 d . . . . .
 H01W H 0.719084 0.056563 0.458185 0.085 Uiso 1 1 calc R U . . .
 C01K C 1.19825(19) 0.2115(2) 0.1949(2) 0.0695(7) Uani 1 1 d . . . . .
 H01X H 1.236899 0.174222 0.240447 0.083 Uiso 1 1 calc R U . . .
 C01L C 0.8875(2) 0.4247(2) -0.0792(2) 0.0712(7) Uani 1 1 d . . . . .
 H01Y H 0.934443 0.458454 -0.138247 0.085 Uiso 1 1 calc R U . . .
 C01M C 0.8754(2) 0.0149(2) 0.2382(3) 0.0778(8) Uani 1 1 d . . . . .
 H01Z H 0.902358 -0.034676 0.202345 0.093 Uiso 1 1 calc R U . . .
 C01N C 1.25571(19) 0.2619(2) 0.0992(2) 0.0742(8) Uani 1 1 d . . . . .
 H01 H 1.332866 0.259122 0.080949 0.089 Uiso 1 1 calc R U . . .
 C01O C 1.1997(2) 0.3150(2) 0.0322(2) 0.0705(7) Uani 1 1 d . . . . .
 H1 H 1.238638 0.347529 -0.032352 0.085 Uiso 1 1 calc R U . . .
 C01P C 0.7141(2) 0.3713(2) 0.0138(2) 0.0706(8) Uani 1 1 d . . . . .
 H2 H 0.643160 0.368010 0.016824 0.085 Uiso 1 1 calc R U . . .
 C01Q C 0.7821(2) 0.4238(2) -0.0735(2) 0.0758(8) Uani 1 1 d . . . . .
 H3 H 0.755893 0.458151 -0.127908 0.091 Uiso 1 1 calc R U . . .
 C01R C 0.8071(2) -0.0033(2) 0.3386(3) 0.0838(9) Uani 1 1 d . . . . .
 H4 H 0.789192 -0.066000 0.370442 0.101 Uiso 1 1 calc R U . . .

loop_
  _atom_site_aniso_label
  _atom_site_aniso_U_11
  _atom_site_aniso_U_22
  _atom_site_aniso_U_33
  _atom_site_aniso_U_23
  _atom_site_aniso_U_13
  _atom_site_aniso_U_12
 O001 0.0224(6) 0.0527(8) 0.0455(7) -0.0126(6) -0.0078(5) -0.0098(5)
 O002 0.0398(7) 0.0747(10) 0.0501(9) -0.0024(7) -0.0188(6) -0.0192(7)
 N003 0.0232(7) 0.0521(9) 0.0446(9) -0.0111(7) -0.0092(6) -0.0089(6)
 N004 0.0255(7) 0.0447(9) 0.0632(11) -0.0239(8) -0.0034(7) -0.0083(6)
 O005 0.0493(9) 0.0988(13) 0.0505(9) -0.0176(9) -0.0102(7) -0.0177(9)
 C006 0.0229(8) 0.0440(10) 0.0518(11) -0.0181(8) -0.0106(7) -0.0064(7)
 C007 0.0261(8) 0.0392(10) 0.0450(10) -0.0119(7) -0.0094(7) -0.0083(7)
 C008 0.0235(8) 0.0374(10) 0.0566(11) -0.0141(8) -0.0127(8) -0.0067(7)
 C009 0.0243(8) 0.0396(10) 0.0461(10) -0.0111(8) -0.0103(7) -0.0075(7)
 C00A 0.0232(8) 0.0374(9) 0.0482(10) -0.0115(7) -0.0074(7) -0.0094(7)
 C00B 0.0266(8) 0.0475(11) 0.0488(11) -0.0139(8) -0.0100(8) -0.0097(7)
 C00C 0.0259(8) 0.0460(11) 0.0423(10) -0.0139(8) -0.0084(7) -0.0082(7)
 C00D 0.0264(8) 0.0485(11) 0.0461(10) -0.0205(8) -0.0057(7) -0.0077(7)
 C00E 0.0240(8) 0.0499(11) 0.0431(10) -0.0135(8) -0.0073(7) -0.0097(7)
 C00F 0.0324(9) 0.0406(10) 0.0490(11) -0.0063(8) -0.0146(8) -0.0109(7)
 C00G 0.0263(8) 0.0502(11) 0.0435(10) -0.0122(8) -0.0075(7) -0.0116(8)
 C00H 0.0292(9) 0.0373(10) 0.0474(11) -0.0085(8) -0.0130(8) -0.0093(7)
 C00I 0.0281(9) 0.0390(10) 0.0539(11) -0.0104(8) -0.0131(8) -0.0084(7)
 C00J 0.0280(8) 0.0453(10) 0.0423(10) -0.0107(8) -0.0080(7) -0.0102(7)
 C00K 0.0264(8) 0.0497(11) 0.0450(10) -0.0213(8) -0.0099(7) -0.0041(7)
 C00L 0.0287(9) 0.0438(11) 0.0520(11) -0.0138(8) -0.0090(8) -0.0091(8)
 C00M 0.0270(8) 0.0518(11) 0.0474(11) -0.0144(9) -0.0088(8) -0.0092(8)
 C00N 0.0332(9) 0.0429(10) 0.0433(10) -0.0062(8) -0.0116(8) -0.0114(8)
 C00O 0.0314(9) 0.0457(11) 0.0453(10) -0.0105(8) -0.0116(8) -0.0113(8)
 C00P 0.0262(8) 0.0479(11) 0.0510(11) -0.0125(8) -0.0091(8) -0.0063(8)
 C00Q 0.0273(8) 0.0439(11) 0.0530(11) -0.0116(8) -0.0127(8) -0.0064(7)
 C00R 0.0279(8) 0.0436(10) 0.0485(11) -0.0093(8) -0.0074(8) -0.0107(7)
 C00S 0.0277(9) 0.0554(12) 0.0540(12) -0.0273(9) -0.0104(8) -0.0021(8)
 C00T 0.0244(8) 0.0409(10) 0.0608(12) -0.0168(9) -0.0060(8) -0.0088(7)
 C00U 0.0360(9) 0.0505(12) 0.0444(11) -0.0158(8) -0.0107(8) -0.0075(8)
 C00V 0.0370(10) 0.0453(11) 0.0510(11) -0.0210(9) -0.0106(8) -0.0064(8)
 C00W 0.0277(9) 0.0658(13) 0.0465(11) -0.0141(9) -0.0071(8) -0.0148(8)
 C00X 0.0289(9) 0.0585(12) 0.0543(12) -0.0277(10) -0.0100(8) -0.0029(8)
 C00Y 0.0364(10) 0.0630(13) 0.0595(13) -0.0348(10) -0.0176(9) 0.0016(9)
 C00Z 0.0283(9) 0.0469(11) 0.0764(15) -0.0291(10) -0.0095(9) -0.0051(8)
 C010 0.0317(9) 0.0511(12) 0.0608(13) -0.0104(9) -0.0175(9) -0.0116(8)
 C011 0.0337(9) 0.0487(11) 0.0537(12) -0.0063(9) -0.0131(9) -0.0136(8)
 C012 0.0256(9) 0.0582(13) 0.0669(14) -0.0164(10) -0.0082(9) -0.0051(8)
 C013 0.0259(9) 0.0513(12) 0.0692(14) -0.0156(10) -0.0133(9) -0.0092(8)
 C014 0.0289(9) 0.0764(15) 0.0504(12) -0.0145(10) -0.0126(8) -0.0116(9)
 C015 0.0306(9) 0.0534(12) 0.0709(14) -0.0310(10) -0.0144(9) -0.0031(8)
 C016 0.0354(10) 0.0835(16) 0.0423(11) -0.0130(10) -0.0073(8) -0.0182(10)
 C017 0.0336(10) 0.0527(13) 0.0696(14) -0.0207(10) -0.0112(10) -0.0046(9)
 C018 0.0436(10) 0.0461(11) 0.0492(11) -0.0149(9) -0.0117(9) -0.0104(9)
 C019 0.0454(12) 0.0747(15) 0.0544(13) -0.0310(11) -0.0160(10) -0.0014(10)
 C01A 0.0357(10) 0.0618(14) 0.0590(13) -0.0128(10) -0.0180(9) -0.0017(9)
 C01B 0.0356(10) 0.0909(17) 0.0476(12) -0.0144(11) -0.0152(9) -0.0153(11)
 C01C 0.0380(11) 0.0663(14) 0.0639(14) -0.0271(11) -0.0165(10) -0.0033(10)
 C01D 0.0368(10) 0.0748(15) 0.0541(13) -0.0280(11) -0.0081(9) -0.0078(10)
 C01E 0.0402(11) 0.0719(15) 0.0791(16) -0.0405(13) -0.0244(11) 0.0010(10)
 C01F 0.0549(13) 0.0612(14) 0.0645(14) -0.0005(11) -0.0287(11) -0.0191(11)
 C01G 0.0420(11) 0.0634(14) 0.0634(14) 0.0016(11) -0.0126(10) -0.0207(10)
 C01H 0.0652(15) 0.0489(13) 0.0707(16) -0.0090(11) -0.0219(12) -0.0176(11)
 C01I 0.0468(12) 0.0625(15) 0.0842(17) -0.0411(13) -0.0178(12) -0.0003(10)
 C01J 0.0496(13) 0.0510(14) 0.106(2) -0.0319(13) -0.0049(13) -0.0146(11)
 C01K 0.0383(12) 0.0886(19) 0.093(2) -0.0406(15) -0.0309(13) 0.0042(12)
 C01L 0.0703(16) 0.0884(19) 0.0566(15) -0.0300(13) -0.0254(13) 0.0006(14)
 C01M 0.0645(16) 0.0588(16) 0.121(3) -0.0517(16) -0.0262(17) -0.0014(13)
 C01N 0.0283(11) 0.101(2) 0.098(2) -0.0497(17) -0.0096(12) -0.0073(12)
 C01O 0.0364(11) 0.097(2) 0.0740(17) -0.0349(15) -0.0001(11) -0.0160(12)
 C01P 0.0546(14) 0.0858(18) 0.096(2) -0.0529(16) -0.0423(15) 0.0094(13)
 C01Q 0.0710(17) 0.096(2) 0.0696(18) -0.0434(16) -0.0357(15) 0.0117(15)
 C01R 0.0644(16) 0.0544(15) 0.131(3) -0.0435(16) -0.0089(17) -0.0171(13)

_geom_special_details
;
 All esds (except the esd in the dihedral angle between two l.s. planes)
 are estimated using the full covariance matrix.  The cell esds are taken
 into account individually in the estimation of esds in distances, angles
 and torsion angles; correlations between esds in cell parameters are only
 used when they are defined by crystal symmetry.  An approximate (isotropic)
 treatment of cell esds is used for estimating esds involving l.s. planes.
;
loop_
  _geom_bond_atom_site_label_1
  _geom_bond_atom_site_label_2
  _geom_bond_distance
  _geom_bond_site_symmetry_2
  _geom_bond_publ_flag
 O001 C008 1.378(2) . ?
 O001 C00A 1.376(2) . ?
 O002 C00F 1.222(2) . ?
 N003 C009 1.386(2) . ?
 N003 C00E 1.437(2) . ?
 N003 C00M 1.394(2) . ?
 N004 C006 1.407(2) . ?
 N004 C00T 1.444(2) . ?
 N004 C00Z 1.409(3) . ?
 O005 C019 1.377(3) . ?
 O005 C01D 1.379(3) . ?
 C006 C00D 1.400(3) . ?
 C006 C00K 1.398(3) . ?
 C007 C009 1.409(2) . ?
 C007 C00A 1.397(2) . ?
 C007 C00B 1.441(3) . ?
 C008 C00I 1.386(3) . ?
 C008 C00L 1.385(3) . ?
 C009 C00R 1.402(3) . ?
 C00A C00H 1.386(3) . ?
 C00B C00M 1.421(2) . ?
 C00B C00W 1.392(3) . ?
 C00C C00G 1.392(3) . ?
 C00C C00J 1.402(2) . ?
 C00C C00P 1.532(3) . ?
 C00D H00D 0.9300 . ?
 C00D C00V 1.373(3) . ?
 C00E C00J 1.380(3) . ?
 C00E C00Q 1.387(3) . ?
 C00F C00H 1.471(2) . ?
 C00F C00I 1.486(3) . ?
 C00G H00G 0.9300 . ?
 C00G C00O 1.395(3) . ?
 C00H C00N 1.422(3) . ?
 C00I C010 1.407(2) . ?
 C00J H00J 0.9300 . ?
 C00K C00S 1.530(3) . ?
 C00K C00U 1.385(3) . ?
 C00L H00L 0.9300 . ?
 C00L C00T 1.384(2) . ?
 C00M C014 1.393(3) . ?
 C00N H00N 0.9300 . ?
 C00N C00R 1.376(3) . ?
 C00O C00Q 1.399(3) . ?
 C00O C011 1.536(3) . ?
 C00P C012 1.526(3) . ?
 C00P C017 1.538(3) . ?
 C00P C01A 1.525(3) . ?
 C00Q H00Q 0.9300 . ?
 C00R H00R 0.9300 . ?
 C00S C00X 1.537(2) . ?
 C00S C00Y 1.533(3) . ?
 C00S C015 1.512(3) . ?
 C00T C013 1.384(3) . ?
 C00U H00U 0.9300 . ?
 C00U C018 1.377(3) . ?
 C00V H00V 0.9300 . ?
 C00V C018 1.381(3) . ?
 C00W H00W 0.9300 . ?
 C00W C016 1.380(3) . ?
 C00X C01C 1.384(3) . ?
 C00X C01D 1.383(3) . ?
 C00Y C019 1.379(3) . ?
 C00Y C01E 1.403(3) . ?
 C00Z C015 1.396(3) . ?
 C00Z C01J 1.394(3) . ?
 C010 H010 0.9300 . ?
 C010 C013 1.381(3) . ?
 C011 C01F 1.536(3) . ?
 C011 C01G 1.537(3) . ?
 C011 C01H 1.5111(10) . ?
 C012 H01A 0.9600 . ?
 C012 H01B 0.9600 . ?
 C012 H01C 0.9600 . ?
 C013 H013 0.9300 . ?
 C014 H014 0.9300 . ?
 C014 C01B 1.374(3) . ?
 C015 C01I 1.394(3) . ?
 C016 H016 0.9300 . ?
 C016 C01B 1.407(3) . ?
 C017 H01D 0.9600 . ?
 C017 H01E 0.9600 . ?
 C017 H01F 0.9600 . ?
 C018 H018 0.9300 . ?
 C019 C01L 1.390(3) . ?
 C01A H01G 0.9600 . ?
 C01A H01H 0.9600 . ?
 C01A H01I 0.9600 . ?
 C01B H01J 0.9300 . ?
 C01C H01K 0.9300 . ?
 C01C C01K 1.386(3) . ?
 C01D C01O 1.398(3) . ?
 C01E H01L 0.9300 . ?
 C01E C01P 1.382(4) . ?
 C01F H01M 0.9600 . ?
 C01F H01N 0.9600 . ?
 C01F H01O 0.9600 . ?
 C01G H01P 0.9600 . ?
 C01G H01Q 0.9600 . ?
 C01G H01R 0.9600 . ?
 C01H H01S 0.9600 . ?
 C01H H01T 0.9600 . ?
 C01H H01U 0.9600 . ?
 C01I H01V 0.9300 . ?
 C01I C01M 1.368(4) . ?
 C01J H01W 0.9300 . ?
 C01J C01R 1.365(4) . ?
 C01K H01X 0.9300 . ?
 C01K C01N 1.389(4) . ?
 C01L H01Y 0.9300 . ?
 C01L C01Q 1.356(4) . ?
 C01M H01Z 0.9300 . ?
 C01M C01R 1.385(4) . ?
 C01N H01 0.9300 . ?
 C01N C01O 1.356(4) . ?
 C01O H1 0.9300 . ?
 C01P H2 0.9300 . ?
 C01P C01Q 1.382(4) . ?
 C01Q H3 0.9300 . ?
 C01R H4 0.9300 . ?

loop_
  _geom_angle_atom_site_label_1
  _geom_angle_atom_site_label_2
  _geom_angle_atom_site_label_3
  _geom_angle
  _geom_angle_site_symmetry_1
  _geom_angle_site_symmetry_3
  _geom_angle_publ_flag
 C00A O001 C008 118.27(15) . . ?
 C009 N003 C00E 125.99(16) . . ?
 C009 N003 C00M 109.12(14) . . ?
 C00M N003 C00E 124.60(15) . . ?
 C006 N004 C00T 117.47(15) . . ?
 C006 N004 C00Z 119.99(17) . . ?
 C00Z N004 C00T 118.73(16) . . ?
 C019 O005 C01D 118.02(19) . . ?
 C00D C006 N004 119.64(17) . . ?
 C00K C006 N004 121.22(16) . . ?
 C00K C006 C00D 119.14(17) . . ?
 C009 C007 C00B 108.07(15) . . ?
 C00A C007 C009 118.39(17) . . ?
 C00A C007 C00B 133.54(17) . . ?
 O001 C008 C00I 122.69(16) . . ?
 O001 C008 C00L 115.20(17) . . ?
 C00L C008 C00I 122.10(16) . . ?
 N003 C009 C007 108.19(16) . . ?
 N003 C009 C00R 129.98(16) . . ?
 C00R C009 C007 121.81(16) . . ?
 O001 C00A C007 114.88(16) . . ?
 O001 C00A C00H 123.76(15) . . ?
 C00H C00A C007 121.36(16) . . ?
 C00M C00B C007 105.76(16) . . ?
 C00W C00B C007 134.43(16) . . ?
 C00W C00B C00M 119.79(17) . . ?
 C00G C00C C00J 117.85(16) . . ?
 C00G C00C C00P 122.32(15) . . ?
 C00J C00C C00P 119.83(17) . . ?
 C006 C00D H00D 119.7 . . ?
 C00V C00D C006 120.62(18) . . ?
 C00V C00D H00D 119.7 . . ?
 C00J C00E N003 119.88(17) . . ?
 C00J C00E C00Q 120.89(16) . . ?
 C00Q C00E N003 119.23(16) . . ?
 O002 C00F C00H 123.58(17) . . ?
 O002 C00F C00I 122.52(16) . . ?
 C00H C00F C00I 113.90(16) . . ?
 C00C C00G H00G 118.5 . . ?
 C00C C00G C00O 122.92(16) . . ?
 C00O C00G H00G 118.5 . . ?
 C00A C00H C00F 120.37(16) . . ?
 C00A C00H C00N 118.35(16) . . ?
 C00N C00H C00F 121.21(17) . . ?
 C008 C00I C00F 120.97(16) . . ?
 C008 C00I C010 117.75(18) . . ?
 C010 C00I C00F 121.28(18) . . ?
 C00C C00J H00J 119.9 . . ?
 C00E C00J C00C 120.23(17) . . ?
 C00E C00J H00J 119.9 . . ?
 C006 C00K C00S 122.77(17) . . ?
 C00U C00K C006 118.70(17) . . ?
 C00U C00K C00S 118.53(17) . . ?
 C008 C00L H00L 120.6 . . ?
 C00T C00L C008 118.86(19) . . ?
 C00T C00L H00L 120.6 . . ?
 N003 C00M C00B 108.85(16) . . ?
 C014 C00M N003 130.35(17) . . ?
 C014 C00M C00B 120.78(18) . . ?
 C00H C00N H00N 118.9 . . ?
 C00R C00N C00H 122.14(18) . . ?
 C00R C00N H00N 118.9 . . ?
 C00G C00O C00Q 117.50(17) . . ?
 C00G C00O C011 123.07(16) . . ?
 C00Q C00O C011 119.42(16) . . ?
 C00C C00P C017 109.43(16) . . ?
 C012 C00P C00C 112.38(16) . . ?
 C012 C00P C017 108.26(17) . . ?
 C01A C00P C00C 109.33(16) . . ?
 C01A C00P C012 108.30(17) . . ?
 C01A C00P C017 109.08(18) . . ?
 C00E C00Q C00O 120.53(17) . . ?
 C00E C00Q H00Q 119.7 . . ?
 C00O C00Q H00Q 119.7 . . ?
 C009 C00R H00R 121.0 . . ?
 C00N C00R C009 117.90(17) . . ?
 C00N C00R H00R 121.0 . . ?
 C00K C00S C00X 107.85(15) . . ?
 C00K C00S C00Y 107.87(16) . . ?
 C00Y C00S C00X 108.78(17) . . ?
 C015 C00S C00K 111.18(17) . . ?
 C015 C00S C00X 110.31(16) . . ?
 C015 C00S C00Y 110.75(17) . . ?
 C00L C00T N004 118.21(19) . . ?
 C013 C00T N004 121.14(16) . . ?
 C013 C00T C00L 120.64(18) . . ?
 C00K C00U H00U 119.0 . . ?
 C018 C00U C00K 122.05(19) . . ?
 C018 C00U H00U 119.0 . . ?
 C00D C00V H00V 119.7 . . ?
 C00D C00V C018 120.51(18) . . ?
 C018 C00V H00V 119.7 . . ?
 C00B C00W H00W 120.4 . . ?
 C016 C00W C00B 119.24(17) . . ?
 C016 C00W H00W 120.4 . . ?
 C01C C00X C00S 121.3(2) . . ?
 C01D C00X C00S 120.99(19) . . ?
 C01D C00X C01C 117.60(19) . . ?
 C019 C00Y C00S 121.82(18) . . ?
 C019 C00Y C01E 116.8(2) . . ?
 C01E C00Y C00S 121.2(2) . . ?
 C015 C00Z N004 121.42(18) . . ?
 C01J C00Z N004 119.4(2) . . ?
 C01J C00Z C015 119.2(2) . . ?
 C00I C010 H010 119.6 . . ?
 C013 C010 C00I 120.7(2) . . ?
 C013 C010 H010 119.6 . . ?
 C00O C011 C01G 111.90(16) . . ?
 C01F C011 C00O 108.90(15) . . ?
 C01F C011 C01G 108.07(18) . . ?
 C01H C011 C00O 109.81(17) . . ?
 C01H C011 C01F 109.54(18) . . ?
 C01H C011 C01G 108.58(18) . . ?
 C00P C012 H01A 109.5 . . ?
 C00P C012 H01B 109.5 . . ?
 C00P C012 H01C 109.5 . . ?
 H01A C012 H01B 109.5 . . ?
 H01A C012 H01C 109.5 . . ?
 H01B C012 H01C 109.5 . . ?
 C00T C013 H013 120.1 . . ?
 C010 C013 C00T 119.90(17) . . ?
 C010 C013 H013 120.1 . . ?
 C00M C014 H014 120.9 . . ?
 C01B C014 C00M 118.19(18) . . ?
 C01B C014 H014 120.9 . . ?
 C00Z C015 C00S 123.07(18) . . ?
 C01I C015 C00S 118.2(2) . . ?
 C01I C015 C00Z 118.8(2) . . ?
 C00W C016 H016 119.9 . . ?
 C00W C016 C01B 120.26(19) . . ?
 C01B C016 H016 119.9 . . ?
 C00P C017 H01D 109.5 . . ?
 C00P C017 H01E 109.5 . . ?
 C00P C017 H01F 109.5 . . ?
 H01D C017 H01E 109.5 . . ?
 H01D C017 H01F 109.5 . . ?
 H01E C017 H01F 109.5 . . ?
 C00U C018 C00V 118.97(19) . . ?
 C00U C018 H018 120.5 . . ?
 C00V C018 H018 120.5 . . ?
 O005 C019 C00Y 122.9(2) . . ?
 O005 C019 C01L 114.9(2) . . ?
 C00Y C019 C01L 122.2(2) . . ?
 C00P C01A H01G 109.5 . . ?
 C00P C01A H01H 109.5 . . ?
 C00P C01A H01I 109.5 . . ?
 H01G C01A H01H 109.5 . . ?
 H01G C01A H01I 109.5 . . ?
 H01H C01A H01I 109.5 . . ?
 C014 C01B C016 121.73(19) . . ?
 C014 C01B H01J 119.1 . . ?
 C016 C01B H01J 119.1 . . ?
 C00X C01C H01K 119.3 . . ?
 C00X C01C C01K 121.4(2) . . ?
 C01K C01C H01K 119.3 . . ?
 O005 C01D C00X 123.70(19) . . ?
 O005 C01D C01O 114.7(2) . . ?
 C00X C01D C01O 121.5(2) . . ?
 C00Y C01E H01L 119.6 . . ?
 C01P C01E C00Y 120.8(3) . . ?
 C01P C01E H01L 119.6 . . ?
 C011 C01F H01M 109.5 . . ?
 C011 C01F H01N 109.5 . . ?
 C011 C01F H01O 109.5 . . ?
 H01M C01F H01N 109.5 . . ?
 H01M C01F H01O 109.5 . . ?
 H01N C01F H01O 109.5 . . ?
 C011 C01G H01P 109.5 . . ?
 C011 C01G H01Q 109.5 . . ?
 C011 C01G H01R 109.5 . . ?
 H01P C01G H01Q 109.5 . . ?
 H01P C01G H01R 109.5 . . ?
 H01Q C01G H01R 109.5 . . ?
 C011 C01H H01S 109.5 . . ?
 C011 C01H H01T 109.5 . . ?
 C011 C01H H01U 109.5 . . ?
 H01S C01H H01T 109.5 . . ?
 H01S C01H H01U 109.5 . . ?
 H01T C01H H01U 109.5 . . ?
 C015 C01I H01V 119.2 . . ?
 C01M C01I C015 121.6(3) . . ?
 C01M C01I H01V 119.2 . . ?
 C00Z C01J H01W 119.7 . . ?
 C01R C01J C00Z 120.6(3) . . ?
 C01R C01J H01W 119.7 . . ?
 C01C C01K H01X 120.2 . . ?
 C01C C01K C01N 119.5(2) . . ?
 C01N C01K H01X 120.2 . . ?
 C019 C01L H01Y 120.0 . . ?
 C01Q C01L C019 120.1(3) . . ?
 C01Q C01L H01Y 120.0 . . ?
 C01I C01M H01Z 120.5 . . ?
 C01I C01M C01R 119.1(2) . . ?
 C01R C01M H01Z 120.5 . . ?
 C01K C01N H01 119.9 . . ?
 C01O C01N C01K 120.2(2) . . ?
 C01O C01N H01 119.9 . . ?
 C01D C01O H1 120.2 . . ?
 C01N C01O C01D 119.7(3) . . ?
 C01N C01O H1 120.2 . . ?
 C01E C01P H2 119.7 . . ?
 C01E C01P C01Q 120.6(2) . . ?
 C01Q C01P H2 119.7 . . ?
 C01L C01Q C01P 119.4(3) . . ?
 C01L C01Q H3 120.3 . . ?
 C01P C01Q H3 120.3 . . ?
 C01J C01R C01M 120.7(3) . . ?
 C01J C01R H4 119.6 . . ?
 C01M C01R H4 119.6 . . ?

loop_
  _geom_torsion_atom_site_label_1
  _geom_torsion_atom_site_label_2
  _geom_torsion_atom_site_label_3
  _geom_torsion_atom_site_label_4
  _geom_torsion
  _geom_torsion_site_symmetry_1
  _geom_torsion_site_symmetry_2
  _geom_torsion_site_symmetry_3
  _geom_torsion_site_symmetry_4
  _geom_torsion_publ_flag
 O001 C008 C00I C00F 1.1(3) . . . . ?
 O001 C008 C00I C010 -179.01(17) . . . . ?
 O001 C008 C00L C00T 179.63(16) . . . . ?
 O001 C00A C00H C00F 2.3(3) . . . . ?
 O001 C00A C00H C00N 179.39(16) . . . . ?
 O002 C00F C00H C00A 177.77(18) . . . . ?
 O002 C00F C00H C00N 0.7(3) . . . . ?
 O002 C00F C00I C008 -179.35(18) . . . . ?
 O002 C00F C00I C010 0.7(3) . . . . ?
 N003 C009 C00R C00N -179.47(19) . . . . ?
 N003 C00E C00J C00C 179.18(17) . . . . ?
 N003 C00E C00Q C00O 178.29(17) . . . . ?
 N003 C00M C014 C01B -178.9(2) . . . . ?
 N004 C006 C00D C00V 178.83(17) . . . . ?
 N004 C006 C00K C00S 1.1(3) . . . . ?
 N004 C006 C00K C00U -178.89(16) . . . . ?
 N004 C00T C013 C010 179.20(18) . . . . ?
 N004 C00Z C015 C00S -1.8(3) . . . . ?
 N004 C00Z C015 C01I 179.11(19) . . . . ?
 N004 C00Z C01J C01R -178.9(2) . . . . ?
 O005 C019 C01L C01Q 178.9(2) . . . . ?
 O005 C01D C01O C01N 177.7(2) . . . . ?
 C006 N004 C00T C00L 80.6(2) . . . . ?
 C006 N004 C00T C013 -98.2(2) . . . . ?
 C006 N004 C00Z C015 6.3(3) . . . . ?
 C006 N004 C00Z C01J -174.30(19) . . . . ?
 C006 C00D C00V C018 0.1(3) . . . . ?
 C006 C00K C00S C00X -118.02(19) . . . . ?
 C006 C00K C00S C00Y 124.65(19) . . . . ?
 C006 C00K C00S C015 3.0(2) . . . . ?
 C006 C00K C00U C018 0.0(3) . . . . ?
 C007 C009 C00R C00N -1.1(3) . . . . ?
 C007 C00A C00H C00F -177.34(17) . . . . ?
 C007 C00A C00H C00N -0.2(3) . . . . ?
 C007 C00B C00M N003 0.4(2) . . . . ?
 C007 C00B C00M C014 -177.94(19) . . . . ?
 C007 C00B C00W C016 178.5(2) . . . . ?
 C008 O001 C00A C007 178.68(15) . . . . ?
 C008 O001 C00A C00H -1.0(3) . . . . ?
 C008 C00I C010 C013 -0.7(3) . . . . ?
 C008 C00L C00T N004 -179.31(16) . . . . ?
 C008 C00L C00T C013 -0.5(3) . . . . ?
 C009 N003 C00E C00J 133.3(2) . . . . ?
 C009 N003 C00E C00Q -46.9(3) . . . . ?
 C009 N003 C00M C00B -0.1(2) . . . . ?
 C009 N003 C00M C014 178.0(2) . . . . ?
 C009 C007 C00A O001 179.00(15) . . . . ?
 C009 C007 C00A C00H -1.3(3) . . . . ?
 C009 C007 C00B C00M -0.5(2) . . . . ?
 C009 C007 C00B C00W -179.2(2) . . . . ?
 C00A O001 C008 C00I -0.7(3) . . . . ?
 C00A O001 C008 C00L 179.57(15) . . . . ?
 C00A C007 C009 N003 -179.27(16) . . . . ?
 C00A C007 C009 C00R 2.1(3) . . . . ?
 C00A C007 C00B C00M 179.2(2) . . . . ?
 C00A C007 C00B C00W 0.5(4) . . . . ?
 C00A C00H C00N C00R 1.2(3) . . . . ?
 C00B C007 C009 N003 0.5(2) . . . . ?
 C00B C007 C009 C00R -178.20(17) . . . . ?
 C00B C007 C00A O001 -0.7(3) . . . . ?
 C00B C007 C00A C00H 179.00(19) . . . . ?
 C00B C00M C014 C01B -1.0(3) . . . . ?
 C00B C00W C016 C01B -0.8(3) . . . . ?
 C00C C00G C00O C00Q -0.9(3) . . . . ?
 C00C C00G C00O C011 179.33(17) . . . . ?
 C00D C006 C00K C00S -179.55(16) . . . . ?
 C00D C006 C00K C00U 0.5(3) . . . . ?
 C00D C00V C018 C00U 0.4(3) . . . . ?
 C00E N003 C009 C007 173.83(17) . . . . ?
 C00E N003 C009 C00R -7.7(3) . . . . ?
 C00E N003 C00M C00B -174.26(17) . . . . ?
 C00E N003 C00M C014 3.9(3) . . . . ?
 C00F C00H C00N C00R 178.30(18) . . . . ?
 C00F C00I C010 C013 179.20(18) . . . . ?
 C00G C00C C00J C00E 2.3(3) . . . . ?
 C00G C00C C00P C012 -0.9(3) . . . . ?
 C00G C00C C00P C017 119.4(2) . . . . ?
 C00G C00C C00P C01A -121.2(2) . . . . ?
 C00G C00O C00Q C00E 2.6(3) . . . . ?
 C00G C00O C011 C01F -122.4(2) . . . . ?
 C00G C00O C011 C01G -3.0(3) . . . . ?
 C00G C00O C011 C01H 117.6(2) . . . . ?
 C00H C00F C00I C008 0.2(3) . . . . ?
 C00H C00F C00I C010 -179.70(18) . . . . ?
 C00H C00N C00R C009 -0.5(3) . . . . ?
 C00I C008 C00L C00T -0.1(3) . . . . ?
 C00I C00F C00H C00A -1.8(3) . . . . ?
 C00I C00F C00H C00N -178.81(16) . . . . ?
 C00I C010 C013 C00T 0.2(3) . . . . ?
 C00J C00C C00G C00O -1.5(3) . . . . ?
 C00J C00C C00P C012 179.26(18) . . . . ?
 C00J C00C C00P C017 -60.4(2) . . . . ?
 C00J C00C C00P C01A 59.0(2) . . . . ?
 C00J C00E C00Q C00O -1.9(3) . . . . ?
 C00K C006 C00D C00V -0.5(3) . . . . ?
 C00K C00S C00X C01C 76.1(2) . . . . ?
 C00K C00S C00X C01D -100.1(2) . . . . ?
 C00K C00S C00Y C019 97.1(2) . . . . ?
 C00K C00S C00Y C01E -77.2(2) . . . . ?
 C00K C00S C015 C00Z -2.7(3) . . . . ?
 C00K C00S C015 C01I 176.42(18) . . . . ?
 C00K C00U C018 C00V -0.5(3) . . . . ?
 C00L C008 C00I C00F -179.27(17) . . . . ?
 C00L C008 C00I C010 0.6(3) . . . . ?
 C00L C00T C013 C010 0.4(3) . . . . ?
 C00M N003 C009 C007 -0.2(2) . . . . ?
 C00M N003 C009 C00R 178.30(19) . . . . ?
 C00M N003 C00E C00J -53.5(3) . . . . ?
 C00M N003 C00E C00Q 126.2(2) . . . . ?
 C00M C00B C00W C016 0.0(3) . . . . ?
 C00M C014 C01B C016 0.1(4) . . . . ?
 C00P C00C C00G C00O 178.64(18) . . . . ?
 C00P C00C C00J C00E -177.91(17) . . . . ?
 C00Q C00E C00J C00C -0.6(3) . . . . ?
 C00Q C00O C011 C01F 57.8(2) . . . . ?
 C00Q C00O C011 C01G 177.19(18) . . . . ?
 C00Q C00O C011 C01H -62.2(2) . . . . ?
 C00S C00K C00U C018 -179.94(17) . . . . ?
 C00S C00X C01C C01K -176.5(2) . . . . ?
 C00S C00X C01D O005 -1.8(3) . . . . ?
 C00S C00X C01D C01O 176.9(2) . . . . ?
 C00S C00Y C019 O005 8.0(3) . . . . ?
 C00S C00Y C019 C01L -172.0(2) . . . . ?
 C00S C00Y C01E C01P 173.4(2) . . . . ?
 C00S C015 C01I C01M -178.7(2) . . . . ?
 C00T N004 C006 C00D 17.0(2) . . . . ?
 C00T N004 C006 C00K -163.68(17) . . . . ?
 C00T N004 C00Z C015 163.77(18) . . . . ?
 C00T N004 C00Z C01J -16.8(3) . . . . ?
 C00U C00K C00S C00X 62.0(2) . . . . ?
 C00U C00K C00S C00Y -55.4(2) . . . . ?
 C00U C00K C00S C015 -176.98(16) . . . . ?
 C00W C00B C00M N003 179.28(18) . . . . ?
 C00W C00B C00M C014 1.0(3) . . . . ?
 C00W C016 C01B C014 0.8(4) . . . . ?
 C00X C00S C00Y C019 -19.6(3) . . . . ?
 C00X C00S C00Y C01E 166.12(19) . . . . ?
 C00X C00S C015 C00Z 116.9(2) . . . . ?
 C00X C00S C015 C01I -64.0(2) . . . . ?
 C00X C01C C01K C01N 0.4(4) . . . . ?
 C00X C01D C01O C01N -1.2(4) . . . . ?
 C00Y C00S C00X C01C -167.17(19) . . . . ?
 C00Y C00S C00X C01D 16.6(3) . . . . ?
 C00Y C00S C015 C00Z -122.6(2) . . . . ?
 C00Y C00S C015 C01I 56.5(2) . . . . ?
 C00Y C019 C01L C01Q -1.2(4) . . . . ?
 C00Y C01E C01P C01Q -1.5(4) . . . . ?
 C00Z N004 C006 C00D 174.71(16) . . . . ?
 C00Z N004 C006 C00K -5.9(3) . . . . ?
 C00Z N004 C00T C00L -77.5(2) . . . . ?
 C00Z N004 C00T C013 103.7(2) . . . . ?
 C00Z C015 C01I C01M 0.4(3) . . . . ?
 C00Z C01J C01R C01M -1.0(5) . . . . ?
 C011 C00O C00Q C00E -177.58(17) . . . . ?
 C015 C00S C00X C01C -45.5(3) . . . . ?
 C015 C00S C00X C01D 138.3(2) . . . . ?
 C015 C00S C00Y C019 -141.0(2) . . . . ?
 C015 C00S C00Y C01E 44.7(3) . . . . ?
 C015 C00Z C01J C01R 0.6(4) . . . . ?
 C015 C01I C01M C01R -0.8(4) . . . . ?
 C019 O005 C01D C00X -12.4(3) . . . . ?
 C019 O005 C01D C01O 168.8(2) . . . . ?
 C019 C00Y C01E C01P -1.1(3) . . . . ?
 C019 C01L C01Q C01P -1.6(4) . . . . ?
 C01C C00X C01D O005 -178.2(2) . . . . ?
 C01C C00X C01D C01O 0.5(3) . . . . ?
 C01C C01K C01N C01O -1.0(4) . . . . ?
 C01D O005 C019 C00Y 9.2(3) . . . . ?
 C01D O005 C019 C01L -170.8(2) . . . . ?
 C01D C00X C01C C01K -0.2(3) . . . . ?
 C01E C00Y C019 O005 -177.5(2) . . . . ?
 C01E C00Y C019 C01L 2.5(3) . . . . ?
 C01E C01P C01Q C01L 2.9(4) . . . . ?
 C01I C01M C01R C01J 1.0(5) . . . . ?
 C01J C00Z C015 C00S 178.8(2) . . . . ?
 C01J C00Z C015 C01I -0.3(3) . . . . ?
 C01K C01N C01O C01D 1.4(4) . . . . ?

_smtbx_masks_special_details       ?
loop_
  _smtbx_masks_void_nr
  _smtbx_masks_void_average_x
  _smtbx_masks_void_average_y
  _smtbx_masks_void_average_z
  _smtbx_masks_void_volume
  _smtbx_masks_void_count_electrons
  _smtbx_masks_void_content
 1 0.086 0.000 0.500 405.7 84.7 '3 CH3CH2OH'

_smtbx_masks_void_probe_radius     1.2
_smtbx_masks_void_truncation_radius  1.2
_shelx_res_file
;
TITL 1_a.res in P-1
    1.res
    created by SHELXL-2018/3 at 17:29:15 on 28-Jul-2022
REM Old TITL 1 in P-1
REM SHELXT solution in P-1: R1 0.235, Rweak 0.009, Alpha 0.056
REM <I/s> 0.000 for 0 systematic absences, Orientation as input
REM Formula found by SHELXT: C58 N3 O
CELL 1.54178 13.1295 14.4654 14.8284 70.774 66.59 71.614
ZERR 2 0.0005 0.0006 0.0007 0.004 0.004 0.004
LATT 1
SFAC C H N O
UNIT 116 92 4 6
DFIX 1.51 0.001 C011 C01H

L.S. 4 0 0
PLAN  8
SIZE 0.12 0.2 0.13
CONF
BOND
list 4
fmap 2 53
BOND $H
ACTA
more -4
ABIN
OMIT 3 1 2
OMIT 2 1 1
REM <olex2.extras>
REM <HklSrc "%.\\1.hkl">
REM </olex2.extras>

WGHT    0.090900    0.612400
FVAR       0.35718
O001  4    0.353386    0.256866    0.566773    11.00000    0.02236    0.05271 =
         0.04554   -0.01264   -0.00781   -0.00980
O002  4    0.382752    0.161788    0.851174    11.00000    0.03979    0.07470 =
         0.05014   -0.00238   -0.01884   -0.01917
N003  3   -0.034380    0.293485    0.680824    11.00000    0.02322    0.05211 =
         0.04457   -0.01115   -0.00915   -0.00889
N004  3    0.750623    0.237089    0.402025    11.00000    0.02547    0.04474 =
         0.06322   -0.02395   -0.00341   -0.00830
O005  4    1.034302    0.379779   -0.011960    11.00000    0.04928    0.09875 =
         0.05051   -0.01761   -0.01021   -0.01771
C006  1    0.768671    0.335020    0.354535    11.00000    0.02286    0.04396 =
         0.05176   -0.01813   -0.01062   -0.00645
C007  1    0.156258    0.273630    0.633685    11.00000    0.02611    0.03924 =
         0.04501   -0.01189   -0.00937   -0.00829
C008  1    0.458083    0.233651    0.578830    11.00000    0.02351    0.03735 =
         0.05656   -0.01408   -0.01272   -0.00666
C009  1    0.056186    0.263778    0.717023    11.00000    0.02433    0.03958 =
         0.04609   -0.01114   -0.01032   -0.00751
C00A  1    0.259496    0.246613    0.652029    11.00000    0.02316    0.03739 =
         0.04820   -0.01149   -0.00736   -0.00944
C00B  1    0.125594    0.311607    0.542973    11.00000    0.02657    0.04749 =
         0.04881   -0.01393   -0.01000   -0.00972
C00C  1   -0.350373    0.359976    0.783956    11.00000    0.02595    0.04602 =
         0.04226   -0.01388   -0.00837   -0.00815
C00D  1    0.718506    0.409532    0.409380    11.00000    0.02645    0.04845 =
         0.04611   -0.02045   -0.00566   -0.00770
AFIX  43
H00D  2    0.672495    0.394125    0.476432    11.00000   -1.20000
AFIX   0
C00E  1   -0.149835    0.286144    0.740176    11.00000    0.02403    0.04992 =
         0.04306   -0.01345   -0.00733   -0.00970
C00F  1    0.373301    0.188997    0.767138    11.00000    0.03243    0.04065 =
         0.04903   -0.00632   -0.01460   -0.01094
C00G  1   -0.370046    0.270974    0.855206    11.00000    0.02633    0.05018 =
         0.04349   -0.01224   -0.00751   -0.01156
AFIX  43
H00G  2   -0.444595    0.266143    0.894368    11.00000   -1.20000
AFIX   0
C00H  1    0.264257    0.212843    0.749544    11.00000    0.02922    0.03734 =
         0.04743   -0.00848   -0.01299   -0.00930
C00I  1    0.472102    0.201686    0.672935    11.00000    0.02813    0.03902 =
         0.05389   -0.01041   -0.01305   -0.00838
C00J  1   -0.237355    0.366970    0.727232    11.00000    0.02797    0.04535 =
         0.04229   -0.01068   -0.00796   -0.01018
AFIX  43
H00J  2   -0.221331    0.426285    0.680729    11.00000   -1.20000
AFIX   0
C00K  1    0.836873    0.359333    0.253561    11.00000    0.02640    0.04970 =
         0.04496   -0.02131   -0.00995   -0.00406
C00L  1    0.548892    0.245009    0.489893    11.00000    0.02869    0.04381 =
         0.05203   -0.01384   -0.00896   -0.00914
AFIX  43
H00L  2    0.537409    0.266519    0.427587    11.00000   -1.20000
AFIX   0
C00M  1    0.005878    0.322605    0.575611    11.00000    0.02701    0.05183 =
         0.04736   -0.01441   -0.00883   -0.00923
C00N  1    0.160854    0.206494    0.831523    11.00000    0.03324    0.04287 =
         0.04330   -0.00621   -0.01163   -0.01145
AFIX  43
H00N  2    0.163103    0.185131    0.897246    11.00000   -1.20000
AFIX   0
C00O  1   -0.282934    0.188731    0.870470    11.00000    0.03143    0.04569 =
         0.04529   -0.01046   -0.01158   -0.01129
C00P  1   -0.447159    0.448915    0.766453    11.00000    0.02616    0.04795 =
         0.05102   -0.01255   -0.00912   -0.00630
C00Q  1   -0.171642    0.197263    0.809699    11.00000    0.02731    0.04388 =
         0.05303   -0.01163   -0.01268   -0.00637
AFIX  43
H00Q  2   -0.111792    0.142882    0.815977    11.00000   -1.20000
AFIX   0
C00R  1    0.057568    0.230939    0.816750    11.00000    0.02789    0.04357 =
         0.04848   -0.00928   -0.00738   -0.01072
AFIX  43
H00R  2   -0.009197    0.225836    0.871197    11.00000   -1.20000
AFIX   0
C00S  1    0.894359    0.283070    0.187636    11.00000    0.02772    0.05544 =
         0.05400   -0.02726   -0.01043   -0.00213
C00T  1    0.657005    0.223795    0.495356    11.00000    0.02445    0.04092 =
         0.06079   -0.01682   -0.00597   -0.00875
C00U  1    0.853218    0.456515    0.211282    11.00000    0.03597    0.05047 =
         0.04441   -0.01575   -0.01069   -0.00746
AFIX  43
H00U  2    0.898491    0.473015    0.144109    11.00000   -1.20000
AFIX   0
C00V  1    0.736613    0.505155    0.365083    11.00000    0.03702    0.04531 =
         0.05095   -0.02104   -0.01059   -0.00643
AFIX  43
H00V  2    0.702862    0.553913    0.402393    11.00000   -1.20000
AFIX   0
C00W  1    0.186151    0.335042    0.440154    11.00000    0.02772    0.06580 =
         0.04654   -0.01413   -0.00714   -0.01480
AFIX  43
H00W  2    0.264525    0.328092    0.418101    11.00000   -1.20000
AFIX   0
C00X  1    1.023451    0.271854    0.155451    11.00000    0.02890    0.05853 =
         0.05426   -0.02770   -0.00996   -0.00292
C00Y  1    0.858166    0.325721    0.092997    11.00000    0.03644    0.06303 =
         0.05953   -0.03484   -0.01763    0.00161
C00Z  1    0.792830    0.163776    0.345339    11.00000    0.02829    0.04690 =
         0.07643   -0.02913   -0.00954   -0.00513
C010  1    0.582824    0.181611    0.676124    11.00000    0.03172    0.05110 =
         0.06084   -0.01043   -0.01754   -0.01162
AFIX  43
H010  2    0.594667    0.160769    0.738244    11.00000   -1.20000
AFIX   0
C011  1   -0.304204    0.090776    0.949806    11.00000    0.03373    0.04869 =
         0.05374   -0.00626   -0.01311   -0.01355
C012  1   -0.563940    0.427078    0.833914    11.00000    0.02563    0.05819 =
         0.06686   -0.01644   -0.00816   -0.00510
AFIX 137
H01A  2   -0.573577    0.370112    0.820939    11.00000   -1.50000
H01B  2   -0.621767    0.484272    0.819673    11.00000   -1.50000
H01C  2   -0.569920    0.413117    0.903556    11.00000   -1.50000
AFIX   0
C013  1    0.674137    0.192509    0.588035    11.00000    0.02588    0.05130 =
         0.06925   -0.01560   -0.01333   -0.00916
AFIX  43
H013  2    0.747018    0.178847    0.590987    11.00000   -1.20000
AFIX   0
C014  1   -0.051732    0.355237    0.505815    11.00000    0.02890    0.07641 =
         0.05040   -0.01449   -0.01261   -0.01160
AFIX  43
H014  2   -0.129936    0.361506    0.527002    11.00000   -1.20000
AFIX   0
C015  1    0.862160    0.182937    0.244366    11.00000    0.03059    0.05339 =
         0.07095   -0.03105   -0.01439   -0.00306
C016  1    0.128543    0.368705    0.371331    11.00000    0.03540    0.08347 =
         0.04233   -0.01301   -0.00725   -0.01822
AFIX  43
H016  2    0.168123    0.385382    0.302525    11.00000   -1.20000
AFIX   0
C017  1   -0.434327    0.540480    0.788786    11.00000    0.03361    0.05267 =
         0.06965   -0.02069   -0.01124   -0.00458
AFIX 137
H01D  2   -0.436408    0.524716    0.857568    11.00000   -1.50000
H01E  2   -0.495416    0.596018    0.778570    11.00000   -1.50000
H01F  2   -0.363148    0.557847    0.744159    11.00000   -1.50000
AFIX   0
C018  1    0.804533    0.529454    0.265595    11.00000    0.04357    0.04615 =
         0.04918   -0.01490   -0.01173   -0.01044
AFIX  43
H018  2    0.817204    0.594090    0.235727    11.00000   -1.20000
AFIX   0
C019  1    0.925291    0.375281    0.003180    11.00000    0.04538    0.07465 =
         0.05440   -0.03104   -0.01598   -0.00141
C01A  1   -0.441472    0.474011    0.656483    11.00000    0.03571    0.06179 =
         0.05897   -0.01276   -0.01799   -0.00171
AFIX 137
H01G  2   -0.370442    0.492351    0.612972    11.00000   -1.50000
H01H  2   -0.502892    0.528911    0.645664    11.00000   -1.50000
H01I  2   -0.447504    0.416565    0.641605    11.00000   -1.50000
AFIX   0
C01B  1    0.010127    0.377898    0.404856    11.00000    0.03562    0.09085 =
         0.04760   -0.01437   -0.01520   -0.01535
AFIX  43
H01J  2   -0.027216    0.399893    0.357409    11.00000   -1.20000
AFIX   0
C01C  1    1.082863    0.217322    0.222010    11.00000    0.03799    0.06635 =
         0.06386   -0.02714   -0.01646   -0.00333
AFIX  43
H01K  2    1.044562    0.183844    0.286302    11.00000   -1.20000
AFIX   0
C01D  1    1.083271    0.320775    0.060670    11.00000    0.03676    0.07481 =
         0.05406   -0.02802   -0.00815   -0.00780
C01E  1    0.750481    0.323843    0.096495    11.00000    0.04022    0.07188 =
         0.07913   -0.04053   -0.02442    0.00102
AFIX  43
H01L  2    0.702988    0.290206    0.155231    11.00000   -1.20000
AFIX   0
C01F  1   -0.238059    0.069413    1.022295    11.00000    0.05491    0.06116 =
         0.06450   -0.00047   -0.02872   -0.01907
AFIX 137
H01M  2   -0.262028    0.124523    1.053723    11.00000   -1.50000
H01N  2   -0.158233    0.061073    0.985167    11.00000   -1.50000
H01O  2   -0.252572    0.009289    1.073304    11.00000   -1.50000
AFIX   0
C01G  1   -0.430653    0.097330    1.012551    11.00000    0.04196    0.06335 =
         0.06344    0.00158   -0.01261   -0.02069
AFIX 137
H01P  2   -0.440882    0.034221    1.059602    11.00000   -1.50000
H01Q  2   -0.474001    0.113010    0.968368    11.00000   -1.50000
H01R  2   -0.456055    0.148851    1.048874    11.00000   -1.50000
AFIX   0
C01H  1   -0.264332    0.005369    0.898155    11.00000    0.06522    0.04888 =
         0.07067   -0.00904   -0.02194   -0.01760
AFIX 137
H01S  2   -0.185084   -0.000225    0.859433    11.00000   -1.50000
H01T  2   -0.306966    0.018055    0.854058    11.00000   -1.50000
H01U  2   -0.275616   -0.055980    0.948161    11.00000   -1.50000
AFIX   0
C01I  1    0.902618    0.106923    0.192622    11.00000    0.04678    0.06249 =
         0.08425   -0.04114   -0.01779   -0.00030
AFIX  43
H01V  2    0.949241    0.119040    0.125492    11.00000   -1.20000
AFIX   0
C01J  1    0.765760    0.069691    0.391142    11.00000    0.04963    0.05097 =
         0.10562   -0.03185   -0.00491   -0.01456
AFIX  43
H01W  2    0.719084    0.056563    0.458185    11.00000   -1.20000
AFIX   0
C01K  1    1.198248    0.211543    0.194881    11.00000    0.03830    0.08861 =
         0.09295   -0.04063   -0.03085    0.00420
AFIX  43
H01X  2    1.236899    0.174222    0.240447    11.00000   -1.20000
AFIX   0
C01L  1    0.887451    0.424713   -0.079191    11.00000    0.07027    0.08841 =
         0.05662   -0.02995   -0.02538    0.00059
AFIX  43
H01Y  2    0.934443    0.458454   -0.138247    11.00000   -1.20000
AFIX   0
C01M  1    0.875380    0.014933    0.238228    11.00000    0.06450    0.05879 =
         0.12133   -0.05171   -0.02619   -0.00141
AFIX  43
H01Z  2    0.902358   -0.034676    0.202345    11.00000   -1.20000
AFIX   0
C01N  1    1.255710    0.261885    0.099170    11.00000    0.02834    0.10101 =
         0.09835   -0.04966   -0.00958   -0.00726
AFIX  43
H01   2    1.332866    0.259122    0.080949    11.00000   -1.20000
AFIX   0
C01O  1    1.199731    0.315038    0.032211    11.00000    0.03641    0.09669 =
         0.07398   -0.03493   -0.00007   -0.01599
AFIX  43
H1    2    1.238638    0.347529   -0.032352    11.00000   -1.20000
AFIX   0
C01P  1    0.714087    0.371346    0.013762    11.00000    0.05456    0.08577 =
         0.09571   -0.05290   -0.04226    0.00940
AFIX  43
H2    2    0.643160    0.368010    0.016824    11.00000   -1.20000
AFIX   0
C01Q  1    0.782141    0.423790   -0.073526    11.00000    0.07105    0.09607 =
         0.06963   -0.04341   -0.03569    0.01173
AFIX  43
H3    2    0.755893    0.458151   -0.127908    11.00000   -1.20000
AFIX   0
C01R  1    0.807089   -0.003310    0.338552    11.00000    0.06437    0.05437 =
         0.13056   -0.04351   -0.00886   -0.01715
AFIX  43
H4    2    0.789192   -0.066000    0.370442    11.00000   -1.20000
AFIX   0
HKLF 4


REM  1_a.res in P-1
REM wR2 = 0.1676, GooF = S = 1.052, Restrained GooF = 1.052 for all data
REM R1 = 0.0557 for 6976 Fo > 4sig(Fo) and 0.0697 for all 9204 data
REM 574 parameters refined using 1 restraints

END

WGHT      0.0911      0.6100

REM Highest difference peak  0.325,  deepest hole -0.216,  1-sigma level  0.042
Q1    1   0.3380  0.2815  0.4965  11.00000  0.05    0.32
Q2    1   0.1439  0.2970  0.5783  11.00000  0.05    0.29
Q3    1   0.7991  0.1389  0.4151  11.00000  0.05    0.28
Q4    1   0.9201  0.0788  0.2564  11.00000  0.05    0.26
Q5    1  -0.2782  0.1089  0.8807  11.00000  0.05    0.23
Q6    1   0.9025 -0.0195  0.3027  11.00000  0.05    0.22
Q7    1   0.8603  0.2234  0.1599  11.00000  0.05    0.22
Q8    1   0.7222  0.2675  0.1670  11.00000  0.05    0.22
;
_shelx_res_checksum                93566
_shelx_hkl_file
;
   0   0   1  100.20    4.00
   0   0  -1   96.91    4.00
   0   0  -2  177.70    8.14
   0   0   2  209.59    8.14
   0   0  -2  202.13    8.11
   0   0   2  196.34    8.08
   0   0   2  213.49    8.11
   0   0   2  197.96    8.15
   0   0  -3    8.79    0.61
   0   0   3    8.55    0.49
   0   0   3    8.57    0.69
   0   0   3    7.47    0.69
   0   0   3    9.07    0.59
   0   0  -3    8.52    0.67
   0   0   3    8.13    0.70
   0   0  -4    2.27    0.56
   0   0   4    2.32    0.36
   0   0   4    1.70    0.61
   0   0  -4    1.99    0.48
   0   0   4    1.97    0.59
   0   0   4    1.90    0.63
   0   0  -5  509.55   19.99
   0   0   5  480.21   19.84
   0   0   5  506.08   19.98
   0   0   5  504.63   20.00
   0   0   5  495.49   19.98
   0   0  -5  473.62   19.90
   0   0   6    1.92    0.38
   0   0   6    1.58    0.68
   0   0   6    0.53    0.57
   0   0  -6    1.21    0.51
   0   0   6    0.95    0.62
   0   0  -6    2.19    0.66
   0   0  -7    2.24    0.63
   0   0  -7    2.21    0.53
   0   0   7    1.04    0.62
   0   0   7    1.78    0.67
   0   0   7    1.41    0.70
   0   0   8   14.47    0.83
   0   0  -8   13.37    0.84
   0   0  -9    7.21    0.70
   0   0   9    7.55    0.68
   0   0  -9    8.66    0.77
   0   0  10    0.58    0.60
   0   0 -10    0.62    0.71
   0   0 -10    0.36    0.61
   0   0 -11    0.10    0.70
   0   0 -11   -0.11    0.80
   0   0  11    0.07    0.68
   0   0 -12   59.86    2.82
   0   0  12   63.63    2.81
   0   0 -12   62.38    2.86
   0   0 -13    5.31    0.82
   0   0 -13    5.25    0.93
   0   0  13    6.14    0.82
   0   0 -14   11.36    0.95
   0   0  14   12.52    0.93
   0   0 -14   12.25    0.94
   0   0  15    0.12    0.54
   0   0 -15   -0.02    0.59
   0   0 -15    0.19    0.52
   0   0  16    0.01    0.28
   0   0 -16   -0.25    0.39
   0   0  16    0.02    0.37
   0  -1  16    0.03    0.29
   0   1 -16   -0.17    0.35
   0  -1  16    0.30    0.30
   0   1 -15   -0.36    0.56
   0   1 -15    0.68    0.45
   0  -1  15    0.93    0.49
   0   1 -14    6.35    0.82
   0  -1  14    7.00    0.72
   0   1 -13    0.44    0.85
   0  -1  13   -0.91    0.71
   0   1 -13    0.30    0.66
   0   1 -12    1.26    0.72
   0  -1  12    2.61    0.73
   0   1 -12    1.56    0.86
   0   1 -11    6.42    0.79
   0   1 -11    4.73    0.89
   0  -1  11    5.58    0.77
   0   1 -10    8.59    0.91
   0  -1  10    8.51    0.78
   0   1 -10    8.76    0.80
   0  -1   9    2.48    0.46
   0   1  -9    3.44    0.59
   0   1  -8   39.23    1.75
   0  -1   8   37.58    1.69
   0  -1   8   37.90    1.74
   0  -1   7    2.73    0.65
   0   1  -7    3.30    0.67
   0   1  -7    2.51    0.59
   0  -1   7    2.80    0.69
   0  -1   6  315.13   12.92
   0   1  -6  290.72   12.81
   0  -1   6  317.88   12.89
   0   1  -6  322.06   12.89
   0  -1   6  313.09   12.88
   0  -1   6  316.86   12.70
   0   1  -5    1.74    0.60
   0  -1   5    2.28    0.68
   0  -1   5    1.76    0.58
   0  -1   5    2.23    0.60
   0   1  -5    2.19    0.57
   0  -1   5    1.75    0.38
   0   1  -4    1.75    0.58
   0  -1   4    1.57    0.59
   0  -1   4    1.75    0.57
   0   1  -4    1.81    0.63
   0   1  -4    1.36    0.56
   0  -1   4    2.14    0.60
   0  -1   4    2.17    0.34
   0   1  -3   36.49    1.64
   0  -1   3   34.62    1.52
   0  -1   3   35.01    1.63
   0   1  -3   35.91    1.64
   0  -1   3   35.93    1.64
   0  -1   3   37.27    1.67
   0   1  -3   38.80    1.68
   0  -1   2   79.80    3.31
   0   1  -2   85.08    3.41
   0   1  -2   83.34    3.37
   0  -1   2   74.17    3.37
   0  -1   2   81.30    3.40
   0  -1   2   84.66    3.37
   0   1  -2   83.37    3.39
   0  -1   1  512.39   20.16
   0  -1   1  490.88   20.13
   0   1  -1  506.86   20.16
   0  -1   1  496.60   20.16
   0   1  -1  524.12   20.19
   0   1  -1  483.45   20.18
   0   1   0  171.16    6.83
   0  -1   0  166.73    6.83
   0   1   1   80.83    3.26
   0   1   1   80.42    3.29
   0  -1  -1   79.87    3.29
   0  -1  -2    6.08    0.37
   0  -1  -2    7.29    0.49
   0   1   2    6.39    0.38
   0  -1  -3  158.26    6.71
   0   1   3  171.78    6.71
   0  -1  -4   73.67    3.21
   0   1   4   80.71    3.35
   0   1   4   79.50    3.22
   0  -1  -5  164.30    6.98
   0   1   5  186.05    7.15
   0   1   6   84.69    3.39
   0   1   6   83.22    3.60
   0   1   6   86.45    3.63
   0   1   6   82.94    3.59
   0  -1  -6   72.96    3.41
   0   1   7  115.00    4.67
   0   1   7  111.38    4.65
   0  -1  -7  108.79    4.66
   0   1   7  122.35    4.72
   0  -1  -8    0.89    0.54
   0  -1  -8    0.51    0.49
   0  -1  -9    0.17    0.54
   0  -1  -9   -0.04    0.60
   0  -1 -10    6.38    0.76
   0  -1 -10    7.28    0.80
   0  -1 -11  112.85    4.88
   0  -1 -11  115.38    4.87
   0  -1 -12    2.87    0.81
   0  -1 -12    1.82    0.86
   0  -1 -13    4.38    0.85
   0  -1 -14   18.26    1.12
   0  -1 -14   17.42    1.16
   0  -1 -15    0.93    0.59
   0  -1 -15    1.35    0.61
   0   1  16    0.69    0.37
   0  -1 -16    0.04    0.38
   0   2 -15    6.27    0.63
   0  -2  15    5.99    0.52
   0  -2  14    1.67    0.57
   0   2 -14    0.20    0.71
   0   2 -14    0.22    0.48
   0   2 -14    1.10    0.71
   0  -2  13    4.41    0.70
   0   2 -13    4.09    0.65
   0   2 -13    5.32    0.91
   0   2 -12    2.05    0.66
   0  -2  12    2.84    0.71
   0   2 -12    3.17    0.92
   0  -2  11    6.57    0.80
   0   2 -11    8.97    0.99
   0   2 -11    8.15    0.78
   0  -2  11    7.28    0.65
   0  -2  10    0.74    0.49
   0  -2  10    1.45    0.62
   0   2 -10    1.17    0.61
   0   2 -10    0.72    0.80
   0  -2   9    3.38    0.52
   0  -2   9    3.88    0.59
   0   2  -9    3.49    0.59
   0  -2   8    3.05    0.53
   0   2  -8    2.86    0.52
   0  -2   8    2.97    0.47
   0  -2   7   12.07    0.72
   0   2  -7   11.20    0.91
   0  -2   7   11.42    0.69
   0  -2   6   31.75    1.60
   0  -2   6   32.02    1.60
   0   2  -6   27.58    1.58
   0   2  -6   30.79    1.60
   0  -2   5  125.65    5.31
   0  -2   5  125.55    5.32
   0   2  -5  129.44    5.38
   0   2  -5  121.50    5.32
   0  -2   5  125.61    5.16
   0   2  -5  127.40    5.32
   0   2  -4   47.58    2.03
   0   2  -4   43.36    2.07
   0   2  -4   47.04    2.12
   0  -2   4   44.88    2.03
   0  -2   4   44.41    1.89
   0  -2   4   42.94    2.03
   0  -2   3    8.01    0.46
   0   2  -3    8.96    0.75
   0  -2   3    8.80    0.62
   0   2  -3    8.73    0.65
   0  -2   3    8.23    0.66
   0   2  -3    8.02    0.76
   0  -2   2    2.84    0.28
   0   2  -2    3.07    0.58
   0   2  -2    2.54    0.54
   0   2  -2    2.96    0.42
   0  -2   2    3.23    0.45
   0  -2   2    2.51    0.43
   0  -2   2    2.68    0.58
   0  -2   1  168.34    7.04
   0  -2   1  172.58    7.01
   0  -2   1  169.70    7.03
   0   2  -1  176.09    7.04
   0   2   0 2778.16  115.16
   0   2   0 2919.71  115.18
   0  -2   0 2894.52  115.16
   0   2   1   83.31    3.39
   0   2   1   84.20    3.39
   0   2   1   83.41    3.36
   0  -2  -1   80.36    3.39
   0   2   2  278.95   11.42
   0   2   2  290.62   11.42
   0   2   2  278.24   11.36
   0  -2  -2  282.06   11.42
   0   2   3 1498.23   60.88
   0   2   3 1512.06   60.95
   0   2   3 1511.38   60.96
   0  -2  -3 1521.12   60.96
   0   2   3 1512.01   60.88
   0   2   4    9.57    0.55
   0  -2  -4   10.17    0.78
   0   2   4    9.70    0.78
   0   2   4    8.51    0.54
   0   2   4    9.75    0.79
   0   2   5   49.32    2.09
   0   2   5   50.46    2.27
   0  -2  -5   49.75    2.27
   0   2   5   48.34    2.08
   0   2   5   47.86    2.31
   0   2   5   50.99    2.28
   0  -2  -6    0.19    0.62
   0   2   6    0.88    0.37
   0   2   6    1.12    0.67
   0   2   6    0.47    0.63
   0   2   6    0.89    0.61
   0  -2  -7  141.59    6.21
   0   2   7  149.09    6.26
   0  -2  -8   55.57    2.48
   0  -2  -8   59.11    2.49
   0   2   8   58.04    2.47
   0  -2  -8   55.95    2.48
   0  -2  -9    1.09    0.60
   0  -2  -9    1.25    0.50
   0  -2  -9    0.74    0.49
   0   2   9    0.28    0.49
   0  -2 -10    8.76    0.87
   0   2  10   10.69    0.79
   0  -2 -10    8.83    0.72
   0   2  11    1.72    0.68
   0  -2 -11    3.19    0.81
   0  -2 -12   26.76    1.55
   0  -2 -12   27.91    1.54
   0   2  12   27.46    1.48
   0  -2 -13    9.71    1.01
   0  -2 -13    9.65    0.90
   0   2  13   11.57    0.96
   0  -2 -14    1.30    0.65
   0   2  14    0.02    0.71
   0  -2 -14    1.06    0.77
   0   2  15   -0.30    0.60
   0  -2 -15    1.30    0.64
   0  -2 -15    1.22    0.55
   0   2  16    8.57    0.64
   0  -2 -16    7.16    0.64
   0   3 -15    0.79    0.47
   0   3 -14    0.52    0.65
   0  -3  14    0.60    0.48
   0  -3  13    0.25    0.58
   0   3 -13   -0.20    0.79
   0  -3  12    4.93    0.58
   0  -3  12    5.50    0.70
   0   3 -12    4.72    0.96
   0   3 -12    4.13    0.63
   0  -3  11    9.43    0.76
   0   3 -11    8.46    0.79
   0   3 -10   36.79    1.88
   0  -3  10   42.71    1.93
   0  -3  10   42.13    1.89
   0  -3   9    0.34    0.54
   0   3  -9    0.01    0.51
   0  -3   9   -0.06    0.50
   0  -3   8   13.05    0.82
   0   3  -8   12.54    0.80
   0  -3   8   14.16    0.83
   0  -3   8   13.39    0.78
   0  -3   7   11.81    0.75
   0  -3   7   11.65    0.77
   0  -3   7   12.92    0.77
   0  -3   7   12.39    0.75
   0  -3   6   47.10    2.31
   0   3  -6   50.42    2.37
   0   3  -6   44.43    2.30
   0   3  -5   37.17    1.89
   0   3  -5   38.02    1.78
   0  -3   5   36.57    1.77
   0   3  -5   34.73    1.84
   0  -3   5   37.96    1.86
   0  -3   4   15.96    0.93
   0  -3   4   15.07    0.91
   0  -3   4   15.44    1.03
   0   3  -4   16.05    1.06
   0   3  -4   15.25    1.07
   0   3  -4   16.46    0.92
   0   3  -3  192.22    7.41
   0   3  -3  179.27    7.41
   0   3  -3  185.35    7.32
   0  -3   3  173.16    7.32
   0  -3   3  177.25    7.31
   0  -3   3  192.14    7.41
   0  -3   3  171.82    7.23
   0   3  -2   20.04    0.92
   0   3  -2   18.41    1.10
   0  -3   2   17.82    0.92
   0  -3   2   20.01    1.09
   0   3  -2   20.04    1.08
   0  -3   1  485.77   18.80
   0   3  -1  497.23   18.81
   0  -3   1  487.31   18.75
   0  -3   1  447.89   18.70
   0  -3   1  456.22   18.69
   0   3   0  163.18    6.92
   0  -3   0  171.94    6.87
   0   3   1  531.60   21.51
   0  -3  -2 6310.46  253.95
   0   3   2 6294.41  253.95
   0   3   2 6260.29  253.95
   0   3   2 6304.42  253.90
   0   3   3  191.81    7.80
   0   3   3  197.40    7.89
   0  -3  -3  194.88    7.89
   0   3   3  187.34    7.82
   0   3   3  195.52    7.89
   0   3   4  221.79    9.03
   0  -3  -4  226.23    9.14
   0   3   4  216.51    9.03
   0   3   4  231.51    9.15
   0   3   4  227.27    9.15
   0  -3  -5    0.25    0.58
   0   3   5   -0.04    0.60
   0   3   5    0.82    0.29
   0   3   5    0.96    0.61
   0   3   5    0.64    0.33
   0  -3  -6   20.48    1.22
   0   3   6   20.63    1.24
   0   3   6   21.61    1.25
   0   3   6   20.58    1.00
   0   3   7   13.84    1.04
   0  -3  -7   13.23    1.03
   0   3   7   14.06    1.09
   0   3   7   14.29    1.06
   0  -3  -8   18.12    0.97
   0  -3  -8   16.70    0.96
   0  -3  -8   17.04    0.96
   0  -3  -8   17.54    0.98
   0   3   8   18.12    0.93
   0  -3  -8   16.39    0.94
   0  -3  -9    2.74    0.58
   0  -3  -9    3.17    0.57
   0   3   9    2.54    0.53
   0  -3  -9    3.09    0.55
   0  -3  -9    2.19    0.62
   0   3  10   11.16    0.82
   0  -3 -10   11.07    0.89
   0  -3 -10   11.57    0.84
   0  -3 -10   11.14    0.82
   0  -3 -10   11.01    0.89
   0   3  11   31.54    1.58
   0  -3 -12   13.73    0.97
   0   3  12   14.37    1.02
   0  -3 -13    2.90    0.69
   0   3  13    2.86    0.78
   0  -3 -14    1.34    0.60
   0   3  14    1.57    0.68
   0   3  15    0.19    0.59
   0  -3 -16   -0.67    0.52
   0   3  16    0.11    0.45
   0  -4  15    1.66    0.32
   0  -4  14    2.11    0.52
   0  -4  13    1.34    0.48
   0  -4  12    2.66    0.56
   0  -4  12    2.27    0.59
   0  -4  11   11.28    0.85
   0  -4  11   11.19    0.84
   0  -4  10    3.55    0.61
   0  -4  10    2.61    0.64
   0  -4   9   -0.09    0.57
   0  -4   9    0.33    0.52
   0  -4   9    0.16    0.53
   0  -4   8    0.01    0.45
   0  -4   8   -0.51    0.54
   0  -4   8    0.04    0.48
   0  -4   8   -0.11    0.49
   0  -4   7    4.00    0.51
   0  -4   7    4.04    0.56
   0  -4   7    4.34    0.55
   0  -4   7    4.81    0.58
   0  -4   7    4.78    0.53
   0  -4   6    1.31    0.47
   0  -4   6    1.12    0.45
   0  -4   6    0.87    0.43
   0  -4   6    0.84    0.43
   0  -4   5   85.34    3.80
   0  -4   5   91.08    3.95
   0  -4   5   90.08    3.83
   0   4  -5   96.42    3.99
   0   4  -5   84.01    3.94
   0  -4   4   56.65    2.62
   0  -4   4   58.58    2.49
   0   4  -4   56.10    2.64
   0  -4   4   52.67    2.45
   0   4  -4   61.67    2.65
   0   4  -3    0.97    0.60
   0   4  -3    0.65    0.63
   0  -4   3    0.64    0.60
   0  -4   3    0.15    0.33
   0  -4   3    0.25    0.39
   0  -4   2    6.61    0.45
   0  -4   2    6.01    0.59
   0   4  -2    6.50    0.70
   0  -4   2    7.46    0.71
   0  -4   2    6.65    0.45
   0   4  -1   24.69    1.19
   0  -4   1   22.18    1.05
   0  -4   0  316.64   12.85
   0   4   0  315.68   12.92
   0   4   1 2026.06   64.01
   0   4   1 1552.77   63.90
   0   4   1 1881.07   64.05
   0   4   1 1555.39   63.92
   0   4   2 1844.04   76.19
   0  -4  -2 1843.84   76.19
   0   4   2 2037.72   76.25
   0   4   3 1491.55   59.12
   0   4   3 1460.95   59.04
   0  -4  -3 1459.22   59.12
   0   4   3 1445.96   59.12
   0   4   4  608.16   24.77
   0   4   4  611.91   24.75
   0  -4  -4  610.52   24.86
   0   4   4  619.20   24.85
   0   4   4  615.69   24.86
   0   4   5    0.26    0.30
   0   4   5    0.55    0.57
   0   4   5    0.40    0.33
   0   4   5    0.60    0.54
   0  -4  -5   -0.10    0.56
   0   4   6   17.95    0.74
   0   4   6   18.33    1.03
   0   4   6   15.89    1.01
   0  -4  -6   16.74    1.01
   0   4   7   42.19    2.12
   0   4   7   42.52    2.10
   0  -4  -7   41.99    2.11
   0  -4  -8   32.43    1.50
   0  -4  -8   31.22    1.53
   0   4   8   31.31    1.46
   0  -4  -8   32.46    1.51
   0  -4  -8   31.51    1.50
   0  -4  -9   -0.12    0.54
   0  -4  -9    0.58    0.55
   0  -4  -9   -0.04    0.55
   0   4   9   -0.10    0.47
   0  -4  -9   -0.38    0.55
   0  -4 -10    1.87    0.64
   0  -4 -10    1.29    0.58
   0  -4 -10    1.80    0.62
   0   4  10    1.49    0.55
   0   4  11   12.04    0.87
   0  -4 -11    9.33    0.92
   0  -4 -11   11.35    0.96
   0  -4 -11   10.58    0.88
   0   4  12    5.06    0.77
   0  -4 -12    4.01    0.87
   0   4  13   57.24    2.60
   0  -4 -13   57.79    2.69
   0  -4 -14    6.19    0.89
   0   4  14    6.52    0.77
   0  -4 -15    1.83    0.69
   0   4  15    1.07    0.56
   0   4  16    0.46    0.43
   0  -5  14    2.41    0.43
   0   5 -14    2.38    0.49
   0  -5  13    2.57    0.57
   0   5 -13    1.52    0.66
   0  -5  12    0.34    0.54
   0  -5  11    8.25    0.71
   0  -5  11   10.31    0.82
   0  -5  10   30.94    1.56
   0  -5  10   30.08    1.54
   0  -5   9    1.41    0.67
   0  -5   9    1.58    0.59
   0  -5   9    0.99    0.52
   0  -5   9    1.04    0.54
   0  -5   8   14.30    0.96
   0  -5   8   15.70    0.96
   0  -5   8   16.33    1.00
   0  -5   7    1.21    0.55
   0  -5   7    2.00    0.56
   0  -5   7    1.32    0.57
   0  -5   7    1.83    0.55
   0  -5   7    2.44    0.54
   0  -5   6   -0.11    0.49
   0  -5   6    0.13    0.46
   0  -5   6    0.70    0.49
   0  -5   6    0.03    0.49
   0  -5   5    5.78    0.71
   0   5  -5    5.24    0.79
   0  -5   5    7.41    0.60
   0  -5   5    6.63    0.59
   0  -5   5    6.75    0.60
   0  -5   4   46.52    2.19
   0   5  -4   47.94    2.24
   0   5  -4   40.36    2.23
   0  -5   3  128.09    5.38
   0   5  -3  146.55    5.66
   0  -5   3  128.88    5.31
   0  -5   3  138.65    5.58
   0  -5   3  121.01    5.37
   0  -5   3  144.22    5.48
   0   5  -3  156.29    5.63
   0  -5   2    2.17    0.55
   0  -5   2    1.68    0.41
   0   5  -2    0.46    0.62
   0   5  -1  100.99    4.51
   0  -5   1  106.55    4.36
   0   5   0  236.90    9.77
   0   5   1  124.26    5.26
   0   5   1  132.34    5.34
   0   5   2  684.37   25.76
   0   5   2  632.56   25.67
   0   5   2  616.75   25.67
   0   5   3    2.22    0.52
   0   5   4  442.08   18.46
   0  -5  -4  465.75   18.47
   0  -5  -5   42.75    1.94
   0   5   5   41.12    1.94
   0   5   5   40.71    1.77
   0   5   5   40.42    1.93
   0  -5  -6    8.31    0.75
   0   5   6    8.47    0.78
   0  -5  -7    8.60    0.79
   0  -5  -7    7.85    0.61
   0  -5  -8   14.49    0.86
   0  -5  -8   14.65    0.92
   0  -5  -8   15.69    0.93
   0   5   8   14.01    0.81
   0  -5  -8   15.41    0.88
   0  -5  -9   22.54    1.22
   0  -5  -9   22.34    1.20
   0  -5  -9   20.68    1.17
   0  -5  -9   21.72    1.17
   0   5   9   21.03    1.09
   0  -5 -10    1.60    0.64
   0  -5 -10    1.07    0.61
   0  -5 -10    1.88    0.65
   0  -5 -10    1.35    0.66
   0   5  10    1.94    0.54
   0   5  11  169.07    7.17
   0  -5 -11  175.06    7.22
   0  -5 -11  175.14    7.23
   0  -5 -11  172.91    7.23
   0  -5 -12  175.01    6.99
   0  -5 -12  156.20    6.89
   0   5  12  170.30    6.92
   0   5  13    0.72    0.63
   0  -5 -13    0.72    0.79
   0   5  14    1.49    0.60
   0  -5 -14   -0.11    0.73
   0  -5 -15   -0.30    0.62
   0   5  15   -0.02    0.52
   0  -5 -16    1.47    0.51
   0   5  16    1.95    0.42
   0  -6  13   -0.05    0.45
   0   6 -13   -0.23    0.52
   0   6 -13    0.41    0.58
   0  -6  12    3.48    0.55
   0   6 -12    2.68    0.78
   0  -6  12    2.49    0.60
   0  -6  11   -0.84    0.50
   0   6 -11   -0.38    0.85
   0  -6  11   -0.20    0.60
   0  -6  10   17.67    1.06
   0  -6  10   16.27    1.03
   0  -6   9   52.98    2.37
   0  -6   9   48.97    2.34
   0  -6   9   54.53    2.42
   0  -6   8    6.81    0.72
   0  -6   8    6.52    0.76
   0  -6   8    6.27    0.79
   0  -6   7   39.61    1.94
   0  -6   7   39.18    1.92
   0  -6   7   42.98    1.94
   0  -6   7   41.26    1.92
   0  -6   6    7.73    0.71
   0  -6   6    7.01    0.70
   0  -6   6    7.38    0.71
   0  -6   6    7.76    0.72
   0  -6   5   16.32    0.96
   0  -6   5   16.88    0.96
   0  -6   5   15.81    0.94
   0  -6   4   10.30    0.72
   0  -6   4    9.34    0.67
   0  -6   4   10.29    0.70
   0  -6   4    8.96    0.70
   0  -6   4    9.53    0.68
   0   6  -4    9.13    0.89
   0  -6   4    8.29    0.76
   0   6  -3   11.43    0.91
   0  -6   3    9.55    0.76
   0   6  -2  527.05   21.32
   0  -6   2  530.89   21.18
   0   6  -2  495.47   21.35
   0   6  -1    0.59    0.66
   0  -6   1    2.10    0.38
   0   6   0    2.01    0.69
   0   6   0    1.72    0.61
   0   6   1    3.36    0.61
   0   6   2   51.25    2.33
   0   6   2   51.15    2.25
   0   6   3    7.18    0.45
   0   6   3    7.21    0.50
   0   6   3    6.71    0.63
   0   6   4   61.99    2.84
   0   6   4   60.51    2.76
   0   6   4   68.47    2.77
   0   6   5  192.00    7.98
   0  -6  -6    1.75    0.48
   0  -6  -6    1.49    0.49
   0   6   6    2.45    0.60
   0   6   7   11.75    0.99
   0  -6  -7   14.33    0.87
   0  -6  -7   13.75    0.82
   0  -6  -7   14.77    0.88
   0  -6  -7   14.01    0.80
   0  -6  -8    2.01    0.48
   0  -6  -8    2.23    0.55
   0  -6  -9    2.48    0.57
   0  -6  -9    2.74    0.60
   0  -6  -9    2.90    0.65
   0  -6  -9    2.98    0.68
   0  -6 -10   21.28    1.20
   0  -6 -10   20.81    1.17
   0  -6 -10   20.80    1.25
   0   6  10   19.37    1.07
   0  -6 -10   19.99    1.23
   0  -6 -11   11.99    1.00
   0  -6 -11   11.52    0.98
   0   6  11    9.01    0.77
   0  -6 -11    9.68    0.89
   0  -6 -12    1.07    0.68
   0   6  12    0.59    0.57
   0  -6 -12    1.54    0.75
   0  -6 -12   -0.18    0.80
   0   6  13   -0.02    0.59
   0  -6 -13    0.92    0.75
   0  -6 -13    1.38    0.63
   0   6  14    5.22    0.64
   0  -6 -14    5.80    0.79
   0   6  15   -0.23    0.46
   0  -6 -15   -0.25    0.60
   0  -6 -16   -0.27    0.34
   0   6  16   -0.25    0.32
   0  -6 -16    0.52    0.44
   0   7 -13    0.96    0.44
   0  -7  13    0.93    0.33
   0   7 -13    0.84    0.38
   0  -7  12    1.93    0.48
   0  -7  12    2.33    0.51
   0   7 -12    2.16    0.65
   0   7 -12    1.98    0.56
   0  -7  11   -0.07    0.46
   0   7 -11   -0.54    0.74
   0  -7  11   -0.01    0.58
   0  -7  11   -0.16    0.60
   0  -7  10    7.58    0.74
   0  -7  10    9.46    0.86
   0  -7  10    9.70    0.86
   0  -7  10    6.72    0.69
   0  -7   9    0.90    0.66
   0  -7   9   -0.72    0.70
   0  -7   9    0.13    0.73
   0  -7   9    0.11    0.61
   0  -7   8   21.49    1.29
   0  -7   8   21.76    1.26
   0  -7   8   20.82    1.24
   0  -7   7    5.12    0.74
   0  -7   7    4.90    0.75
   0  -7   7    4.35    0.78
   0  -7   6    1.73    0.65
   0  -7   6    1.66    0.65
   0  -7   6    2.91    0.64
   0  -7   6    3.34    0.69
   0  -7   5   13.48    0.90
   0  -7   5   12.27    0.90
   0  -7   5   11.98    0.86
   0  -7   5   14.33    0.92
   0  -7   5   13.59    0.91
   0  -7   4    3.29    0.54
   0  -7   4    2.17    0.57
   0  -7   4    2.69    0.55
   0  -7   4    3.12    0.57
   0  -7   3   19.27    1.06
   0  -7   3   20.91    1.06
   0  -7   3   19.43    1.01
   0  -7   3   19.34    1.04
   0  -7   3   18.97    0.98
   0  -7   2   -0.56    0.40
   0  -7   2    0.56    0.45
   0  -7   2    0.22    0.40
   0   7  -2    0.82    0.59
   0  -7   2    0.09    0.44
   0  -7   2   -0.34    0.46
   0   7  -1   10.63    0.99
   0   7   0  121.54    5.34
   0   7   0  124.56    5.31
   0   7   1   69.91    3.14
   0   7   1   68.12    3.14
   0   7   2   86.66    3.82
   0   7   2   96.74    3.97
   0   7   3   20.11    1.23
   0   7   3   22.24    1.15
   0   7   4  427.92   17.51
   0   7   5  337.73   13.92
   0  -7  -6   46.93    2.14
   0  -7  -6   47.74    2.11
   0  -7  -6   50.27    2.15
   0  -7  -7    1.20    0.57
   0  -7  -7    1.20    0.49
   0  -7  -7    2.31    0.57
   0  -7  -7    0.75    0.45
   0  -7  -8   10.00    0.81
   0  -7  -8    8.79    0.79
   0  -7  -8    9.45    0.71
   0  -7  -9    0.56    0.56
   0  -7  -9    0.31    0.51
   0  -7 -10   10.47    0.84
   0  -7 -10    9.71    0.94
   0  -7 -10    8.83    0.79
   0  -7 -11    6.87    0.90
   0  -7 -11    3.26    0.70
   0  -7 -12   19.00    1.15
   0  -7 -12   16.79    1.12
   0  -7 -12   19.06    1.23
   0   7  12   15.72    0.98
   0  -7 -13   45.04    2.15
   0  -7 -13   46.48    2.12
   0   7  13   44.30    2.04
   0  -7 -14    1.16    0.57
   0   7  14    1.30    0.48
   0  -7 -14    1.97    0.64
   0  -7 -15    0.47    0.53
   0  -7 -16   -0.13    0.36
   0   7  16    0.26    0.34
   0  -8  12   -0.03    0.35
   0   8 -12   -0.06    0.36
   0   8 -12   -0.65    0.48
   0   8 -11   -0.18    0.65
   0  -8  11    0.74    0.48
   0  -8  11    0.96    0.42
   0   8 -11    1.54    0.54
   0  -8  11    1.12    0.55
   0  -8  10    0.31    0.66
   0  -8  10    1.38    0.53
   0  -8  10    0.90    0.60
   0  -8  10    2.14    0.58
   0  -8   9    8.25    0.87
   0  -8   9    7.63    0.81
   0  -8   9    6.55    0.77
   0  -8   9    7.41    0.78
   0  -8   8   22.52    1.31
   0  -8   8   24.49    1.34
   0  -8   8   24.73    1.36
   0  -8   7    1.52    0.75
   0  -8   7    1.09    0.77
   0  -8   7    1.14    0.63
   0  -8   7    0.95    0.71
   0  -8   6    7.82    0.84
   0  -8   6    8.12    0.84
   0  -8   6    7.47    0.75
   0  -8   6    8.70    0.89
   0  -8   6    7.92    0.86
   0  -8   5    1.58    0.56
   0  -8   5    1.98    0.67
   0  -8   5    1.56    0.64
   0  -8   5    2.01    0.63
   0  -8   4   -0.19    0.54
   0  -8   4    0.16    0.47
   0  -8   4   -0.36    0.60
   0  -8   4   -0.02    0.53
   0  -8   3    1.14    0.57
   0  -8   3    0.97    0.56
   0  -8   3    1.05    0.43
   0  -8   3    0.86    0.55
   0  -8   3   -0.27    0.58
   0  -8   3    1.20    0.50
   0  -8   3    0.25    0.48
   0  -8   2   13.36    0.84
   0  -8   2   13.66    0.85
   0  -8   2   13.07    0.83
   0  -8   2   13.30    0.81
   0  -8   2   12.48    0.77
   0  -8   2   12.29    0.83
   0  -8   1   46.69    1.97
   0  -8   1   43.75    1.94
   0  -8   1   44.25    1.95
   0  -8   1   43.55    1.94
   0  -8   1   41.81    1.90
   0  -8   1   41.45    1.94
   0  -8   1   44.07    1.96
   0  -8   0    0.82    0.45
   0  -8   0    0.93    0.43
   0  -8   0    0.10    0.45
   0  -8   0    0.35    0.42
   0   8   0    0.74    0.60
   0  -8   0    0.45    0.45
   0  -8  -1   14.32    0.80
   0   8   1   14.59    1.05
   0  -8  -1   13.81    0.80
   0   8   1   12.28    1.04
   0   8   2   66.57    2.96
   0   8   2   59.75    2.88
   0   8   3   42.88    2.10
   0  -8  -3   43.42    1.97
   0  -8  -3   45.54    1.97
   0  -8  -4   12.46    0.74
   0  -8  -4   11.98    0.74
   0  -8  -5    4.03    0.55
   0  -8  -5    3.95    0.52
   0  -8  -5    3.86    0.51
   0  -8  -6   30.64    1.44
   0  -8  -6   30.01    1.49
   0  -8  -6   31.66    1.50
   0  -8  -7    7.41    0.63
   0  -8  -7    7.32    0.72
   0  -8  -7    6.63    0.71
   0  -8  -8   24.94    1.25
   0  -8  -8   24.46    1.34
   0  -8  -8   24.27    1.34
   0  -8  -9    2.56    0.75
   0  -8  -9    2.99    0.61
   0  -8  -9    3.67    0.77
   0  -8 -10    5.50    0.70
   0  -8 -10    3.78    0.64
   0  -8 -11   34.68    1.87
   0  -8 -11   48.75    2.03
   0  -8 -12    0.28    0.61
   0  -8 -12    0.04    0.80
   0  -8 -12    0.21    0.85
   0  -8 -13   19.58    1.21
   0  -8 -13   25.57    1.30
   0  -8 -14   24.88    1.38
   0  -8 -14   31.21    1.42
   0  -8 -15    0.56    0.51
   0  -8 -15    0.57    0.45
   0  -8 -16    2.74    0.37
   0  -9  11   -0.06    0.33
   0  -9  11    0.44    0.34
   0   9 -11   -0.07    0.50
   0  -9  10    1.05    0.47
   0  -9  10    1.72    0.58
   0  -9  10    1.24    0.51
   0   9 -10    1.32    0.65
   0  -9  10    1.11    0.47
   0  -9   9   -0.16    0.59
   0  -9   9    0.68    0.55
   0  -9   9    0.81    0.64
   0  -9   8   16.94    1.09
   0  -9   8   16.99    1.09
   0  -9   8   14.24    0.99
   0  -9   7   12.61    1.01
   0  -9   7   12.56    1.07
   0  -9   7   10.71    0.86
   0  -9   7   12.74    1.04
   0  -9   7   11.57    1.02
   0  -9   6    6.53    0.73
   0  -9   6    9.75    0.95
   0  -9   6    8.65    0.91
   0  -9   6    8.91    0.95
   0  -9   6    8.70    0.87
   0  -9   5    0.84    0.73
   0  -9   5    0.06    0.53
   0  -9   5    0.40    0.66
   0  -9   4    4.74    0.75
   0  -9   4    4.92    0.67
   0  -9   4    4.57    0.76
   0  -9   4    3.86    0.57
   0  -9   4    4.86    0.74
   0  -9   3   41.41    1.92
   0  -9   3   38.79    1.89
   0  -9   3   37.48    1.83
   0  -9   3   38.64    1.87
   0  -9   3   41.67    1.89
   0  -9   3   39.80    1.90
   0  -9   2   12.96    0.89
   0  -9   2   15.23    0.95
   0  -9   2   14.14    0.93
   0  -9   2   15.89    0.96
   0  -9   2   13.73    0.93
   0  -9   2   13.82    0.85
   0  -9   1    3.79    0.49
   0  -9   1    3.75    0.60
   0  -9   1    3.42    0.51
   0  -9   1    4.56    0.64
   0  -9   1    4.08    0.58
   0  -9   1    3.74    0.59
   0  -9   0   12.88    0.80
   0  -9   0   14.45    0.84
   0  -9   0   13.93    0.86
   0  -9   0   12.66    0.83
   0  -9   0   11.99    0.80
   0  -9  -1    4.25    0.55
   0  -9  -1    4.51    0.54
   0  -9  -1    5.28    0.54
   0  -9  -1    4.91    0.56
   0  -9  -1    3.76    0.50
   0  -9  -2    0.77    0.46
   0  -9  -2    1.48    0.46
   0  -9  -2    1.54    0.48
   0  -9  -2    1.22    0.48
   0  -9  -3  130.96    5.43
   0  -9  -3  128.80    5.42
   0  -9  -3  131.47    5.42
   0  -9  -3  130.84    5.43
   0  -9  -4   30.20    1.40
   0  -9  -4   28.59    1.43
   0  -9  -4   28.36    1.38
   0  -9  -4   30.30    1.40
   0  -9  -4   27.90    1.44
   0  -9  -5    0.77    0.48
   0  -9  -5    1.28    0.62
   0  -9  -5    0.43    0.50
   0  -9  -5    1.22    0.50
   0  -9  -5    0.06    0.56
   0  -9  -5    0.35    0.52
   0  -9  -6   25.57    1.27
   0  -9  -6   24.31    1.31
   0  -9  -6   28.85    1.33
   0  -9  -6   24.20    1.28
   0  -9  -7   93.78    3.93
   0  -9  -7   90.63    3.93
   0  -9  -7   89.84    3.88
   0  -9  -8   13.26    0.98
   0  -9  -8   12.88    0.99
   0  -9  -9   10.75    0.97
   0  -9  -9   10.12    0.79
   0  -9 -10    4.92    0.91
   0  -9 -10    5.58    0.87
   0  -9 -11    0.46    0.85
   0  -9 -11    0.17    0.84
   0  -9 -12   29.04    1.60
   0  -9 -13   17.76    1.13
   0  -9 -14    1.17    0.59
   0  -9 -14    1.89    0.66
   0  -9 -15    0.65    0.48
   0 -10  11   -0.07    0.29
   0 -10  10    0.99    0.41
   0 -10  10    0.56    0.36
   0  10 -10   -0.25    0.51
   0 -10   9    2.01    0.54
   0 -10   9    1.74    0.45
   0 -10   9    2.62    0.58
   0 -10   8    1.84    0.67
   0 -10   8    1.43    0.50
   0 -10   8    1.37    0.66
   0 -10   8    1.35    0.69
   0 -10   7    0.05    0.77
   0 -10   7    0.08    0.53
   0 -10   7   -0.70    0.71
   0 -10   7    0.21    0.69
   0 -10   6   -0.35    0.78
   0 -10   6    0.19    0.52
   0 -10   6   -0.05    0.72
   0 -10   5    1.16    0.70
   0 -10   5    0.85    0.80
   0 -10   4    6.50    0.87
   0 -10   4    8.82    0.91
   0 -10   4    7.20    0.77
   0 -10   3    1.33    0.67
   0 -10   3    1.44    0.71
   0 -10   3    1.51    0.72
   0 -10   3    1.25    0.58
   0 -10   3    1.36    0.69
   0 -10   2    4.98    0.72
   0 -10   2    3.32    0.66
   0 -10   2    3.25    0.57
   0 -10   2    3.19    0.69
   0 -10   2    3.87    0.70
   0 -10   1   48.30    2.14
   0 -10   1   45.03    2.11
   0 -10   1   44.77    2.12
   0 -10   1   46.28    2.14
   0 -10   0    2.02    0.54
   0 -10   0    4.39    0.63
   0 -10   0    2.45    0.60
   0 -10   0    3.26    0.61
   0 -10   0    3.37    0.58
   0 -10  -1    2.73    0.53
   0 -10  -1    1.85    0.55
   0 -10  -1    1.57    0.48
   0 -10  -1    1.68    0.55
   0 -10  -1    1.74    0.55
   0 -10  -2   -0.07    0.51
   0 -10  -2    0.32    0.49
   0 -10  -2    0.15    0.46
   0 -10  -2   -0.10    0.49
   0 -10  -2   -0.06    0.49
   0 -10  -3    6.31    0.71
   0 -10  -3    7.80    0.68
   0 -10  -3    7.77    0.67
   0 -10  -3    7.26    0.68
   0 -10  -4   26.84    1.38
   0 -10  -4   25.82    1.31
   0 -10  -4   26.00    1.36
   0 -10  -4   26.69    1.31
   0 -10  -5    2.46    0.57
   0 -10  -5    2.20    0.63
   0 -10  -5    2.42    0.56
   0 -10  -5    2.40    0.69
   0 -10  -5    2.76    0.55
   0 -10  -6   15.84    1.02
   0 -10  -6   17.99    1.09
   0 -10  -6   15.47    0.96
   0 -10  -6   18.40    1.13
   0 -10  -6   16.22    0.99
   0 -10  -7    2.92    0.61
   0 -10  -7    4.00    0.82
   0 -10  -7    3.80    0.74
   0 -10  -7    4.39    0.71
   0 -10  -8    0.54    0.85
   0 -10  -8    1.05    0.61
   0 -10  -8    0.95    0.70
   0 -10  -9    2.99    0.78
   0 -10  -9    1.80    0.60
   0 -10 -10    0.35    0.79
   0 -10 -11    2.94    0.88
   0 -10 -11    3.66    0.90
   0 -10 -12   -0.36    0.81
   0 -10 -12    0.93    0.81
   0 -10 -13    9.35    0.87
   0 -10 -13    9.53    0.91
   0 -10 -14    5.58    0.68
   0 -10 -14    6.44    0.67
   0 -10 -15    0.04    0.36
   0 -10 -15   -0.60    0.43
   0 -11   9    0.32    0.44
   0 -11   9    0.19    0.40
   0  11  -9   -0.22    0.49
   0 -11   8    6.62    0.68
   0 -11   8    7.17    0.71
   0 -11   8    7.78    0.70
   0 -11   7    0.41    0.64
   0 -11   7    0.02    0.69
   0 -11   7    0.38    0.64
   0 -11   6    2.10    0.70
   0 -11   6    1.77    0.78
   0 -11   5   -0.34    0.83
   0 -11   5    0.47    0.67
   0 -11   5    0.44    0.80
   0 -11   4   -0.42    0.78
   0 -11   4   -0.06    0.80
   0 -11   4    0.02    0.63
   0 -11   4   -0.43    0.74
   0 -11   3    2.02    0.78
   0 -11   3    2.15    0.60
   0 -11   3    1.28    0.77
   0 -11   3    2.01    0.75
   0 -11   2   10.99    0.81
   0 -11   2   11.89    0.98
   0 -11   2   11.69    0.96
   0 -11   2   12.50    0.93
   0 -11   2   10.71    0.94
   0 -11   1    1.26    0.66
   0 -11   1    1.42    0.64
   0 -11   1    0.40    0.67
   0 -11   1    0.16    0.66
   0 -11   0   79.93    3.36
   0 -11   0   76.69    3.36
   0 -11   0   71.97    3.32
   0 -11   0   79.95    3.36
   0 -11  -1   63.18    2.77
   0 -11  -1   62.42    2.77
   0 -11  -1   57.42    2.73
   0 -11  -1   65.97    2.79
   0 -11  -1   67.50    2.80
   0 -11  -2  242.20    9.75
   0 -11  -2  221.74    9.72
   0 -11  -2  241.76    9.75
   0 -11  -2  248.64    9.76
   0 -11  -2  233.74    9.73
   0 -11  -3    8.45    0.76
   0 -11  -3    8.22    0.77
   0 -11  -3    9.22    0.76
   0 -11  -3    8.87    0.75
   0 -11  -3   10.02    0.74
   0 -11  -4  116.21    4.84
   0 -11  -4  113.00    4.83
   0 -11  -4  112.35    4.81
   0 -11  -4  115.74    4.84
   0 -11  -5    1.29    0.55
   0 -11  -5    0.23    0.70
   0 -11  -5    0.09    0.66
   0 -11  -5    0.71    0.57
   0 -11  -6    1.76    0.76
   0 -11  -6    1.41    0.72
   0 -11  -6    1.52    0.56
   0 -11  -6    0.61    0.58
   0 -11  -7    0.31    0.57
   0 -11  -7    0.30    0.80
   0 -11  -7    0.20    0.64
   0 -11  -7    0.10    0.72
   0 -11  -8   21.65    1.23
   0 -11  -8   23.98    1.32
   0 -11  -8   22.79    1.37
   0 -11  -8   22.89    1.42
   0 -11  -9   24.90    1.47
   0 -11  -9   24.56    1.43
   0 -11  -9   21.67    1.24
   0 -11  -9   24.38    1.38
   0 -11 -10    3.32    0.80
   0 -11 -10    2.04    0.81
   0 -11 -10    2.05    0.59
   0 -11 -11    0.21    0.77
   0 -11 -11    1.01    0.80
   0 -11 -12   -0.76    0.77
   0 -11 -13    9.56    0.84
   0 -11 -14    0.58    0.51
   0 -11 -14    1.06    0.52
   0 -11 -15   -0.10    0.33
   0 -12   8    0.68    0.43
   0 -12   8   -0.05    0.43
   0  12  -8    0.67    0.43
   0 -12   7    0.76    0.56
   0 -12   6    0.77    0.57
   0 -12   6    0.90    0.67
   0 -12   5    4.42    0.78
   0 -12   5    3.50    0.65
   0 -12   5    3.51    0.75
   0 -12   4   39.33    1.94
   0 -12   4   46.30    1.99
   0 -12   4   34.28    1.85
   0 -12   4   41.35    1.97
   0 -12   3    0.29    0.75
   0 -12   3   -0.74    0.57
   0 -12   3    0.74    0.72
   0 -12   3    0.34    0.77
   0 -12   2   36.90    1.80
   0 -12   2   35.06    1.76
   0 -12   2   35.48    1.80
   0 -12   2   33.37    1.76
   0 -12   1   25.24    1.38
   0 -12   1   24.27    1.39
   0 -12   1   23.89    1.33
   0 -12   1   24.80    1.38
   0 -12   0    2.33    0.67
   0 -12   0    1.19    0.67
   0 -12   0    1.35    0.58
   0 -12   0    2.12    0.67
   0 -12  -1    0.37    0.59
   0 -12  -1    0.78    0.64
   0 -12  -1   -0.51    0.61
   0 -12  -2   55.11    2.60
   0 -12  -2   57.67    2.59
   0 -12  -2   62.02    2.62
   0 -12  -3   52.35    2.32
   0 -12  -3   48.49    2.30
   0 -12  -3   51.75    2.30
   0 -12  -4   44.00    2.02
   0 -12  -4   42.71    2.03
   0 -12  -4   42.97    2.02
   0 -12  -4   42.94    2.00
   0 -12  -5   23.14    1.32
   0 -12  -5   22.81    1.24
   0 -12  -5   21.61    1.20
   0 -12  -5   22.22    1.28
   0 -12  -6    3.18    0.74
   0 -12  -6    3.66    0.81
   0 -12  -7    6.86    0.91
   0 -12  -7    7.92    0.74
   0 -12  -7    5.48    0.68
   0 -12  -7    7.04    0.84
   0 -12  -8    0.59    0.74
   0 -12  -8    0.15    0.55
   0 -12  -8    0.41    0.67
   0 -12  -8    1.38    0.85
   0 -12  -9    3.45    0.91
   0 -12  -9    4.43    0.84
   0 -12  -9    4.24    0.74
   0 -12 -10    1.44    0.87
   0 -12 -10    1.04    0.69
   0 -12 -10    1.52    0.78
   0 -12 -11    7.23    0.83
   0 -12 -11    5.39    0.76
   0 -12 -12    2.28    0.68
   0 -12 -12    2.46    0.75
   0 -12 -13    3.11    0.62
   0 -12 -14    1.60    0.45
   0 -13   7    0.56    0.41
   0 -13   7    0.06    0.33
   0 -13   6    0.22    0.50
   0 -13   5    1.62    0.60
   0 -13   5    1.61    0.61
   0 -13   4    6.60    0.79
   0 -13   4    7.05    0.77
   0 -13   4    7.78    0.78
   0 -13   3    0.41    0.66
   0 -13   3    0.47    0.68
   0 -13   3    1.58    0.73
   0 -13   2   14.57    1.01
   0 -13   2   14.92    1.01
   0 -13   1    1.84    0.69
   0 -13   1    1.32    0.66
   0 -13   1    0.41    0.61
   0 -13   1    1.55    0.68
   0 -13   0    0.54    0.63
   0 -13   0   -0.95    0.63
   0 -13   0   -0.72    0.65
   0 -13   0   -0.30    0.55
   0 -13  -1    4.30    0.68
   0 -13  -1    4.46    0.65
   0 -13  -1    4.39    0.68
   0 -13  -2    3.02    0.64
   0 -13  -2    2.83    0.61
   0 -13  -3   18.22    1.07
   0 -13  -3   18.17    1.06
   0 -13  -4    2.56    0.60
   0 -13  -4    2.16    0.61
   0 -13  -4    2.44    0.58
   0 -13  -5   -0.83    0.58
   0 -13  -5    0.10    0.66
   0 -13  -5    0.32    0.63
   0 -13  -6    0.43    0.58
   0 -13  -6    0.86    0.65
   0 -13  -6    0.34    0.72
   0 -13  -7    1.99    0.71
   0 -13  -7    1.75    0.62
   0 -13  -7    3.33    0.81
   0 -13  -8    5.33    0.78
   0 -13  -8    4.69    0.67
   0 -13  -8    4.73    0.66
   0 -13  -8    5.36    0.85
   0 -13  -9    2.64    0.80
   0 -13  -9    2.05    0.62
   0 -13  -9    1.52    0.71
   0 -13 -10    9.19    0.86
   0 -13 -10   10.53    0.96
   0 -13 -11    0.04    0.61
   0 -13 -11    0.84    0.69
   0 -13 -12    0.65    0.54
   0 -13 -13    5.07    0.50
   0 -13 -13    5.21    0.56
   0 -14   6    1.48    0.33
   0 -14   5    1.86    0.45
   0 -14   5    2.52    0.47
   0 -14   4   -0.28    0.49
   0 -14   4    0.66    0.52
   0 -14   3    0.84    0.53
   0 -14   3    2.81    0.60
   0 -14   2    7.38    0.69
   0 -14   2    8.69    0.74
   0 -14   2    7.42    0.75
   0 -14   1    6.92    0.71
   0 -14   1    8.52    0.75
   0 -14   0    0.75    0.56
   0 -14   0    0.54    0.58
   0 -14  -1    1.65    0.57
   0 -14  -1    0.74    0.50
   0 -14  -1   -0.10    0.54
   0 -14  -2    2.42    0.57
   0 -14  -2    0.92    0.53
   0 -14  -5    1.55    0.54
   0 -14  -5    1.75    0.56
   0 -14  -6    1.26    0.63
   0 -14  -6    0.27    0.57
   0 -14  -6    0.56    0.52
   0 -14  -7    0.33    0.50
   0 -14  -7   -0.11    0.66
   0 -14  -7   -0.09    0.59
   0 -14  -8    3.55    0.73
   0 -14  -8    3.42    0.54
   0 -14  -8    4.19    0.67
   0 -14  -9   14.43    0.91
   0 -14  -9   15.13    0.97
   0 -14 -10    0.50    0.42
   0 -14 -10   -0.52    0.64
   0 -14 -10    0.25    0.54
   0 -14 -11   -0.31    0.35
   0 -14 -11    0.45    0.55
   0 -14 -11    0.68    0.50
   0 -14 -12    1.23    0.40
   0 -14 -12    1.44    0.48
   0 -15   4    4.10    0.41
   0 -15   3    0.36    0.35
   0 -15   3    0.02    0.40
   0 -15   2    4.54    0.45
   0 -15   2    4.37    0.51
   0 -15   1   -0.33    0.45
   0 -15   0    1.05    0.49
   0 -15   0    1.10    0.45
   0 -15  -1   -0.11    0.46
   0 -15  -7    0.47    0.48
   0 -15  -7    0.41    0.51
   0 -15  -8    0.77    0.47
   0 -15  -8    0.32    0.53
   0 -15  -9    1.70    0.53
   0 -15  -9    1.81    0.46
   0 -15 -10    5.43    0.57
   0 -15 -10    5.26    0.51
   0 -15 -11    0.97    0.38
   1 -15  -8    1.09    0.42
   1 -15   2    0.55    0.36
   1 -15   3    2.38    0.37
   1 -14 -11    0.56    0.37
   1 -14 -11    1.03    0.44
   1 -14 -10   -0.33    0.53
   1 -14 -10    0.98    0.44
   1 -14  -9    1.37    0.60
   1 -14  -9    1.17    0.51
   1 -14  -8   11.47    0.85
   1 -14  -8    9.26    0.74
   1 -14  -7    0.47    0.60
   1 -14  -7    0.89    0.52
   1 -14  -6   -0.03    0.56
   1 -14   0   -0.14    0.49
   1 -14   0   -0.25    0.47
   1 -14   1    2.98    0.55
   1 -14   1    1.52    0.53
   1 -14   1    1.57    0.48
   1 -14   2    0.82    0.47
   1 -14   2    0.08    0.52
   1 -14   3    0.37    0.48
   1 -14   3   -0.45    0.51
   1 -14   4    2.54    0.51
   1 -14   4    2.35    0.47
   1 -14   5    0.26    0.39
   1 -14   5   -0.16    0.40
   1 -14   6    2.86    0.35
   1 -13 -12    0.69    0.42
   1 -13 -11    1.73    0.54
   1 -13 -11    1.44    0.60
   1 -13 -10    2.62    0.58
   1 -13 -10    3.26    0.72
   1 -13 -10    2.05    0.60
   1 -13  -9    7.50    0.74
   1 -13  -9    7.82    0.77
   1 -13  -9    9.92    0.90
   1 -13  -8    0.18    0.72
   1 -13  -8    1.06    0.64
   1 -13  -8   -0.22    0.57
   1 -13  -7    3.56    0.70
   1 -13  -7    5.39    0.80
   1 -13  -7    5.03    0.63
   1 -13  -6    7.49    0.76
   1 -13  -6    8.98    0.82
   1 -13  -5    3.70    0.66
   1 -13  -5    1.38    0.57
   1 -13  -1    3.15    0.58
   1 -13   0    1.63    0.53
   1 -13   0    0.82    0.58
   1 -13   0    0.75    0.57
   1 -13   1    0.26    0.63
   1 -13   1   -0.25    0.61
   1 -13   1    0.85    0.56
   1 -13   2   -0.39    0.63
   1 -13   2    0.51    0.59
   1 -13   2   -0.29    0.64
   1 -13   3   11.15    0.88
   1 -13   3    9.71    0.83
   1 -13   3    8.86    0.84
   1 -13   4    1.93    0.63
   1 -13   4    1.29    0.48
   1 -13   5    0.63    0.56
   1 -13   5    0.04    0.56
   1 -13   5    0.60    0.43
   1 -13   6    0.67    0.52
   1 -13   6    0.26    0.49
   1 -13   6    0.72    0.39
   1 -13   7    3.37    0.43
   1 -13   7    2.56    0.37
   1 -13   7    2.24    0.34
   1 -12 -13   -0.54    0.45
   1 -12 -13    0.11    0.49
   1 -12 -12   -0.21    0.55
   1 -12 -11    0.81    0.64
   1 -12 -11    0.49    0.61
   1 -12 -10    0.59    0.65
   1 -12 -10    0.47    0.79
   1 -12 -10    0.20    0.68
   1 -12  -9    0.28    0.67
   1 -12  -9    0.27    0.72
   1 -12  -9    0.93    0.82
   1 -12  -8    3.29    0.87
   1 -12  -8    3.42    0.75
   1 -12  -8    2.47    0.72
   1 -12  -7    8.31    0.85
   1 -12  -7    7.58    0.92
   1 -12  -7    7.55    0.80
   1 -12  -6   12.80    0.93
   1 -12  -6   14.42    0.99
   1 -12  -6   13.31    0.89
   1 -12  -6   13.58    1.06
   1 -12  -5    0.10    0.61
   1 -12  -5    0.82    0.67
   1 -12  -5    0.17    0.55
   1 -12  -4    1.44    0.58
   1 -12  -4    1.10    0.61
   1 -12  -1  117.50    5.07
   1 -12  -1  122.03    5.08
   1 -12  -1  122.80    5.09
   1 -12   0   35.27    1.68
   1 -12   0   30.33    1.61
   1 -12   0   34.49    1.67
   1 -12   0   34.44    1.64
   1 -12   1   12.42    0.92
   1 -12   1   12.07    0.93
   1 -12   1   11.89    0.88
   1 -12   1   11.00    0.89
   1 -12   2   -0.29    0.70
   1 -12   2    1.45    0.71
   1 -12   2    0.10    0.66
   1 -12   3    4.07    0.75
   1 -12   3    3.41    0.76
   1 -12   3    4.85    0.80
   1 -12   4   21.97    1.31
   1 -12   4   20.50    1.26
   1 -12   4   22.25    1.32
   1 -12   5    7.48    0.83
   1 -12   5    7.39    0.84
   1 -12   6    0.30    0.65
   1 -12   7    1.05    0.58
   1 -12   8   -0.53    0.40
   1 -12   8   -0.17    0.45
   1 -12   8   -0.03    0.44
   1 -11 -14    0.02    0.40
   1 -11 -13    0.43    0.57
   1 -11 -12    4.60    0.76
   1 -11 -12    3.21    0.70
   1 -11 -11    2.60    0.76
   1 -11 -11    2.25    0.74
   1 -11 -10    0.69    0.77
   1 -11 -10    0.02    0.75
   1 -11  -9   24.75    1.46
   1 -11  -9   26.79    1.49
   1 -11  -9   26.08    1.55
   1 -11  -8   51.52    2.48
   1 -11  -8   52.36    2.53
   1 -11  -8   56.34    2.51
   1 -11  -7   24.18    1.39
   1 -11  -7   22.05    1.30
   1 -11  -7   22.09    1.33
   1 -11  -6    7.42    0.83
   1 -11  -6    7.70    0.79
   1 -11  -6    7.36    0.89
   1 -11  -5   11.12    0.89
   1 -11  -5   10.26    0.94
   1 -11  -5   11.79    0.86
   1 -11  -4    1.20    0.59
   1 -11  -4    0.90    0.64
   1 -11  -4    0.31    0.54
   1 -11  -3   73.46    3.19
   1 -11  -1    1.17    0.54
   1 -11  -1    0.48    0.56
   1 -11  -1    1.48    0.56
   1 -11   0   -0.05    0.56
   1 -11   0    0.99    0.60
   1 -11   0    0.04    0.56
   1 -11   0    0.96    0.62
   1 -11   1   26.44    1.44
   1 -11   1   27.27    1.42
   1 -11   1   28.36    1.46
   1 -11   1   26.92    1.43
   1 -11   2    5.65    0.78
   1 -11   2    3.15    0.71
   1 -11   2    4.93    0.70
   1 -11   2    4.82    0.78
   1 -11   2    3.89    0.58
   1 -11   3    3.27    0.63
   1 -11   3    4.66    0.78
   1 -11   3    3.68    0.79
   1 -11   3    2.93    0.77
   1 -11   4    6.07    0.87
   1 -11   4    6.16    0.87
   1 -11   4    5.68    0.73
   1 -11   4    6.21    0.85
   1 -11   5    1.35    0.81
   1 -11   5    0.02    0.64
   1 -11   5   -0.29    0.79
   1 -11   5    0.14    0.77
   1 -11   6    3.53    0.70
   1 -11   7    1.28    0.68
   1 -11   7    0.70    0.63
   1 -11   8    1.37    0.58
   1 -11   8    1.35    0.58
   1 -11   9    5.59    0.56
  -1  11  -9    6.46    0.55
   1 -11   9    7.53    0.59
   1 -11  10   -0.50    0.31
   1 -10 -15    1.22    0.32
   1 -10 -14   10.11    0.70
   1 -10 -14    9.96    0.73
   1 -10 -13    0.14    0.62
   1 -10 -12    1.50    0.78
   1 -10 -11   11.78    1.08
   1 -10 -11   11.40    1.05
   1 -10 -10    4.63    0.87
   1 -10  -9    4.34    0.85
   1 -10  -9    1.92    0.59
   1 -10  -8   -0.58    0.73
   1 -10  -8    0.57    0.87
   1 -10  -7   27.05    1.47
   1 -10  -7   28.67    1.46
   1 -10  -7   26.75    1.43
   1 -10  -7   26.80    1.52
   1 -10  -7   25.00    1.35
   1 -10  -6   10.35    0.94
   1 -10  -6    8.80    0.88
   1 -10  -6   10.56    0.77
   1 -10  -6   11.08    0.88
   1 -10  -6   11.18    0.84
   1 -10  -5    6.30    0.71
   1 -10  -5    8.34    0.82
   1 -10  -5    7.37    0.75
   1 -10  -4   20.08    1.16
   1 -10  -4   19.62    1.12
   1 -10  -4   20.32    1.10
   1 -10  -3    2.65    0.55
   1 -10  -3    2.13    0.52
   1 -10  -3    1.94    0.61
   1 -10  -1   13.88    0.85
   1 -10  -1   12.29    0.84
   1 -10  -1   14.67    0.87
   1 -10   0   53.47    2.37
   1 -10   0   54.64    2.39
   1 -10   0   51.91    2.37
   1 -10   0   53.07    2.39
   1 -10   1    3.16    0.62
   1 -10   1    3.57    0.65
   1 -10   1    3.14    0.64
   1 -10   1    2.84    0.60
   1 -10   2    9.38    0.81
   1 -10   2    8.68    0.71
   1 -10   2    7.76    0.78
   1 -10   2    8.76    0.82
   1 -10   2    9.04    0.84
   1 -10   3   60.56    2.75
   1 -10   3   65.61    2.79
   1 -10   3   59.14    2.74
   1 -10   3   64.87    2.78
   1 -10   3   55.93    2.69
   1 -10   4   26.93    1.42
   1 -10   4   21.40    1.24
   1 -10   4   22.91    1.31
   1 -10   4   26.82    1.42
   1 -10   4   25.16    1.40
   1 -10   5   42.79    1.96
   1 -10   5   42.13    1.98
   1 -10   5   40.01    1.91
   1 -10   6    2.03    0.74
   1 -10   6    1.53    0.59
   1 -10   6    1.14    0.84
   1 -10   7    0.85    0.76
   1 -10   7    1.12    0.80
   1 -10   7    1.10    0.57
   1 -10   7    1.06    0.72
   1 -10   8    3.92    0.72
   1 -10   8    4.68    0.72
   1 -10   8    5.11    0.77
   1 -10   8    2.82    0.57
   1 -10   9    1.07    0.57
   1 -10   9    0.92    0.47
   1 -10   9    0.54    0.59
   1 -10   9    1.58    0.55
  -1  10 -10    4.53    0.53
   1 -10  10    3.44    0.47
   1 -10  10    4.43    0.50
   1 -10  10    3.30    0.40
   1 -10  11    0.09    0.31
   1  -9 -15    0.27    0.40
   1  -9 -14    0.93    0.58
   1  -9 -14    0.77    0.51
   1  -9 -13   12.76    0.92
   1  -9 -12   -0.07    0.76
   1  -9 -11   14.94    1.20
   1  -9 -10    1.00    0.61
   1  -9 -10    0.06    0.83
   1  -9  -9    1.93    0.82
   1  -9  -9    2.47    0.62
   1  -9  -9    4.27    0.83
   1  -9  -8   34.30    1.66
   1  -9  -8   29.73    1.51
   1  -9  -8   30.54    1.63
   1  -9  -7    5.98    0.76
   1  -9  -7    5.59    0.66
   1  -9  -7    4.53    0.74
   1  -9  -6    0.22    0.61
   1  -9  -6   -0.45    0.59
   1  -9  -6    0.62    0.52
   1  -9  -5    2.84    0.57
   1  -9  -5    2.83    0.52
   1  -9  -5    3.04    0.60
   1  -9  -4   77.05    3.30
   1  -9  -4   76.85    3.31
   1  -9  -3    9.75    0.71
   1  -9  -3    9.07    0.75
   1  -9  -1    3.44    0.52
   1  -9  -1    4.09    0.52
   1  -9  -1    4.09    0.51
   1  -9   0   13.08    0.81
   1  -9   0   12.70    0.81
   1  -9   0   12.94    0.81
   1  -9   0   13.85    0.83
   1  -9   1    2.18    0.53
   1  -9   1    1.51    0.57
   1  -9   1    1.52    0.55
   1  -9   1    1.63    0.54
   1  -9   2    0.27    0.57
   1  -9   2    1.08    0.55
   1  -9   2    0.48    0.59
   1  -9   2    0.38    0.48
   1  -9   2   -0.14    0.57
   1  -9   3    1.53    0.65
   1  -9   3    0.65    0.55
   1  -9   3    1.52    0.61
   1  -9   3    0.94    0.63
   1  -9   3    1.20    0.64
   1  -9   3    0.71    0.50
   1  -9   4   85.63    3.58
   1  -9   4   85.41    3.58
   1  -9   4   74.69    3.50
   1  -9   4   79.20    3.53
   1  -9   4   87.18    3.59
   1  -9   5    1.73    0.75
   1  -9   5    1.67    0.59
   1  -9   5    1.36    0.67
   1  -9   6   12.03    0.96
   1  -9   6   10.37    0.87
   1  -9   7    0.35    0.76
   1  -9   7    1.56    0.79
   1  -9   7    0.52    0.62
   1  -9   7    0.98    0.74
   1  -9   8   10.01    0.92
   1  -9   8    9.92    0.93
   1  -9   8    6.81    0.78
   1  -9   8    9.22    0.89
   1  -9   9    0.73    0.62
   1  -9   9   -0.17    0.64
   1  -9   9   -0.09    0.58
   1  -9  10    0.33    0.50
   1  -9  10    0.34    0.52
   1  -9  10    0.18    0.49
  -1   9 -10    0.25    0.61
   1  -9  11    1.77    0.40
   1  -9  11    1.39    0.38
   1  -9  11    0.80    0.34
  -1   9 -11    0.67    0.49
   1  -8 -15    0.42    0.46
  -1   8  15    0.16    0.29
   1  -8 -14    2.68    0.50
   1  -8 -14    3.64    0.58
   1  -8 -13    1.43    0.57
   1  -8 -13    0.95    0.68
   1  -8 -12    2.72    0.84
   1  -8 -12    1.74    0.61
   1  -8 -12    1.55    0.79
   1  -8 -11    1.28    0.88
   1  -8 -11    1.48    0.59
   1  -8 -10   12.16    0.93
   1  -8  -9    1.94    0.80
   1  -8  -9    3.07    0.66
   1  -8  -9    1.98    0.78
   1  -8  -8    0.51    0.70
   1  -8  -8   -0.09    0.56
   1  -8  -8    0.48    0.70
   1  -8  -7   43.35    1.95
   1  -8  -7   42.73    2.03
   1  -8  -7   41.20    1.97
   1  -8  -7   44.33    2.04
   1  -8  -6   33.32    1.58
   1  -8  -6   33.15    1.62
   1  -8  -6   34.69    1.64
   1  -8  -5   37.42    1.67
   1  -8  -5   35.33    1.69
   1  -8  -5   36.25    1.71
   1  -8  -4   43.39    2.01
   1  -8  -4   45.06    1.99
   1  -8  -4   47.15    2.02
   1  -8  -3    0.65    0.47
   1  -8  -3    0.61    0.44
  -1   8   1    9.30    0.76
   1  -8  -1    9.05    0.63
   1  -8   0    7.82    0.62
   1  -8   0    8.76    0.63
   1  -8   0    8.20    0.61
   1  -8   0    8.82    0.63
   1  -8   1    2.81    0.53
   1  -8   1    3.26    0.52
   1  -8   1    2.78    0.49
   1  -8   1    2.02    0.42
   1  -8   1    2.76    0.52
   1  -8   2    0.68    0.50
   1  -8   2    0.62    0.51
   1  -8   2    0.16    0.42
   1  -8   2    0.01    0.51
   1  -8   2    0.08    0.50
   1  -8   2   -0.32    0.45
   1  -8   3   52.74    2.25
   1  -8   3   49.04    2.25
   1  -8   3   52.57    2.26
   1  -8   3   48.69    2.21
   1  -8   3   49.11    2.24
   1  -8   3   46.67    2.19
   1  -8   4   22.26    1.18
   1  -8   4   21.64    1.19
   1  -8   4   19.70    1.16
   1  -8   4   19.32    1.12
   1  -8   4   20.37    1.11
   1  -8   5    4.96    0.77
   1  -8   5    5.55    0.65
   1  -8   5    4.41    0.70
   1  -8   6   18.28    1.17
   1  -8   6   18.72    1.17
   1  -8   6   18.52    1.15
   1  -8   6   17.19    1.09
   1  -8   7    4.37    0.87
   1  -8   7    3.95    0.78
   1  -8   7    4.90    0.82
   1  -8   7    5.53    0.74
   1  -8   7    5.07    0.82
   1  -8   8   44.89    2.24
   1  -8   8   51.54    2.28
   1  -8   8   48.28    2.28
   1  -8   9    1.92    0.66
   1  -8   9    1.86    0.72
   1  -8   9    1.90    0.69
  -1   8 -10    0.82    0.59
   1  -8  10    1.11    0.58
   1  -8  10    1.96    0.69
   1  -8  10    2.68    0.62
   1  -8  10    0.69    0.60
   1  -8  11    1.41    0.54
  -1   8 -11    2.39    0.65
   1  -8  11    1.96    0.48
   1  -8  11    3.12    0.58
  -1   8 -11    2.29    0.51
   1  -8  11    1.67    0.44
   1  -8  12   -0.28    0.39
  -1   8 -12    0.02    0.48
   1  -7 -15    0.73    0.45
   1  -7 -14    0.16    0.55
   1  -7 -14    0.71    0.52
   1  -7 -13    9.29    0.82
   1  -7 -13    8.57    0.81
   1  -7 -12    0.76    0.67
   1  -7 -12   -0.02    0.74
   1  -7 -12   -0.10    0.80
   1  -7 -11   21.62    1.31
   1  -7 -11   24.82    1.45
   1  -7 -11   26.23    1.46
   1  -7 -10    6.01    0.82
   1  -7 -10    6.66    0.91
   1  -7 -10    6.32    0.74
   1  -7  -9   19.42    1.11
   1  -7  -9   17.84    1.06
   1  -7  -8   -0.73    0.57
   1  -7  -8    0.02    0.65
   1  -7  -7    6.49    0.60
   1  -7  -7    5.44    0.63
   1  -7  -7    4.83    0.67
   1  -7  -7    5.75    0.68
   1  -7  -6    5.09    0.61
   1  -7  -6    4.53    0.52
   1  -7  -6    5.13    0.57
   1  -7  -6    4.90    0.64
   1  -7  -5    0.91    0.45
   1  -7  -5    1.11    0.50
   1  -7  -5    1.24    0.49
   1  -7  -4   43.76    1.94
  -1   7   3  135.36    5.70
  -1   7   2   17.55    1.07
  -1   7   2   20.75    1.10
  -1   7   1   31.20    1.59
  -1   7   1   30.91    1.60
  -1   7   0    0.55    0.62
  -1   7   0   -0.05    0.42
  -1   7  -1   -0.10    0.67
   1  -7   2    3.22    0.52
   1  -7   2    3.49    0.45
   1  -7   2    3.33    0.51
   1  -7   2    3.35    0.48
   1  -7   2    3.23    0.46
  -1   7  -2    2.67    0.60
   1  -7   2    3.29    0.51
   1  -7   3    0.21    0.44
   1  -7   3    0.54    0.50
   1  -7   3    0.26    0.49
   1  -7   3    0.13    0.44
   1  -7   3    0.25    0.50
   1  -7   3    0.89    0.45
   1  -7   3    0.09    0.49
   1  -7   4   51.96    2.29
   1  -7   4   50.03    2.29
   1  -7   4   50.65    2.31
   1  -7   4   54.30    2.32
   1  -7   5   13.99    0.92
   1  -7   5   15.59    0.96
   1  -7   5   14.02    0.89
   1  -7   6    1.57    0.65
   1  -7   6    0.71    0.63
   1  -7   6    1.33    0.58
   1  -7   6    1.56    0.63
   1  -7   7   20.44    1.21
   1  -7   7   18.73    1.24
   1  -7   7   20.80    1.22
   1  -7   7   19.88    1.19
   1  -7   8   17.17    1.10
   1  -7   8   15.25    1.09
   1  -7   8   16.10    1.09
   1  -7   9    3.77    0.75
   1  -7   9    2.62    0.69
   1  -7   9    3.41    0.77
   1  -7   9    3.86    0.80
   1  -7  10    0.82    0.70
   1  -7  10   -0.57    0.72
   1  -7  10    0.65    0.60
   1  -7  10    0.06    0.61
   1  -7  11    0.58    0.50
  -1   7 -11   -0.09    0.74
  -1   7 -11    0.19    0.65
   1  -7  11    0.75    0.48
   1  -7  11    0.09    0.60
   1  -7  11   -0.46    0.60
  -1   7 -12    1.77    0.62
  -1   7 -12    1.54    0.56
   1  -7  12    0.38    0.50
  -1   7 -13    1.01    0.46
  -1   7 -13    0.89    0.36
   1  -7  13    1.18    0.33
   1  -7  13    0.61    0.37
  -1   6  16    0.27    0.30
  -1   6  15    1.98    0.42
   1  -6 -15    3.25    0.55
  -1   6  14    5.70    0.59
   1  -6 -14    5.24    0.72
   1  -6 -13    0.56    0.68
   1  -6 -13   -0.18    0.62
  -1   6  13   -0.21    0.54
   1  -6 -12   21.43    1.31
   1  -6 -12   22.75    1.29
  -1   6  12   20.12    1.15
   1  -6 -11    6.16    0.91
   1  -6 -11    6.19    0.82
   1  -6 -11    7.22    0.91
  -1   6  11    5.90    0.68
   1  -6 -10    4.76    0.82
   1  -6 -10    4.19    0.71
   1  -6 -10    4.40    0.82
   1  -6 -10    4.56    0.76
  -1   6  10    4.20    0.57
   1  -6  -9    0.81    0.68
   1  -6  -9    1.06    0.57
   1  -6  -9    0.09    0.65
   1  -6  -9    1.57    0.65
   1  -6  -8   34.18    1.56
   1  -6  -8   30.43    1.53
   1  -6  -7   14.02    0.93
   1  -6  -7   14.95    0.90
   1  -6  -7   14.18    0.84
   1  -6  -7   16.23    0.90
   1  -6  -6   -0.08    0.50
  -1   6   6   -0.11    0.55
  -1   6   6    0.39    0.50
   1  -6  -6    0.53    0.46
   1  -6  -6    0.47    0.48
  -1   6   6   -0.51    0.56
   1  -6  -5    8.79    0.67
  -1   6   5    9.25    0.76
  -1   6   5    9.28    0.72
  -1   6   5    8.03    0.72
  -1   6   4  307.12   12.57
  -1   6   4  311.53   12.45
  -1   6   4  304.93   12.58
  -1   6   4  304.79   12.45
  -1   6   4  298.99   12.61
  -1   6   4  309.73   12.57
  -1   6   3    8.59    0.43
  -1   6   3    8.20    0.58
  -1   6   3    8.56    0.61
  -1   6   3    8.13    0.65
  -1   6   3    9.04    0.57
  -1   6   2   39.84    1.58
  -1   6   2   40.71    1.68
  -1   6   2   37.53    1.48
  -1   6   1   65.06    2.89
  -1   6   1   64.81    2.87
  -1   6   0    0.53    0.63
  -1   6   0    0.88    0.41
  -1   6  -1   24.80    1.45
  -1   6  -2    1.43    0.56
  -1   6  -2    0.98    0.68
   1  -6   3  113.35    4.75
  -1   6  -3  109.93    4.90
   1  -6   3  112.53    4.74
   1  -6   3  117.62    4.75
   1  -6   4  163.75    6.70
   1  -6   4  165.88    6.72
   1  -6   4  161.89    6.71
   1  -6   4  158.85    6.69
   1  -6   4  162.07    6.72
   1  -6   5    6.52    0.70
   1  -6   5    8.80    0.69
   1  -6   5    8.66    0.70
   1  -6   5    8.65    0.70
   1  -6   6   11.04    0.84
   1  -6   6   10.56    0.80
   1  -6   6    9.44    0.79
   1  -6   7   45.25    2.09
   1  -6   7   42.23    2.04
   1  -6   7   44.29    2.05
   1  -6   8   45.02    2.20
   1  -6   8   47.99    2.22
   1  -6   8   48.52    2.20
   1  -6   9    9.78    0.83
   1  -6   9    9.46    0.84
   1  -6   9   10.20    0.91
   1  -6  10    1.02    0.61
   1  -6  10    2.75    0.60
   1  -6  10    2.31    0.74
   1  -6  10    1.65    0.71
   1  -6  11    8.06    0.72
   1  -6  11    7.59    0.72
   1  -6  11   11.75    0.91
  -1   6 -11    9.43    0.99
   1  -6  11   11.07    0.84
   1  -6  12    0.03    0.60
  -1   6 -12   -0.83    0.74
   1  -6  12    0.83    0.54
  -1   6 -12   -0.45    0.67
  -1   6 -13    1.00    0.54
   1  -6  13   -0.26    0.48
  -1   6 -13   -0.09    0.58
   1  -6  14   -0.14    0.32
   1  -5 -16    1.15    0.40
   1  -5 -15    0.25    0.56
  -1   5  15   -0.06    0.47
   1  -5 -14    0.20    0.68
  -1   5  14    1.32    0.56
   1  -5 -13   23.54    1.37
  -1   5  13   22.17    1.23
   1  -5 -12   15.26    1.15
   1  -5 -12   15.37    1.12
  -1   5  12   17.92    1.03
   1  -5 -11  201.45    8.19
   1  -5 -11  198.02    8.18
  -1   5  11  192.46    8.12
   1  -5 -11  195.30    8.19
   1  -5 -10   61.01    2.70
   1  -5 -10   61.21    2.67
   1  -5 -10   60.47    2.69
   1  -5 -10   58.62    2.67
  -1   5  10   55.83    2.60
   1  -5  -9    1.14    0.63
  -1   5   9    0.36    0.49
   1  -5  -9   -0.34    0.62
   1  -5  -9   -0.26    0.57
   1  -5  -9   -0.05    0.61
  -1   5   8    0.69    0.42
   1  -5  -8    1.03    0.59
   1  -5  -8    1.24    0.57
   1  -5  -8    1.17    0.57
   1  -5  -8    1.01    0.51
   1  -5  -7   44.31    1.95
   1  -5  -7   43.01    1.97
   1  -5  -7   42.04    1.92
   1  -5  -7   43.71    1.94
   1  -5  -6    2.62    0.49
  -1   5   6    3.19    0.60
  -1   5   6    2.31    0.60
  -1   5   6    2.50    0.62
   1  -5  -6    2.63    0.52
  -1   5   5    9.81    0.77
  -1   5   5    9.92    0.79
  -1   5   5    9.77    0.80
  -1   5   5    9.38    0.56
  -1   5   4   87.16    3.97
  -1   5   4  103.02    4.13
  -1   5   4   98.91    3.98
  -1   5   4   98.03    3.99
  -1   5   4  103.99    4.12
  -1   5   4  103.09    4.14
  -1   5   3  291.92   11.78
  -1   5   3  291.73   11.88
  -1   5   3  284.88   11.85
  -1   5   3  297.76   11.88
  -1   5   3  288.11   11.78
  -1   5   3  293.75   11.87
  -1   5   2   46.35    1.92
  -1   5   2   45.01    1.93
  -1   5   2   43.98    1.85
  -1   5   2   43.84    1.85
  -1   5   2   45.82    1.93
  -1   5   2   45.74    2.00
  -1   5   2   46.83    1.96
  -1   5   1  359.92   13.97
  -1   5   1  341.53   13.94
  -1   5   1  332.94   13.85
  -1   5   0    3.30    0.45
  -1   5   0    2.25    0.63
  -1   5  -1    1.65    0.64
  -1   5  -1    1.11    0.42
   1  -5   2   83.78    3.53
  -1   5  -2   86.89    3.78
  -1   5  -2   88.15    3.69
   1  -5   3   15.84    0.78
   1  -5   3   15.47    0.77
  -1   5  -4    3.79    0.65
  -1   5  -4    2.00    0.74
   1  -5   4    2.91    0.49
   1  -5   5   89.02    3.61
   1  -5   5   83.10    3.61
  -1   5  -5   82.18    3.80
   1  -5   6    0.47    0.50
   1  -5   6    0.18    0.49
   1  -5   6    0.03    0.53
   1  -5   7   -0.39    0.54
   1  -5   7    0.20    0.51
   1  -5   7    0.29    0.55
   1  -5   7   -0.17    0.59
   1  -5   8   61.00    2.78
   1  -5   8   62.92    2.79
   1  -5   8   65.77    2.80
   1  -5   9   17.52    1.08
   1  -5   9   17.25    1.03
   1  -5   9   14.63    1.01
   1  -5  10   21.33    1.22
   1  -5  10   24.94    1.31
   1  -5  11   -0.66    0.63
   1  -5  11   -1.28    0.55
  -1   5 -12    0.95    0.80
   1  -5  12    1.51    0.55
   1  -5  12    1.42    0.69
   1  -5  13   -0.04    0.57
  -1   5 -13    1.37    0.68
  -1   5 -13   -0.55    0.66
   1  -5  14    1.91    0.45
  -1   5 -14    1.94    0.53
   1  -4 -16   -0.81    0.43
  -1   4  16    0.16    0.33
  -1   4  15    2.28    0.54
   1  -4 -15    2.91    0.64
   1  -4 -14    1.58    0.72
  -1   4  14    0.81    0.59
  -1   4  13   34.54    1.71
   1  -4 -13   34.79    1.80
   1  -4 -12   60.84    2.80
  -1   4  12   60.36    2.72
   1  -4 -11    4.49    0.83
   1  -4 -11    4.19    0.77
  -1   4  11    4.31    0.72
   1  -4 -11    3.01    0.77
   1  -4 -10   53.09    2.51
  -1   4  10   56.47    2.47
   1  -4 -10   56.88    2.53
   1  -4 -10   54.54    2.53
  -1   4   9    1.89    0.52
   1  -4  -9    0.15    0.58
   1  -4  -9    0.97    0.58
   1  -4  -9    0.57    0.62
   1  -4  -9    0.52    0.57
  -1   4   8   99.53    4.28
   1  -4  -8  104.58    4.33
   1  -4  -8  102.73    4.33
   1  -4  -8  102.93    4.32
   1  -4  -8  103.13    4.31
   1  -4  -7    0.89    0.48
   1  -4  -7    1.67    0.46
   1  -4  -7    0.74    0.49
   1  -4  -7    1.18    0.48
   1  -4  -7    1.15    0.48
  -1   4   6   55.66    2.61
  -1   4   6   56.07    2.68
  -1   4   6   54.90    2.62
  -1   4   6   55.37    2.60
  -1   4   5   72.30    3.13
  -1   4   5   68.26    3.14
  -1   4   5   70.80    2.95
  -1   4   5   70.98    3.16
  -1   4   4   10.64    0.81
  -1   4   4   10.94    0.81
  -1   4   4    9.74    0.57
  -1   4   4   10.61    0.78
  -1   4   3    6.76    0.47
  -1   4   3    5.89    0.41
  -1   4   3    6.10    0.59
  -1   4   3    6.37    0.57
  -1   4   2   76.79    3.18
  -1   4   2   73.38    3.10
  -1   4   2   78.21    3.18
  -1   4   2   73.82    3.19
  -1   4   2   77.50    3.10
  -1   4   1   24.62    1.19
  -1   4   1   25.35    1.09
  -1   4   1   23.20    1.06
  -1   4   0  158.73    6.54
  -1   4   0  157.89    6.58
  -1   4  -1   26.60    1.47
  -1   4  -1   29.57    1.36
   1  -4   2   63.79    2.43
  -1   4  -2   65.09    2.66
  -1   4  -2   69.54    2.57
  -1   4  -3   13.45    0.73
   1  -4   3   13.14    0.84
  -1   4  -3   14.64    0.90
   1  -4   4   81.98    3.39
  -1   4  -4   78.27    3.47
  -1   4  -4   75.08    3.27
  -1   4  -4   78.98    3.38
   1  -4   4   74.45    3.26
  -1   4  -5   13.53    1.07
  -1   4  -5   13.40    0.98
   1  -4   5   14.13    0.92
   1  -4   5   12.53    0.83
  -1   4  -5   12.79    0.83
   1  -4   6   30.19    1.36
   1  -4   6   27.37    1.54
   1  -4   6   29.24    1.36
   1  -4   6   28.88    1.36
   1  -4   6   29.51    1.40
  -1   4  -6   25.56    1.56
   1  -4   6   28.04    1.38
   1  -4   7    0.55    0.49
   1  -4   7    0.36    0.46
   1  -4   7   -0.03    0.51
   1  -4   7    0.05    0.47
   1  -4   8   25.81    1.34
   1  -4   8   29.09    1.40
   1  -4   8   27.74    1.38
   1  -4   8   29.92    1.39
   1  -4   9    4.56    0.63
   1  -4   9    4.46    0.61
   1  -4   9    5.77    0.68
   1  -4   9    4.99    0.62
   1  -4  10   48.26    2.19
   1  -4  10   46.75    2.17
   1  -4  10   49.99    2.22
   1  -4  11    0.19    0.62
   1  -4  11    0.31    0.57
  -1   4 -11   -0.29    0.89
   1  -4  12    0.04    0.56
   1  -4  12    0.45    0.56
  -1   4 -12   -0.22    0.87
   1  -4  13    6.14    0.62
   1  -4  13    7.26    0.61
  -1   4 -13    9.12    0.89
  -1   4 -13    7.95    0.90
  -1   4 -14    0.79    0.63
  -1   4 -14    1.78    0.62
  -1   4 -15    0.97    0.42
  -1   3  16    6.34    0.50
  -1   3  15    5.52    0.62
  -1   3  14    0.39    0.63
  -1   3  13    0.40    0.69
   1  -3 -12    3.81    0.67
  -1   3  12    4.53    0.78
   1  -3 -11   46.68    2.18
   1  -3 -11   46.74    2.28
   1  -3 -11   42.84    2.18
   1  -3 -10   10.98    0.89
   1  -3 -10    9.53    0.81
  -1   3  10   10.88    0.81
   1  -3 -10    9.09    0.82
   1  -3  -9    1.45    0.58
   1  -3  -9    0.23    0.55
   1  -3  -9    0.35    0.54
   1  -3  -9    0.97    0.61
  -1   3   9    0.04    0.52
   1  -3  -8  109.07    4.73
   1  -3  -8  114.34    4.72
   1  -3  -8  116.39    4.74
   1  -3  -8  111.11    4.72
   1  -3  -7   16.30    0.89
   1  -3  -7   15.45    0.89
  -1   3   7   15.64    1.15
  -1   3   6   41.28    2.02
  -1   3   6   38.41    1.93
  -1   3   6   37.80    1.96
  -1   3   6   38.73    1.98
  -1   3   5    5.89    0.73
  -1   3   5    5.86    0.79
  -1   3   5    5.56    0.44
  -1   3   5    4.92    0.67
  -1   3   4    3.15    0.60
  -1   3   4    2.53    0.36
  -1   3   4    3.30    0.63
  -1   3   3   26.94    1.24
  -1   3   3   27.06    1.24
  -1   3   3   24.16    1.01
  -1   3   2   16.85    0.81
  -1   3   2   17.05    0.91
  -1   3   2   16.36    0.87
  -1   3   1  409.67   16.83
  -1   3   1  428.86   16.86
  -1   3   1  435.39   16.83
  -1   3   1  407.26   16.78
  -1   3   0  196.19    8.22
  -1   3   0  204.28    8.29
  -1   3  -1  654.60   26.11
   1  -3   1  651.75   25.98
  -1   3  -1  631.11   25.96
  -1   3  -1  633.00   25.98
  -1   3  -1  699.18   26.06
  -1   3  -1  659.30   25.98
   1  -3   2    5.17    0.53
  -1   3  -2    6.01    0.56
  -1   3  -2    5.44    0.42
  -1   3  -3    1.23    0.68
  -1   3  -3    0.69    0.39
   1  -3   3    0.55    0.50
   1  -3   3    0.47    0.39
  -1   3  -3    0.70    0.51
  -1   3  -4   18.93    1.20
   1  -3   4   20.33    1.11
  -1   3  -4   18.47    1.12
   1  -3   4   20.10    1.05
  -1   3  -4   18.97    1.01
   1  -3   5  167.44    7.01
  -1   3  -5  158.44    7.10
  -1   3  -5  168.97    7.02
  -1   3  -5  173.11    7.08
   1  -3   5  175.18    7.09
  -1   3  -6   58.65    2.62
   1  -3   6   56.39    2.61
   1  -3   6   57.72    2.66
  -1   3  -6   56.54    2.71
   1  -3   7   54.72    2.31
   1  -3   7   50.81    2.29
   1  -3   7   52.87    2.29
   1  -3   7   54.04    2.31
   1  -3   8    0.02    0.43
   1  -3   8    0.39    0.47
   1  -3   8    0.38    0.48
   1  -3   8   -0.07    0.44
   1  -3   9   13.12    0.87
   1  -3   9   14.23    0.87
   1  -3   9   12.37    0.80
   1  -3  10    5.57    0.68
   1  -3  10    4.32    0.63
  -1   3 -10    3.69    0.62
   1  -3  11    1.80    0.59
  -1   3 -11    1.38    0.56
   1  -3  11    0.80    0.64
  -1   3 -11    0.58    0.90
   1  -3  12   11.77    0.89
   1  -3  12   10.21    0.78
   1  -3  13    2.14    0.61
   1  -3  14    3.20    0.53
   1  -3  15   -0.12    0.43
  -1   2  16   14.63    0.78
  -1   2  15    1.68    0.56
   1  -2 -15    1.88    0.60
   1  -2 -14   20.25    1.15
  -1   2  14   22.36    1.23
   1  -2 -14   22.98    1.30
   1  -2 -13    2.09    0.66
   1  -2 -13    1.95    0.87
  -1   2  13    2.54    0.75
  -1   2  12   38.49    1.90
   1  -2 -11   27.90    1.50
   1  -2 -11   25.29    1.37
  -1   2  11   29.64    1.48
  -1   2  10   11.94    0.86
   1  -2 -10    9.22    0.81
   1  -2 -10   10.86    0.81
   1  -2 -10   12.00    0.91
  -1   2   9    1.00    0.51
   1  -2  -9    0.44    0.50
   1  -2  -9    1.04    0.60
   1  -2  -9    0.87    0.51
   1  -2  -9    0.99    0.62
   1  -2  -8   19.76    1.09
   1  -2  -8   23.53    1.13
   1  -2  -8   21.13    1.12
   1  -2  -8   20.84    1.10
   1  -2  -7   16.71    0.89
   1  -2  -7   15.54    0.87
  -1   2   6   20.33    1.26
  -1   2   6   20.08    1.26
  -1   2   6   21.31    1.02
  -1   2   5  325.88   13.27
  -1   2   5  325.16   13.23
   1  -2  -5  319.63   13.23
  -1   2   5  324.89   13.23
  -1   2   5  318.75   13.06
  -1   2   4   25.71    1.17
  -1   2   4   29.19    1.43
  -1   2   4   26.69    1.37
   1  -2  -4   26.68    1.39
  -1   2   3    5.63    0.64
  -1   2   2    4.62    0.55
  -1   2   2    3.69    0.54
  -1   2   2    4.45    0.29
  -1   2   1    2.17    0.26
  -1   2   1    2.53    0.41
  -1   2   1    2.79    0.36
  -1   2   1    2.00    0.39
  -1   2   0  147.08    6.02
   1  -2   0  143.09    6.03
  -1   2   0  164.99    6.08
  -1   2   0  147.55    6.00
   1  -2   1   69.37    2.79
  -1   2  -1   66.47    2.78
  -1   2  -1   66.72    2.89
   1  -2   1   67.73    2.76
  -1   2  -1   67.32    2.82
  -1   2  -2   47.68    2.06
   1  -2   2   48.84    2.10
   1  -2   2   47.36    2.06
  -1   2  -2   49.87    2.00
  -1   2  -2   46.02    2.09
  -1   2  -2   49.54    2.06
   1  -2   3  400.48   16.38
  -1   2  -3  429.21   16.41
  -1   2  -3  390.63   16.44
  -1   2  -3  394.20   16.37
  -1   2  -4   20.29    1.22
  -1   2  -4   24.04    1.19
  -1   2  -4   22.01    1.13
   1  -2   4   21.54    1.14
  -1   2  -5   65.18    2.86
  -1   2  -5   64.07    2.81
   1  -2   5   64.06    2.81
  -1   2  -5   60.43    2.87
  -1   2  -6   92.58    4.18
   1  -2   6  102.27    4.17
  -1   2  -6   92.47    4.14
  -1   2  -7   11.79    0.97
   1  -2   7   10.12    0.89
  -1   2  -7   12.91    0.93
  -1   2  -8   61.73    2.77
   1  -2   8   65.37    2.78
   1  -2   8   65.59    2.76
   1  -2   9    9.22    0.69
  -1   2  -9    9.07    0.72
   1  -2   9   10.37    0.73
   1  -2  10   38.98    1.83
   1  -2  10   41.58    1.89
  -1   2 -10   39.18    1.87
   1  -2  11    1.25    0.52
   1  -2  11    0.85    0.65
  -1   2 -11    2.16    0.64
   1  -2  12    8.36    0.84
  -1   2 -12    8.94    0.81
  -1   2 -13    0.06    0.58
   1  -2  13   -0.36    0.65
   1  -2  14    1.56    0.58
   1  -2  15    1.27    0.45
  -1   2 -15    0.85    0.59
   1  -2  15    1.32    0.49
  -1   2 -16    2.10    0.39
   1  -2  16    1.43    0.34
  -1   1  16    1.42    0.31
   1  -1 -15   25.28    1.22
   1  -1 -15   22.15    1.14
   1  -1 -14    4.57    0.68
   1  -1 -14    5.49    0.77
   1  -1 -13    6.27    0.87
   1  -1 -12    1.09    0.80
   1  -1 -12    1.01    0.82
   1  -1 -11   68.25    3.10
   1  -1 -11   70.63    3.14
   1  -1 -10  181.35    7.74
   1  -1 -10  192.60    7.77
   1  -1  -9    5.28    0.70
   1  -1  -9    5.57    0.69
   1  -1  -8   19.68    1.05
   1  -1  -8   18.09    1.02
   1  -1  -8   17.42    0.97
   1  -1  -8   19.23    1.04
   1  -1  -8   18.33    0.97
  -1   1   7   15.12    1.15
   1  -1  -6   36.12    1.56
   1  -1  -5  105.39    4.32
   1  -1  -4    4.80    0.35
   1  -1  -3  497.61   20.01
  -1   1   3  487.01   20.02
  -1   1   2  959.26   37.37
  -1   1   2  925.84   37.36
  -1   1   2  890.54   37.35
  -1   1   1 1011.21   41.82
  -1   1   1  959.00   41.82
  -1   1   1 1064.82   41.77
   1  -1   0 1152.94   47.62
   1  -1   0 1216.97   47.66
   1  -1   0 1161.54   47.65
  -1   1   0 1257.14   47.66
  -1   1  -1   98.33    4.19
   1  -1   1  106.02    4.23
   1  -1   1  104.38    4.18
  -1   1  -2  183.47    7.43
  -1   1  -2  183.64    7.38
  -1   1  -2  162.65    7.46
  -1   1  -2  193.92    7.43
  -1   1  -2  182.68    7.43
   1  -1   2  181.17    7.43
  -1   1  -3  607.92   24.11
  -1   1  -3  602.44   24.03
  -1   1  -3  617.71   24.11
  -1   1  -3  575.58   24.10
   1  -1   3  589.61   24.11
  -1   1  -3  567.16   24.13
   1  -1   3  588.53   24.10
   1  -1   3  594.18   24.13
   1  -1   4   75.34    3.20
  -1   1  -4   73.02    3.18
   1  -1   4   74.43    3.22
  -1   1  -4   76.61    3.20
  -1   1  -4   72.79    3.21
   1  -1   5   39.87    1.89
  -1   1  -5   40.82    1.89
  -1   1  -5   39.30    1.91
  -1   1  -6   76.58    3.47
  -1   1  -6   78.95    3.48
   1  -1   6   82.51    3.50
   1  -1   7   50.30    2.39
  -1   1  -7   47.92    2.36
  -1   1  -7   51.88    2.41
   1  -1   7   51.10    2.40
   1  -1   8   56.25    2.45
  -1   1  -8   59.04    2.47
   1  -1   8   54.70    2.41
  -1   1  -9   26.09    1.27
   1  -1   9   23.96    1.20
   1  -1   9   24.47    1.26
  -1   1 -10    5.14    0.67
   1  -1  10    4.30    0.53
   1  -1  10    5.25    0.66
   1  -1  11   13.89    0.97
  -1   1 -11   11.95    0.97
   1  -1  12   64.01    2.76
  -1   1 -12   57.99    2.76
   1  -1  13    1.27    0.70
  -1   1 -13    1.13    0.67
  -1   1 -14    4.24    0.87
  -1   1 -14    1.97    0.65
   1  -1  14    3.49    0.69
  -1   1 -14    3.95    0.80
   1  -1  15   11.89    0.79
  -1   1 -15   12.08    0.88
   1  -1  15   10.65    0.71
  -1   1 -16    0.78    0.45
   1  -1  16    0.39    0.37
   1  -1  16    0.27    0.37
  -1   0  16    5.43    0.41
  -1   0  15   -0.18    0.48
   1   0 -15    0.50    0.48
   1   0 -15    0.16    0.47
   1   0 -14    7.09    0.77
   1   0 -14    6.95    0.76
  -1   0  14    6.76    0.76
   1   0 -13   13.92    1.09
   1   0 -13   13.61    1.06
  -1   0  13   15.06    1.05
   1   0 -12    6.63    0.92
  -1   0  12    8.26    0.88
   1   0 -12    8.22    0.92
  -1   0  11   87.39    3.84
   1   0 -11   88.69    3.87
   1   0 -11   89.74    3.87
   1   0 -10   23.02    1.37
  -1   0  10   25.17    1.36
   1   0 -10   25.80    1.40
  -1   0   9   89.90    3.87
   1   0  -9   92.21    3.88
   1   0  -9   89.75    3.89
   1   0  -8   -0.09    0.56
   1   0  -8   -0.03    0.51
  -1   0   7    0.63    0.66
   1   0  -7    2.32    0.49
  -1   0   6   52.09    2.14
  -1   0   6   49.01    2.36
  -1   0   6   53.34    2.37
  -1   0   6   53.05    2.43
  -1   0   5  132.50    5.57
  -1   0   5  136.01    5.61
  -1   0   5  133.33    5.40
   1   0  -5  123.24    5.43
  -1   0   5  137.43    5.58
   1   0  -5  133.93    5.59
   1   0  -4  280.32   11.03
   1   0  -4  261.17   10.90
  -1   0   4  271.28   11.01
   1   0  -3    2.17    0.38
  -1   0   3    2.23    0.59
   1   0  -2  964.35   38.13
   1   0  -2  894.53   38.20
   1   0  -1  103.17    4.21
  -1   0   1  101.45    4.21
   1   0   0  478.41   19.24
   1   0   0  461.09   19.24
  -1   0   0  469.69   19.24
  -1   0   0  495.19   19.24
   1   0   1  944.66   38.12
   1   0   2  614.60   24.72
  -1   0  -2  609.49   24.72
   1   0   2  597.43   24.71
  -1   0  -2  623.06   24.72
   1   0   2  618.08   24.72
  -1   0  -2  608.53   24.72
  -1   0  -3  119.01    4.72
   1   0   3  106.33    4.70
  -1   0  -3  110.79    4.71
  -1   0  -3  105.72    4.71
  -1   0  -3  117.42    4.63
   1   0   3  116.76    4.71
  -1   0  -4    3.29    0.60
   1   0   4    3.04    0.60
   1   0   4    3.00    0.56
  -1   0  -4    2.21    0.58
   1   0   4    3.02    0.63
   1   0   5    0.39    0.51
  -1   0  -5   -0.46    0.60
   1   0   5    0.21    0.58
   1   0   5    0.28    0.57
  -1   0  -5    0.34    0.54
   1   0   6   52.46    2.47
  -1   0  -6   52.61    2.43
  -1   0  -6   53.72    2.48
   1   0   6   57.02    2.50
  -1   0  -7   17.93    1.18
  -1   0  -7   19.20    1.10
   1   0   7   19.34    1.20
   1   0   8    0.09    0.44
  -1   0  -8    0.31    0.45
  -1   0  -9    7.97    0.70
   1   0   9    8.45    0.68
  -1   0 -10    5.37    0.70
   1   0  10    5.59    0.67
  -1   0 -11   29.50    1.55
  -1   0 -11   29.25    1.61
   1   0  11   30.09    1.54
   1   0  12    9.96    0.89
  -1   0 -12    8.44    1.01
  -1   0 -12    9.01    0.92
   1   0  13   18.14    1.16
  -1   0 -13   15.95    1.16
  -1   0 -13   17.71    1.28
   1   0  14    0.78    0.68
  -1   0 -14    1.97    0.78
  -1   0 -14    0.17    0.67
  -1   0 -15    4.18    0.71
  -1   0 -15    4.22    0.64
   1   0  15    3.29    0.65
   1   0  16    0.45    0.35
  -1   0 -16    0.46    0.48
   1   0  16    0.05    0.39
   1   0  16    0.16    0.43
   1   1 -15    1.75    0.50
   1   1 -15    1.65    0.42
  -1  -1  15    2.31    0.45
   1   1 -14    1.07    0.55
  -1  -1  14    3.09    0.62
   1   1 -14    1.86    0.67
   1   1 -13   10.44    0.98
  -1  -1  13   10.00    0.89
   1   1 -13   11.38    0.90
   1   1 -12    0.37    0.85
   1   1 -12    1.31    0.69
  -1  -1  12    0.65    0.72
   1   1 -11   38.45    2.00
  -1  -1  11   42.54    1.99
   1   1 -11   42.44    2.05
  -1  -1  10   73.72    3.24
   1   1 -10   72.67    3.26
   1   1 -10   75.55    3.28
   1   1  -9    8.51    0.81
  -1  -1   9    7.83    0.72
   1   1  -9    7.06    0.73
  -1  -1   8   21.52    1.10
   1   1  -8   21.90    1.11
  -1  -1   8   19.17    1.02
   1   1  -7  227.28    9.31
  -1  -1   6   18.81    1.20
  -1  -1   6   19.15    1.17
   1   1  -6   17.30    1.01
  -1  -1   6   18.28    1.21
  -1  -1   6   16.86    1.17
  -1  -1   5   22.01    1.25
   1   1  -5   18.90    1.10
  -1  -1   5   20.79    1.27
  -1  -1   5   21.98    1.23
  -1  -1   5   21.14    0.99
   1   1  -4  170.96    6.91
  -1  -1   4  155.50    6.90
   1   1  -4  161.25    6.81
  -1  -1   4  163.39    6.87
  -1  -1   4  168.53    6.73
   1   1  -3    6.53    0.61
  -1  -1   3    7.57    0.66
  -1  -1   3    6.57    0.73
  -1  -1   2   37.50    1.63
  -1  -1   2   34.91    1.64
  -1  -1   1  242.91    9.87
  -1  -1   1  242.77    9.87
   1   1   0    1.64    0.27
  -1  -1   0    1.42    0.16
   1   1   0    1.54    0.16
  -1  -1   0    1.70    0.26
  -1  -1  -1  135.97    5.53
   1   1   2 1043.33   41.08
  -1  -1  -2  991.03   41.08
   1   1   3 1030.86   40.60
  -1  -1  -3  979.84   40.59
   1   1   4  347.75   13.67
  -1  -1  -4  323.72   13.61
   1   1   4  337.27   13.62
   1   1   5   45.51    2.04
   1   1   5   40.80    2.05
   1   1   5   45.60    1.96
  -1  -1  -5   42.25    1.95
  -1  -1  -6    2.07    0.54
  -1  -1  -6    1.33    0.60
   1   1   6    1.30    0.61
   1   1   6    1.78    0.66
   1   1   6    1.83    0.51
  -1  -1  -7   22.63    1.26
   1   1   7   27.10    1.45
   1   1   7   25.67    1.41
  -1  -1  -7   24.85    1.41
  -1  -1  -8   38.18    1.72
  -1  -1  -8   36.78    1.70
  -1  -1  -9    1.42    0.54
  -1  -1  -9    1.68    0.60
  -1  -1 -10    1.27    0.68
  -1  -1 -10    0.50    0.59
  -1  -1 -11    0.99    0.66
  -1  -1 -11    0.36    0.76
  -1  -1 -12    1.89    0.77
  -1  -1 -12    2.47    0.87
  -1  -1 -13    2.77    0.90
  -1  -1 -13    2.90    0.83
  -1  -1 -13    1.82    0.83
  -1  -1 -14   -0.19    0.76
  -1  -1 -14    1.05    0.75
   1   1  15   10.23    0.83
  -1  -1 -15    8.97    0.83
  -1  -1 -15    8.26    0.81
   1   1  16    1.19    0.48
   1   1  16    0.84    0.43
  -1  -1 -16    1.39    0.52
   1   1  17    1.48    0.30
  -1  -2  15    0.04    0.35
   1   2 -15    0.37    0.44
  -1  -2  14    1.07    0.53
   1   2 -14    0.73    0.45
   1   2 -14    0.75    0.63
   1   2 -13   -0.24    0.78
   1   2 -13    0.30    0.57
  -1  -2  13    0.02    0.63
   1   2 -12    3.77    0.71
  -1  -2  12    4.20    0.72
   1   2 -12    4.08    0.89
   1   2 -11   63.30    2.88
   1   2 -11   59.43    2.81
  -1  -2  11   65.49    2.82
   1   2 -10    2.08    0.67
  -1  -2  10    2.13    0.53
   1   2 -10    2.38    0.82
  -1  -2  10    2.93    0.68
  -1  -2   9    0.97    0.59
   1   2  -9    1.11    0.56
  -1  -2   9    0.60    0.47
  -1  -2   8    9.17    0.71
   1   2  -8   10.75    0.74
  -1  -2   8    9.05    0.65
   1   2  -7   16.96    0.92
  -1  -2   6   26.98    1.46
  -1  -2   6   26.99    1.47
   1   2  -6   24.65    1.38
  -1  -2   6   27.25    1.49
  -1  -2   5    4.45    0.66
  -1  -2   5    3.66    0.40
   1   2  -5    4.00    0.63
  -1  -2   5    4.24    0.63
   1   2  -5    4.23    0.76
  -1  -2   5    4.19    0.62
   1   2  -4    0.53    0.67
  -1  -2   4    0.28    0.53
  -1  -2   4    0.32    0.33
  -1  -2   4   -0.32    0.53
  -1  -2   4    0.15    0.53
   1   2  -4   -0.03    0.54
   1   2  -3  171.88    6.91
   1   2  -3  158.26    6.86
  -1  -2   3  172.79    6.86
  -1  -2   3  161.81    6.84
   1   2  -2  645.91   25.93
  -1  -2   2  625.66   25.88
  -1  -2   2  648.80   25.89
  -1  -2   1  328.80   13.79
  -1  -2   1  341.71   13.75
  -1  -2   1  336.80   13.84
  -1  -2   1  350.25   13.80
  -1  -2   0  629.75   23.95
   1   2   0  572.60   23.89
   1   2   0  620.53   23.92
  -1  -2  -1  294.86   12.04
   1   2   1  296.63   12.06
  -1  -2  -1  302.38   12.07
  -1  -2  -2 1792.66   72.46
   1   2   2 1887.45   72.47
  -1  -2  -2 1770.53   72.46
   1   2   2 1797.10   72.46
  -1  -2  -2 1776.52   72.41
  -1  -2  -3   36.52    1.62
  -1  -2  -3   35.35    1.50
  -1  -2  -3   33.92    1.61
   1   2   3   34.75    1.57
  -1  -2  -4   18.48    1.00
  -1  -2  -4   17.23    0.93
  -1  -2  -4   16.34    0.83
   1   2   4   18.79    1.02
   1   2   4   19.57    0.93
   1   2   5   45.90    1.96
   1   2   5   43.46    2.06
  -1  -2  -5   43.56    1.95
  -1  -2  -5   43.40    2.04
  -1  -2  -6  110.96    4.86
   1   2   6  118.48    4.87
   1   2   6  125.39    5.01
  -1  -2  -6  115.61    4.98
   1   2   7    4.34    0.72
  -1  -2  -7    2.61    0.52
   1   2   7    3.59    0.50
  -1  -2  -8   72.31    3.10
   1   2   8   73.05    3.08
  -1  -2  -9    0.90    0.44
  -1  -2  -9    1.03    0.60
   1   2   9    0.71    0.49
  -1  -2 -10    5.07    0.72
  -1  -2 -10    3.64    0.68
   1   2  10    4.80    0.62
   1   2  11    0.96    0.63
  -1  -2 -11    1.43    0.76
  -1  -2 -11    0.67    0.70
  -1  -2 -12    7.57    0.93
   1   2  12    9.06    0.88
  -1  -2 -12    7.98    0.96
  -1  -2 -13   16.03    1.11
  -1  -2 -13   16.35    1.19
  -1  -2 -14    1.68    0.73
  -1  -2 -14    1.70    0.80
  -1  -2 -15    0.71    0.69
  -1  -2 -15    0.22    0.64
  -1  -2 -16   10.39    0.72
  -1  -2 -16    9.84    0.77
   1   2  17    1.44    0.31
   1   3 -15    1.63    0.38
   1   3 -14    1.30    0.60
  -1  -3  14    1.49    0.45
  -1  -3  13    0.48    0.54
   1   3 -13    0.24    0.73
   1   3 -12    5.15    0.90
   1   3 -12    3.70    0.62
  -1  -3  12    5.14    0.69
  -1  -3  11    0.06    0.53
  -1  -3  11    0.81    0.65
   1   3 -11    1.62    0.62
   1   3 -11    0.71    0.87
  -1  -3  10   53.94    2.38
   1   3 -10   49.86    2.41
  -1  -3  10   55.61    2.43
  -1  -3   9   52.17    2.28
  -1  -3   9   51.14    2.25
   1   3  -9   47.24    2.26
  -1  -3   8    2.18    0.52
   1   3  -8    2.76    0.53
  -1  -3   8    2.07    0.54
  -1  -3   8    2.23    0.49
  -1  -3   7    6.45    0.56
  -1  -3   7    6.56    0.57
   1   3  -7    6.05    0.56
  -1  -3   7    6.04    0.56
  -1  -3   6    0.61    0.55
  -1  -3   6   -0.42    0.43
   1   3  -6    0.48    0.59
  -1  -3   6    0.70    0.54
  -1  -3   5    6.17    0.70
  -1  -3   5    5.35    0.61
  -1  -3   5    6.10    0.68
   1   3  -5    4.71    0.71
   1   3  -5    6.09    0.84
  -1  -3   5    6.35    0.45
  -1  -3   4   16.93    1.10
   1   3  -4   17.62    1.11
  -1  -3   4   16.05    0.96
   1   3  -4   15.26    1.04
  -1  -3   4   15.97    0.95
  -1  -3   4   16.58    0.79
  -1  -3   4   17.09    0.99
  -1  -3   3   61.38    2.59
   1   3  -3   63.93    2.72
  -1  -3   3   56.96    2.47
  -1  -3   3   62.41    2.71
   1   3  -3   61.88    2.68
  -1  -3   3   60.38    2.59
  -1  -3   2   91.90    3.86
  -1  -3   2   90.97    3.86
  -1  -3   2   90.93    3.97
   1   3  -2   98.57    3.96
  -1  -3   1  136.09    5.31
  -1  -3   1  128.07    5.30
  -1  -3   1  136.42    5.41
  -1  -3   1  126.65    5.25
   1   3   0 5996.95  251.70
  -1  -3   0 6426.65  251.70
  -1  -3   0 6170.34  251.77
  -1  -3   0 6436.90  251.76
   1   3   0 6247.12  251.79
   1   3   1   24.21    1.13
  -1  -3  -1   24.13    1.03
   1   3   1   22.47    1.03
  -1  -3  -1   24.80    1.14
  -1  -3  -2  147.67    5.99
   1   3   2  150.58    6.03
   1   3   2  142.61    5.99
  -1  -3  -2  146.32    5.99
  -1  -3  -2  146.76    5.94
  -1  -3  -3 2063.03   83.77
  -1  -3  -3 2015.10   83.84
   1   3   3 2137.32   83.85
  -1  -3  -3 2046.95   83.84
   1   3   3 2140.86   83.83
   1   3   4  147.18    6.16
   1   3   4  146.43    6.10
  -1  -3  -4  152.09    6.15
   1   3   5   24.81    1.18
  -1  -3  -5   24.20    1.29
   1   3   5   23.79    1.30
   1   3   6    0.89    0.44
   1   3   6    0.30    0.62
  -1  -3  -6    1.06    0.63
   1   3   7    0.26    0.67
  -1  -3  -7    0.32    0.59
   1   3   7    0.39    0.39
  -1  -3  -8   12.60    0.81
  -1  -3  -8   14.12    0.81
  -1  -3  -8   14.06    0.84
   1   3   8   13.97    0.78
  -1  -3  -8   12.77    0.80
  -1  -3  -9    0.33    0.59
   1   3   9   -0.12    0.46
  -1  -3  -9   -0.60    0.51
  -1  -3  -9   -0.52    0.51
  -1  -3  -9    0.35    0.46
  -1  -3 -10   19.11    1.11
   1   3  10   18.41    1.03
  -1  -3 -10   17.31    1.08
   1   3  11    0.71    0.60
  -1  -3 -11    0.33    0.73
   1   3  12   22.77    1.30
  -1  -3 -12   22.74    1.29
   1   3  13    3.49    0.76
  -1  -3 -13    3.96    0.75
   1   3  14    9.41    0.88
  -1  -3 -14    7.91    0.83
  -1  -3 -15   -0.29    0.73
  -1  -3 -15    0.15    0.59
   1   3  15    0.63    0.65
   1   3  16    3.06    0.55
  -1  -3 -16    2.74    0.62
   1   3  17    3.05    0.38
   1   3  17    3.76    0.41
  -1  -4  14    5.21    0.53
  -1  -4  13    5.62    0.57
   1   4 -13    6.58    0.77
   1   4 -12   -0.63    0.80
  -1  -4  12    0.47    0.49
  -1  -4  12   -0.06    0.55
  -1  -4  11   22.97    1.25
  -1  -4  11   22.13    1.22
   1   4 -11   23.74    1.45
  -1  -4  10   26.42    1.37
  -1  -4  10   25.92    1.37
  -1  -4   9   24.39    1.27
  -1  -4   9   22.94    1.23
  -1  -4   9   25.40    1.30
  -1  -4   8    5.90    0.62
  -1  -4   8    4.50    0.60
  -1  -4   8    5.85    0.66
  -1  -4   7   -0.49    0.47
  -1  -4   7   -0.05    0.47
  -1  -4   7   -0.24    0.44
  -1  -4   7   -0.15    0.50
  -1  -4   7   -0.58    0.44
  -1  -4   6   14.06    0.84
  -1  -4   6   14.43    0.81
  -1  -4   6   14.93    0.84
  -1  -4   6   15.17    0.81
  -1  -4   5    4.53    0.61
   1   4  -5    5.17    0.72
   1   4  -5    4.81    0.78
  -1  -4   5    4.45    0.51
  -1  -4   5    5.81    0.63
  -1  -4   5    4.68    0.40
  -1  -4   5    5.03    0.77
  -1  -4   4   45.97    2.14
  -1  -4   4   47.61    2.14
  -1  -4   4   45.13    2.28
   1   4  -4   52.57    2.32
  -1  -4   4   44.69    2.12
   1   4  -4   44.32    2.27
  -1  -4   4   48.59    2.00
  -1  -4   3    0.30    0.64
  -1  -4   3    0.15    0.42
  -1  -4   3    0.24    0.26
  -1  -4   3    0.03    0.36
   1   4  -3    0.41    0.60
  -1  -4   3   -0.18    0.43
   1   4  -3    0.52    0.64
  -1  -4   2   18.40    0.80
  -1  -4   2   17.86    0.90
   1   4  -2   18.80    1.11
  -1  -4   2   17.36    0.79
  -1  -4   2   19.16    1.13
  -1  -4   2   18.24    0.90
  -1  -4   2   18.13    0.90
  -1  -4   1   30.11    1.32
  -1  -4   1   30.79    1.45
  -1  -4   1   31.52    1.52
  -1  -4   0   43.61    1.66
   1   4   0   40.91    1.74
  -1  -4  -1 3925.90  156.35
   1   4   1 3810.58  156.37
  -1  -4  -1 3910.41  156.24
  -1  -4  -1 3839.56  156.26
   1   4   1 3768.22  156.34
  -1  -4  -1 3842.24  156.26
   1   4   2 9999.00  392.43
  -1  -4  -2 9705.69  392.32
  -1  -4  -2 9655.41  392.37
   1   4   3  154.25    6.30
  -1  -4  -3  149.96    6.24
   1   4   3  151.98    6.24
   1   4   4   19.68    1.08
  -1  -4  -4   20.88    1.08
   1   4   4   20.06    1.05
  -1  -4  -5    7.62    0.71
   1   4   5    8.49    0.60
  -1  -4  -6   24.99    1.36
   1   4   6   25.48    1.21
  -1  -4  -7    5.83    0.75
  -1  -4  -8    0.14    0.50
  -1  -4  -8    0.68    0.46
  -1  -4  -8    0.07    0.47
  -1  -4  -8    0.77    0.47
   1   4   9    8.42    0.65
  -1  -4  -9    8.17    0.70
  -1  -4  -9    8.80    0.72
  -1  -4  -9    8.28    0.74
   1   4  10    0.54    0.51
  -1  -4 -10    0.42    0.53
  -1  -4 -10   -0.33    0.58
  -1  -4 -10    0.18    0.59
  -1  -4 -11    1.37    0.60
  -1  -4 -11    0.50    0.70
   1   4  11    1.26    0.59
   1   4  12   19.69    1.16
  -1  -4 -12   18.63    1.25
  -1  -4 -12   18.30    1.12
  -1  -4 -13    0.03    0.63
  -1  -4 -13   -0.40    0.81
   1   4  13    0.32    0.71
   1   4  14   19.04    1.10
  -1  -4 -14   14.72    1.01
   1   4  15    2.36    0.65
   1   4  16   13.91    0.84
   1   4  17    0.55    0.34
  -1  -5  14    0.11    0.33
   1   5 -14   -1.36    0.42
   1   5 -13    0.71    0.59
  -1  -5  13    0.45    0.50
   1   5 -13    0.37    0.60
  -1  -5  12    2.88    0.52
   1   5 -12    3.67    0.81
  -1  -5  12    2.39    0.49
   1   5 -11    1.56    0.86
  -1  -5  11   -0.01    0.57
  -1  -5  11    1.19    0.53
  -1  -5  10    8.11    0.72
  -1  -5  10    7.80    0.72
  -1  -5  10    9.86    0.81
  -1  -5   9   14.53    0.92
  -1  -5   9   15.19    0.95
  -1  -5   9   14.91    1.02
  -1  -5   8   -0.11    0.58
  -1  -5   8    0.39    0.50
  -1  -5   8   -0.25    0.55
  -1  -5   8    0.28    0.60
  -1  -5   8    0.15    0.49
  -1  -5   7    0.86    0.56
  -1  -5   7    1.34    0.54
  -1  -5   7    0.93    0.56
  -1  -5   7    0.86    0.50
  -1  -5   6    2.23    0.50
  -1  -5   6    2.45    0.52
  -1  -5   6    2.31    0.52
  -1  -5   6    2.35    0.53
  -1  -5   5   24.58    1.19
  -1  -5   5   23.15    1.20
  -1  -5   5   24.46    1.19
   1   5  -4   20.50    1.31
  -1  -5   4   20.27    1.28
   1   5  -4   18.10    1.27
  -1  -5   3   28.98    1.56
  -1  -5   3   27.57    1.32
  -1  -5   3   28.22    1.20
   1   5  -3   27.52    1.57
   1   5  -3   29.06    1.59
  -1  -5   3   28.27    1.31
   1   5  -2  328.57   12.74
  -1  -5   2  325.11   12.66
  -1  -5   2  331.12   12.74
  -1  -5   2  286.00   12.55
  -1  -5   2  311.50   12.54
  -1  -5   1   38.51    1.95
  -1  -5   1   44.65    1.92
   1   5   0  298.47   12.45
  -1  -5   0  306.22   12.38
  -1  -5  -1  399.24   15.49
   1   5   1  369.41   15.54
   1   5   1  370.41   15.48
   1   5   2  191.19    7.32
  -1  -5  -2  176.87    7.20
   1   5   3  113.39    4.67
   1   5   3  110.85    4.58
  -1  -5  -3  108.82    4.58
  -1  -5  -4  215.11    8.80
   1   5   4  219.24    8.86
   1   5   4  209.72    8.79
   1   5   5  419.82   17.20
  -1  -5  -5  429.35   17.27
   1   5   5  421.35   17.26
   1   5   6    9.94    0.79
  -1  -5  -6    7.93    0.74
   1   5   6    8.47    0.61
  -1  -5  -7    0.47    0.51
   1   5   7    0.70    0.56
  -1  -5  -8   73.68    3.19
  -1  -5  -8   72.99    3.18
  -1  -5  -8   73.40    3.15
  -1  -5  -8   75.98    3.17
  -1  -5  -9    3.64    0.57
  -1  -5  -9    2.54    0.56
  -1  -5  -9    3.78    0.62
  -1  -5  -9    3.76    0.63
   1   5   9    3.19    0.49
   1   5  10    8.17    0.67
  -1  -5 -10    8.94    0.79
  -1  -5 -10    8.05    0.81
  -1  -5 -10    9.16    0.78
   1   5  11   45.33    2.08
  -1  -5 -11   46.33    2.15
  -1  -5 -11   44.61    2.16
   1   5  12   50.29    2.33
  -1  -5 -12   51.82    2.41
  -1  -5 -13   88.05    3.86
   1   5  13   87.06    3.78
   1   5  14    2.08    0.65
  -1  -5 -14   -0.16    0.78
  -1  -5 -15    0.07    0.69
   1   5  15    0.58    0.58
  -1  -5 -16    0.48    0.57
   1   5  16   -0.72    0.48
   1   5  17   -0.59    0.35
   1   5  17    0.30    0.30
   1   6 -13    1.75    0.51
  -1  -6  13    2.04    0.42
  -1  -6  12    0.68    0.56
  -1  -6  12    1.36    0.47
  -1  -6  11    1.14    0.57
  -1  -6  10   26.89    1.37
  -1  -6  10   23.33    1.27
  -1  -6   9   12.42    0.89
  -1  -6   9   10.80    0.82
  -1  -6   8   17.50    1.05
  -1  -6   8   14.96    1.00
  -1  -6   8   17.09    1.09
  -1  -6   7    0.18    0.55
  -1  -6   7    0.76    0.61
  -1  -6   7    1.10    0.61
  -1  -6   7    0.13    0.60
  -1  -6   6   19.95    1.14
  -1  -6   6   20.59    1.12
  -1  -6   6   21.09    1.16
  -1  -6   5   17.04    0.98
  -1  -6   5   17.30    0.98
  -1  -6   5   16.87    0.99
  -1  -6   4    0.59    0.47
  -1  -6   4    0.50    0.49
  -1  -6   4    0.05    0.45
  -1  -6   3    9.54    0.68
  -1  -6   3    9.52    0.83
  -1  -6   3    9.50    0.70
  -1  -6   3    8.95    0.65
  -1  -6   3    9.97    0.67
  -1  -6   3    8.71    0.68
   1   6  -3    8.92    0.89
   1   6  -2    2.98    0.76
   1   6  -2    3.15    0.69
  -1  -6   2    3.64    0.49
  -1  -6   2    2.68    0.58
  -1  -6   1   85.59    3.66
  -1  -6   0  246.97    9.90
   1   6   0  232.04    9.99
   1   6   1  458.90   18.77
   1   6   2 3168.90  125.82
   1   6   2 3074.81  125.76
   1   6   3    3.07    0.61
  -1  -6  -3    2.07    0.33
   1   6   4  435.64   18.13
   1   6   4  447.99   18.23
  -1  -6  -4  456.19   18.14
   1   6   5   81.56    3.69
   1   6   5   85.16    3.58
   1   6   5   83.42    3.60
  -1  -6  -5   83.84    3.60
   1   6   6   43.01    1.99
  -1  -6  -6   41.69    1.96
   1   6   6   38.58    2.04
  -1  -6  -7  121.65    5.09
   1   6   7  117.16    5.24
  -1  -6  -7  120.52    5.26
  -1  -6  -7  125.57    5.09
  -1  -6  -8    0.82    0.47
  -1  -6  -8    1.29    0.47
  -1  -6  -9   33.29    1.55
  -1  -6  -9   33.69    1.61
  -1  -6  -9   33.10    1.55
   1   6   9   30.58    1.49
  -1  -6 -10   52.73    2.41
   1   6  10   52.21    2.34
  -1  -6 -10   55.78    2.46
  -1  -6 -11   30.13    1.59
  -1  -6 -11   33.81    1.67
   1   6  11   29.33    1.49
  -1  -6 -11   31.17    1.57
   1   6  12    6.20    0.70
  -1  -6 -12    6.33    0.84
  -1  -6 -12    6.36    0.76
  -1  -6 -13    8.77    0.90
  -1  -6 -13    5.94    0.76
   1   6  13    8.27    0.75
  -1  -6 -14   12.51    1.01
   1   6  14   13.18    0.90
  -1  -6 -15   -0.33    0.64
   1   6  15    0.11    0.51
  -1  -6 -16    0.85    0.52
   1   6  16    0.43    0.41
   1   6  17    0.23    0.32
  -1  -7  12    0.75    0.44
   1   7 -12    0.28    0.53
  -1  -7  12    0.12    0.40
  -1  -7  11    0.39    0.54
  -1  -7  11    0.30    0.54
  -1  -7  10   -0.34    0.54
  -1  -7  10    0.21    0.63
  -1  -7  10    1.11    0.63
  -1  -7   9   80.74    3.31
  -1  -7   9   82.92    3.36
  -1  -7   8   12.59    0.94
  -1  -7   8   12.95    0.99
  -1  -7   8    9.77    0.88
  -1  -7   7   37.54    1.83
  -1  -7   7   35.85    1.87
  -1  -7   7   37.26    1.81
  -1  -7   7   38.96    1.86
  -1  -7   6    0.65    0.63
  -1  -7   6    0.48    0.62
  -1  -7   6    0.05    0.59
  -1  -7   5   16.12    1.02
  -1  -7   5   17.24    1.04
  -1  -7   5   18.50    1.03
  -1  -7   4    8.16    0.77
  -1  -7   4   10.42    0.76
  -1  -7   4    9.49    0.77
  -1  -7   4    9.74    0.75
  -1  -7   4   10.09    0.72
  -1  -7   3   24.35    1.21
  -1  -7   3   23.77    1.20
  -1  -7   3   22.60    1.20
  -1  -7   3   23.58    1.20
  -1  -7   3   23.36    1.16
  -1  -7   2    3.69    0.48
  -1  -7   2    3.97    0.54
  -1  -7   2    3.83    0.48
   1   7  -2    5.12    0.74
  -1  -7   1   10.26    0.70
   1   7  -1    9.49    0.96
   1   7   0   25.05    1.46
   1   7   1  158.06    6.72
   1   7   2  259.22    9.92
   1   7   2  224.54    9.79
   1   7   3  160.32    4.39
   1   7   3  167.02    4.27
   1   7   4  920.58   37.38
   1   7   5  251.30   10.41
   1   7   5  254.62   10.45
   1   7   5  255.97   10.54
  -1  -7  -6    1.06    0.49
  -1  -7  -6    1.28    0.50
  -1  -7  -7    4.74    0.61
  -1  -7  -7    4.21    0.61
  -1  -7  -7    4.62    0.50
  -1  -7  -8    1.36    0.59
  -1  -7  -8    1.69    0.59
  -1  -7  -8    1.54    0.48
  -1  -7  -9    1.50    0.53
  -1  -7  -9    0.70    0.49
  -1  -7 -10    0.74    0.55
  -1  -7 -11    7.57    0.93
  -1  -7 -11    7.83    0.83
  -1  -7 -12    2.51    0.73
   1   7  12    2.99    0.55
  -1  -7 -12    2.56    0.74
   1   7  13   59.18    2.74
  -1  -7 -13   67.58    2.86
  -1  -7 -13   63.71    2.80
  -1  -7 -14    6.60    0.79
   1   7  14    6.31    0.63
   1   7  15    1.51    0.47
  -1  -7 -15    2.75    0.64
  -1  -7 -16    0.19    0.37
   1   7  16    0.27    0.42
  -1  -8  12    1.15    0.30
  -1  -8  11    1.70    0.47
  -1  -8  11    1.35    0.48
  -1  -8  10    4.39    0.63
  -1  -8  10    5.90    0.71
  -1  -8  10    4.47    0.60
  -1  -8   9    1.24    0.65
  -1  -8   9    2.28    0.74
  -1  -8   9    0.36    0.59
  -1  -8   9    1.38    0.57
  -1  -8   8    5.07    0.72
  -1  -8   8    5.33    0.81
  -1  -8   8    6.74    0.76
  -1  -8   7    7.69    0.80
  -1  -8   7    6.83    0.85
  -1  -8   7    6.53    0.74
  -1  -8   7    7.96    0.85
  -1  -8   6    6.75    0.81
  -1  -8   6    5.24    0.80
  -1  -8   6    6.27    0.77
  -1  -8   6    6.42    0.79
  -1  -8   5    1.81    0.68
  -1  -8   5    1.10    0.69
  -1  -8   5    1.42    0.63
  -1  -8   5    0.43    0.64
  -1  -8   5    1.86    0.65
  -1  -8   4   14.70    0.95
  -1  -8   4   12.15    0.79
  -1  -8   4   12.06    0.90
  -1  -8   4   14.24    0.94
  -1  -8   4   12.68    0.93
  -1  -8   4   13.49    0.87
  -1  -8   3    1.30    0.57
  -1  -8   3    2.13    0.51
  -1  -8   3    0.71    0.52
  -1  -8   2    0.41    0.46
  -1  -8   2    0.12    0.51
  -1  -8   2    0.02    0.44
  -1  -8   2   -0.86    0.53
  -1  -8   2   -0.42    0.53
  -1  -8   1    7.03    0.59
  -1  -8   1    7.57    0.66
  -1  -8   1    8.36    0.65
  -1  -8   1    7.70    0.62
  -1  -8   1    6.20    0.54
  -1  -8   1    7.84    0.65
  -1  -8   0   10.27    0.71
  -1  -8   0   11.44    0.69
  -1  -8   0    9.41    0.69
  -1  -8   0    9.68    0.70
   1   8   1   27.88    1.70
  -1  -8  -1   30.23    1.44
  -1  -8  -1   32.69    1.45
   1   8   2  926.35   37.73
   1   8   3   29.48    1.50
  -1  -8  -4  150.87    6.12
  -1  -8  -4  147.80    6.13
  -1  -8  -4  150.43    6.13
   1   8   4  139.27    6.25
  -1  -8  -5   85.93    3.50
   1   8   5   74.92    3.66
  -1  -8  -5   83.23    3.52
  -1  -8  -6  101.71    4.33
  -1  -8  -6  104.08    4.33
  -1  -8  -7   38.02    1.75
  -1  -8  -7   36.13    1.75
  -1  -8  -8   -0.13    0.60
  -1  -8  -8    0.38    0.61
  -1  -8  -8    0.13    0.46
  -1  -8  -9    9.69    0.87
  -1  -8  -9    9.28    0.91
  -1  -8  -9    8.70    0.72
  -1  -8 -10    3.75    0.61
  -1  -8 -10    4.89    0.83
  -1  -8 -11    0.48    0.58
  -1  -8 -11    1.23    0.77
  -1  -8 -12   11.72    0.98
  -1  -8 -12    9.61    0.86
  -1  -8 -13   -0.68    0.73
  -1  -8 -13    0.15    0.64
  -1  -8 -14   21.33    1.16
  -1  -8 -14   19.92    1.18
  -1  -8 -15    2.75    0.59
  -1  -8 -15    2.81    0.55
   1   8  16    1.77    0.37
  -1  -8 -16    1.85    0.42
  -1  -9  11   -0.03    0.38
   1   9 -11    0.77    0.48
  -1  -9  10    0.55    0.43
  -1  -9  10    0.32    0.46
  -1  -9  10    0.62    0.53
   1   9 -10   -0.32    0.65
  -1  -9   9    0.03    0.50
  -1  -9   9    0.04    0.60
  -1  -9   9   -0.34    0.53
  -1  -9   8    1.08    0.57
  -1  -9   8    1.57    0.64
  -1  -9   8    0.87    0.70
  -1  -9   7    1.14    0.57
  -1  -9   7    1.56    0.71
  -1  -9   7    0.57    0.75
  -1  -9   7    2.24    0.76
  -1  -9   7    1.86    0.75
  -1  -9   6    0.06    0.77
  -1  -9   6    0.33    0.71
  -1  -9   6    0.91    0.71
  -1  -9   6    0.20    0.74
  -1  -9   6   -0.23    0.54
  -1  -9   5    0.89    0.69
  -1  -9   5    0.23    0.70
  -1  -9   5   -0.62    0.73
  -1  -9   5    0.48    0.52
  -1  -9   5    0.85    0.69
  -1  -9   4    0.33    0.69
  -1  -9   4    0.07    0.68
  -1  -9   4    0.73    0.69
  -1  -9   4    0.74    0.64
  -1  -9   4    1.15    0.61
  -1  -9   3    3.40    0.60
  -1  -9   3    3.08    0.62
  -1  -9   3    2.12    0.65
  -1  -9   3    2.89    0.68
  -1  -9   2   34.75    1.65
  -1  -9   2   33.74    1.65
  -1  -9   2   31.48    1.57
  -1  -9   2   33.62    1.62
  -1  -9   2   34.90    1.64
  -1  -9   1    1.26    0.56
  -1  -9   1    1.62    0.56
  -1  -9   1    0.57    0.43
  -1  -9   1    0.92    0.45
  -1  -9   1    0.78    0.55
  -1  -9   0   15.81    0.93
  -1  -9   0   17.88    0.94
  -1  -9   0   14.97    0.88
  -1  -9   0   16.87    0.94
  -1  -9   0   14.41    0.87
  -1  -9   0   15.62    0.91
  -1  -9  -1    2.69    0.51
  -1  -9  -1    2.71    0.53
  -1  -9  -1    3.19    0.53
  -1  -9  -1    2.80    0.55
  -1  -9  -1    2.85    0.46
  -1  -9  -1    3.20    0.52
  -1  -9  -2    0.75    0.43
  -1  -9  -2    0.48    0.46
  -1  -9  -2    0.21    0.47
  -1  -9  -2    0.37    0.47
  -1  -9  -2    1.11    0.52
  -1  -9  -3  281.27   11.95
  -1  -9  -3  296.11   11.96
  -1  -9  -3  294.95   11.96
  -1  -9  -3  298.48   11.96
  -1  -9  -3  293.92   11.95
  -1  -9  -4  129.83    5.44
  -1  -9  -4  130.18    5.44
  -1  -9  -4  130.81    5.43
  -1  -9  -4  130.92    5.43
  -1  -9  -5    7.16    0.76
  -1  -9  -5    9.61    0.69
  -1  -9  -5    8.49    0.72
  -1  -9  -5    7.68    0.68
  -1  -9  -5    8.19    0.64
  -1  -9  -6    1.99    0.53
  -1  -9  -6    1.79    0.59
  -1  -9  -6    2.23    0.67
  -1  -9  -6    2.81    0.54
  -1  -9  -7   12.67    0.88
  -1  -9  -7   13.14    0.97
  -1  -9  -8    4.79    0.70
  -1  -9  -9    2.58    0.80
  -1  -9  -9    2.79    0.74
  -1  -9 -10   21.99    1.33
  -1  -9 -10   20.41    1.31
  -1  -9 -11    0.02    0.82
  -1  -9 -11   -0.61    0.82
  -1  -9 -12    7.93    0.93
  -1  -9 -13   12.20    0.94
  -1  -9 -13   21.46    1.15
  -1  -9 -14    5.63    0.64
  -1  -9 -14    7.70    0.80
  -1  -9 -14    7.50    0.75
  -1  -9 -15    0.52    0.53
   1   9  15   -0.03    0.38
  -1  -9 -16    1.22    0.37
   1  10 -10    1.16    0.50
  -1 -10  10    0.68    0.43
  -1 -10  10    1.35    0.39
  -1 -10   9    0.75    0.47
  -1 -10   9    0.75    0.53
  -1 -10   8    1.88    0.67
  -1 -10   8    0.46    0.66
  -1 -10   8    1.16    0.60
  -1 -10   7    6.69    0.80
  -1 -10   7    8.57    0.87
  -1 -10   7    7.07    0.82
  -1 -10   6    2.81    0.74
  -1 -10   6    2.27    0.78
  -1 -10   6    1.98    0.78
  -1 -10   5   -1.21    0.80
  -1 -10   5   -0.39    0.77
  -1 -10   5   -0.20    0.68
  -1 -10   4   -0.45    0.73
  -1 -10   4    0.09    0.64
  -1 -10   4    0.54    0.68
  -1 -10   3    2.66    0.66
  -1 -10   3    2.83    0.62
  -1 -10   3    4.56    0.78
  -1 -10   3    3.01    0.74
  -1 -10   3    3.59    0.77
  -1 -10   2    0.04    0.53
  -1 -10   2    0.12    0.56
  -1 -10   2    0.16    0.65
  -1 -10   2    0.42    0.66
  -1 -10   2   -0.23    0.65
  -1 -10   2    0.46    0.61
  -1 -10   1    6.35    0.74
  -1 -10   1    5.84    0.59
  -1 -10   1    7.58    0.75
  -1 -10   1    5.80    0.73
  -1 -10   1    6.70    0.69
  -1 -10   1    5.68    0.63
  -1 -10   0    0.40    0.52
  -1 -10   0    1.04    0.59
  -1 -10   0    1.54    0.54
  -1 -10   0    0.66    0.59
  -1 -10   0   -0.48    0.57
  -1 -10   0    1.05    0.45
  -1 -10  -1    7.17    0.70
  -1 -10  -1    7.61    0.65
  -1 -10  -1    7.15    0.67
  -1 -10  -1    7.60    0.69
  -1 -10  -1    6.25    0.61
  -1 -10  -1    8.50    0.73
  -1 -10  -2    7.73    0.69
  -1 -10  -2    8.36    0.73
  -1 -10  -2    8.31    0.68
  -1 -10  -2    8.32    0.70
  -1 -10  -2    8.33    0.71
  -1 -10  -3   63.51    3.02
  -1 -10  -3   69.85    3.02
  -1 -10  -3   69.70    3.04
  -1 -10  -3   72.87    3.04
  -1 -10  -3   71.13    3.05
  -1 -10  -3   73.74    3.05
  -1 -10  -4   95.20    4.02
  -1 -10  -4   96.66    4.01
  -1 -10  -4   94.45    4.03
  -1 -10  -4   93.62    4.01
  -1 -10  -4   92.21    3.98
  -1 -10  -5   36.05    1.73
  -1 -10  -5   37.52    1.78
  -1 -10  -5   34.20    1.77
  -1 -10  -5   38.13    1.74
  -1 -10  -6   20.89    1.19
  -1 -10  -6   22.38    1.17
  -1 -10  -6   22.30    1.24
  -1 -10  -6   21.32    1.26
  -1 -10  -6   22.42    1.19
  -1 -10  -7   32.12    1.51
  -1 -10  -7   27.84    1.49
  -1 -10  -7   28.14    1.48
  -1 -10  -7   31.02    1.56
  -1 -10  -7   29.12    1.57
  -1 -10  -8    7.58    0.75
  -1 -10  -8    9.14    0.95
  -1 -10  -8    9.81    0.84
  -1 -10  -8    9.74    0.91
  -1 -10  -9    0.70    0.73
  -1 -10  -9    1.35    0.77
  -1 -10 -10    3.40    0.92
  -1 -10 -10    3.12    0.83
  -1 -10 -11    2.03    0.81
  -1 -10 -11    1.81    0.87
  -1 -10 -12    2.91    0.85
  -1 -10 -12    1.83    0.84
  -1 -10 -13    5.20    0.82
  -1 -10 -13    5.47    0.85
  -1 -10 -14   11.81    0.86
  -1 -10 -14   10.93    0.89
  -1 -10 -15    5.33    0.59
  -1 -10 -15    5.38    0.54
  -1 -10 -15    3.89    0.45
  -1 -11   9    3.44    0.42
  -1 -11   9    3.96    0.50
   1  11  -9    3.71    0.55
  -1 -11   9    4.96    0.48
  -1 -11   8    0.07    0.54
  -1 -11   8    0.26    0.50
  -1 -11   8   -0.66    0.54
  -1 -11   7    0.30    0.62
  -1 -11   7   -0.57    0.63
  -1 -11   7    1.25    0.66
  -1 -11   6    1.35    0.72
  -1 -11   6    1.21    0.75
  -1 -11   6   -0.03    0.69
  -1 -11   5    4.43    0.87
  -1 -11   5    3.86    0.72
  -1 -11   5    3.44    0.85
  -1 -11   4   -0.79    0.77
  -1 -11   4   -0.25    0.63
  -1 -11   3    2.67    0.80
  -1 -11   3    2.10    0.62
  -1 -11   3    2.49    0.75
  -1 -11   3    3.08    0.75
  -1 -11   3    2.38    0.79
  -1 -11   2    0.44    0.72
  -1 -11   2   -0.19    0.72
  -1 -11   2   -0.79    0.73
  -1 -11   2   -0.59    0.54
  -1 -11   2    0.65    0.69
  -1 -11   1    1.26    0.67
  -1 -11   1   -0.93    0.51
  -1 -11   1    0.84    0.61
  -1 -11   1    1.33    0.73
  -1 -11   1    0.17    0.67
  -1 -11   0    3.29    0.63
  -1 -11   0    4.34    0.71
  -1 -11   0    3.27    0.69
  -1 -11   0    3.62    0.71
  -1 -11  -1   35.56    1.64
  -1 -11  -1   32.50    1.65
  -1 -11  -1   34.92    1.64
  -1 -11  -1   30.19    1.57
  -1 -11  -1   32.36    1.59
  -1 -11  -1   35.70    1.66
  -1 -11  -2    1.73    0.58
  -1 -11  -2    2.29    0.60
  -1 -11  -2    1.93    0.58
  -1 -11  -2    1.75    0.61
  -1 -11  -2    2.27    0.65
  -1 -11  -3   54.14    2.46
  -1 -11  -3   55.54    2.46
  -1 -11  -3   54.22    2.44
  -1 -11  -3   54.43    2.45
  -1 -11  -3   54.90    2.46
  -1 -11  -4    2.47    0.63
  -1 -11  -4    3.14    0.68
  -1 -11  -4    2.73    0.66
  -1 -11  -4    2.73    0.55
  -1 -11  -4    2.34    0.64
  -1 -11  -5    1.24    0.68
  -1 -11  -5    2.37    0.62
  -1 -11  -5    2.31    0.62
  -1 -11  -5    2.81    0.74
  -1 -11  -6   23.34    1.34
  -1 -11  -6   23.68    1.33
  -1 -11  -6   24.54    1.28
  -1 -11  -6   21.42    1.25
  -1 -11  -7   78.02    3.31
  -1 -11  -7   76.28    3.26
  -1 -11  -7   71.23    3.24
  -1 -11  -7   72.32    3.24
  -1 -11  -7   74.76    3.32
  -1 -11  -8   14.16    1.00
  -1 -11  -8   14.59    1.02
  -1 -11  -8   15.69    0.98
  -1 -11  -8   15.27    1.12
  -1 -11  -8   16.32    1.16
  -1 -11  -9   -0.21    0.63
  -1 -11  -9    1.46    0.71
  -1 -11  -9   -0.03    0.59
  -1 -11  -9   -0.37    0.89
  -1 -11  -9    0.98    0.80
  -1 -11 -10    6.12    0.86
  -1 -11 -10    4.97    0.93
  -1 -11 -10    5.92    0.74
  -1 -11 -10    6.04    0.71
  -1 -11 -11    1.45    0.79
  -1 -11 -11    1.08    0.90
  -1 -11 -11    2.08    0.65
  -1 -11 -12    3.90    0.63
  -1 -11 -12    5.18    0.87
  -1 -11 -13    8.61    0.72
  -1 -11 -13   10.53    0.91
  -1 -11 -13   11.27    0.92
  -1 -11 -14    8.86    0.74
  -1 -11 -14    6.93    0.58
  -1 -11 -14    9.18    0.75
  -1 -11 -15    1.72    0.42
  -1 -11 -15    1.20    0.45
  -1 -12   8   -0.01    0.40
  -1 -12   8    0.16    0.42
  -1 -12   7    0.26    0.52
  -1 -12   7   -0.43    0.49
  -1 -12   6    8.56    0.76
  -1 -12   6    9.74    0.83
  -1 -12   5    0.19    0.60
  -1 -12   5    0.15    0.73
  -1 -12   4    0.65    0.73
  -1 -12   4    0.71    0.60
  -1 -12   4    1.74    0.84
  -1 -12   3    8.78    0.78
  -1 -12   3    9.57    0.97
  -1 -12   3   10.53    0.98
  -1 -12   3    9.59    0.91
  -1 -12   2    3.74    0.81
  -1 -12   2    3.15    0.57
  -1 -12   2    4.02    0.74
  -1 -12   2    2.87    0.80
  -1 -12   2    2.67    0.78
  -1 -12   1    5.89    0.81
  -1 -12   1    5.58    0.75
  -1 -12   1    4.86    0.82
  -1 -12   1    5.36    0.80
  -1 -12   0    0.15    0.70
  -1 -12   0    0.62    0.65
  -1 -12   0    0.71    0.69
  -1 -12   0    0.05    0.57
  -1 -12  -1    9.14    0.77
  -1 -12  -1    9.18    0.84
  -1 -12  -1   11.98    0.90
  -1 -12  -1   10.30    0.89
  -1 -12  -2  178.19    7.19
  -1 -12  -2  181.15    7.20
  -1 -12  -2  169.11    7.16
  -1 -12  -2  178.76    7.19
  -1 -12  -2  159.23    7.14
  -1 -12  -3   12.24    0.91
  -1 -12  -3   11.27    0.89
  -1 -12  -3    9.77    0.85
  -1 -12  -3   10.10    0.86
  -1 -12  -4   58.36    2.56
  -1 -12  -4   56.03    2.55
  -1 -12  -4   55.67    2.57
  -1 -12  -4   57.25    2.56
  -1 -12  -4   54.91    2.51
  -1 -12  -5   34.25    1.73
  -1 -12  -5   35.98    1.77
  -1 -12  -5   35.72    1.77
  -1 -12  -5   35.18    1.75
  -1 -12  -6    1.87    0.66
  -1 -12  -6    2.63    0.66
  -1 -12  -6    2.96    0.79
  -1 -12  -6    4.18    0.79
  -1 -12  -7   25.41    1.39
  -1 -12  -7   22.09    1.25
  -1 -12  -7   23.31    1.29
  -1 -12  -7   25.18    1.43
  -1 -12  -7   23.02    1.27
  -1 -12  -8    4.64    0.69
  -1 -12  -8    5.25    0.66
  -1 -12  -8    5.72    0.87
  -1 -12  -8    5.16    0.92
  -1 -12  -8    3.13    0.68
  -1 -12  -9    3.84    0.94
  -1 -12  -9    2.81    0.63
  -1 -12  -9    1.82    0.66
  -1 -12  -9    2.86    0.83
  -1 -12  -9    2.87    0.71
  -1 -12 -10   27.53    1.49
  -1 -12 -10   25.23    1.52
  -1 -12 -10   26.85    1.39
  -1 -12 -11    0.25    0.54
  -1 -12 -11    0.13    0.77
  -1 -12 -12    2.77    0.79
  -1 -12 -12    1.02    0.51
  -1 -12 -13    4.62    0.73
  -1 -12 -14    2.81    0.54
  -1 -12 -14    1.63    0.53
  -1 -12 -15   10.81    0.63
  -1 -13   7    0.31    0.39
  -1 -13   6    0.67    0.53
  -1 -13   6    0.92    0.52
  -1 -13   5   -0.22    0.59
  -1 -13   5   -0.34    0.48
  -1 -13   4    0.73    0.64
  -1 -13   4    0.82    0.49
  -1 -13   4    0.69    0.67
  -1 -13   4   -0.10    0.66
  -1 -13   3   -0.42    0.50
  -1 -13   3    2.02    0.71
  -1 -13   3    0.64    0.69
  -1 -13   3    0.97    0.67
  -1 -13   2   -0.26    0.72
  -1 -13   2   -0.24    0.70
  -1 -13   2    0.19    0.65
  -1 -13   1    0.89    0.64
  -1 -13   1    0.55    0.69
  -1 -13   1    1.96    0.72
  -1 -13   1    1.50    0.76
  -1 -13   0    0.48    0.66
  -1 -13   0    0.26    0.68
  -1 -13   0    0.55    0.71
  -1 -13   0    0.32    0.58
  -1 -13  -1    6.12    0.74
  -1 -13  -1    4.85    0.78
  -1 -13  -1    5.61    0.78
  -1 -13  -2    1.26    0.56
  -1 -13  -2    0.66    0.68
  -1 -13  -2    0.92    0.63
  -1 -13  -3    9.86    0.82
  -1 -13  -3   10.43    0.87
  -1 -13  -3   10.44    0.80
  -1 -13  -4   65.91    2.84
  -1 -13  -4   64.26    2.81
  -1 -13  -4   57.79    2.79
  -1 -13  -4   61.78    2.78
  -1 -13  -4   67.04    2.82
  -1 -13  -5    3.62    0.68
  -1 -13  -5    3.71    0.70
  -1 -13  -5    4.01    0.74
  -1 -13  -5    3.89    0.73
  -1 -13  -6    0.13    0.77
  -1 -13  -6    0.98    0.67
  -1 -13  -6    1.92    0.73
  -1 -13  -6    1.12    0.59
  -1 -13  -7    1.48    0.67
  -1 -13  -7    1.72    0.73
  -1 -13  -7    1.88    0.79
  -1 -13  -7    1.80    0.59
  -1 -13  -8    0.25    0.83
  -1 -13  -8   -0.18    0.60
  -1 -13  -8   -1.15    0.75
  -1 -13  -8    0.34    0.54
  -1 -13  -9    1.35    0.57
  -1 -13  -9    3.31    0.87
  -1 -13  -9    2.64    0.78
  -1 -13 -10    0.38    0.74
  -1 -13 -10    1.35    0.54
  -1 -13 -10    0.58    0.83
  -1 -13 -11   -0.24    0.45
  -1 -13 -11    0.89    0.71
  -1 -13 -12    0.43    0.61
  -1 -13 -13    4.34    0.64
  -1 -13 -14    8.52    0.61
  -1 -14   6   -0.39    0.35
  -1 -14   5    0.62    0.44
  -1 -14   4    5.05    0.64
  -1 -14   4    5.66    0.60
  -1 -14   3   -0.63    0.60
  -1 -14   3   -0.88    0.62
  -1 -14   3    0.59    0.54
  -1 -14   2    1.44    0.64
  -1 -14   2    0.45    0.56
  -1 -14   2    1.34    0.68
  -1 -14   1    0.72    0.55
  -1 -14   1    0.33    0.67
  -1 -14   1   -0.03    0.62
  -1 -14   0   11.47    0.89
  -1 -14   0    9.79    0.76
  -1 -14   0   12.24    0.90
  -1 -14   0   11.06    0.86
  -1 -14  -1    5.49    0.70
  -1 -14  -1    5.33    0.73
  -1 -14  -1    4.23    0.66
  -1 -14  -2    3.13    0.68
  -1 -14  -2    2.26    0.64
  -1 -14  -2    2.04    0.55
  -1 -14  -3    8.00    0.74
  -1 -14  -3    8.89    0.78
  -1 -14  -4   20.24    1.15
  -1 -14  -4   20.64    1.15
  -1 -14  -4   18.99    1.13
  -1 -14  -5   20.78    1.19
  -1 -14  -5   19.67    1.17
  -1 -14  -5   20.83    1.19
  -1 -14  -5   22.21    1.17
  -1 -14  -6    0.50    0.60
  -1 -14  -6   -0.45    0.65
  -1 -14  -6    0.02    0.69
  -1 -14  -6   -0.11    0.54
  -1 -14  -7    8.63    0.83
  -1 -14  -7    8.67    0.88
  -1 -14  -7    7.84    0.78
  -1 -14  -8   13.94    0.98
  -1 -14  -8   16.87    1.09
  -1 -14  -8   15.58    1.05
  -1 -14  -9    9.81    0.88
  -1 -14  -9    9.03    0.84
  -1 -14  -9    7.64    0.74
  -1 -14 -10    0.61    0.63
  -1 -14 -10    0.66    0.71
  -1 -14 -10    0.96    0.56
  -1 -14 -11   -0.04    0.56
  -1 -14 -11    0.34    0.65
  -1 -14 -11    0.31    0.47
  -1 -14 -12    0.05    0.40
  -1 -14 -12   -0.01    0.49
  -1 -14 -13    1.75    0.42
  -1 -15   4    0.30    0.36
  -1 -15   4    0.48    0.31
  -1 -15   3    1.05    0.39
  -1 -15   3    0.39    0.45
  -1 -15   2    9.70    0.72
  -1 -15   2   10.35    0.71
  -1 -15   2    8.51    0.64
  -1 -15   1    2.41    0.56
  -1 -15   1    2.58    0.54
  -1 -15   1    1.91    0.45
  -1 -15   0    0.94    0.52
  -1 -15   0    0.58    0.55
  -1 -15  -1    0.55    0.53
  -1 -15  -1    1.79    0.55
  -1 -15  -1    0.10    0.48
  -1 -15  -2   -0.21    0.52
  -1 -15  -2   -0.12    0.51
  -1 -15  -3    3.50    0.58
  -1 -15  -4   25.92    1.29
  -1 -15  -5    3.74    0.56
  -1 -15  -6    0.51    0.51
  -1 -15  -6    0.39    0.54
  -1 -15  -7    2.76    0.55
  -1 -15  -7    2.73    0.59
  -1 -15  -8   -0.13    0.58
  -1 -15  -8    1.52    0.58
  -1 -15  -8    0.89    0.49
  -1 -15  -9    5.26    0.62
  -1 -15  -9    4.51    0.66
  -1 -15  -9    3.94    0.52
  -1 -15 -10    3.66    0.61
  -1 -15 -10    2.57    0.45
  -1 -15 -10    3.12    0.55
  -1 -15 -11    0.92    0.34
  -1 -15 -11    1.19    0.44
  -1 -15 -11    0.78    0.49
  -1 -15 -12    0.42    0.34
  -1 -16   1    2.96    0.38
  -1 -16  -1    1.02    0.40
  -1 -16  -7    0.31    0.38
  -1 -16  -8    0.25    0.37
  -1 -16  -9    0.69    0.36
   2 -14 -10    0.70    0.40
   2 -14  -9    0.54    0.47
   2 -14  -8    3.43    0.55
   2 -14  -7    3.48    0.57
   2 -14   2    0.31    0.42
   2 -14   2   -0.34    0.46
   2 -14   3   -0.22    0.45
   2 -14   3   -0.39    0.43
   2 -14   4    1.64    0.42
   2 -14   4    1.15    0.42
   2 -14   5    0.30    0.33
   2 -14   5    0.15    0.34
   2 -13 -11    0.28    0.47
   2 -13 -11    0.05    0.38
   2 -13 -10    0.43    0.57
   2 -13 -10    0.85    0.47
   2 -13  -9    0.38    0.50
   2 -13  -9    0.53    0.52
   2 -13  -9    0.03    0.61
   2 -13  -8    2.97    0.67
   2 -13  -8    2.37    0.58
   2 -13  -8    2.81    0.56
   2 -13  -7    5.50    0.63
   2 -13  -7    5.14    0.73
   2 -13  -7    5.02    0.64
   2 -13  -6    3.15    0.68
   2 -13   1    1.00    0.54
   2 -13   1    1.13    0.55
   2 -13   2    2.21    0.60
   2 -13   2    2.17    0.60
   2 -13   3    0.01    0.56
   2 -13   3    0.57    0.58
   2 -13   3    0.20    0.48
   2 -13   4    1.69    0.57
   2 -13   4    0.51    0.49
   2 -13   4    0.91    0.56
   2 -13   5    2.34    0.54
   2 -13   5    1.50    0.41
   2 -13   5    3.06    0.57
   2 -13   5    2.14    0.48
   2 -13   6    0.20    0.34
   2 -13   6    0.01    0.39
   2 -13   6    0.73    0.46
   2 -13   6    0.91    0.44
   2 -13   7    4.72    0.42
   2 -13   7    2.44    0.42
   2 -12 -12    3.92    0.51
   2 -12 -11    1.28    0.54
   2 -12 -11    1.69    0.64
   2 -12 -11    1.47    0.54
   2 -12 -10    0.66    0.60
   2 -12 -10    0.27    0.60
   2 -12 -10    1.21    0.71
   2 -12  -9    5.36    0.74
   2 -12  -9    7.35    0.86
   2 -12  -9    5.31    0.74
   2 -12  -8    0.48    0.75
   2 -12  -8   -0.30    0.66
   2 -12  -8    0.23    0.65
   2 -12  -7   45.87    2.07
   2 -12  -7   47.23    2.12
   2 -12  -6    0.04    0.74
   2 -12  -6    0.37    0.62
   2 -12  -6    0.27    0.61
   2 -12  -5    0.42    0.56
   2 -12  -5   -0.33    0.57
   2 -12  -5    0.29    0.66
   2 -12   0   31.21    1.53
   2 -12   0   31.54    1.55
   2 -12   1    6.16    0.65
   2 -12   1    7.44    0.72
   2 -12   1    7.15    0.75
   2 -12   1    7.17    0.72
   2 -12   2    2.07    0.67
   2 -12   2    2.30    0.67
   2 -12   2    2.35    0.66
   2 -12   3    0.83    0.65
   2 -12   3    1.26    0.69
   2 -12   3    2.21    0.66
   2 -12   4    1.91    0.72
   2 -12   4    2.32    0.72
   2 -12   4    0.91    0.54
   2 -12   5    2.13    0.69
   2 -12   5    0.76    0.54
   2 -12   5    1.87    0.66
   2 -12   6    0.17    0.50
   2 -12   6    0.11    0.60
   2 -12   6   -0.19    0.58
   2 -12   7    6.45    0.65
   2 -12   7    5.34    0.58
   2 -12   8    2.96    0.41
   2 -12   8    1.91    0.45
   2 -11 -13    3.65    0.49
   2 -11 -12    2.13    0.57
   2 -11 -12    2.30    0.64
   2 -11 -11    0.59    0.65
   2 -11 -11    0.48    0.65
   2 -11 -10    0.80    0.71
   2 -11 -10   -0.09    0.81
   2 -11 -10    1.00    0.72
   2 -11  -9    2.29    0.77
   2 -11  -9    2.19    0.73
   2 -11  -9    2.42    0.85
   2 -11  -8   -0.20    0.83
   2 -11  -8    0.79    0.73
   2 -11  -8   -0.04    0.71
   2 -11  -7   21.84    1.31
   2 -11  -7   24.59    1.39
   2 -11  -7   21.43    1.30
   2 -11  -6    4.84    0.76
   2 -11  -6    3.36    0.70
   2 -11  -6    5.16    0.83
   2 -11  -6    3.96    0.61
   2 -11  -5    7.40    0.75
   2 -11  -5    5.88    0.82
   2 -11  -5    5.36    0.71
   2 -11  -4   -0.20    0.62
   2 -11  -4    0.32    0.56
   2 -11  -4   -1.28    0.59
   2 -11   0    6.98    0.73
   2 -11   0    8.00    0.71
   2 -11   0    8.38    0.71
   2 -11   1   48.94    2.24
   2 -11   1   48.72    2.24
   2 -11   1   48.39    2.26
   2 -11   2   16.00    1.09
   2 -11   2   16.56    1.06
   2 -11   2   15.99    1.07
   2 -11   3    0.83    0.71
   2 -11   3    1.60    0.69
   2 -11   3    0.04    0.71
   2 -11   4   20.73    1.23
   2 -11   4   22.17    1.20
   2 -11   4   20.54    1.19
   2 -11   5    3.62    0.60
   2 -11   5    5.96    0.84
   2 -11   5    5.54    0.85
   2 -11   6   18.72    1.10
   2 -11   6   16.24    1.07
   2 -11   7    3.89    0.52
   2 -11   8    6.57    0.69
   2 -11   8    8.02    0.69
   2 -11   9   -0.09    0.42
   2 -11   9    0.67    0.44
   2 -11   9    0.32    0.43
   2 -11  10   -0.15    0.28
   2 -10 -13    1.45    0.56
   2 -10 -13    2.01    0.56
   2 -10 -12    2.09    0.65
   2 -10 -12    1.82    0.69
   2 -10 -11   -0.07    0.75
   2 -10 -11    0.10    0.83
   2 -10 -10   -0.23    0.82
   2 -10  -9    2.09    0.57
   2 -10  -9    0.69    0.90
   2 -10  -9    0.59    0.81
   2 -10  -8    0.90    0.78
   2 -10  -8    0.40    0.53
   2 -10  -8    0.56    0.74
   2 -10  -7   14.28    0.96
   2 -10  -7   14.41    1.04
   2 -10  -7   14.41    1.06
   2 -10  -6   19.92    1.16
   2 -10  -6   19.84    1.12
   2 -10  -6   19.45    1.20
   2 -10  -6   19.59    1.20
   2 -10  -5    9.07    0.75
   2 -10  -5    8.81    0.76
   2 -10  -5   10.23    0.83
   2 -10  -5   10.49    0.85
   2 -10  -5    9.13    0.91
   2 -10  -4    1.06    0.53
   2 -10  -4    1.80    0.68
   2 -10  -4    2.10    0.58
   2 -10  -4    1.63    0.59
   2 -10  -3    2.79    0.61
   2 -10  -3    2.68    0.56
   2 -10   0   -0.12    0.54
   2 -10   0    0.21    0.53
   2 -10   0    0.45    0.51
   2 -10   1   61.25    2.67
   2 -10   1   60.24    2.67
   2 -10   1   58.55    2.68
   2 -10   2    0.29    0.52
   2 -10   2   -0.02    0.67
   2 -10   2    1.16    0.63
   2 -10   2    0.55    0.63
   2 -10   2   -0.28    0.58
   2 -10   2   -0.40    0.53
   2 -10   3   11.40    0.93
   2 -10   3    9.41    0.81
   2 -10   3   12.55    0.96
   2 -10   3   12.92    0.94
   2 -10   3   10.75    0.82
   2 -10   4   39.23    1.99
   2 -10   4   43.03    2.00
   2 -10   4   41.74    1.93
   2 -10   4   36.40    1.89
   2 -10   4   43.89    2.01
   2 -10   5    0.57    0.65
   2 -10   5    0.69    0.58
   2 -10   5   -1.20    0.78
   2 -10   5   -0.09    0.76
   2 -10   5   -0.38    0.76
   2 -10   6    0.61    0.57
   2 -10   6    0.23    0.67
   2 -10   7    7.72    0.91
   2 -10   7    7.17    0.81
   2 -10   7    6.45    0.71
   2 -10   8    3.55    0.60
   2 -10   8    5.16    0.74
   2 -10   8    4.46    0.74
  -2  10  -9    9.09    0.70
   2 -10   9    7.64    0.74
   2 -10   9    7.53    0.65
   2 -10   9    9.33    0.74
   2 -10  10   -0.14    0.37
   2 -10  10    0.27    0.42
  -2  10 -10    0.90    0.39
   2 -10  10    0.07    0.43
   2  -9 -14   -0.26    0.41
   2  -9 -14   -0.46    0.49
   2  -9 -13    0.72    0.60
   2  -9 -12    0.45    0.75
   2  -9 -12    1.73    0.71
   2  -9 -11    1.50    0.85
   2  -9 -10    1.20    0.83
   2  -9 -10    0.35    0.62
   2  -9  -9    1.05    0.79
   2  -9  -9    1.26    0.83
   2  -9  -9    0.45    0.60
   2  -9  -8   14.17    1.08
   2  -9  -8   15.30    1.12
   2  -9  -8   14.01    0.94
   2  -9  -7   21.65    1.18
   2  -9  -7   21.70    1.29
   2  -9  -7   20.89    1.22
   2  -9  -7   23.80    1.31
   2  -9  -6    1.43    0.60
   2  -9  -6    1.16    0.64
   2  -9  -6    2.24    0.68
   2  -9  -5    6.22    0.67
   2  -9  -5    7.15    0.69
   2  -9  -5    6.86    0.73
   2  -9  -4    4.01    0.56
   2  -9  -4    3.36    0.63
   2  -9  -4    2.34    0.58
   2  -9  -3    7.91    0.68
   2  -9  -3    9.61    0.72
   2  -9   0    1.35    0.47
   2  -9   0    2.45    0.52
   2  -9   0    1.51    0.51
   2  -9   1    4.88    0.65
   2  -9   1    5.19    0.65
   2  -9   1    4.94    0.60
   2  -9   1    5.42    0.58
   2  -9   2   23.12    1.21
   2  -9   2   21.12    1.16
   2  -9   2   22.10    1.15
   2  -9   2   21.34    1.14
   2  -9   2   21.47    1.21
   2  -9   2   22.53    1.21
   2  -9   3    7.90    0.79
   2  -9   3    7.71    0.69
   2  -9   3    6.75    0.68
   2  -9   3    6.67    0.76
   2  -9   3    6.60    0.77
   2  -9   4   -0.90    0.63
   2  -9   4    0.90    0.57
   2  -9   4    0.21    0.70
   2  -9   4    1.00    0.69
   2  -9   4    0.52    0.68
   2  -9   5   -0.59    0.76
   2  -9   5    1.35    0.67
   2  -9   5    1.03    0.64
   2  -9   5    0.76    0.74
   2  -9   5    0.25    0.75
   2  -9   6   -0.80    0.72
   2  -9   6    0.14    0.75
   2  -9   6    0.34    0.65
   2  -9   7    8.80    0.89
   2  -9   7    7.71    0.95
   2  -9   7    6.80    0.81
   2  -9   7    9.73    0.95
   2  -9   8   -0.09    0.72
   2  -9   8    0.23    0.63
   2  -9   8    1.99    0.75
   2  -9   8    0.41    0.76
   2  -9   9    0.86    0.63
   2  -9   9    1.00    0.64
   2  -9   9    0.47    0.59
   2  -9  10    0.36    0.50
  -2   9 -10    0.46    0.57
   2  -9  10   -0.57    0.53
   2  -9  10   -0.67    0.54
   2  -9  11    0.39    0.39
   2  -9  11   -0.33    0.46
   2  -9  11   -0.34    0.38
   2  -9  11   -0.41    0.38
  -2   9 -11   -0.66    0.44
   2  -9  12   -0.79    0.31
   2  -8 -15    0.26    0.34
   2  -8 -14    1.06    0.45
   2  -8 -13    0.01    0.60
   2  -8 -13    0.21    0.46
   2  -8 -12    2.61    0.79
   2  -8 -12    2.28    0.76
   2  -8 -12    2.19    0.56
   2  -8 -11   -0.31    0.56
   2  -8 -11    1.84    0.83
   2  -8 -10   27.43    1.47
   2  -8  -9    1.11    0.66
   2  -8  -9   -0.87    0.80
   2  -8  -8    4.41    0.84
   2  -8  -8    5.79    0.83
   2  -8  -8    6.18    0.70
   2  -8  -8    5.26    0.75
   2  -8  -7    4.05    0.76
   2  -8  -7    2.78    0.70
   2  -8  -7    4.08    0.62
   2  -8  -7    3.29    0.66
   2  -8  -6    9.43    0.75
   2  -8  -6    8.37    0.69
   2  -8  -6    9.63    0.82
   2  -8  -6    7.47    0.76
   2  -8  -5   29.09    1.44
   2  -8  -5   26.60    1.41
   2  -8  -5   28.79    1.38
   2  -8  -4    3.30    0.54
   2  -8  -4    3.61    0.59
   2  -8  -3    6.22    0.61
   2  -8  -2    2.04    0.48
   2  -8   0   18.21    1.00
   2  -8   0   18.81    1.00
   2  -8   0   20.59    1.02
   2  -8   0   20.36    1.00
   2  -8   1    7.24    0.61
   2  -8   1    7.11    0.62
   2  -8   1    6.29    0.62
   2  -8   1    7.65    0.59
   2  -8   2   85.09    3.62
   2  -8   2   84.32    3.64
   2  -8   2   89.15    3.65
   2  -8   2   87.25    3.62
   2  -8   2   81.39    3.61
   2  -8   2   85.39    3.65
   2  -8   3    7.80    0.69
   2  -8   3    8.69    0.75
   2  -8   3    8.76    0.76
   2  -8   3    9.22    0.76
   2  -8   3    7.93    0.70
   2  -8   3    7.27    0.69
   2  -8   4    0.02    0.63
   2  -8   4    0.61    0.61
   2  -8   4    0.51    0.53
   2  -8   4    0.02    0.61
   2  -8   4    0.53    0.55
   2  -8   5    0.75    0.66
   2  -8   5    0.47    0.62
   2  -8   5    0.37    0.57
   2  -8   6    4.39    0.80
   2  -8   6    4.07    0.74
   2  -8   6    4.41    0.72
   2  -8   7    3.32    0.80
   2  -8   7    2.50    0.76
   2  -8   7    2.92    0.80
   2  -8   7    2.95    0.71
   2  -8   8    1.61    0.70
   2  -8   8    1.71    0.77
   2  -8   8    2.64    0.77
   2  -8   9    2.63    0.71
   2  -8   9    1.24    0.70
   2  -8   9    1.07    0.71
   2  -8  10    3.58    0.65
   2  -8  10    3.58    0.67
   2  -8  10    4.16    0.76
  -2   8 -10    4.46    0.75
   2  -8  10    3.39    0.69
   2  -8  11    0.60    0.53
   2  -8  11    0.58    0.47
  -2   8 -11    0.63    0.58
   2  -8  11    0.76    0.48
   2  -8  12    0.90    0.41
   2  -8  12    0.38    0.42
  -2   8 -12    0.44    0.45
   2  -7 -15    0.55    0.38
   2  -7 -14    0.37    0.44
   2  -7 -14    1.01    0.47
   2  -7 -13    0.46    0.55
   2  -7 -13    1.81    0.62
   2  -7 -12   -0.28    0.76
   2  -7 -12    1.30    0.63
   2  -7 -11   13.20    1.11
   2  -7 -11   14.76    1.11
   2  -7 -11   12.90    1.02
   2  -7 -11   11.92    0.93
   2  -7 -10   10.82    1.02
   2  -7 -10    9.29    0.84
   2  -7 -10   10.22    0.92
   2  -7  -9    1.58    0.70
   2  -7  -9    2.36    0.82
   2  -7  -9    2.32    0.59
   2  -7  -8   31.47    1.61
   2  -7  -8   32.10    1.63
   2  -7  -8   33.51    1.68
   2  -7  -7   91.92    3.84
   2  -7  -7   86.33    3.83
   2  -7  -7   89.22    3.79
   2  -7  -7   87.30    3.75
   2  -7  -7   89.08    3.80
   2  -7  -6   18.05    0.95
   2  -7  -6   19.17    1.06
   2  -7  -6   17.87    1.07
   2  -7  -6   17.24    1.03
   2  -7  -5    5.72    0.66
   2  -7  -5    6.52    0.64
   2  -7  -5    6.44    0.62
   2  -7  -5    5.41    0.52
   2  -7  -4   29.92    1.41
   2  -7  -4   29.77    1.43
   2  -7  -3   33.86    1.56
  -2   7   2    3.72    0.49
  -2   7   1    1.87    0.47
  -2   7   1    2.88    0.48
  -2   7   0    3.43    0.65
   2  -7   1   31.23    1.44
   2  -7   1   31.88    1.45
   2  -7   1   29.36    1.43
   2  -7   1   31.60    1.43
   2  -7   2    0.02    0.42
   2  -7   2    0.16    0.41
   2  -7   2    0.20    0.41
   2  -7   2    0.34    0.48
   2  -7   2    0.76    0.46
   2  -7   2   -0.36    0.48
   2  -7   3    2.93    0.57
   2  -7   3    3.01    0.51
   2  -7   3    3.22    0.50
   2  -7   3    2.86    0.54
   2  -7   3    2.91    0.51
   2  -7   3    3.10    0.56
   2  -7   4   10.45    0.77
   2  -7   4   10.31    0.81
   2  -7   4   11.45    0.82
   2  -7   4   11.59    0.77
   2  -7   4   11.27    0.82
   2  -7   5    3.36    0.65
   2  -7   5    3.85    0.62
   2  -7   6    3.62    0.67
   2  -7   6    3.23    0.65
   2  -7   6    4.11    0.70
   2  -7   6    4.24    0.73
   2  -7   6    4.55    0.72
   2  -7   7    0.82    0.73
   2  -7   7    1.73    0.70
   2  -7   7    1.62    0.71
   2  -7   7    1.38    0.68
   2  -7   8    5.04    0.80
   2  -7   8    5.19    0.80
   2  -7   8    4.29    0.80
   2  -7   9    3.97    0.77
   2  -7   9    1.47    0.80
   2  -7   9    3.15    0.74
   2  -7   9    2.65    0.72
  -2   7 -10   18.70    1.20
   2  -7  10   25.23    1.31
   2  -7  10   21.82    1.22
   2  -7  10   20.82    1.24
   2  -7  10   23.92    1.31
  -2   7 -11   30.32    1.47
   2  -7  11   29.97    1.44
   2  -7  11   22.92    1.34
   2  -7  11   25.57    1.34
  -2   7 -11   26.64    1.37
   2  -7  11   28.46    1.43
  -2   7 -12    0.71    0.51
  -2   7 -12   -0.12    0.59
   2  -7  12    0.17    0.52
  -2   7 -13    3.39    0.48
   2  -7  13    3.01    0.41
   2  -7  13    3.23    0.45
   2  -6 -15    0.35    0.40
   2  -6 -14    0.67    0.55
  -2   6  14    0.05    0.40
   2  -6 -13    7.48    0.79
   2  -6 -13    7.11    0.72
  -2   6  13    6.54    0.63
   2  -6 -12   -0.42    0.67
   2  -6 -12    0.54    0.71
  -2   6  12    0.06    0.53
  -2   6  11    1.58    0.54
   2  -6 -11    0.86    0.70
   2  -6 -11    1.51    0.78
   2  -6 -11    0.91    0.79
   2  -6 -11    0.37    0.77
  -2   6  10    7.85    0.72
   2  -6 -10   10.05    0.98
   2  -6 -10   11.51    0.98
   2  -6 -10    8.99    0.86
   2  -6 -10   11.60    0.94
   2  -6  -9   -0.20    0.58
   2  -6  -9    0.04    0.70
   2  -6  -9    0.31    0.66
   2  -6  -9   -0.52    0.74
   2  -6  -8    0.45    0.67
   2  -6  -8    0.54    0.54
   2  -6  -8    1.45    0.60
   2  -6  -8    1.29    0.64
   2  -6  -7   10.57    0.79
   2  -6  -7   10.52    0.72
   2  -6  -7   10.62    0.73
   2  -6  -7   11.11    0.82
   2  -6  -7   11.76    0.85
   2  -6  -6   31.72    1.58
   2  -6  -6   32.78    1.52
   2  -6  -6   33.95    1.57
   2  -6  -5    2.01    0.52
   2  -6  -5    1.86    0.49
   2  -6  -5    1.56    0.50
   2  -6  -5    1.50    0.41
  -2   6   4   42.10    1.80
   2  -6  -4   41.66    1.87
  -2   6   3    5.65    0.37
  -2   6   2   59.81    2.63
  -2   6   1   62.50    2.79
  -2   6   1   63.90    2.82
  -2   6   0    2.64    0.44
  -2   6   0    1.49    0.56
  -2   6  -1   16.51    1.13
  -2   6  -2    9.68    0.67
  -2   6  -2    8.52    0.89
   2  -6   3   10.01    0.69
   2  -6   3   10.35    0.67
   2  -6   3   10.44    0.69
   2  -6   3   10.70    0.68
   2  -6   3    9.70    0.70
   2  -6   4    0.27    0.50
   2  -6   4    0.67    0.46
   2  -6   4    0.36    0.52
   2  -6   4    0.24    0.47
   2  -6   5   64.40    2.82
   2  -6   5   66.11    2.84
   2  -6   5   65.58    2.82
   2  -6   5   62.94    2.83
   2  -6   6   15.71    0.98
   2  -6   6   15.23    0.96
   2  -6   6   14.63    0.97
   2  -6   6   15.30    0.96
   2  -6   7   51.34    2.32
   2  -6   7   51.21    2.31
   2  -6   7   48.97    2.31
   2  -6   8   84.01    3.75
   2  -6   8   88.58    3.77
   2  -6   8   85.09    3.74
   2  -6   8   88.57    3.77
   2  -6   9   10.10    0.93
   2  -6   9   10.41    0.88
   2  -6   9   10.00    0.90
   2  -6   9    9.54    0.95
   2  -6  10   23.43    1.34
   2  -6  10   23.45    1.31
   2  -6  10   26.62    1.43
   2  -6  10   25.95    1.41
   2  -6  11   20.86    1.23
   2  -6  11   21.35    1.18
   2  -6  11   17.33    1.07
   2  -6  11   17.70    1.09
  -2   6 -11   20.00    1.19
  -2   6 -11   20.41    1.26
   2  -6  12   -0.20    0.61
  -2   6 -12   -0.46    0.66
  -2   6 -12   -0.36    0.69
   2  -6  13    1.76    0.52
  -2   6 -13    0.66    0.51
  -2   6 -13    0.96    0.57
   2  -6  14    0.68    0.36
  -2   5  15    1.45    0.37
   2  -5 -15    1.89    0.47
   2  -5 -14    2.90    0.64
  -2   5  14    2.18    0.51
   2  -5 -13   -0.19    0.69
   2  -5 -13   -0.68    0.57
  -2   5  13    0.43    0.54
   2  -5 -12    1.35    0.75
   2  -5 -12   -0.89    0.70
  -2   5  12    0.76    0.60
  -2   5  11   55.48    2.56
   2  -5 -11   58.80    2.66
   2  -5 -11   56.35    2.64
   2  -5 -11   57.09    2.66
   2  -5 -11   59.77    2.65
   2  -5 -10   32.55    1.67
  -2   5  10   31.55    1.57
   2  -5 -10   33.27    1.71
   2  -5 -10   33.53    1.69
   2  -5 -10   30.78    1.68
  -2   5   9  110.86    4.77
   2  -5  -9  116.76    4.85
   2  -5  -9  113.71    4.83
   2  -5  -9  115.48    4.87
   2  -5  -9  114.18    4.86
   2  -5  -8  143.61    5.98
   2  -5  -8  141.87    5.95
   2  -5  -8  138.39    5.94
   2  -5  -8  147.20    5.98
   2  -5  -7   27.89    1.41
   2  -5  -7   27.68    1.44
   2  -5  -7   29.12    1.38
   2  -5  -7   29.27    1.42
   2  -5  -6   97.98    4.03
   2  -5  -6   95.36    4.01
  -2   5   6   83.44    4.22
   2  -5  -6   99.63    4.00
  -2   5   6   91.69    3.99
   2  -5  -6   98.23    4.05
   2  -5  -6   96.73    4.04
   2  -5  -5   36.39    1.56
  -2   5   5   33.06    1.73
  -2   5   5   34.13    1.72
  -2   5   5   30.97    1.72
  -2   5   5   34.84    1.83
   2  -5  -5   34.97    1.56
  -2   5   5   32.38    1.51
  -2   5   4   62.20    2.71
  -2   5   4   61.60    2.69
  -2   5   4   60.62    2.68
  -2   5   4   57.85    2.50
  -2   5   4   59.96    2.52
  -2   5   3   48.37    2.11
  -2   5   3   49.82    2.14
  -2   5   3   45.93    1.97
  -2   5   3   48.63    1.97
  -2   5   3   43.13    2.00
  -2   5   2   61.92    2.48
  -2   5   2   56.20    2.47
  -2   5   2   54.40    2.44
  -2   5   1   63.38    2.38
  -2   5   1   61.71    2.50
  -2   5   1   56.98    2.38
  -2   5   0   33.14    1.51
  -2   5   0   37.30    1.51
  -2   5   0   37.61    1.76
  -2   5  -1    7.59    0.83
  -2   5  -1    8.53    0.60
  -2   5  -2   16.66    0.89
  -2   5  -2   15.94    1.15
  -2   5  -3    0.24    0.47
  -2   5  -3   -0.32    0.69
  -2   5  -4   87.33    3.75
   2  -5   4   88.23    3.65
   2  -5   4   84.44    3.63
   2  -5   5   21.27    1.09
   2  -5   5   20.25    1.08
   2  -5   5   21.11    1.10
   2  -5   5   21.68    1.10
   2  -5   6   19.67    1.10
   2  -5   6   21.02    1.10
   2  -5   7    0.21    0.56
   2  -5   7    0.11    0.64
   2  -5   7    0.48    0.56
   2  -5   7    0.61    0.56
   2  -5   8   29.22    1.45
   2  -5   8   27.32    1.45
   2  -5   8   27.87    1.44
   2  -5   9    0.41    0.65
   2  -5   9    0.82    0.70
   2  -5   9    0.72    0.64
   2  -5  10    0.32    0.69
   2  -5  10   -0.31    0.60
   2  -5  10   -0.98    0.60
   2  -5  11    5.19    0.65
   2  -5  11    8.15    0.91
   2  -5  11    8.51    0.82
   2  -5  11    4.19    0.65
  -2   5 -11    7.41    0.93
  -2   5 -12    5.29    0.83
  -2   5 -12    5.81    0.84
   2  -5  12    4.57    0.67
   2  -5  12    6.24    0.82
  -2   5 -13    2.30    0.65
   2  -5  13    2.34    0.64
  -2   5 -13    4.00    0.72
  -2   5 -14    1.05    0.54
  -2   5 -14    0.80    0.52
   2  -5  14    0.66    0.47
  -2   4  15   -0.18    0.40
   2  -4 -15    0.06    0.47
  -2   4  14    6.13    0.63
   2  -4 -14    5.76    0.75
  -2   4  13    9.50    0.82
   2  -4 -13   10.85    0.94
   2  -4 -12    2.69    0.81
  -2   4  12    2.93    0.68
   2  -4 -11    2.02    0.69
   2  -4 -11    1.94    0.72
  -2   4  11    1.49    0.65
   2  -4 -11    2.15    0.79
  -2   4  10    9.57    0.80
   2  -4 -10    8.67    0.87
   2  -4 -10    9.14    0.91
   2  -4 -10    9.63    0.88
  -2   4   9    4.90    0.62
   2  -4  -9    3.95    0.69
   2  -4  -9    4.72    0.71
   2  -4  -9    4.38    0.73
   2  -4  -8   81.48    3.42
   2  -4  -8   78.13    3.43
   2  -4  -8   78.65    3.43
   2  -4  -8   79.52    3.44
   2  -4  -7   19.28    1.11
   2  -4  -7   20.95    1.09
   2  -4  -7   20.73    1.09
   2  -4  -7   21.56    1.11
  -2   4   6   17.61    1.21
   2  -4  -6   18.04    0.94
  -2   4   6   18.24    1.18
   2  -4  -6   17.91    0.98
   2  -4  -6   18.40    0.97
  -2   4   5  194.20    7.97
  -2   4   5  193.17    7.95
  -2   4   5  182.37    7.99
  -2   4   5  188.44    7.95
  -2   4   5  188.85    7.74
  -2   4   4   13.69    0.95
  -2   4   4   13.88    0.97
  -2   4   4   15.36    0.76
  -2   4   3    3.35    0.37
  -2   4   3    2.59    0.25
  -2   4   3    3.85    0.60
  -2   4   3    2.88    0.56
  -2   4   2   31.09    1.35
  -2   4   2   33.21    1.50
  -2   4   2   29.25    1.48
  -2   4   2   32.52    1.42
  -2   4   1   37.52    1.71
  -2   4   1   39.17    1.69
  -2   4   1   37.37    1.63
  -2   4   0    3.50    0.47
  -2   4   0    3.61    0.32
  -2   4   0    3.28    0.53
   2  -4   1   84.68    3.55
  -2   4  -1   89.64    3.62
  -2   4  -1   84.25    3.72
  -2   4  -1   85.97    3.54
   2  -4   2    0.43    0.18
  -2   4  -2    0.29    0.30
   2  -4   2    0.06    0.31
  -2   4  -2    1.06    0.68
  -2   4  -2    0.62    0.28
  -2   4  -2    0.60    0.18
  -2   4  -3   74.22    2.30
   2  -4   3   75.47    2.30
  -2   4  -3   72.43    2.60
   2  -4   4   19.67    1.02
  -2   4  -4   18.26    0.99
  -2   4  -5  133.37    5.94
  -2   4  -5  139.75    5.82
   2  -4   5  138.76    5.80
   2  -4   6    1.80    0.47
   2  -4   6    1.76    0.47
   2  -4   6    1.47    0.47
   2  -4   7   10.13    0.73
   2  -4   7   10.52    0.72
   2  -4   7    8.70    0.70
   2  -4   8   19.69    1.13
   2  -4   8   21.54    1.15
   2  -4   8   21.56    1.12
   2  -4   9    2.56    0.54
   2  -4   9    2.20    0.58
   2  -4   9    3.24    0.65
   2  -4   9    2.64    0.59
   2  -4  10   77.51    3.15
   2  -4  10   70.29    3.10
   2  -4  10   67.41    3.11
   2  -4  10   71.39    3.10
   2  -4  11    2.58    0.60
   2  -4  11    3.21    0.67
   2  -4  11    1.81    0.55
  -2   4 -11    4.11    0.89
   2  -4  12   27.05    1.43
   2  -4  12   29.57    1.47
  -2   4 -13    0.59    0.77
   2  -4  13    0.38    0.48
  -2   4 -13    1.67    0.76
  -2   4 -14    5.52    0.71
  -2   4 -14    6.75    0.74
  -2   4 -15   -0.01    0.44
  -2   3  15    0.73    0.43
  -2   3  14    1.32    0.58
  -2   3  13    0.67    0.64
  -2   3  12    1.75    0.71
   2  -3 -12    3.26    0.86
   2  -3 -11   22.96    1.35
   2  -3 -11   18.82    1.20
   2  -3 -11   20.50    1.22
  -2   3  11   25.41    1.27
   2  -3 -10   -0.45    0.72
  -2   3  10    0.05    0.61
   2  -3 -10   -0.61    0.72
   2  -3 -10    0.33    0.63
   2  -3 -10   -0.45    0.61
   2  -3  -9   65.01    2.87
   2  -3  -9   68.31    2.90
   2  -3  -9   66.91    2.87
   2  -3  -9   59.73    2.86
   2  -3  -8    5.35    0.64
   2  -3  -8    5.29    0.65
   2  -3  -8    4.33    0.62
   2  -3  -7   66.99    2.84
   2  -3  -7   64.94    2.84
   2  -3  -7   66.46    2.84
   2  -3  -7   64.28    2.84
  -2   3   6    3.62    0.66
  -2   3   6    1.43    0.65
  -2   3   5   72.52    3.18
  -2   3   5   69.85    3.19
  -2   3   5   72.49    3.23
  -2   3   5   69.17    2.96
  -2   3   4    1.01    0.57
  -2   3   4    1.02    0.56
  -2   3   4    1.70    0.66
  -2   3   3  115.89    5.02
  -2   3   3  119.85    4.89
  -2   3   3  121.29    5.03
  -2   3   2    3.29    0.33
  -2   3   2    3.51    0.54
  -2   3   2    3.74    0.37
  -2   3   2    4.57    0.56
  -2   3   1  418.84   17.48
  -2   3   1  427.52   17.40
  -2   3   1  445.90   17.49
  -2   3   1  435.11   17.46
   2  -3   0  251.08    8.49
  -2   3   0  233.20    8.48
  -2   3   0  236.59    8.54
  -2   3  -1   63.81    2.86
  -2   3  -1   66.16    2.75
   2  -3   1   72.98    2.76
  -2   3  -1   67.15    2.73
   2  -3   1   61.97    2.67
   2  -3   2  302.86   11.78
  -2   3  -2  267.50   11.89
  -2   3  -2  287.96   11.77
  -2   3  -2  288.79   11.78
  -2   3  -3   28.05    1.23
  -2   3  -3   26.61    1.19
  -2   3  -3   25.35    1.08
  -2   3  -3   24.76    1.20
   2  -3   4   39.07    1.69
  -2   3  -4   36.16    1.69
  -2   3  -4   33.54    1.83
  -2   3  -4   35.44    1.66
  -2   3  -5   84.75    3.72
  -2   3  -5   86.05    3.75
   2  -3   5   89.67    3.75
  -2   3  -5   88.50    3.88
  -2   3  -6   86.56    3.83
   2  -3   6   81.65    3.67
  -2   3  -6   84.99    3.68
   2  -3   6   85.41    3.69
   2  -3   7   22.49    1.09
   2  -3   7   21.33    1.09
   2  -3   7   20.10    1.05
   2  -3   7   21.64    1.08
   2  -3   8    2.46    0.51
   2  -3   8    2.23    0.50
   2  -3   8    2.54    0.51
   2  -3   8    2.19    0.50
   2  -3   9   23.86    1.21
   2  -3   9   23.87    1.23
   2  -3   9   22.88    1.19
   2  -3   9   24.52    1.23
   2  -3  10    1.33    0.58
   2  -3  10    2.48    0.58
   2  -3  10    0.96    0.52
   2  -3  11    1.55    0.61
   2  -3  11   -0.61    0.60
  -2   3 -11   -0.40    0.86
  -2   3 -12    0.74    0.87
   2  -3  12    0.37    0.56
   2  -3  12    0.23    0.62
  -2   3 -13    5.57    0.90
  -2   3 -13    5.65    0.90
   2  -3  13    4.29    0.66
   2  -3  14    0.22    0.50
  -2   3 -14   -0.44    0.73
  -2   3 -14    0.16    0.72
   2  -3  14   -0.04    0.61
  -2   3 -15    0.02    0.55
   2  -3  15    0.07    0.45
   2  -3  15    0.15    0.34
  -2   3 -16    6.65    0.48
  -2   2  15    0.04    0.44
   2  -2 -15    0.18    0.48
   2  -2 -14   -0.54    0.67
  -2   2  14    0.60    0.57
   2  -2 -13    1.77    0.59
  -2   2  13    3.06    0.72
  -2   2  12    7.10    0.86
   2  -2 -11    9.19    0.79
  -2   2  11   10.48    0.89
   2  -2 -10   43.28    2.05
  -2   2  10   46.96    2.06
   2  -2 -10   39.30    2.00
   2  -2 -10   44.04    2.02
   2  -2 -10   45.33    2.08
   2  -2  -9    1.53    0.63
   2  -2  -9    0.73    0.53
   2  -2  -9    0.91    0.63
   2  -2  -9    0.71    0.55
   2  -2  -8   24.73    1.31
   2  -2  -8   25.73    1.31
   2  -2  -8   26.70    1.30
   2  -2  -8   25.48    1.28
   2  -2  -8   25.30    1.28
   2  -2  -7   25.18    1.22
   2  -2  -7   23.47    1.19
   2  -2  -7   23.27    1.19
   2  -2  -7   24.15    1.19
   2  -2  -7   23.84    1.20
  -2   2   6   21.12    1.32
  -2   2   6   19.87    1.29
  -2   2   6   19.61    1.26
  -2   2   5  308.86   13.03
  -2   2   5  325.42   13.06
  -2   2   5  312.59   13.02
  -2   2   4   33.43    1.70
  -2   2   4   33.30    1.69
  -2   2   4   34.41    1.67
  -2   2   3    1.01    0.60
  -2   2   3    1.83    0.59
  -2   2   3    1.13    0.59
  -2   2   2   31.94    1.46
  -2   2   2   29.53    1.32
  -2   2   2   30.67    1.46
   2  -2  -1  165.55    7.01
  -2   2   1  177.77    7.03
  -2   2   1  173.60    6.94
  -2   2   1  166.22    6.96
  -2   2   0    0.77    0.43
   2  -2   0    0.92    0.47
   2  -2   0    0.95    0.28
  -2   2   0    1.47    0.44
   2  -2   0    0.43    0.41
  -2   2  -1  667.86   26.62
   2  -2   1  647.61   26.62
  -2   2  -1  656.21   26.54
   2  -2   2    6.79    0.60
  -2   2  -2    6.04    0.73
  -2   2  -2    7.41    0.46
   2  -2   2    7.50    0.74
  -2   2  -2    7.87    0.56
   2  -2   3  156.50    6.34
  -2   2  -3  154.26    6.27
  -2   2  -3  155.22    6.35
  -2   2  -3  150.09    6.35
  -2   2  -3  155.51    6.34
  -2   2  -4    9.70    0.67
  -2   2  -4    9.26    0.68
  -2   2  -4    8.87    0.66
  -2   2  -4    9.18    0.51
   2  -2   4    8.77    0.68
   2  -2   4    8.80    0.65
   2  -2   4    7.81    0.81
  -2   2  -4    7.36    0.82
   2  -2   5  116.36    4.97
  -2   2  -5  114.91    5.04
  -2   2  -5  121.27    4.97
  -2   2  -6    1.45    0.69
  -2   2  -6    0.83    0.53
   2  -2   6    2.08    0.57
   2  -2   7    9.60    0.82
  -2   2  -7   10.72    0.95
  -2   2  -7   11.07    0.86
   2  -2   8   -0.08    0.45
   2  -2   8    0.62    0.44
  -2   2  -8    0.37    0.43
   2  -2   8    0.23    0.41
   2  -2   9    5.58    0.59
   2  -2   9    8.28    0.62
   2  -2   9    7.03    0.65
  -2   2  -9    7.17    0.65
  -2   2 -10   74.64    3.39
   2  -2  10   79.64    3.38
   2  -2  10   78.99    3.40
  -2   2 -10   82.00    3.46
   2  -2  11    1.17    0.55
  -2   2 -11    1.97    0.61
  -2   2 -11    2.82    0.86
   2  -2  11    2.02    0.66
  -2   2 -12   10.90    0.88
   2  -2  12   13.67    0.94
  -2   2 -12   13.54    1.12
   2  -2  12    9.93    0.79
  -2   2 -13    3.72    0.90
   2  -2  13    3.72    0.68
  -2   2 -13    1.75    0.60
  -2   2 -14    0.75    0.78
   2  -2  14    0.57    0.57
   2  -2  15    1.43    0.48
   2  -2  15    1.66    0.55
   2  -2  16    0.94    0.36
   2  -1 -15    0.56    0.47
   2  -1 -14   12.22    0.87
   2  -1 -14    9.53    0.73
   2  -1 -13    3.47    0.79
   2  -1 -12   10.64    1.02
   2  -1 -11   12.38    1.05
   2  -1 -11   12.45    0.99
  -2   1  10   41.58    1.98
   2  -1 -10   41.93    2.03
   2  -1 -10   40.55    1.97
   2  -1  -9   57.10    2.44
   2  -1  -9   53.85    2.40
   2  -1  -9   54.10    2.40
   2  -1  -9   49.10    2.35
   2  -1  -8    9.91    0.71
   2  -1  -8   10.44    0.77
   2  -1  -8   11.05    0.78
   2  -1  -7    4.50    0.54
   2  -1  -7    3.64    0.55
   2  -1  -7    3.94    0.51
  -2   1   6    9.76    0.94
  -2   1   5   12.62    1.02
  -2   1   4    2.38    0.66
  -2   1   4    2.18    0.69
  -2   1   4    0.95    0.62
  -2   1   3   43.44    1.99
  -2   1   3   40.45    1.99
  -2   1   3   44.04    2.01
  -2   1   2   34.04    1.54
  -2   1   2   37.11    1.69
  -2   1   2   37.67    1.68
  -2   1   2   37.74    1.69
  -2   1   1  116.81    4.75
  -2   1   1  121.77    4.78
   2  -1  -1  108.46    4.76
   2  -1  -1  111.83    4.68
  -2   1   1  111.06    4.69
  -2   1   1  121.09    4.68
  -2   1   0   17.25    0.88
   2  -1   0   16.82    0.91
   2  -1   0   17.36    0.79
   2  -1   0   17.72    0.88
  -2   1   0   18.15    0.81
   2  -1   1  503.19   20.09
  -2   1  -1  492.22   20.01
  -2   1  -1  502.29   20.10
  -2   1  -2  413.18   16.24
   2  -1   2  391.98   16.27
   2  -1   2  411.41   16.19
  -2   1  -2  405.56   16.18
   2  -1   2  384.75   16.18
  -2   1  -3   27.83    1.33
  -2   1  -4   70.37    3.07
  -2   1  -4   71.44    3.01
   2  -1   4   70.55    3.01
   2  -1   4   65.75    2.97
  -2   1  -4   71.04    2.90
  -2   1  -4   70.33    3.01
   2  -1   4   70.11    3.07
   2  -1   5   51.05    2.30
  -2   1  -5   52.03    2.30
   2  -1   5   48.46    2.33
  -2   1  -5   50.00    2.33
   2  -1   5   51.94    2.26
  -2   1  -5   50.47    2.13
  -2   1  -6   17.39    1.02
  -2   1  -6   16.13    1.07
   2  -1   6   15.32    0.95
   2  -1   6   16.17    1.03
   2  -1   6   14.80    1.07
   2  -1   7    5.42    0.62
   2  -1   7    4.28    0.68
  -2   1  -7    4.97    0.75
  -2   1  -7    5.08    0.68
   2  -1   8   17.49    1.10
   2  -1   8   17.43    0.93
  -2   1  -8   18.61    0.95
   2  -1   8   17.51    0.90
   2  -1   9    9.67    0.66
  -2   1  -9   10.51    0.75
   2  -1   9   10.09    0.73
  -2   1 -10   51.13    2.28
   2  -1  10   49.42    2.27
   2  -1  10   48.84    2.21
  -2   1 -10   53.16    2.33
   2  -1  11    1.98    0.65
  -2   1 -11    2.71    0.84
  -2   1 -11    2.04    0.65
  -2   1 -12   53.11    2.54
  -2   1 -12   55.17    2.62
   2  -1  12   58.30    2.55
   2  -1  13    0.04    0.69
  -2   1 -13    0.64    0.92
  -2   1 -13    1.77    0.68
  -2   1 -14   -0.86    0.62
  -2   1 -14    0.23    0.81
   2  -1  14    0.22    0.67
   2  -1  15    2.27    0.58
  -2   1 -15    3.40    0.72
   2  -1  15    2.18    0.46
   2  -1  16    1.62    0.44
  -2   1 -16    1.99    0.52
   2  -1  16    2.41    0.44
   2   0 -15   -0.04    0.34
   2   0 -15   -0.31    0.39
  -2   0  15    0.09    0.40
   2   0 -14    2.11    0.56
   2   0 -14    2.60    0.60
  -2   0  14    2.62    0.59
   2   0 -13    8.39    0.86
  -2   0  13    9.60    0.88
  -2   0  12    2.22    0.79
   2   0 -12    2.07    0.79
   2   0 -12    2.89    0.79
   2   0 -11   40.29    1.98
   2   0 -11   40.06    2.00
   2   0 -10   11.28    0.96
   2   0 -10   12.02    0.97
   2   0  -9    0.99    0.66
   2   0  -9    0.54    0.64
   2   0  -8    0.24    0.58
   2   0  -8    1.39    0.55
   2   0  -8    1.05    0.56
   2   0  -7   62.29    2.65
   2   0  -7   59.83    2.62
  -2   0   6  111.81    4.76
  -2   0   6  104.79    4.75
  -2   0   5   16.51    1.03
   2   0  -5   12.88    0.73
  -2   0   5   15.65    1.08
  -2   0   5   16.35    1.05
  -2   0   4  193.19    7.70
   2   0  -4  174.11    7.50
  -2   0   4  200.42    7.73
  -2   0   4  197.95    7.69
  -2   0   3   67.48    2.81
   2   0  -3   61.75    2.61
  -2   0   2   29.54    1.48
   2   0  -2   31.00    1.47
   2   0  -1 1161.43   46.98
  -2   0   1 1223.93   46.98
   2   0  -1 1132.42   46.92
   2   0   0  224.41    9.26
   2   0   0  231.32    9.23
   2   0   0  231.20    9.22
  -2   0   0  229.29    9.22
  -2   0   0  226.90    9.22
   2   0   0  222.62    9.19
  -2   0  -1   64.49    2.73
  -2   0  -1   67.12    2.74
   2   0   1   64.02    2.73
  -2   0  -1   66.09    2.69
   2   0   1   63.83    2.74
   2   0   2   13.93    0.66
  -2   0  -2   13.71    0.73
   2   0   3  955.23   39.45
   2   0   3  956.37   39.50
   2   0   3 1023.23   39.50
  -2   0  -3  986.37   39.51
  -2   0  -4  368.59   15.08
  -2   0  -4  374.40   15.07
  -2   0  -4  355.49   15.08
   2   0   4  353.32   15.04
   2   0   4  375.31   15.08
   2   0   4  361.03   15.09
  -2   0  -4  383.61   14.98
   2   0   5   98.95    4.17
  -2   0  -5   95.82    4.20
   2   0   5   95.16    4.20
  -2   0  -5   99.91    4.05
   2   0   5   97.77    4.20
  -2   0  -5   99.04    4.20
  -2   0  -5  100.28    4.21
  -2   0  -6  698.05   28.17
  -2   0  -6  694.42   28.17
   2   0   6  694.69   28.18
   2   0   6  686.59   28.15
   2   0   6  690.62   28.16
  -2   0  -7    3.20    0.64
   2   0   7    3.57    0.65
   2   0   7    4.33    0.61
   2   0   7    4.63    0.67
  -2   0  -7    2.96    0.63
   2   0   8  168.02    6.93
  -2   0  -8  168.84    6.95
  -2   0  -8  174.02    6.95
  -2   0  -8  153.35    7.10
   2   0   8  174.18    7.16
  -2   0  -9    5.91    0.68
  -2   0  -9    5.79    0.62
   2   0   9    5.68    0.60
  -2   0 -10   45.34    2.02
  -2   0 -10   39.64    1.97
   2   0  10   42.97    1.97
  -2   0 -11    7.85    0.95
   2   0  11    8.51    0.81
  -2   0 -11    8.08    0.82
  -2   0 -12   18.08    1.21
   2   0  12   21.04    1.21
  -2   0 -13   14.21    1.09
  -2   0 -13   17.95    1.19
   2   0  13   15.30    1.08
   2   0  14   -0.26    0.70
  -2   0 -14   -0.09    0.82
  -2   0 -14   -0.23    0.67
   2   0  15    0.46    0.51
  -2   0 -15    0.18    0.71
   2   0  15    0.88    0.63
   2   0  16    0.75    0.39
  -2   0 -16    2.60    0.56
   2   0  16    1.47    0.46
   2   0  16    1.41    0.50
  -2  -1  15    1.56    0.37
  -2  -1  14    2.62    0.54
   2   1 -14    1.92    0.59
   2   1 -14    2.10    0.53
   2   1 -13   20.85    1.24
  -2  -1  13   22.82    1.23
  -2  -1  12    4.82    0.78
   2   1 -12    4.56    0.78
   2   1 -12    3.87    0.83
   2   1 -11    9.99    1.01
  -2  -1  11   12.95    0.96
   2   1 -11   10.41    0.97
   2   1 -10    5.08    0.83
   2   1 -10    4.16    0.76
  -2  -1  10    4.66    0.76
   2   1  -9   42.90    2.13
  -2  -1   9   46.59    2.12
   2   1  -9   47.36    2.13
   2   1  -8    8.14    0.72
   2   1  -7    4.70    0.53
   2   1  -7    4.95    0.58
  -2  -1   6  103.43    4.60
  -2  -1   6  105.99    4.62
   2   1  -5    8.11    0.64
  -2  -1   5    8.92    0.83
   2   1  -4   26.26    1.29
  -2  -1   4   28.33    1.45
  -2  -1   4   28.57    1.46
  -2  -1   3  640.27   28.58
   2   1  -3  724.03   28.61
  -2  -1   3  704.70   28.58
  -2  -1   3  750.84   28.58
  -2  -1   2   24.99    1.27
  -2  -1   2   24.48    1.30
   2   1  -2   25.50    1.32
  -2  -1   2   26.09    1.28
  -2  -1   1  127.10    5.04
  -2  -1   1  115.19    5.03
   2   1  -1  118.74    5.03
   2   1  -1  121.28    5.04
  -2  -1   1  122.72    4.94
  -2  -1   0  100.23    4.05
   2   1   0   95.81    4.05
   2   1   1   24.61    1.04
  -2  -1  -1   25.27    1.07
  -2  -1  -1   20.59    1.02
   2   1   1   23.70    1.07
   2   1   1   23.67    1.10
   2   1   2 1705.32   68.84
   2   1   3 1201.88   49.34
  -2  -1  -3 1239.57   49.34
   2   1   4  422.97   17.21
  -2  -1  -4  420.22   17.20
   2   1   4  425.40   17.20
  -2  -1  -5  172.57    7.45
   2   1   5  179.12    7.45
  -2  -1  -5  182.43    7.48
  -2  -1  -5  185.96    7.50
   2   1   5  176.08    7.45
   2   1   5  174.81    7.48
  -2  -1  -5  184.74    7.34
   2   1   6  225.09    9.22
  -2  -1  -6  224.02    9.10
   2   1   6  229.18    9.25
   2   1   6  224.33    9.26
  -2  -1  -6  221.69    9.22
  -2  -1  -6  215.00    9.25
   2   1   7   65.85    2.98
  -2  -1  -7   63.37    2.96
  -2  -1  -7   62.75    2.91
   2   1   7   67.42    2.91
   2   1   7   67.46    2.97
  -2  -1  -8    0.01    0.51
  -2  -1  -8    0.54    0.57
   2   1   8    0.82    0.53
   2   1   8    0.12    0.52
  -2  -1  -9   69.74    3.02
  -2  -1  -9   69.56    3.02
  -2  -1 -10    0.33    0.56
   2   1  11   14.93    0.98
  -2  -1 -11   12.94    0.99
   2   1  12   28.66    1.54
  -2  -1 -12   29.15    1.58
   2   1  13    8.62    0.91
  -2  -1 -13    6.59    0.91
  -2  -1 -13    9.03    0.98
  -2  -1 -14    0.99    0.74
  -2  -1 -14    0.48    0.80
   2   1  14   -0.05    0.74
  -2  -1 -15   -0.21    0.71
   2   1  15   -0.43    0.67
  -2  -1 -15   -0.45    0.64
   2   1  16    0.12    0.45
  -2  -1 -16    0.65    0.56
   2   1  16    0.06    0.51
   2   1  17    0.15    0.34
   2   2 -14    7.25    0.65
  -2  -2  14    7.77    0.59
   2   2 -13    3.42    0.73
   2   2 -13    3.57    0.61
  -2  -2  13    4.33    0.66
  -2  -2  12    0.78    0.67
   2   2 -12    0.71    0.78
   2   2 -12    0.54    0.66
   2   2 -11    1.06    0.70
  -2  -2  11    1.36    0.70
   2   2 -11    1.00    0.82
  -2  -2  10   48.11    2.10
   2   2 -10   45.01    2.10
   2   2 -10   45.04    2.14
  -2  -2  10   41.26    1.99
   2   2  -9   14.64    1.00
  -2  -2   9   15.91    0.99
  -2  -2   9   14.21    0.88
   2   2  -8   56.87    2.53
   2   2  -7    0.64    0.48
  -2  -2   6   45.01    2.23
   2   2  -5   31.80    1.77
  -2  -2   5   35.49    1.70
   2   2  -5   28.66    1.56
  -2  -2   5   31.29    1.66
  -2  -2   5   33.20    1.44
  -2  -2   4    3.72    0.65
   2   2  -4    3.74    0.59
  -2  -2   4    3.94    0.63
  -2  -2   3  140.88    5.89
  -2  -2   3  140.52    5.88
  -2  -2   2   18.34    1.00
  -2  -2   2   17.03    0.82
  -2  -2   2   17.47    1.00
  -2  -2   1  151.50    6.01
  -2  -2   1  147.57    5.92
  -2  -2   1  133.18    6.03
   2   2  -1  147.85    6.01
   2   2  -1  142.77    6.04
   2   2   0   89.78    3.62
   2   2   0   84.75    3.54
  -2  -2   0   91.16    3.65
   2   2   1   40.22    1.67
   2   2   1   41.00    1.69
  -2  -2  -1   39.08    1.66
  -2  -2  -2  351.68   14.28
  -2  -2  -3  682.44   27.81
  -2  -2  -3  687.88   27.81
   2   2   3  682.41   27.82
   2   2   3  677.64   27.81
   2   2   3  703.98   27.81
   2   2   4  186.65    7.12
  -2  -2  -4  172.64    7.13
  -2  -2  -4  165.04    7.02
   2   2   4  165.22    7.12
  -2  -2  -4  177.69    7.11
  -2  -2  -4  179.66    7.13
  -2  -2  -5 1061.85   44.45
  -2  -2  -5 1087.20   44.44
  -2  -2  -5 1135.06   44.42
  -2  -2  -5 1069.68   44.32
   2   2   5 1171.56   44.43
  -2  -2  -6   35.26    1.76
   2   2   6   39.54    1.84
   2   2   6   38.50    1.77
   2   2   7   35.09    1.72
   2   2   7   32.32    1.62
  -2  -2  -7   32.31    1.62
   2   2   8   10.96    0.95
   2   2   8   11.23    0.83
  -2  -2  -8   11.63    0.85
   2   2   8   13.73    0.99
   2   2   9   25.30    1.25
  -2  -2  -9   25.38    1.29
   2   2  10    8.44    0.74
  -2  -2 -10    9.46    0.78
  -2  -2 -11    5.26    0.75
  -2  -2 -12   52.85    2.49
  -2  -2 -12   53.51    2.46
  -2  -2 -13    2.18    0.82
  -2  -2 -13    2.47    0.82
  -2  -2 -14    9.71    0.98
  -2  -2 -14    9.66    0.95
  -2  -2 -15    0.24    0.70
  -2  -2 -15    1.37    0.71
   2   2  16    0.77    0.50
  -2  -2 -16    0.03    0.56
   2   2  17   -0.07    0.34
  -2  -3  14    1.02    0.40
   2   3 -14    1.11    0.50
  -2  -3  13    1.08    0.53
   2   3 -13    0.39    0.63
   2   3 -13   -0.50    0.47
  -2  -3  12    0.68    0.61
   2   3 -12    0.34    0.54
   2   3 -12    0.69    0.77
   2   3 -11    0.47    0.61
  -2  -3  11    1.20    0.51
   2   3 -11   -0.35    0.82
  -2  -3  11    1.05    0.67
  -2  -3  10    4.11    0.72
   2   3 -10    3.45    0.88
   2   3 -10    5.47    0.70
  -2  -3  10    4.78    0.61
  -2  -3   9  172.05    7.01
   2   3  -9  167.51    7.01
  -2  -3   9  165.97    6.97
   2   3  -8   14.71    0.92
  -2  -3   8   14.55    0.94
  -2  -3   8   15.95    0.90
  -2  -3   8   14.47    0.89
   2   3  -7   -0.26    0.47
  -2  -3   7   -0.24    0.41
   2   3  -6   24.81    1.18
  -2  -3   6   23.08    1.13
  -2  -3   6   23.44    1.38
  -2  -3   6   25.14    1.18
  -2  -3   5   20.94    1.19
  -2  -3   5   19.88    1.17
  -2  -3   5   18.16    1.13
   2   3  -5   18.09    1.12
   2   3  -5   17.41    1.28
  -2  -3   5   19.15    0.92
   2   3  -4   84.60    3.73
  -2  -3   4   82.30    3.61
  -2  -3   4   85.83    3.44
  -2  -3   4   80.39    3.61
   2   3  -4   77.37    3.60
  -2  -3   3  198.48    8.34
  -2  -3   3  198.78    8.26
   2   3  -3  193.40    8.34
  -2  -3   3  203.45    8.14
  -2  -3   3  197.44    8.26
  -2  -3   2   93.42    3.90
  -2  -3   2   92.21    3.79
  -2  -3   2   91.49    3.90
  -2  -3   1    7.80    0.62
  -2  -3   1    7.57    0.44
  -2  -3   1    6.56    0.62
  -2  -3   0  123.19    5.13
   2   3   0  128.57    5.09
   2   3   0  122.64    5.02
  -2  -3   0  121.67    5.09
   2   3   1   96.79    4.00
   2   3   1   97.61    4.02
  -2  -3  -1   92.49    4.01
  -2  -3  -2  284.66   11.03
  -2  -3  -2  270.23   11.07
   2   3   2  256.28   11.04
   2   3   3 1141.46   46.83
  -2  -3  -3 1142.09   46.83
   2   3   3 1197.10   46.85
  -2  -3  -4  703.07   28.33
  -2  -3  -4  703.11   28.32
   2   3   4  727.55   28.31
   2   3   4  708.40   28.33
  -2  -3  -4  681.00   28.22
  -2  -3  -5    5.40    0.73
   2   3   5    6.36    0.65
   2   3   5    5.65    0.73
  -2  -3  -5    4.76    0.69
  -2  -3  -5    5.24    0.48
  -2  -3  -6  174.63    7.41
  -2  -3  -6  175.00    7.25
   2   3   6  181.19    7.42
   2   3   6  182.12    7.35
   2   3   7    7.25    0.75
   2   3   7    6.01    0.79
   2   3   7    6.47    0.63
  -2  -3  -7    6.41    0.77
   2   3   8    2.63    0.71
   2   3   8    3.94    0.75
  -2  -3  -9    0.05    0.50
   2   3   9    0.19    0.46
   2   3  10   20.62    1.09
  -2  -3 -10   19.95    1.17
  -2  -3 -11   11.86    0.87
  -2  -3 -11   11.64    0.96
   2   3  11   11.67    0.86
   2   3  12    2.40    0.70
  -2  -3 -12    1.79    0.74
   2   3  13   11.81    0.96
  -2  -3 -13   10.74    0.98
  -2  -3 -14   56.47    2.61
   2   3  14   55.23    2.54
  -2  -3 -14   53.81    2.52
  -2  -3 -15   19.39    1.20
  -2  -3 -15   22.52    1.30
   2   3  15   22.37    1.25
  -2  -3 -16    1.08    0.54
   2   3  16    0.43    0.57
  -2  -3 -16    0.45    0.62
   2   3  17    1.52    0.43
   2   3  17    0.97    0.40
   2   4 -14    4.54    0.49
  -2  -4  14    4.61    0.44
   2   4 -13    1.94    0.62
  -2  -4  13    0.70    0.43
  -2  -4  12   -0.72    0.45
  -2  -4  12    0.70    0.54
   2   4 -12    0.82    0.73
  -2  -4  11    7.79    0.69
   2   4 -11    9.18    0.96
  -2  -4  11    7.58    0.76
  -2  -4  10   13.78    0.91
   2   4 -10   15.13    1.12
  -2  -4  10   12.78    0.88
  -2  -4   9   16.12    0.98
  -2  -4   9   16.63    0.99
  -2  -4   8   30.82    1.55
  -2  -4   8   33.69    1.55
   2   4  -8   29.88    1.52
  -2  -4   8   31.85    1.53
  -2  -4   7   11.72    0.78
  -2  -4   7   12.29    0.77
  -2  -4   7   11.49    0.79
  -2  -4   6    2.99    0.48
  -2  -4   6    2.75    0.48
  -2  -4   5    6.41    0.42
  -2  -4   5    5.03    0.58
  -2  -4   5    7.42    0.71
  -2  -4   5    5.90    0.53
   2   4  -5    5.15    0.74
  -2  -4   5    6.39    0.67
  -2  -4   4    7.22    0.70
  -2  -4   4    8.05    0.85
  -2  -4   4    6.86    0.62
  -2  -4   4    6.77    0.47
  -2  -4   4    7.55    0.69
   2   4  -4    6.50    0.78
   2   4  -4    9.03    0.89
  -2  -4   4    7.14    0.45
  -2  -4   3   70.04    3.03
   2   4  -3   70.21    3.17
  -2  -4   3   70.06    2.90
  -2  -4   3   70.57    3.04
  -2  -4   3   67.08    3.16
  -2  -4   2  193.69    7.58
  -2  -4   2  184.98    7.47
   2   4  -2  180.55    7.68
  -2  -4   2  180.98    7.69
  -2  -4   2  175.25    7.56
  -2  -4   1  604.00   23.54
  -2  -4   1  570.73   23.50
  -2  -4   1  570.10   23.43
  -2  -4   0  120.45    5.05
  -2  -4   0  123.94    5.14
   2   4   0  125.03    5.06
   2   4   1    7.72    0.52
   2   4   1    6.82    0.39
  -2  -4  -1    8.16    0.67
  -2  -4  -2   47.07    2.00
  -2  -4  -2   45.00    1.90
   2   4   2   42.48    1.90
   2   4   2   48.74    1.99
   2   4   3  181.35    7.20
  -2  -4  -3  172.50    7.14
  -2  -4  -3  172.70    7.14
  -2  -4  -3  172.89    7.06
  -2  -4  -4   96.16    3.94
   2   4   4   95.25    3.95
  -2  -4  -4   93.58    3.95
  -2  -4  -4   90.92    3.82
   2   4   4   95.99    4.00
   2   4   4   92.58    3.94
  -2  -4  -5   83.81    3.64
   2   4   5   86.77    3.62
  -2  -4  -5   84.35    3.65
  -2  -4  -5   84.44    3.50
   2   4   5   84.28    3.64
  -2  -4  -6   19.82    1.18
   2   4   6   20.64    1.18
   2   4   6   21.27    1.10
   2   4   7    2.80    0.68
   2   4   7    3.81    0.54
  -2  -4  -7    2.33    0.64
  -2  -4  -8    0.88    0.48
  -2  -4  -8    0.84    0.47
  -2  -4  -9    1.44    0.54
  -2  -4  -9    1.28    0.49
  -2  -4  -9    0.95    0.51
   2   4   9    1.15    0.45
  -2  -4 -10    1.20    0.58
  -2  -4 -10    1.28    0.59
   2   4  10    1.18    0.51
  -2  -4 -11    0.46    0.59
   2   4  11   -0.58    0.57
  -2  -4 -11    0.25    0.65
   2   4  12   18.60    1.12
  -2  -4 -12   18.43    1.11
  -2  -4 -12   18.10    1.22
   2   4  13   39.34    1.84
  -2  -4 -13   37.44    1.92
  -2  -4 -13   34.88    1.80
  -2  -4 -14    0.62    0.67
   2   4  14    1.22    0.71
   2   4  15    0.76    0.64
  -2  -4 -15    0.04    0.60
   2   4  16   -0.75    0.55
   2   4  17    0.83    0.41
   2   4  17   -0.84    0.44
   2   5 -13    1.70    0.53
  -2  -5  13    2.23    0.47
  -2  -5  12    3.09    0.47
   2   5 -12    4.21    0.73
  -2  -5  11    0.33    0.51
   2   5 -11   -0.34    0.81
  -2  -5  11   -0.04    0.55
  -2  -5  10    2.40    0.66
  -2  -5  10    2.84    0.61
  -2  -5   9   37.33    1.72
  -2  -5   9   33.18    1.65
  -2  -5   9   33.55    1.64
  -2  -5   8  118.59    5.00
  -2  -5   8  115.11    4.95
  -2  -5   8  120.85    4.99
  -2  -5   7    4.37    0.55
  -2  -5   7    4.37    0.63
  -2  -5   7    4.13    0.60
  -2  -5   7    4.17    0.55
  -2  -5   7    5.41    0.65
  -2  -5   6    6.61    0.65
  -2  -5   6    6.04    0.60
  -2  -5   6    5.99    0.57
  -2  -5   5   26.69    1.26
  -2  -5   5   26.30    1.28
  -2  -5   5   24.70    1.24
  -2  -5   4   -0.50    0.41
  -2  -5   4    0.03    0.43
  -2  -5   3  150.45    6.36
  -2  -5   3  152.49    6.37
   2   5  -3  155.23    6.54
  -2  -5   3  157.49    6.56
  -2  -5   3  154.40    6.23
  -2  -5   3  148.96    6.36
   2   5  -3  151.89    6.51
  -2  -5   3  152.74    6.23
  -2  -5   2  192.08    7.96
  -2  -5   2  196.95    8.14
   2   5  -2  192.85    8.12
  -2  -5   2  194.68    8.06
  -2  -5   1   33.21    1.55
  -2  -5   1   27.14    1.37
  -2  -5   1   29.11    1.57
  -2  -5   1   34.12    1.39
  -2  -5   0   33.64    1.46
   2   5   0   34.63    1.70
  -2  -5   0   34.39    1.61
  -2  -5   0   30.33    1.62
  -2  -5  -1  108.24    3.82
  -2  -5  -1  104.25    3.66
   2   5   1   96.13    3.66
  -2  -5  -2  205.14    8.12
   2   5   2  191.99    8.11
   2   5   2  201.33    8.21
  -2  -5  -3   87.38    3.77
   2   5   3   91.38    3.85
  -2  -5  -3   92.81    3.76
  -2  -5  -3   89.44    3.68
   2   5   4    7.60    0.72
  -2  -5  -4    7.02    0.61
  -2  -5  -4    7.78    0.65
   2   5   4    8.69    0.64
  -2  -5  -4    7.44    0.47
   2   5   4    8.04    0.77
   2   5   5  423.03   17.20
  -2  -5  -5  411.77   17.13
   2   5   5  421.34   17.14
   2   5   5  424.96   17.13
   2   5   6  164.98    6.91
   2   5   6  170.36    6.98
  -2  -5  -6  164.81    6.97
  -2  -5  -7   57.73    2.75
   2   5   7   60.52    2.64
   2   5   7   60.37    2.76
  -2  -5  -8   10.15    0.69
   2   5   9    6.95    0.58
  -2  -5  -9    7.10    0.70
  -2  -5  -9    7.30    0.65
  -2  -5 -10   17.21    1.02
  -2  -5 -10   18.11    1.01
  -2  -5 -10   18.54    1.07
  -2  -5 -10   19.48    1.10
   2   5  10   18.66    1.01
   2   5  11   15.31    0.94
  -2  -5 -11   14.71    0.94
  -2  -5 -11   14.90    1.02
   2   5  12   58.34    2.47
  -2  -5 -12   50.18    2.43
  -2  -5 -12   55.99    2.55
  -2  -5 -13   15.82    1.12
   2   5  13   15.04    1.01
  -2  -5 -13   12.78    0.95
  -2  -5 -14    0.28    0.81
   2   5  14   -0.08    0.67
  -2  -5 -14   -0.17    0.61
  -2  -5 -15   11.10    0.97
   2   5  15   11.03    0.85
  -2  -5 -16    0.47    0.62
   2   5  16    0.06    0.51
   2   5  17    8.88    0.59
   2   6 -13    2.83    0.45
   2   6 -13    1.66    0.45
  -2  -6  13    2.48    0.36
   2   6 -12    1.48    0.62
  -2  -6  12    0.47    0.39
  -2  -6  12    0.63    0.48
   2   6 -11    1.93    0.77
  -2  -6  11    3.57    0.58
  -2  -6  10   14.11    0.92
  -2  -6  10   18.08    1.03
  -2  -6   9    0.07    0.68
  -2  -6   9   -0.23    0.57
  -2  -6   8    7.31    0.80
  -2  -6   8    6.80    0.82
  -2  -6   8    5.13    0.66
  -2  -6   8    7.47    0.77
  -2  -6   7    1.49    0.62
  -2  -6   7    1.28    0.66
  -2  -6   7    1.80    0.60
  -2  -6   7    1.68    0.55
  -2  -6   6   22.00    1.14
  -2  -6   6   19.88    1.14
  -2  -6   6   20.66    1.17
  -2  -6   6   21.67    1.19
  -2  -6   5   16.85    0.99
  -2  -6   5   17.57    0.98
  -2  -6   5   19.02    1.02
  -2  -6   4   14.73    0.87
  -2  -6   4   14.06    0.84
  -2  -6   4   14.20    0.84
  -2  -6   4   14.49    0.86
  -2  -6   3   22.43    1.26
  -2  -6   3   21.97    1.13
  -2  -6   3   22.12    1.12
  -2  -6   3   23.53    1.13
   2   6  -2  293.28   11.48
  -2  -6   2  264.09   11.42
  -2  -6   2  271.93   11.36
  -2  -6   1   32.59    1.63
  -2  -6   1   33.18    1.37
  -2  -6   1   30.38    1.38
  -2  -6   1   30.53    1.31
   2   6   0  192.51    7.19
  -2  -6   0  174.75    6.90
  -2  -6   0  198.47    7.11
  -2  -6  -1   51.59    2.21
  -2  -6  -1   60.78    2.44
  -2  -6  -1   54.62    2.21
  -2  -6  -1   53.18    2.18
   2   6   1   58.61    2.52
   2   6   2   34.59    1.48
  -2  -6  -2   31.02    1.16
   2   6   2   30.99    1.37
  -2  -6  -2   32.90    1.15
  -2  -6  -2   31.65    1.08
  -2  -6  -3  548.21   22.12
   2   6   3  567.82   22.31
  -2  -6  -3  575.97   22.20
   2   6   3  512.21   22.18
  -2  -6  -4   13.13    0.75
   2   6   4   13.15    0.93
  -2  -6  -5    6.89    0.58
   2   6   5    5.67    0.71
   2   6   5    6.44    0.65
   2   6   5    5.79    0.60
   2   6   6  131.93    5.65
   2   6   6  131.35    5.74
   2   6   6  140.17    5.64
  -2  -6  -6  130.71    5.65
   2   6   7   17.08    1.10
  -2  -6  -7   16.27    1.05
  -2  -6  -7   18.90    0.98
  -2  -6  -8    2.39    0.56
  -2  -6  -8    2.29    0.47
  -2  -6  -9   13.00    0.85
  -2  -6  -9   12.93    0.82
   2   6   9   11.72    0.74
   2   6  10   23.69    1.22
  -2  -6 -10   24.56    1.30
  -2  -6 -10   25.90    1.30
   2   6  11   41.57    1.93
  -2  -6 -11   43.19    2.00
  -2  -6 -11   41.21    1.97
  -2  -6 -12   16.79    1.11
   2   6  12   16.75    0.99
  -2  -6 -12   14.28    0.98
   2   6  13   37.62    1.83
  -2  -6 -13   39.88    1.94
   2   6  14    0.06    0.60
  -2  -6 -14    0.74    0.75
   2   6  15   13.59    0.90
  -2  -6 -15   13.31    1.00
   2   6  16    3.32    0.53
  -2  -6 -16    3.66    0.64
   2   6  17    6.59    0.51
   2   6  17    4.78    0.43
   2   7 -12    3.33    0.54
  -2  -7  12    2.56    0.38
  -2  -7  12    3.52    0.42
   2   7 -11    0.83    0.67
  -2  -7  11   -0.61    0.50
  -2  -7  11    0.46    0.50
  -2  -7  10    3.88    0.57
  -2  -7  10    3.76    0.66
  -2  -7   9   34.30    1.62
  -2  -7   9   29.07    1.56
  -2  -7   8  113.40    4.69
  -2  -7   8  120.10    4.73
  -2  -7   7   18.22    1.15
  -2  -7   7   19.01    1.13
  -2  -7   7   19.40    1.22
  -2  -7   7   20.01    1.20
  -2  -7   6    0.37    0.59
  -2  -7   6    0.51    0.62
  -2  -7   6    0.73    0.61
  -2  -7   5   25.72    1.31
  -2  -7   5   23.42    1.29
  -2  -7   5   24.47    1.29
  -2  -7   5   25.01    1.33
  -2  -7   4    6.15    0.64
  -2  -7   4    6.20    0.68
  -2  -7   4    6.28    0.66
  -2  -7   3    4.14    0.58
  -2  -7   3    4.40    0.58
  -2  -7   3    4.59    0.57
  -2  -7   2    2.01    0.46
  -2  -7   2    2.91    0.51
  -2  -7   2    2.59    0.49
  -2  -7   2    2.06    0.50
  -2  -7   1    8.55    0.71
  -2  -7   0  193.62    8.06
  -2  -7  -1  100.26    4.29
   2   7   1   99.16    4.39
   2   7   2  760.66   31.00
   2   7   3   67.66    2.91
  -2  -7  -3   60.61    2.62
   2   7   3   67.22    2.84
  -2  -7  -4   63.78    2.60
   2   7   4   64.90    2.78
   2   7   4   56.69    2.59
   2   7   4   58.65    2.78
   2   7   5    6.78    0.70
   2   7   5    6.09    0.73
  -2  -7  -5    5.92    0.52
   2   7   6   76.64    3.44
   2   7   6   80.70    3.46
  -2  -7  -6   79.23    3.45
  -2  -7  -7   17.43    0.93
  -2  -7  -7   17.24    0.96
  -2  -7  -8    8.65    0.75
  -2  -7  -8    8.50    0.73
  -2  -7  -9    1.66    0.63
  -2  -7  -9    1.91    0.52
  -2  -7  -9    0.52    0.60
  -2  -7 -10    2.27    0.61
  -2  -7 -10    3.27    0.69
   2   7  11   -0.90    0.52
  -2  -7 -11    0.73    0.64
  -2  -7 -11   -0.50    0.65
  -2  -7 -12   -0.19    0.65
   2   7  12    0.86    0.52
  -2  -7 -12    0.51    0.68
  -2  -7 -13   -0.17    0.71
   2   7  13    0.37    0.54
  -2  -7 -13    1.42    0.63
  -2  -7 -14    2.45    0.73
   2   7  14    0.23    0.54
  -2  -7 -15    0.98    0.65
  -2  -7 -15    1.05    0.55
   2   7  15    1.77    0.52
   2   7  16    9.31    0.67
   2   7  16    7.58    0.59
   2   7  17    0.75    0.35
   2   8 -12    2.18    0.39
  -2  -8  11   -0.04    0.44
   2   8 -11   -0.26    0.58
  -2  -8  11    0.53    0.39
  -2  -8  10    1.16    0.49
  -2  -8  10    1.73    0.59
  -2  -8  10    1.23    0.51
  -2  -8   9    8.02    0.81
  -2  -8   9    4.62    0.59
  -2  -8   9    6.73    0.71
  -2  -8   9    5.77    0.67
  -2  -8   8   -0.02    0.69
  -2  -8   8    0.83    0.74
  -2  -8   8    0.92    0.59
  -2  -8   7    4.67    0.79
  -2  -8   7    3.07    0.77
  -2  -8   7    5.46    0.76
  -2  -8   7    3.64    0.73
  -2  -8   6    0.02    0.65
  -2  -8   6   -0.11    0.68
  -2  -8   6    0.73    0.71
  -2  -8   5    9.81    0.83
  -2  -8   5    9.30    0.83
  -2  -8   5    9.21    0.84
  -2  -8   4    0.55    0.58
  -2  -8   4    1.41    0.60
  -2  -8   4    0.34    0.56
  -2  -8   4    0.33    0.60
  -2  -8   3   12.33    0.87
  -2  -8   3   12.82    0.86
  -2  -8   3   12.27    0.82
  -2  -8   3   11.38    0.84
  -2  -8   2    0.43    0.47
  -2  -8   2    0.25    0.45
  -2  -8   2   -0.63    0.56
  -2  -8   1    7.65    0.68
  -2  -8   1    8.45    0.63
  -2  -8   1    8.62    0.69
  -2  -8   1    8.69    0.63
  -2  -8   0   57.13    2.55
  -2  -8   0   59.55    2.55
  -2  -8   0   59.05    2.56
  -2  -8   0   58.92    2.54
  -2  -8   0   58.24    2.55
  -2  -8   0   59.69    2.54
  -2  -8  -1   84.43    3.58
  -2  -8  -1   83.90    3.57
  -2  -8  -1   84.24    3.57
  -2  -8  -1   85.78    3.57
  -2  -8  -2  408.95   16.65
  -2  -8  -2  405.89   16.66
   2   8   2  424.17   16.94
   2   8   3  496.81   20.32
  -2  -8  -4  321.58   13.23
  -2  -8  -4  326.80   13.24
  -2  -8  -4  325.37   13.23
  -2  -8  -4  325.65   13.24
   2   8   4  323.44   13.40
  -2  -8  -5   49.12    2.21
  -2  -8  -5   51.05    2.21
   2   8   5   49.08    2.37
  -2  -8  -6   31.08    1.54
  -2  -8  -6   32.01    1.48
  -2  -8  -7    8.42    0.69
  -2  -8  -8    6.55    0.74
  -2  -8  -8    6.48    0.68
  -2  -8  -9    8.54    0.82
  -2  -8  -9    7.44    0.79
  -2  -8 -10   -0.84    0.73
  -2  -8 -10   -0.11    0.52
  -2  -8 -10    0.21    0.68
  -2  -8 -11   -0.78    0.72
  -2  -8 -11   -0.47    0.59
  -2  -8 -11    0.02    0.79
  -2  -8 -12    0.48    0.62
  -2  -8 -12    0.53    0.73
  -2  -8 -13   -0.05    0.68
  -2  -8 -13    0.64    0.67
  -2  -8 -14    0.90    0.63
  -2  -8 -14    2.26    0.70
  -2  -8 -14    0.12    0.59
   2   8  15    0.25    0.51
  -2  -8 -15   -0.14    0.55
   2   8  16    5.16    0.52
  -2  -8 -16    3.82    0.48
   2   8  17   -0.19    0.27
  -2  -9  11    0.71    0.35
  -2  -9  10   -0.21    0.37
  -2  -9  10   -0.21    0.40
  -2  -9  10   -0.08    0.49
  -2  -9   9    0.69    0.64
  -2  -9   9    0.60    0.56
  -2  -9   9    0.49    0.47
  -2  -9   9   -0.03    0.45
  -2  -9   8    0.43    0.68
  -2  -9   8    1.53    0.60
  -2  -9   8    1.37    0.54
  -2  -9   7    8.31    0.84
  -2  -9   7    7.73    0.72
  -2  -9   7    9.99    0.91
  -2  -9   7   10.31    0.89
  -2  -9   6    1.87    0.73
  -2  -9   6    0.97    0.75
  -2  -9   6    0.77    0.73
  -2  -9   6    2.82    0.71
  -2  -9   6   -0.01    0.53
  -2  -9   5    6.30    0.83
  -2  -9   5    6.11    0.80
  -2  -9   5    6.32    0.80
  -2  -9   4   13.71    0.99
  -2  -9   4   13.15    0.99
  -2  -9   4   13.17    0.97
  -2  -9   4   12.68    0.93
  -2  -9   3   -0.95    0.57
  -2  -9   3   -0.20    0.56
  -2  -9   3   -0.68    0.66
  -2  -9   3   -0.19    0.63
  -2  -9   2    0.15    0.60
  -2  -9   2   -0.15    0.52
  -2  -9   2    0.03    0.46
  -2  -9   2    0.01    0.51
  -2  -9   1   11.56    0.77
  -2  -9   1   12.14    0.81
  -2  -9   1   12.24    0.86
  -2  -9   1   12.04    0.75
  -2  -9   1   12.64    0.86
  -2  -9   0    3.08    0.49
  -2  -9   0    2.78    0.52
  -2  -9   0    2.49    0.56
  -2  -9   0    3.77    0.58
  -2  -9   0    3.27    0.57
  -2  -9   0    2.27    0.55
  -2  -9  -1   13.93    0.81
  -2  -9  -1   14.89    0.88
  -2  -9  -1   15.03    0.90
  -2  -9  -1   15.10    0.91
  -2  -9  -1   15.04    0.88
  -2  -9  -1   14.90    0.87
  -2  -9  -2  251.07   10.65
  -2  -9  -2  254.47   10.66
  -2  -9  -2  264.09   10.68
  -2  -9  -2  267.07   10.69
  -2  -9  -2  263.80   10.68
  -2  -9  -2  273.55   10.68
  -2  -9  -2  255.33   10.67
  -2  -9  -3   39.17    1.78
  -2  -9  -3   41.14    1.82
  -2  -9  -3   41.86    1.82
  -2  -9  -3   39.81    1.81
  -2  -9  -3   37.15    1.81
  -2  -9  -4    6.05    0.66
  -2  -9  -4    6.19    0.62
  -2  -9  -4    6.67    0.63
  -2  -9  -4    5.15    0.63
  -2  -9  -5   96.27    4.13
  -2  -9  -5   99.05    4.13
  -2  -9  -5   98.54    4.14
  -2  -9  -5   96.97    4.14
  -2  -9  -6    2.53    0.50
  -2  -9  -6    1.92    0.61
  -2  -9  -6    2.44    0.62
  -2  -9  -7   -0.76    0.54
  -2  -9  -7   -0.53    0.66
  -2  -9  -9    0.79    0.73
  -2  -9  -9    0.14    0.63
  -2  -9 -10    7.56    0.86
  -2  -9 -10    7.18    0.90
  -2  -9 -11   13.36    1.09
  -2  -9 -11   14.16    1.10
  -2  -9 -12    2.50    0.59
  -2  -9 -12    3.76    0.83
  -2  -9 -13    1.98    0.75
  -2  -9 -13    1.90    0.77
  -2  -9 -13    1.96    0.60
   2   9  14    3.37    0.55
  -2  -9 -14    4.36    0.69
  -2  -9 -14    3.89    0.73
  -2  -9 -15    1.50    0.56
   2   9  15    1.10    0.45
   2   9  16    0.39    0.32
  -2  -9 -16    0.32    0.39
  -2 -10  10    0.40    0.39
  -2 -10  10    0.30    0.30
  -2 -10   9    6.58    0.59
  -2 -10   9    4.91    0.50
  -2 -10   8    9.93    0.77
  -2 -10   8   10.69    0.82
  -2 -10   7   -0.41    0.64
  -2 -10   7   -0.32    0.69
  -2 -10   7   -0.47    0.71
  -2 -10   6   19.03    1.24
  -2 -10   6   21.35    1.26
  -2 -10   6   20.49    1.27
  -2 -10   6   20.76    1.32
  -2 -10   5    0.56    0.73
  -2 -10   5    0.42    0.74
  -2 -10   5   -0.24    0.70
  -2 -10   5   -0.35    0.74
  -2 -10   4    2.47    0.72
  -2 -10   4    2.99    0.76
  -2 -10   4    2.55    0.69
  -2 -10   4    2.85    0.78
  -2 -10   4    1.26    0.76
  -2 -10   3   -0.69    0.77
  -2 -10   3    0.04    0.72
  -2 -10   3    0.64    0.59
  -2 -10   3   -0.06    0.63
  -2 -10   2    3.77    0.74
  -2 -10   2    2.39    0.70
  -2 -10   2    3.30    0.59
  -2 -10   2    1.98    0.61
  -2 -10   1    3.53    0.55
  -2 -10   1    3.53    0.59
  -2 -10   1    3.10    0.68
  -2 -10   1    2.53    0.67
  -2 -10   1    3.19    0.57
  -2 -10   1    3.59    0.71
  -2 -10   0   10.14    0.82
  -2 -10   0    9.93    0.74
  -2 -10   0   10.55    0.82
  -2 -10   0    9.66    0.79
  -2 -10   0    9.51    0.82
  -2 -10   0    9.51    0.71
  -2 -10  -1    2.17    0.47
  -2 -10  -1    2.55    0.62
  -2 -10  -1    2.78    0.62
  -2 -10  -1    2.87    0.55
  -2 -10  -1    2.48    0.59
  -2 -10  -1    2.70    0.59
  -2 -10  -2   12.27    0.82
  -2 -10  -2   13.23    0.88
  -2 -10  -2   13.16    0.87
  -2 -10  -2   12.12    0.85
  -2 -10  -2   13.00    0.88
  -2 -10  -3  743.62   29.81
  -2 -10  -3  748.25   29.81
  -2 -10  -3  749.03   29.82
  -2 -10  -3  730.44   29.82
  -2 -10  -3  737.43   29.81
  -2 -10  -3  733.23   29.79
  -2 -10  -3  707.22   29.79
  -2 -10  -4  371.96   15.10
  -2 -10  -4  367.16   15.10
  -2 -10  -4  367.41   15.10
  -2 -10  -4  372.62   15.09
  -2 -10  -5   23.72    1.25
  -2 -10  -5   23.35    1.24
  -2 -10  -5   24.11    1.28
  -2 -10  -5   22.79    1.28
  -2 -10  -6   20.51    1.16
  -2 -10  -6   21.95    1.22
  -2 -10  -6   19.78    1.18
  -2 -10  -7    2.63    0.76
  -2 -10  -7    2.55    0.70
  -2 -10  -7    1.86    0.62
  -2 -10  -7    2.88    0.64
  -2 -10  -7    1.91    0.57
  -2 -10  -8   43.72    2.05
  -2 -10  -9    0.22    0.66
  -2 -10 -10    3.67    0.86
  -2 -10 -10    3.81    0.88
  -2 -10 -10    2.48    0.79
  -2 -10 -11    0.77    0.81
  -2 -10 -11    0.78    0.79
  -2 -10 -11    0.81    0.83
  -2 -10 -12    5.96    0.93
  -2 -10 -12    8.24    0.93
  -2 -10 -13    1.92    0.76
  -2 -10 -13    3.01    0.78
  -2 -10 -14    0.51    0.64
  -2 -10 -14   -0.25    0.64
  -2 -10 -15   -0.06    0.49
  -2 -10 -15    0.34    0.53
  -2 -10 -16   11.90    0.69
  -2 -10 -16   11.76    0.66
   2  11  -9    0.89    0.48
  -2 -11   9    0.71    0.38
  -2 -11   8    6.74    0.60
  -2 -11   8    8.50    0.69
  -2 -11   8    7.10    0.67
  -2 -11   7   11.95    0.90
  -2 -11   7   12.41    0.87
  -2 -11   7   12.59    0.93
  -2 -11   6    0.95    0.70
  -2 -11   6    0.17    0.68
  -2 -11   6    0.32    0.65
  -2 -11   5    2.68    0.70
  -2 -11   5    1.60    0.79
  -2 -11   5    0.92    0.77
  -2 -11   4    0.64    0.77
  -2 -11   4   -0.10    0.79
  -2 -11   4   -0.49    0.80
  -2 -11   4    0.19    0.65
  -2 -11   3    6.77    0.82
  -2 -11   3    5.89    0.90
  -2 -11   3    7.00    0.74
  -2 -11   3    8.56    0.88
  -2 -11   2    2.92    0.79
  -2 -11   2    2.88    0.66
  -2 -11   2    1.62    0.58
  -2 -11   2    3.20    0.73
  -2 -11   2    2.55    0.78
  -2 -11   1    6.61    0.71
  -2 -11   1    6.08    0.63
  -2 -11   1    6.17    0.81
  -2 -11   1    5.88    0.80
  -2 -11   1    8.10    0.83
  -2 -11   1    5.39    0.73
  -2 -11   0    7.54    0.81
  -2 -11   0    7.72    0.69
  -2 -11   0    7.11    0.71
  -2 -11   0    7.98    0.82
  -2 -11   0    7.63    0.73
  -2 -11   0    8.08    0.80
  -2 -11  -1    0.42    0.62
  -2 -11  -1    0.79    0.55
  -2 -11  -1   -0.21    0.67
  -2 -11  -1    1.14    0.65
  -2 -11  -1   -0.02    0.61
  -2 -11  -1    0.49    0.52
  -2 -11  -2   16.36    1.02
  -2 -11  -2   17.24    1.07
  -2 -11  -2   16.93    1.04
  -2 -11  -2   17.06    1.06
  -2 -11  -2   18.50    1.08
  -2 -11  -3    7.97    0.76
  -2 -11  -3    5.70    0.67
  -2 -11  -3    8.26    0.74
  -2 -11  -3    6.83    0.75
  -2 -11  -3    7.59    0.76
  -2 -11  -3    7.59    0.76
  -2 -11  -4  107.30    4.56
  -2 -11  -4  106.57    4.56
  -2 -11  -4  108.93    4.56
  -2 -11  -4  108.35    4.56
  -2 -11  -4  106.52    4.56
  -2 -11  -4  105.78    4.54
  -2 -11  -5    3.33    0.73
  -2 -11  -5    3.33    0.68
  -2 -11  -5    3.69    0.69
  -2 -11  -5    3.66    0.60
  -2 -11  -5    1.97    0.65
  -2 -11  -6   30.51    1.53
  -2 -11  -6   27.48    1.47
  -2 -11  -6   28.29    1.48
  -2 -11  -6   26.97    1.40
  -2 -11  -6   30.11    1.51
  -2 -11  -7    3.67    0.70
  -2 -11  -7    3.22    0.80
  -2 -11  -7    3.32    0.60
  -2 -11  -7    3.46    0.76
  -2 -11  -7    2.37    0.68
  -2 -11  -8    7.22    0.93
  -2 -11  -8    6.84    0.80
  -2 -11  -8    6.00    0.86
  -2 -11  -8    6.38    0.78
  -2 -11  -8    6.33    0.74
  -2 -11  -9    2.16    0.69
  -2 -11  -9    0.42    0.68
  -2 -11  -9    0.80    0.69
  -2 -11 -10   43.06    2.12
  -2 -11 -10   48.69    2.17
  -2 -11 -10   43.77    2.15
  -2 -11 -11    1.76    0.68
  -2 -11 -11    1.51    0.89
  -2 -11 -11    1.86    0.89
  -2 -11 -12   18.31    1.23
  -2 -11 -12   17.83    1.19
  -2 -11 -12   14.51    1.01
  -2 -11 -13    0.46    0.71
  -2 -11 -13   -1.03    0.74
  -2 -11 -13   -0.15    0.53
  -2 -11 -13   -0.21    0.61
  -2 -11 -14    6.94    0.73
  -2 -11 -14    6.51    0.72
  -2 -11 -14    5.31    0.63
  -2 -11 -15    0.32    0.50
  -2 -11 -15    0.66    0.47
  -2 -11 -15    0.84    0.41
  -2 -12   8    3.40    0.44
  -2 -12   8    3.23    0.43
  -2 -12   8    2.26    0.38
  -2 -12   7    0.85    0.49
  -2 -12   7    0.45    0.53
  -2 -12   7    0.72    0.49
  -2 -12   6    0.13    0.57
  -2 -12   6   -0.27    0.61
  -2 -12   5    0.44    0.68
  -2 -12   5    0.58    0.70
  -2 -12   5    0.92    0.61
  -2 -12   5    0.57    0.71
  -2 -12   4    3.56    0.66
  -2 -12   4    4.28    0.78
  -2 -12   3    2.25    0.63
  -2 -12   3    2.62    0.78
  -2 -12   2   -0.30    0.71
  -2 -12   2   -0.32    0.76
  -2 -12   2    0.14    0.75
  -2 -12   2   -0.69    0.78
  -2 -12   2   -0.17    0.53
  -2 -12   1    4.67    0.82
  -2 -12   1    3.29    0.63
  -2 -12   1    3.40    0.72
  -2 -12   1    3.59    0.82
  -2 -12   1    2.82    0.79
  -2 -12   0    6.36    0.81
  -2 -12   0    7.10    0.84
  -2 -12   0    4.37    0.62
  -2 -12   0    4.43    0.63
  -2 -12   0    3.11    0.67
  -2 -12   0    5.41    0.82
  -2 -12  -1    5.67    0.80
  -2 -12  -1    6.12    0.81
  -2 -12  -1    6.43    0.70
  -2 -12  -1    6.77    0.77
  -2 -12  -1    6.39    0.68
  -2 -12  -2   40.84    1.94
  -2 -12  -2   37.62    1.88
  -2 -12  -2   40.61    1.92
  -2 -12  -2   38.99    1.93
  -2 -12  -2   38.14    1.86
  -2 -12  -3  341.90   14.21
  -2 -12  -3  337.60   14.21
  -2 -12  -3  344.29   14.23
  -2 -12  -3  349.35   14.25
  -2 -12  -3  355.56   14.25
  -2 -12  -3  361.45   14.25
  -2 -12  -4  589.31   23.91
  -2 -12  -4  608.22   23.94
  -2 -12  -4  585.67   23.93
  -2 -12  -4  585.14   23.92
  -2 -12  -4  574.01   23.91
  -2 -12  -5    1.16    0.61
  -2 -12  -5    1.97    0.72
  -2 -12  -5    3.03    0.75
  -2 -12  -5    0.40    0.70
  -2 -12  -5    1.25    0.75
  -2 -12  -6   22.93    1.25
  -2 -12  -6   23.47    1.40
  -2 -12  -6   25.42    1.35
  -2 -12  -6   25.20    1.35
  -2 -12  -6   23.45    1.39
  -2 -12  -7    0.44    0.67
  -2 -12  -7    0.79    0.82
  -2 -12  -7    1.15    0.78
  -2 -12  -7    0.94    0.69
  -2 -12  -8   24.02    1.37
  -2 -12  -8   26.28    1.45
  -2 -12  -8   26.28    1.43
  -2 -12  -8   30.48    1.58
  -2 -12  -8   28.23    1.54
  -2 -12  -9    6.10    0.98
  -2 -12  -9    4.12    0.74
  -2 -12  -9    3.95    0.87
  -2 -12  -9    3.58    0.73
  -2 -12  -9    4.52    0.71
  -2 -12 -10    3.48    0.90
  -2 -12 -10    5.22    0.74
  -2 -12 -10    3.34    0.69
  -2 -12 -11    1.30    0.65
  -2 -12 -11    1.30    0.61
  -2 -12 -12    1.67    0.56
  -2 -12 -12    0.47    0.81
  -2 -12 -12    1.26    0.61
  -2 -12 -13    1.54    0.67
  -2 -12 -13    1.48    0.53
  -2 -12 -13    1.79    0.73
  -2 -12 -14    2.47    0.60
  -2 -12 -14    0.95    0.44
  -2 -12 -14    1.73    0.58
  -2 -12 -15    1.08    0.41
  -2 -12 -15    1.26    0.43
  -2 -13   7    0.34    0.34
  -2 -13   6    0.80    0.43
  -2 -13   6    0.21    0.48
  -2 -13   5    0.29    0.60
  -2 -13   5    0.31    0.48
  -2 -13   5    1.26    0.60
  -2 -13   4    0.43    0.66
  -2 -13   4   -0.92    0.51
  -2 -13   3    4.68    0.79
  -2 -13   3    5.75    0.74
  -2 -13   3    4.98    0.61
  -2 -13   2    0.66    0.66
  -2 -13   2   -0.24    0.49
  -2 -13   2   -0.37    0.77
  -2 -13   2   -0.99    0.77
  -2 -13   1    7.15    0.87
  -2 -13   1    6.22    0.86
  -2 -13   1    7.74    0.89
  -2 -13   1    5.79    0.77
  -2 -13   0    0.19    0.69
  -2 -13   0    0.27    0.71
  -2 -13   0    0.42    0.59
  -2 -13   0   -0.71    0.72
  -2 -13  -1    0.25    0.73
  -2 -13  -1    1.04    0.56
  -2 -13  -1    0.95    0.72
  -2 -13  -1    1.32    0.68
  -2 -13  -1    0.26    0.55
  -2 -13  -2    3.15    0.65
  -2 -13  -2    3.62    0.75
  -2 -13  -2    4.31    0.78
  -2 -13  -2    2.99    0.71
  -2 -13  -2    2.91    0.67
  -2 -13  -3   19.94    1.17
  -2 -13  -3   22.58    1.28
  -2 -13  -3   23.69    1.27
  -2 -13  -3   21.31    1.28
  -2 -13  -3   21.53    1.22
  -2 -13  -4   33.53    1.68
  -2 -13  -4   33.25    1.64
  -2 -13  -4   32.96    1.68
  -2 -13  -4   30.65    1.64
  -2 -13  -4   35.03    1.68
  -2 -13  -5   73.77    3.24
  -2 -13  -5   68.44    3.17
  -2 -13  -5   76.83    3.25
  -2 -13  -5   72.52    3.23
  -2 -13  -5   74.64    3.24
  -2 -13  -6    9.76    0.97
  -2 -13  -6   10.64    0.89
  -2 -13  -6    9.80    0.93
  -2 -13  -6    9.43    0.91
  -2 -13  -7   18.75    1.26
  -2 -13  -7   19.20    1.16
  -2 -13  -7   19.21    1.17
  -2 -13  -7   18.66    1.20
  -2 -13  -7   19.28    1.25
  -2 -13  -8    3.98    0.88
  -2 -13  -8    3.91    0.68
  -2 -13  -8    2.54    0.81
  -2 -13  -8    2.94    0.73
  -2 -13  -9    0.36    0.78
  -2 -13  -9    0.33    0.62
  -2 -13  -9    0.42    0.86
  -2 -13  -9    0.70    0.64
  -2 -13 -10   -0.16    0.62
  -2 -13 -10   -0.21    0.86
  -2 -13 -10    0.57    0.57
  -2 -13 -10    0.63    0.78
  -2 -13 -11    3.93    0.63
  -2 -13 -11    3.39    0.57
  -2 -13 -11    3.47    0.78
  -2 -13 -12    1.17    0.52
  -2 -13 -13    2.43    0.46
  -2 -13 -13    4.35    0.68
  -2 -13 -14    8.92    0.69
  -2 -13 -14    7.96    0.65
  -2 -13 -15    0.76    0.32
  -2 -14   6   -0.24    0.31
  -2 -14   6   -0.16    0.31
  -2 -14   5   -0.39    0.47
  -2 -14   5    0.04    0.41
  -2 -14   4    0.01    0.50
  -2 -14   3    0.36    0.63
  -2 -14   3    0.03    0.63
  -2 -14   3    0.18    0.57
  -2 -14   2    4.72    0.71
  -2 -14   2    3.70    0.74
  -2 -14   2    3.86    0.64
  -2 -14   1    1.24    0.68
  -2 -14   1   -0.57    0.71
  -2 -14   1   -1.09    0.70
  -2 -14   1   -0.31    0.57
  -2 -14   0    2.15    0.56
  -2 -14   0    3.13    0.73
  -2 -14   0    2.08    0.72
  -2 -14   0    3.00    0.70
  -2 -14  -1    2.28    0.72
  -2 -14  -1    2.41    0.71
  -2 -14  -1    2.17    0.68
  -2 -14  -2    1.04    0.71
  -2 -14  -2    2.14    0.60
  -2 -14  -2    1.33    0.68
  -2 -14  -2    0.66    0.54
  -2 -14  -3    4.13    0.70
  -2 -14  -3    2.77    0.59
  -2 -14  -3    2.12    0.63
  -2 -14  -3    3.68    0.74
  -2 -14  -4   79.89    3.63
  -2 -14  -4   83.04    3.63
  -2 -14  -4   87.16    3.67
  -2 -14  -4   87.20    3.67
  -2 -14  -5    6.82    0.83
  -2 -14  -5    8.42    0.84
  -2 -14  -5    8.17    0.74
  -2 -14  -5    9.50    0.85
  -2 -14  -6    5.66    0.80
  -2 -14  -6    5.24    0.73
  -2 -14  -6    6.02    0.80
  -2 -14  -6    6.45    0.81
  -2 -14  -7   19.67    1.22
  -2 -14  -7   19.67    1.19
  -2 -14  -7   17.24    1.09
  -2 -14  -7   18.15    1.15
  -2 -14  -8    6.76    0.88
  -2 -14  -8    6.25    0.77
  -2 -14  -8    5.73    0.68
  -2 -14  -8    6.80    0.83
  -2 -14  -9    5.33    0.80
  -2 -14  -9    3.74    0.60
  -2 -14  -9    3.90    0.70
  -2 -14  -9    5.28    0.83
  -2 -14 -10   -0.10    0.77
  -2 -14 -10   -0.51    0.67
  -2 -14 -10   -0.16    0.61
  -2 -14 -10   -0.12    0.49
  -2 -14 -11    5.18    0.79
  -2 -14 -11    4.53    0.72
  -2 -14 -11    3.70    0.63
  -2 -14 -12   -0.56    0.59
  -2 -14 -12    0.48    0.50
  -2 -14 -13   -0.36    0.54
  -2 -14 -13    0.28    0.40
  -2 -15   4    0.02    0.37
  -2 -15   4    0.01    0.33
  -2 -15   3    0.67    0.41
  -2 -15   3    0.86    0.46
  -2 -15   2   -0.40    0.54
  -2 -15   2   -0.02    0.43
  -2 -15   2    0.68    0.51
  -2 -15   1    2.82    0.61
  -2 -15   1    2.53    0.49
  -2 -15   1    2.31    0.56
  -2 -15   0    5.43    0.68
  -2 -15   0    4.69    0.64
  -2 -15  -1   -0.92    0.61
  -2 -15  -1    0.80    0.54
  -2 -15  -1   -0.16    0.60
  -2 -15  -2    3.80    0.66
  -2 -15  -2    5.26    0.69
  -2 -15  -2    4.84    0.58
  -2 -15  -3   23.85    1.26
  -2 -15  -3   21.71    1.22
  -2 -15  -4    5.43    0.70
  -2 -15  -4    4.91    0.62
  -2 -15  -4    4.31    0.62
  -2 -15  -5   61.70    2.67
  -2 -15  -5   57.25    2.65
  -2 -15  -5   61.94    2.69
  -2 -15  -6    0.33    0.62
  -2 -15  -6    1.88    0.59
  -2 -15  -6    1.34    0.61
  -2 -15  -7    0.51    0.64
  -2 -15  -7    0.67    0.53
  -2 -15  -7    1.29    0.60
  -2 -15  -8    0.91    0.49
  -2 -15  -8    0.89    0.63
  -2 -15  -8    3.00    0.67
  -2 -15  -8    2.43    0.58
  -2 -15  -9    1.37    0.62
  -2 -15  -9    2.21    0.70
  -2 -15  -9    1.50    0.57
  -2 -15 -10   12.65    0.86
  -2 -15 -10   13.58    0.90
  -2 -15 -10   10.65    0.80
  -2 -15 -11    0.24    0.56
  -2 -15 -11    0.66    0.45
  -2 -15 -11   -0.21    0.53
  -2 -15 -12    0.80    0.44
  -2 -15 -12    0.93    0.38
  -2 -15 -13    0.06    0.31
  -2 -16   2    0.91    0.32
  -2 -16   1    0.32    0.41
  -2 -16   1   -0.15    0.38
  -2 -16   0    2.12    0.48
  -2 -16   0    1.12    0.42
  -2 -16  -1    3.28    0.46
  -2 -16  -1    5.45    0.55
  -2 -16  -2    1.25    0.50
  -2 -16  -2    1.08    0.48
  -2 -16  -3    1.34    0.51
  -2 -16  -3    1.69    0.45
  -2 -16  -4   28.97    1.39
  -2 -16  -5    3.27    0.50
  -2 -16  -5    3.56    0.53
  -2 -16  -6    9.61    0.69
  -2 -16  -6    9.28    0.65
  -2 -16  -7   12.69    0.81
  -2 -16  -7   13.04    0.79
  -2 -16  -8    3.48    0.52
  -2 -16  -8    2.36    0.49
  -2 -16  -9    2.62    0.50
  -2 -16  -9    3.05    0.45
  -2 -16 -10    3.31    0.47
  -2 -16 -10    3.35    0.40
  -2 -16 -11    0.37    0.33
   3 -14   3   -0.04    0.33
   3 -14   3    1.05    0.35
   3 -14   4    0.42    0.31
   3 -14   4    0.13    0.31
   3 -13 -10    1.98    0.46
   3 -13  -9    1.85    0.47
   3 -13  -9    1.14    0.53
   3 -13  -8    1.66    0.51
   3 -13  -8    1.64    0.57
   3 -13  -7    2.02    0.59
   3 -13  -7    2.10    0.53
   3 -13  -6   -0.51    0.55
   3 -13  -6   -0.27    0.49
   3 -13   2    0.28    0.49
   3 -13   2    0.41    0.49
   3 -13   3    0.16    0.50
   3 -13   3    0.76    0.45
   3 -13   3    0.80    0.51
   3 -13   4   -0.32    0.44
   3 -13   4   -0.31    0.50
   3 -13   4    0.49    0.51
   3 -13   5    0.98    0.48
   3 -13   5    0.82    0.47
   3 -13   5    1.08    0.40
   3 -13   6   -0.34    0.40
   3 -13   6    0.32    0.33
   3 -13   6    0.06    0.39
   3 -12 -11    0.73    0.40
   3 -12 -11    2.16    0.50
   3 -12 -10    3.59    0.55
   3 -12 -10    4.19    0.60
   3 -12  -9    3.34    0.62
   3 -12  -9    2.72    0.68
   3 -12  -9    1.76    0.55
   3 -12  -8    0.27    0.62
   3 -12  -8    0.83    0.70
   3 -12  -8    0.12    0.54
   3 -12  -7    0.51    0.55
   3 -12  -7    0.26    0.69
   3 -12  -7    0.57    0.62
   3 -12  -6    1.49    0.69
   3 -12  -6    2.43    0.65
   3 -12  -5    1.39    0.65
   3 -12  -5    1.60    0.58
   3 -12   1    0.23    0.52
   3 -12   1    0.39    0.53
   3 -12   1    1.24    0.57
   3 -12   2    0.81    0.56
   3 -12   2    0.03    0.59
   3 -12   2    0.09    0.59
   3 -12   3    1.70    0.62
   3 -12   3    1.39    0.63
   3 -12   3    2.61    0.59
   3 -12   4    0.45    0.48
   3 -12   4    0.11    0.55
   3 -12   4    0.17    0.62
   3 -12   4    0.65    0.60
   3 -12   5    1.03    0.54
   3 -12   5    1.02    0.49
   3 -12   5    1.64    0.61
   3 -12   5    1.80    0.63
   3 -12   6    1.70    0.57
   3 -12   6    0.20    0.50
   3 -12   6    0.83    0.48
   3 -12   6    0.81    0.57
   3 -12   7    0.71    0.44
   3 -12   7    0.70    0.49
   3 -12   7    0.05    0.40
   3 -12   7   -0.09    0.49
   3 -12   8    0.15    0.34
   3 -12   8    0.18    0.31
   3 -11 -12   12.59    0.77
   3 -11 -12   10.49    0.69
   3 -11 -11    1.03    0.54
   3 -11 -11    1.45    0.58
   3 -11 -10    5.97    0.73
   3 -11 -10    6.80    0.81
   3 -11 -10    4.61    0.68
   3 -11  -9    0.78    0.63
   3 -11  -9    1.86    0.80
   3 -11  -9    1.60    0.72
   3 -11  -8    4.08    0.73
   3 -11  -8    5.59    0.87
   3 -11  -8    4.86    0.79
   3 -11  -7   21.27    1.27
   3 -11  -7   24.19    1.38
   3 -11  -7   23.93    1.33
   3 -11  -6    0.26    0.74
   3 -11  -6    1.35    0.60
   3 -11  -6   -0.56    0.63
   3 -11  -6    1.52    0.71
   3 -11  -5   29.42    1.49
   3 -11  -5   28.12    1.42
   3 -11  -5   27.02    1.50
   3 -11  -4    0.99    0.57
   3 -11  -4    1.27    0.63
   3 -11  -4    0.61    0.62
   3 -11  -3   27.44    1.41
   3 -11   0   10.63    0.81
   3 -11   0   12.53    0.82
   3 -11   1   36.31    1.86
   3 -11   1   40.73    1.88
   3 -11   1   42.03    1.88
   3 -11   2   15.96    1.00
   3 -11   2   13.92    0.94
   3 -11   2   14.14    0.98
   3 -11   2   12.36    0.89
   3 -11   3    2.50    0.56
   3 -11   3    1.85    0.70
   3 -11   3    2.82    0.72
   3 -11   3    2.53    0.58
   3 -11   4    0.52    0.54
   3 -11   4    0.44    0.59
   3 -11   4   -0.28    0.71
   3 -11   4    0.54    0.69
   3 -11   5    2.03    0.55
   3 -11   5    1.71    0.61
   3 -11   5    1.90    0.73
   3 -11   5    1.75    0.72
   3 -11   6    0.81    0.49
   3 -11   6    0.66    0.59
   3 -11   6    0.71    0.69
   3 -11   6    0.63    0.68
   3 -11   7    0.29    0.62
   3 -11   7    0.72    0.46
   3 -11   7    0.26    0.54
   3 -11   8   -0.06    0.49
   3 -11   8   -0.22    0.38
   3 -11   9    2.68    0.44
   3 -11   9    3.27    0.46
   3 -11   9    3.13    0.47
   3 -10 -13    0.08    0.41
   3 -10 -13    0.91    0.39
   3 -10 -12   11.58    0.81
   3 -10 -12   10.21    0.78
   3 -10 -11    5.22    0.71
   3 -10 -10    2.76    0.79
   3 -10 -10    1.94    0.73
   3 -10  -9    0.36    0.83
   3 -10  -9    0.40    0.55
   3 -10  -9    0.35    0.79
   3 -10  -8    3.14    0.61
   3 -10  -8    2.90    0.76
   3 -10  -8    2.93    0.83
   3 -10  -7    8.88    0.88
   3 -10  -7    9.81    0.96
   3 -10  -7    8.23    0.74
   3 -10  -7    9.60    0.90
   3 -10  -7   10.43    0.86
   3 -10  -6   39.15    1.85
   3 -10  -6   40.86    1.92
   3 -10  -6   37.59    1.86
   3 -10  -6   36.75    1.86
   3 -10  -5    0.47    0.60
   3 -10  -5   -0.77    0.58
   3 -10  -5    0.47    0.59
   3 -10  -5   -0.34    0.70
   3 -10  -4    0.66    0.65
   3 -10  -4    0.50    0.68
   3 -10  -4    0.67    0.58
   3 -10  -3    2.14    0.61
   3 -10  -3    1.32    0.61
   3 -10  -2   -0.18    0.54
   3 -10   0    4.03    0.57
   3 -10   0    3.57    0.60
   3 -10   0    4.46    0.62
   3 -10   1    1.10    0.63
   3 -10   1    0.70    0.57
   3 -10   1    0.58    0.54
   3 -10   2    9.34    0.78
   3 -10   2   12.23    0.90
   3 -10   2   10.86    0.84
   3 -10   2   11.41    0.89
   3 -10   2   11.41    0.82
   3 -10   3    1.64    0.71
   3 -10   3    2.69    0.66
   3 -10   3    1.98    0.60
   3 -10   3    2.50    0.72
   3 -10   4    7.16    0.74
   3 -10   4    7.57    0.86
   3 -10   4    7.87    0.86
   3 -10   5   -0.02    0.73
   3 -10   5    0.38    0.62
   3 -10   5    0.46    0.76
   3 -10   6    0.15    0.78
   3 -10   6   -0.81    0.79
   3 -10   6    0.44    0.58
   3 -10   7   -0.04    0.58
   3 -10   8    3.20    0.60
   3 -10   8    3.68    0.75
   3 -10   8    4.34    0.72
   3 -10   9    1.96    0.58
   3 -10   9    2.46    0.58
   3 -10   9    2.61    0.57
   3 -10   9    1.27    0.48
   3 -10  10    4.76    0.53
   3 -10  10    4.85    0.45
   3 -10  10    5.47    0.51
   3 -10  10    3.78    0.51
   3 -10  11   -0.61    0.30
   3  -9 -13    9.50    0.70
   3  -9 -13    9.52    0.70
   3  -9 -12    2.30    0.63
   3  -9 -12    2.12    0.65
   3  -9 -11    0.39    0.77
   3  -9 -11    1.41    0.76
   3  -9 -10    0.24    0.63
   3  -9 -10    0.34    0.77
   3  -9  -9    9.53    1.04
   3  -9  -9    8.71    0.82
   3  -9  -9    9.54    0.98
   3  -9  -8   10.08    1.00
   3  -9  -8    9.14    0.82
   3  -9  -8    9.44    0.94
   3  -9  -7    0.82    0.61
   3  -9  -7   -0.76    0.78
   3  -9  -7    0.07    0.69
   3  -9  -7    0.99    0.72
   3  -9  -6    3.16    0.77
   3  -9  -6    4.53    0.74
   3  -9  -6    4.40    0.71
   3  -9  -6    3.41    0.62
   3  -9  -5    8.19    0.78
   3  -9  -5    7.41    0.76
   3  -9  -5    7.20    0.81
   3  -9  -4    0.52    0.48
   3  -9  -4    1.07    0.57
   3  -9  -4    0.88    0.55
   3  -9  -4    1.14    0.55
   3  -9  -4    2.24    0.66
   3  -9  -3    1.28    0.48
   3  -9  -3    1.47    0.58
   3  -9  -2    0.65    0.48
   3  -9  -2    0.62    0.54
   3  -9  -1    0.89    0.48
   3  -9  -1    0.07    0.48
   3  -9   0   69.84    3.05
   3  -9   0   68.83    3.04
   3  -9   0   72.69    3.06
   3  -9   1   20.46    1.13
   3  -9   1   21.20    1.14
   3  -9   1   19.43    1.11
   3  -9   2   12.81    0.93
   3  -9   2   13.82    0.95
   3  -9   2   14.33    0.91
   3  -9   2   14.06    0.91
   3  -9   3   45.83    2.10
   3  -9   3   43.24    2.09
   3  -9   3   45.48    2.11
   3  -9   3   44.42    2.07
   3  -9   4   18.80    1.19
   3  -9   4   23.11    1.28
   3  -9   4   23.33    1.28
   3  -9   4   19.36    1.25
   3  -9   4   22.52    1.22
   3  -9   5    5.41    0.74
   3  -9   5    5.71    0.79
   3  -9   5    5.87    0.84
   3  -9   5    6.56    0.84
   3  -9   6    3.24    0.71
   3  -9   6    3.59    0.75
   3  -9   6    2.25    0.81
   3  -9   7    0.56    0.66
   3  -9   7    0.97    0.72
   3  -9   8    6.38    0.90
   3  -9   8    7.23    0.78
   3  -9   8    9.16    0.87
   3  -9   9    5.29    0.68
  -3   9  -9    4.24    0.63
   3  -9   9    5.49    0.75
   3  -9   9    6.70    0.77
   3  -9  10    5.40    0.66
   3  -9  10    6.02    0.63
   3  -9  10    6.50    0.65
   3  -9  11    3.58    0.53
   3  -9  11    4.06    0.46
   3  -9  11    3.92    0.45
   3  -9  11    3.77    0.47
   3  -8 -14   -0.18    0.43
   3  -8 -13    0.68    0.54
   3  -8 -12   -0.28    0.67
   3  -8 -12    1.21    0.64
   3  -8 -11    1.18    0.75
   3  -8 -10    1.97    0.85
   3  -8 -10    0.90    0.71
   3  -8  -9   16.12    1.18
   3  -8  -9   15.61    1.06
   3  -8  -8    1.74    0.74
   3  -8  -8    1.87    0.67
   3  -8  -8    3.16    0.80
   3  -8  -7   19.43    1.15
   3  -8  -7   22.36    1.27
   3  -8  -7   18.21    1.20
   3  -8  -7   20.82    1.25
   3  -8  -7   19.73    1.09
   3  -8  -6    2.49    0.55
   3  -8  -6    2.12    0.67
   3  -8  -6    2.87    0.69
   3  -8  -6    4.14    0.76
   3  -8  -5   39.91    1.82
   3  -8  -5   42.02    1.92
   3  -8  -5   37.35    1.86
   3  -8  -5   40.05    1.89
   3  -8  -4    8.43    0.72
   3  -8  -4    7.15    0.73
   3  -8  -4    8.10    0.64
   3  -8  -3   17.16    0.97
   3  -8  -3   14.96    0.89
   3  -8  -2   -0.24    0.52
   3  -8  -2   -0.41    0.45
   3  -8  -1    0.72    0.45
   3  -8  -1    0.05    0.45
   3  -8  -1    0.08    0.44
   3  -8   0   49.94    2.26
   3  -8   0   53.54    2.28
   3  -8   1   30.52    1.48
   3  -8   1   30.83    1.49
   3  -8   1   31.55    1.49
   3  -8   2   14.06    0.88
   3  -8   2   14.10    0.90
   3  -8   2   12.90    0.85
   3  -8   2   12.76    0.89
   3  -8   3    3.01    0.59
   3  -8   3    4.06    0.62
   3  -8   3    3.05    0.57
   3  -8   3    3.60    0.66
   3  -8   3    3.87    0.66
   3  -8   4   13.81    0.95
   3  -8   4   14.65    1.02
   3  -8   4   16.05    0.99
   3  -8   4   16.10    1.02
   3  -8   4   15.11    0.97
   3  -8   5   51.75    2.36
   3  -8   5   52.05    2.39
   3  -8   5   50.20    2.39
   3  -8   5   54.73    2.40
   3  -8   5   49.36    2.35
   3  -8   6   25.33    1.39
   3  -8   6   25.86    1.41
   3  -8   7    1.83    0.75
   3  -8   7    2.06    0.78
   3  -8   7    0.94    0.68
   3  -8   8   -0.18    0.70
   3  -8   8   -0.59    0.79
   3  -8   8    0.04    0.76
   3  -8   8   -0.02    0.76
   3  -8   9    1.42    0.71
   3  -8   9    1.42    0.68
   3  -8   9    1.31    0.72
   3  -8  10   -0.02    0.63
  -3   8 -10   -0.03    0.59
   3  -8  10    1.21    0.63
   3  -8  10   -0.07    0.60
  -3   8 -11    9.25    0.74
   3  -8  11   11.18    0.71
   3  -8  11   10.00    0.76
   3  -8  11    9.01    0.72
  -3   8 -12    3.76    0.44
   3  -8  12    5.52    0.52
   3  -8  12    4.79    0.51
   3  -7 -14    0.08    0.32
   3  -7 -13    2.13    0.57
   3  -7 -13    1.41    0.49
   3  -7 -12    3.56    0.72
   3  -7 -12    2.96    0.59
   3  -7 -11    0.12    0.78
   3  -7 -11   -0.21    0.75
   3  -7 -11   -0.73    0.56
   3  -7 -11    0.50    0.74
   3  -7 -10    6.99    0.75
   3  -7 -10    9.16    0.87
   3  -7 -10    8.07    0.97
   3  -7  -9    1.75    0.57
   3  -7  -9    1.07    0.74
   3  -7  -9    0.04    0.79
   3  -7  -8    1.22    0.72
   3  -7  -8    0.59    0.66
   3  -7  -8    0.50    0.77
   3  -7  -7    0.90    0.54
   3  -7  -7    0.64    0.68
   3  -7  -7   -0.02    0.60
   3  -7  -7    0.16    0.65
   3  -7  -6   20.57    1.20
   3  -7  -6   19.58    1.17
   3  -7  -6   19.76    1.14
   3  -7  -6   20.34    1.08
   3  -7  -5   12.95    0.86
   3  -7  -5   11.60    0.86
   3  -7  -5   12.66    0.89
   3  -7  -5   12.85    0.79
   3  -7  -4   67.51    3.01
   3  -7  -4   70.35    3.04
   3  -7  -4   71.24    2.98
   3  -7  -3   34.28    1.61
   3  -7  -3   34.67    1.57
   3  -7  -3   34.39    1.59
   3  -7  -2    0.22    0.41
   3  -7  -2    0.49    0.46
   3  -7  -1   25.77    1.28
   3  -7  -1   28.20    1.32
   3  -7  -1   28.79    1.31
   3  -7   0    2.57    0.46
   3  -7   0    3.38    0.48
   3  -7   0    2.59    0.45
   3  -7   1   16.93    0.95
   3  -7   1   17.83    0.96
   3  -7   1   18.63    0.96
   3  -7   2    1.86    0.47
   3  -7   2    2.41    0.48
   3  -7   2    2.59    0.53
   3  -7   2    2.24    0.50
   3  -7   2    1.83    0.51
   3  -7   3   30.68    1.49
   3  -7   3   30.03    1.51
   3  -7   3   32.22    1.53
   3  -7   3   30.64    1.52
   3  -7   3   33.43    1.52
   3  -7   4   26.99    1.38
   3  -7   4   27.67    1.38
   3  -7   4   26.42    1.35
   3  -7   4   26.87    1.38
   3  -7   4   26.63    1.36
   3  -7   5   10.21    0.86
   3  -7   5   10.24    0.81
   3  -7   5   10.70    0.87
   3  -7   5   10.88    0.82
   3  -7   6   42.48    1.94
   3  -7   6   38.08    1.92
   3  -7   7   16.42    1.14
   3  -7   7   17.61    1.13
   3  -7   7   15.65    1.10
   3  -7   7   16.90    1.12
   3  -7   8    0.53    0.73
   3  -7   8    1.52    0.77
   3  -7   8    1.22    0.74
   3  -7   9   13.74    1.05
   3  -7   9   14.66    1.04
   3  -7   9   15.50    1.09
  -3   7 -10   18.21    1.17
   3  -7  10   16.47    1.18
   3  -7  10   20.44    1.24
   3  -7  10   21.36    1.17
   3  -7  10   22.75    1.24
   3  -7  11    2.09    0.68
   3  -7  11    2.44    0.58
  -3   7 -11    2.32    0.66
   3  -7  11    2.43    0.59
   3  -7  12    2.06    0.47
  -3   7 -12    2.99    0.57
   3  -7  12    4.24    0.59
   3  -7  12    2.53    0.44
   3  -7  12    4.22    0.60
   3  -7  13   -0.02    0.40
   3  -7  13    0.59    0.36
   3  -6 -14    0.24    0.43
   3  -6 -13    1.55    0.56
   3  -6 -13    1.97    0.56
  -3   6  12    4.27    0.57
   3  -6 -12    3.74    0.70
   3  -6 -12    4.15    0.72
   3  -6 -11    9.68    0.93
   3  -6 -11    7.67    0.82
   3  -6 -11    8.26    0.89
   3  -6 -11    8.43    0.93
  -3   6  11    6.42    0.66
   3  -6 -10    0.30    0.75
   3  -6 -10   -0.09    0.65
  -3   6  10   -0.13    0.50
   3  -6 -10    1.55    0.82
   3  -6 -10    0.79    0.78
   3  -6  -9   14.08    1.13
   3  -6  -9   15.73    1.11
   3  -6  -9   12.61    0.97
   3  -6  -9   15.29    1.06
   3  -6  -8   12.48    1.00
   3  -6  -8   12.61    0.95
   3  -6  -8   13.02    0.97
   3  -6  -8   10.79    0.85
   3  -6  -7    0.89    0.51
   3  -6  -7    0.16    0.53
   3  -6  -7    0.22    0.64
   3  -6  -7    0.66    0.62
   3  -6  -7   -0.38    0.69
   3  -6  -7    0.09    0.68
   3  -6  -6    7.34    0.73
   3  -6  -6    7.28    0.64
   3  -6  -6    6.56    0.71
   3  -6  -5   69.40    3.05
   3  -6  -5   69.18    3.04
   3  -6  -5   70.27    3.04
   3  -6  -5   71.47    3.00
   3  -6  -4    4.01    0.49
   3  -6  -4    4.44    0.58
   3  -6  -4    4.87    0.56
   3  -6  -3   26.29    1.26
   3  -6  -3   25.83    1.23
   3  -6  -3   26.17    1.23
   3  -6  -3   25.18    1.24
   3  -6  -2   12.61    0.77
  -3   6   1   43.66    2.03
  -3   6   0    4.88    0.63
  -3   6  -1   -0.23    0.62
   3  -6   2    2.01    0.45
   3  -6   2    1.82    0.47
   3  -6   2    0.95    0.42
   3  -6   2    2.50    0.47
   3  -6   3   34.83    1.64
   3  -6   3   36.05    1.66
   3  -6   3   36.29    1.67
   3  -6   3   37.12    1.67
   3  -6   3   37.36    1.67
   3  -6   4   80.12    3.40
   3  -6   4   77.38    3.40
   3  -6   4   80.29    3.41
   3  -6   4   79.73    3.40
   3  -6   4   79.63    3.39
   3  -6   5   18.30    1.04
   3  -6   5   17.55    1.02
   3  -6   5   17.82    1.03
   3  -6   6    6.47    0.71
   3  -6   6    7.09    0.72
   3  -6   6    6.67    0.75
   3  -6   6    6.51    0.74
   3  -6   7    2.40    0.65
   3  -6   7    1.62    0.66
   3  -6   7    2.06    0.67
   3  -6   8   31.12    1.62
   3  -6   8   31.70    1.61
   3  -6   8   29.49    1.58
  -3   6  -9    9.53    0.85
   3  -6   9   10.99    0.92
   3  -6   9   10.71    0.94
   3  -6   9   10.05    0.95
   3  -6   9   10.42    0.88
  -3   6 -10   52.36    2.52
   3  -6  10   55.33    2.50
  -3   6 -10   51.09    2.49
   3  -6  10   57.38    2.57
   3  -6  10   57.48    2.54
   3  -6  10   59.18    2.58
   3  -6  11    0.39    0.71
  -3   6 -11    0.24    0.74
  -3   6 -11    0.09    0.66
   3  -6  11    0.96    0.67
   3  -6  11   -0.14    0.60
   3  -6  11    0.27    0.57
   3  -6  12    2.67    0.50
  -3   6 -12    3.38    0.70
  -3   6 -12    2.80    0.65
   3  -6  12    4.01    0.69
   3  -6  12    2.14    0.51
   3  -6  13    0.61    0.53
   3  -6  13    0.41    0.45
  -3   6 -13    1.75    0.55
  -3   6 -13    0.35    0.48
   3  -6  14    0.22    0.36
   3  -5 -15    0.01    0.32
   3  -5 -14    4.33    0.56
  -3   5  14    3.65    0.44
  -3   5  13   -0.30    0.49
   3  -5 -13   -0.38    0.52
   3  -5 -13    0.60    0.62
   3  -5 -12    2.08    0.71
  -3   5  12    1.84    0.57
   3  -5 -12    1.75    0.65
   3  -5 -12    1.40    0.69
   3  -5 -11   14.08    1.07
   3  -5 -11   15.06    1.06
  -3   5  11   13.95    0.93
   3  -5 -11   13.90    1.06
   3  -5 -10   59.35    2.71
  -3   5  10   56.57    2.62
   3  -5 -10   60.14    2.72
   3  -5 -10   61.11    2.73
   3  -5 -10   61.13    2.74
   3  -5  -9   36.37    1.78
  -3   5   9   32.03    1.68
   3  -5  -9   38.85    1.82
   3  -5  -9   38.11    1.83
   3  -5  -9   36.01    1.79
   3  -5  -8    3.67    0.65
   3  -5  -8    3.70    0.70
   3  -5  -8    3.10    0.74
   3  -5  -8    5.09    0.73
   3  -5  -7  131.12    5.37
   3  -5  -7  125.91    5.38
   3  -5  -7  132.10    5.40
   3  -5  -7  123.55    5.35
   3  -5  -6   17.88    1.03
   3  -5  -6   17.91    0.97
   3  -5  -6   16.95    1.04
   3  -5  -6   17.80    1.02
   3  -5  -6   17.91    0.98
  -3   5   5  170.01    7.06
  -3   5   5  166.37    7.30
   3  -5  -5  169.48    7.09
   3  -5  -5  177.85    7.09
   3  -5  -5  172.04    7.07
   3  -5  -4    1.52    0.43
  -3   5   4    2.50    0.64
  -3   5   4    3.05    0.62
   3  -5  -4    2.25    0.50
   3  -5  -4    2.53    0.49
  -3   5   4    2.21    0.35
  -3   5   4    1.97    0.56
  -3   5   3   17.08    0.99
  -3   5   3   16.21    1.03
  -3   5   3   17.17    0.82
  -3   5   2   73.84    3.27
  -3   5   2   82.73    3.34
  -3   5   1  341.30   14.43
  -3   5   1  376.98   14.44
  -3   5   1  343.74   14.47
  -3   5   0    9.28    0.67
  -3   5   0    9.93    0.55
  -3   5  -1   90.72    4.03
  -3   5  -1  100.15    4.04
  -3   5  -1   98.88    4.26
  -3   5  -1  105.64    4.12
  -3   5  -2  210.47    8.61
  -3   5  -2  208.44    8.80
  -3   5  -3    0.47    0.69
   3  -5   4  117.08    4.82
   3  -5   4  109.52    4.80
   3  -5   4  116.74    4.82
   3  -5   4  119.76    4.82
   3  -5   5   18.16    0.97
   3  -5   5   16.82    0.99
   3  -5   5   16.61    0.98
   3  -5   5   17.44    0.97
   3  -5   6   38.09    1.74
   3  -5   6   36.85    1.75
   3  -5   6   37.59    1.74
   3  -5   6   34.90    1.73
   3  -5   7    1.11    0.59
   3  -5   7    1.79    0.61
   3  -5   7    1.16    0.61
   3  -5   8    0.43    0.62
   3  -5   8    1.00    0.63
   3  -5   8    0.70    0.66
   3  -5   8    1.54    0.63
   3  -5   9   26.10    1.38
   3  -5   9   25.33    1.39
   3  -5   9   23.70    1.33
   3  -5   9   24.04    1.41
   3  -5  10   30.12    1.56
   3  -5  10   28.69    1.53
   3  -5  10   28.48    1.49
   3  -5  10   30.49    1.61
  -3   5 -11   16.84    1.12
   3  -5  11   14.77    0.99
   3  -5  11   14.80    1.02
   3  -5  11   18.28    1.10
  -3   5 -11   16.61    1.14
   3  -5  11   19.89    1.21
  -3   5 -12   -0.30    0.68
   3  -5  12    0.96    0.51
  -3   5 -12   -0.32    0.72
  -3   5 -13   -0.10    0.62
  -3   5 -13   -0.76    0.64
   3  -5  13    0.48    0.49
   3  -5  14    0.01    0.33
  -3   5 -14    0.96    0.48
   3  -4 -15    0.51    0.36
  -3   4  14    0.15    0.46
   3  -4 -14    0.50    0.54
  -3   4  13    3.92    0.61
   3  -4 -13    4.86    0.74
  -3   4  12    0.43    0.60
   3  -4 -12   -0.24    0.75
   3  -4 -12    1.11    0.63
   3  -4 -11    0.21    0.71
   3  -4 -11    1.42    0.77
   3  -4 -11    1.26    0.68
  -3   4  11    0.56    0.62
  -3   4  10   22.34    1.18
   3  -4 -10   19.55    1.24
   3  -4 -10   20.72    1.27
   3  -4  -9    0.26    0.67
   3  -4  -9    0.84    0.69
   3  -4  -9    0.98    0.66
   3  -4  -8    8.98    0.79
   3  -4  -8    7.87    0.79
   3  -4  -8    7.13    0.74
   3  -4  -7   11.44    0.80
   3  -4  -7   10.78    0.81
   3  -4  -7   11.44    0.84
   3  -4  -7   12.15    0.85
   3  -4  -6   17.16    0.97
   3  -4  -6   18.06    0.94
   3  -4  -6   15.49    0.93
  -3   4   5  162.67    6.99
  -3   4   5  165.67    6.78
   3  -4  -5  160.91    6.79
  -3   4   5  168.29    7.04
   3  -4  -5  166.27    6.77
  -3   4   4   29.56    1.56
  -3   4   4   31.21    1.62
  -3   4   4   30.83    1.37
  -3   4   4   28.15    1.61
  -3   4   3   70.04    2.94
  -3   4   3   75.78    3.15
  -3   4   3   67.55    3.14
  -3   4   3   69.15    3.11
  -3   4   2    1.69    0.54
  -3   4   2    1.19    0.50
  -3   4   2    1.73    0.31
  -3   4   2    1.26    0.28
  -3   4   1    5.55    0.55
  -3   4   1    5.11    0.47
  -3   4   1    5.08    0.60
  -3   4   0   41.84    1.80
  -3   4   0   38.35    1.78
  -3   4   0   41.33    1.87
  -3   4  -1  223.81    9.29
  -3   4  -1  227.96    9.30
  -3   4  -1  219.24    9.42
   3  -4   1  236.14    9.31
   3  -4   2   15.98    0.84
   3  -4   2   15.98    0.71
  -3   4  -2   15.09    0.77
  -3   4  -2   14.73    1.06
  -3   4  -3   21.98    0.95
  -3   4  -3   20.91    1.07
  -3   4  -3   22.79    1.05
  -3   4  -3   20.70    1.05
  -3   4  -3   19.88    1.33
  -3   4  -4   51.72    2.30
  -3   4  -4   53.63    2.18
   3  -4   4   48.24    2.30
  -3   4  -4   54.52    2.55
  -3   4  -4   53.78    2.30
   3  -4   5   79.33    3.48
   3  -4   5   84.92    3.50
   3  -4   5   83.88    3.49
   3  -4   6   51.69    2.25
   3  -4   6   50.52    2.24
   3  -4   6   50.02    2.26
   3  -4   7   23.72    1.19
   3  -4   7   22.09    1.20
   3  -4   7   22.99    1.18
   3  -4   8    7.62    0.72
   3  -4   8    8.52    0.74
   3  -4   8    9.98    0.75
   3  -4   9   -0.31    0.61
   3  -4   9    0.55    0.51
   3  -4   9    1.05    0.60
   3  -4   9    0.62    0.57
   3  -4  10   25.09    1.34
   3  -4  10   29.10    1.45
   3  -4  10   26.82    1.42
   3  -4  10   27.08    1.38
   3  -4  11   38.70    1.93
  -3   4 -11   44.04    2.06
   3  -4  11   45.22    2.01
   3  -4  11   39.78    1.96
  -3   4 -11   46.09    2.06
   3  -4  11   40.46    1.92
  -3   4 -12    2.12    0.77
  -3   4 -12    0.77    0.79
   3  -4  12    1.61    0.55
   3  -4  12   -0.42    0.54
  -3   4 -13    1.02    0.73
  -3   4 -13    2.21    0.76
   3  -4  14    0.32    0.41
  -3   4 -14    0.13    0.59
   3  -4  14    1.35    0.59
  -3   4 -14    0.76    0.60
   3  -4  15    2.56    0.45
  -3   4 -15    3.05    0.48
  -3   3  14    0.08    0.49
  -3   3  13    7.14    0.70
   3  -3 -13    5.14    0.80
   3  -3 -12   -0.45    0.78
  -3   3  12   -0.31    0.67
   3  -3 -11    0.18    0.63
  -3   3  11    0.72    0.68
   3  -3 -11   -0.31    0.79
   3  -3 -11    0.77    0.60
  -3   3  10    2.45    0.67
   3  -3 -10    2.22    0.77
   3  -3 -10    1.20    0.73
   3  -3 -10    1.35    0.64
   3  -3 -10    1.61    0.68
   3  -3  -9    5.65    0.80
   3  -3  -9    6.43    0.71
   3  -3  -9    4.99    0.77
   3  -3  -9    5.96    0.74
   3  -3  -8    2.52    0.62
   3  -3  -8    1.29    0.67
   3  -3  -8    2.76    0.62
   3  -3  -8    2.66    0.64
   3  -3  -7    3.44    0.57
   3  -3  -7    3.38    0.59
   3  -3  -7    3.43    0.57
   3  -3  -7    2.96    0.58
   3  -3  -6  173.53    7.20
  -3   3   6  174.11    7.21
   3  -3  -6  176.71    7.20
   3  -3  -6  175.64    7.21
   3  -3  -6  175.73    7.20
   3  -3  -6  172.18    7.20
   3  -3  -5   69.79    3.07
  -3   3   5   73.50    3.30
  -3   3   5   73.15    3.32
  -3   3   5   73.32    3.33
   3  -3  -5   69.98    3.06
  -3   3   5   75.62    3.07
  -3   3   4    1.21    0.38
  -3   3   4    1.59    0.63
  -3   3   4    1.28    0.59
  -3   3   4    0.98    0.58
  -3   3   3   19.00    0.90
  -3   3   3   18.63    1.13
  -3   3   3   17.09    1.10
  -3   3   3   18.27    1.12
  -3   3   2   75.66    3.03
  -3   3   2   69.76    2.99
  -3   3   2   74.84    2.84
  -3   3   2   72.81    3.00
  -3   3   1    9.65    0.58
  -3   3   1    8.65    0.72
  -3   3   0  100.78    4.26
   3  -3   0  103.95    4.27
  -3   3   0  100.84    4.28
   3  -3   1   49.22    1.94
   3  -3   1   46.75    2.06
  -3   3  -1   44.09    1.98
  -3   3  -1   42.66    2.14
  -3   3  -2  138.11    5.73
   3  -3   2  139.54    5.65
  -3   3  -2  131.60    5.84
  -3   3  -2  138.23    5.66
   3  -3   2  142.68    5.75
   3  -3   3   -0.12    0.42
  -3   3  -3   -0.20    0.66
  -3   3  -3    0.31    0.33
  -3   3  -3    0.85    0.42
  -3   3  -4    5.14    0.53
  -3   3  -4    5.05    0.52
   3  -3   4    4.99    0.52
  -3   3  -4    5.27    0.45
  -3   3  -4    4.67    0.78
  -3   3  -4    5.66    0.36
  -3   3  -5   83.53    3.45
  -3   3  -5   81.15    3.29
  -3   3  -5   75.30    3.60
   3  -3   5   75.95    3.37
   3  -3   6   14.11    0.83
   3  -3   6   15.23    0.82
  -3   3  -6   13.61    0.92
   3  -3   7   24.14    1.22
   3  -3   7   28.58    1.28
   3  -3   7   25.65    1.26
   3  -3   7   25.26    1.25
   3  -3   8   19.90    1.08
   3  -3   8   21.08    1.05
   3  -3   8   19.81    1.09
   3  -3   8   19.68    1.06
   3  -3   9   13.80    0.88
   3  -3   9   12.51    0.87
   3  -3   9   13.50    0.84
   3  -3   9   13.52    0.85
   3  -3  10   18.43    1.08
  -3   3 -10   20.51    1.20
   3  -3  10   17.75    1.02
   3  -3  10   17.12    1.05
   3  -3  10   18.81    1.06
   3  -3  11   13.49    0.90
   3  -3  11   13.61    0.90
  -3   3 -11   11.58    1.03
   3  -3  11   10.68    0.83
   3  -3  12   24.01    1.32
  -3   3 -12   27.13    1.50
   3  -3  12   24.59    1.34
  -3   3 -12   27.30    1.48
  -3   3 -13   -0.49    0.80
  -3   3 -13    0.21    0.79
   3  -3  13   -0.20    0.57
   3  -3  13    0.04    0.74
   3  -3  14    1.40    0.50
  -3   3 -14    0.79    0.70
  -3   3 -14    0.65    0.69
   3  -3  14    1.03    0.63
   3  -3  15    1.63    0.50
  -3   3 -15    0.88    0.57
   3  -3  15    0.92    0.35
   3  -3  16   -0.29    0.29
  -3   2  15    0.28    0.33
   3  -2 -15    0.10    0.37
  -3   2  14   13.59    0.83
  -3   2  13    0.94    0.63
  -3   2  12    0.44    0.69
   3  -2 -11    0.24    0.59
  -3   2  11    1.71    0.72
  -3   2  10    6.32    0.77
   3  -2 -10    6.74    0.82
   3  -2 -10    4.47    0.65
   3  -2 -10    5.25    0.69
   3  -2  -9   -0.19    0.69
   3  -2  -9    0.38    0.67
   3  -2  -9    0.19    0.54
   3  -2  -9    0.81    0.61
   3  -2  -8   24.14    1.31
   3  -2  -8   24.87    1.28
   3  -2  -8   22.70    1.26
   3  -2  -8   26.23    1.31
   3  -2  -7   44.06    2.00
   3  -2  -7   40.99    1.97
   3  -2  -7   44.73    1.99
   3  -2  -7   45.69    2.00
   3  -2  -6    2.23    0.50
   3  -2  -6    1.91    0.50
   3  -2  -6    1.98    0.48
  -3   2   6    2.32    0.42
   3  -2  -6    1.94    0.50
  -3   2   5   28.65    1.56
  -3   2   5   28.32    1.31
  -3   2   5   26.62    1.57
  -3   2   5   26.77    1.57
  -3   2   4   84.04    3.72
  -3   2   4   86.56    3.51
  -3   2   4   80.59    3.71
  -3   2   4   80.46    3.69
  -3   2   3   15.89    1.06
  -3   2   3   15.89    1.03
  -3   2   3   16.01    0.82
  -3   2   3   16.93    1.03
  -3   2   2    5.06    0.61
  -3   2   2    5.32    0.44
  -3   2   2    5.09    0.67
  -3   2   2    5.43    0.68
  -3   2   1   53.95    2.28
  -3   2   1   47.33    2.16
   3  -2  -1   52.96    2.27
   3  -2  -1   48.84    2.16
  -3   2   1   48.00    2.21
  -3   2   1   53.77    2.13
   3  -2   0  130.02    5.23
   3  -2   0  120.41    5.21
  -3   2   0  123.20    5.16
  -3   2   0  126.73    5.20
  -3   2   0  130.19    5.23
   3  -2   1  252.84    9.11
  -3   2  -1  219.77    9.07
  -3   2  -1  201.43    8.98
   3  -2   1  236.66    8.99
   3  -2   1  217.08    9.11
  -3   2  -1  235.45    9.11
  -3   2  -2  292.09   11.77
  -3   2  -2  296.55   11.84
   3  -2   2  275.89   11.84
   3  -2   3   96.07    3.15
   3  -2   3   85.70    3.25
  -3   2  -3   94.90    3.15
  -3   2  -3   88.58    3.26
   3  -2   4   35.68    1.62
  -3   2  -4   38.71    1.76
   3  -2   4   35.10    1.62
  -3   2  -4   38.99    1.75
  -3   2  -4   40.03    1.60
  -3   2  -5   23.44    1.30
   3  -2   5   22.82    1.17
   3  -2   5   25.46    1.44
  -3   2  -5   24.95    1.29
  -3   2  -5   23.94    1.43
  -3   2  -5   26.96    1.13
   3  -2   6   14.15    0.84
  -3   2  -6   13.70    1.06
  -3   2  -6   14.66    0.73
  -3   2  -6   14.38    0.93
   3  -2   7    7.34    0.57
   3  -2   7    7.51    0.59
  -3   2  -7    6.17    0.71
  -3   2  -8   17.18    0.96
   3  -2   8   18.17    0.96
   3  -2   8   18.02    0.98
   3  -2   8   18.49    0.97
   3  -2   8   18.94    0.94
  -3   2  -9    6.54    0.62
   3  -2   9    7.16    0.65
   3  -2   9    7.57    0.64
   3  -2   9    8.12    0.65
   3  -2   9    6.18    0.59
  -3   2 -10    6.64    0.67
   3  -2  10    7.37    0.68
   3  -2  10    5.26    0.64
  -3   2 -10    7.55    0.83
   3  -2  10    7.29    0.71
  -3   2 -11    0.24    0.78
   3  -2  11    0.06    0.55
  -3   2 -11   -0.51    0.56
   3  -2  11    0.17    0.60
  -3   2 -12    0.06    0.87
  -3   2 -12   -0.21    0.83
   3  -2  12    0.82    0.65
  -3   2 -12    0.70    0.58
   3  -2  12   -0.77    0.55
  -3   2 -13   -0.67    0.87
   3  -2  13   -0.07    0.49
   3  -2  13   -0.91    0.64
  -3   2 -14    0.08    0.75
   3  -2  14    0.16    0.64
   3  -2  14    0.32    0.59
  -3   2 -14    0.63    0.79
   3  -2  15    1.01    0.54
  -3   2 -15    0.86    0.68
   3  -2  15    1.26    0.49
   3  -2  16    1.47    0.39
   3  -2  16    0.78    0.30
   3  -1 -14    4.55    0.62
   3  -1 -13    0.80    0.68
  -3   1  13   -0.07    0.67
  -3   1  12    3.11    0.77
   3  -1 -12    3.69    0.83
   3  -1 -11    1.61    0.83
  -3   1  11    2.35    0.78
   3  -1 -10    0.22    0.66
   3  -1 -10    0.75    0.79
  -3   1  10    0.24    0.70
   3  -1 -10   -0.34    0.56
   3  -1  -9   27.54    1.41
   3  -1  -9   27.39    1.38
   3  -1  -9   25.91    1.36
   3  -1  -8    5.47    0.68
   3  -1  -8    4.78    0.65
   3  -1  -8    4.81    0.60
   3  -1  -7   26.32    1.28
   3  -1  -7   24.12    1.24
   3  -1  -7   26.15    1.26
   3  -1  -6  237.70    9.77
   3  -1  -6  237.27    9.77
   3  -1  -6  241.49    9.77
  -3   1   5   80.29    3.69
  -3   1   5   83.94    3.73
  -3   1   5   81.43    3.72
  -3   1   5   83.41    3.48
  -3   1   4  185.27    7.47
  -3   1   4  181.67    7.66
  -3   1   4  177.30    7.65
  -3   1   4  179.98    7.64
  -3   1   3   16.81    1.09
  -3   1   3   16.89    1.09
  -3   1   3   16.85    0.86
  -3   1   3   18.94    1.10
  -3   1   2   92.12    3.58
  -3   1   2   84.42    3.56
   3  -1  -2   78.06    3.36
  -3   1   2   82.40    3.53
  -3   1   2   86.85    3.41
  -3   1   1   25.94    1.32
  -3   1   1   26.85    1.15
  -3   1   1   25.44    1.26
   3  -1  -1   24.55    1.17
   3  -1  -1   26.34    1.31
   3  -1   0  214.47    9.02
  -3   1   0  220.78    9.00
   3  -1   0  222.53    9.07
   3  -1   0  222.89    8.97
  -3   1   0  223.66    9.02
  -3   1  -1   12.29    0.75
   3  -1   1   11.06    0.59
  -3   1  -1   10.24    0.60
   3  -1   1   11.20    0.77
  -3   1  -1   12.26    0.81
   3  -1   1   12.36    0.79
   3  -1   2   73.04    3.17
  -3   1  -2   74.29    3.17
   3  -1   2   73.14    3.13
   3  -1   3   86.60    3.65
   3  -1   3   89.01    3.74
  -3   1  -3   85.32    3.79
   3  -1   3   88.38    3.80
  -3   1  -3   93.96    3.75
  -3   1  -4   69.03    2.99
  -3   1  -5  100.15    3.99
  -3   1  -5   94.37    4.14
  -3   1  -5   95.61    4.13
   3  -1   5   93.76    4.19
  -3   1  -5   93.16    4.20
   3  -1   6   59.65    2.89
  -3   1  -6   63.86    2.83
   3  -1   6   63.29    2.83
  -3   1  -6   60.71    2.88
  -3   1  -6   64.11    2.64
  -3   1  -6   62.16    2.83
   3  -1   7    6.19    0.71
   3  -1   7    5.30    0.78
  -3   1  -7    6.00    0.81
  -3   1  -7    5.08    0.69
   3  -1   8   26.65    1.22
  -3   1  -8   26.17    1.25
   3  -1   8   25.50    1.25
   3  -1   8   24.57    1.22
  -3   1  -9   15.46    0.97
   3  -1   9   16.33    0.93
   3  -1   9   15.43    0.87
  -3   1  -9   16.34    0.93
   3  -1   9   15.45    0.87
   3  -1  10  133.78    5.62
  -3   1 -10  135.23    5.67
  -3   1 -10  133.67    5.65
   3  -1  10  137.93    5.65
  -3   1 -11   -0.35    0.78
  -3   1 -11    0.09    0.60
   3  -1  11    1.05    0.65
   3  -1  11   -0.26    0.50
  -3   1 -12   22.75    1.33
  -3   1 -12   25.17    1.46
   3  -1  12   25.66    1.36
  -3   1 -13    2.48    0.68
   3  -1  13    3.41    0.73
  -3   1 -13    2.62    0.89
   3  -1  14    0.30    0.53
  -3   1 -14    0.44    0.80
   3  -1  14   -0.15    0.63
   3  -1  15    0.47    0.43
   3  -1  15    0.11    0.54
   3  -1  15   -0.08    0.56
   3  -1  16    6.71    0.56
   3  -1  16    6.08    0.55
  -3   0  15   -0.29    0.29
   3   0 -14    3.48    0.53
   3   0 -13    0.34    0.64
   3   0 -12    8.16    0.89
   3   0 -11   79.02    3.63
   3   0 -11   90.70    3.72
   3   0 -10   24.55    1.37
   3   0 -10   25.73    1.45
   3   0  -9    4.71    0.76
   3   0  -9    3.68    0.67
   3   0  -9    4.16    0.70
   3   0  -8   13.51    0.91
   3   0  -8   14.42    0.97
   3   0  -8   15.33    0.92
   3   0  -7   15.68    0.90
   3   0  -7   15.67    0.93
   3   0  -7   14.91    0.87
   3   0  -7   15.28    0.90
  -3   0   6  182.57    7.52
   3   0  -6  177.14    7.49
   3   0  -6  188.94    7.52
  -3   0   5   45.79    2.27
  -3   0   5   43.62    2.28
  -3   0   5   45.17    2.29
  -3   0   5   48.91    2.05
   3   0  -4   34.14    1.51
   3   0  -4   36.15    1.51
  -3   0   3   10.74    0.85
   3   0  -3    9.95    0.54
  -3   0   2   66.21    2.81
   3   0  -2   62.76    2.66
   3   0  -1   34.76    1.69
  -3   0   1   37.10    1.65
   3   0  -1   35.92    1.68
   3   0  -1   35.89    1.58
   3   0   0  395.85   16.32
   3   0   0  391.91   16.27
  -3   0   0  386.12   16.27
  -3   0   0  404.26   16.26
   3   0   0  412.42   16.27
   3   0   0  407.53   16.22
   3   0   1   90.41    3.55
  -3   0  -1   90.50    3.53
  -3   0  -1   84.51    3.47
   3   0   1   85.79    3.43
   3   0   1   74.31    3.42
  -3   0  -1   88.69    3.53
   3   0   1   83.01    3.52
  -3   0  -1   84.83    3.42
   3   0   2 5192.63  214.84
   3   0   2 5250.88  214.90
   3   0   2 5579.63  214.89
  -3   0  -2 5373.17  214.90
  -3   0  -3  340.44   13.25
   3   0   3  326.99   13.24
   3   0   3  313.26   13.13
   3   0   3  344.14   13.19
   3   0   4  458.78   18.70
   3   0   4  446.03   18.81
  -3   0  -4  485.55   18.82
  -3   0  -5  105.99    4.38
  -3   0  -5  104.71    4.23
   3   0   5  100.13    4.40
  -3   0  -5   98.50    4.37
   3   0   5  103.94    4.38
   3   0   5   99.78    4.29
  -3   0  -5  104.92    4.41
  -3   0  -6   93.57    4.23
  -3   0  -6   99.28    4.27
  -3   0  -6   96.80    4.25
   3   0   6   96.20    4.26
   3   0   6   99.45    4.17
  -3   0  -6  100.43    4.07
   3   0   6   99.44    4.25
   3   0   7  460.43   19.07
  -3   0  -7  466.48   19.06
   3   0   7  455.74   19.00
  -3   0  -7  455.89   19.06
  -3   0  -7  474.15   18.87
   3   0   7  465.99   19.07
  -3   0  -8   98.74    4.22
  -3   0  -8  104.30    4.21
   3   0   8   97.65    4.42
   3   0   8  101.37    4.20
  -3   0  -8   96.34    4.42
   3   0   9   40.13    1.94
  -3   0  -9   45.06    2.03
   3   0   9   46.41    2.00
  -3   0  -9   47.48    2.02
  -3   0 -10    7.29    0.73
  -3   0 -10    8.22    0.79
   3   0  10    7.86    0.71
   3   0  11   66.34    2.87
  -3   0 -11   64.99    2.91
  -3   0 -11   62.66    2.88
   3   0  12   30.31    1.54
  -3   0 -12   28.70    1.55
  -3   0 -12   28.79    1.61
  -3   0 -13   -0.45    0.89
  -3   0 -13    0.41    0.89
  -3   0 -13    0.25    0.69
   3   0  13    0.11    0.72
  -3   0 -14   13.81    1.13
  -3   0 -14   12.48    0.97
   3   0  14   14.38    1.00
   3   0  15    1.37    0.65
   3   0  15    0.31    0.52
  -3   0 -15    1.09    0.75
  -3   0 -16    1.39    0.61
   3   0  16    1.09    0.41
   3   0  16    1.70    0.50
   3   0  16    1.07    0.46
   3   0  17    1.47    0.33
   3   1 -14    1.50    0.43
  -3  -1  14    2.13    0.45
   3   1 -14    1.05    0.45
  -3  -1  13    2.41    0.60
   3   1 -13    2.51    0.61
   3   1 -12    1.79    0.68
   3   1 -12    2.25    0.71
  -3  -1  12    3.33    0.73
   3   1 -11    1.97    0.77
  -3  -1  11    2.09    0.75
   3   1 -11    1.39    0.74
   3   1 -10   57.80    2.69
   3   1 -10   58.47    2.72
  -3  -1  10   61.88    2.70
   3   1  -9    0.88    0.68
   3   1  -9    0.81    0.69
   3   1  -8   44.41    2.05
   3   1  -8   45.63    2.11
   3   1  -8   45.70    2.08
   3   1  -7   36.27    1.66
   3   1  -7   33.47    1.61
   3   1  -6    5.60    0.54
  -3  -1   6    5.39    0.51
   3   1  -6    5.67    0.57
  -3  -1   5  410.83   16.85
  -3  -1   5  419.19   16.84
  -3  -1   5  401.42   16.87
  -3  -1   5  407.18   16.62
   3   1  -4  206.32    9.08
  -3  -1   4  231.87    9.07
  -3  -1   4  228.78    9.27
  -3  -1   4  229.52    9.29
  -3  -1   4  223.91    9.26
  -3  -1   3   95.15    4.01
  -3  -1   3   91.61    3.99
   3   1  -3   94.10    4.01
  -3  -1   3   90.01    3.81
  -3  -1   3   93.50    3.99
  -3  -1   2  133.16    5.57
  -3  -1   2  134.90    5.56
  -3  -1   2  133.65    5.55
   3   1  -2  130.50    5.56
  -3  -1   2  131.20    5.42
  -3  -1   1  481.43   18.83
   3   1  -1  476.26   18.81
  -3  -1   1  464.86   18.70
   3   1  -1  461.05   18.75
   3   1  -1  428.07   18.80
   3   1   0  194.58    8.04
   3   1   0  198.46    8.05
  -3  -1  -1 1992.29   81.47
  -3  -1  -1 2065.66   81.45
   3   1   1 2036.55   81.44
   3   1   1 1946.16   81.48
   3   1   2   14.56    0.94
  -3  -1  -2   14.63    0.87
   3   1   2   17.68    0.88
  -3  -1  -2   15.53    0.96
   3   1   2   16.90    0.78
   3   1   3  233.20    9.53
   3   1   4  164.95    6.90
  -3  -1  -4  163.22    6.93
   3   1   4  172.28    6.95
  -3  -1  -4  169.86    6.94
  -3  -1  -5  191.86    8.18
   3   1   5  194.69    8.17
   3   1   5  190.93    8.11
   3   1   5  201.93    8.19
  -3  -1  -5  203.82    8.04
  -3  -1  -5  194.02    8.18
  -3  -1  -5  197.08    8.18
   3   1   6   22.36    1.28
  -3  -1  -6   23.56    1.29
  -3  -1  -6   22.75    1.29
  -3  -1  -6   20.89    1.29
   3   1   6   25.64    1.22
   3   1   6   23.89    1.30
  -3  -1  -6   22.91    1.08
  -3  -1  -7  501.16   20.73
   3   1   7  507.53   20.68
   3   1   7  509.52   20.71
  -3  -1  -7  519.06   20.54
  -3  -1  -7  481.03   20.69
   3   1   7  503.02   20.73
  -3  -1  -8    4.63    0.70
   3   1   8    2.55    0.46
   3   1   8    3.96    0.58
   3   1   8    3.69    0.73
   3   1   8    3.34    0.65
   3   1   9    7.05    0.65
  -3  -1  -9    7.39    0.68
  -3  -1 -10   33.67    1.62
   3   1  10   32.28    1.59
  -3  -1 -10   33.65    1.63
   3   1  11    0.46    0.61
  -3  -1 -11    0.36    0.63
  -3  -1 -11    1.06    0.73
  -3  -1 -12    0.04    0.83
  -3  -1 -12    0.45    0.79
   3   1  12    0.77    0.70
  -3  -1 -12    0.10    0.72
  -3  -1 -13   26.25    1.53
   3   1  13   26.65    1.46
  -3  -1 -13   23.29    1.46
  -3  -1 -13   28.17    1.53
  -3  -1 -14   -0.13    0.84
   3   1  14    2.14    0.78
  -3  -1 -14    1.86    0.75
  -3  -1 -15    2.73    0.80
   3   1  15    0.61    0.60
   3   1  15    1.33    0.68
  -3  -1 -16    0.08    0.61
   3   1  16   -0.57    0.56
   3   1  16   -0.48    0.47
   3   1  16   -0.42    0.45
   3   1  17    0.70    0.39
   3   1  17    0.09    0.31
   3   2 -14    1.01    0.32
   3   2 -14    1.31    0.42
  -3  -2  14    1.66    0.39
   3   2 -13    3.70    0.56
  -3  -2  13    4.14    0.58
   3   2 -12   10.44    0.88
  -3  -2  12   11.89    0.87
   3   2 -12    9.44    0.85
   3   2 -11   83.62    3.64
  -3  -2  11   87.92    3.64
   3   2 -11   78.79    3.63
  -3  -2  10    1.68    0.70
   3   2 -10    1.55    0.70
   3   2 -10    1.68    0.78
  -3  -2   9   38.21    1.77
   3   2  -9   36.62    1.78
  -3  -2   9   32.46    1.65
   3   2  -9   37.29    1.77
   3   2  -8    3.77    0.66
   3   2  -7    0.42    0.46
   3   2  -7   -0.01    0.53
   3   2  -6    0.02    0.42
   3   2  -6    0.66    0.46
  -3  -2   5   19.21    1.24
  -3  -2   5   19.62    1.25
  -3  -2   5   20.37    1.00
  -3  -2   4   58.53    2.72
   3   2  -4   60.96    2.78
  -3  -2   4   61.36    2.50
   3   2  -4   54.45    2.58
  -3  -2   4   57.67    2.70
  -3  -2   3  102.43    4.41
  -3  -2   3  101.71    4.41
   3   2  -3  100.53    4.44
  -3  -2   3  103.38    4.23
  -3  -2   2   22.73    1.22
   3   2  -2   19.69    1.22
  -3  -2   2   21.02    0.99
  -3  -2   2   20.78    1.20
   3   2  -1   42.60    2.05
  -3  -2   1   48.23    2.06
   3   2  -1   46.20    2.07
  -3  -2   1   44.39    1.90
  -3  -2   1   44.21    2.06
  -3  -2   0  133.91    5.45
   3   2   0  133.04    5.44
   3   2   0  130.63    5.34
   3   2   0  126.96    5.44
  -3  -2  -1   11.76    0.74
  -3  -2  -1   10.47    0.71
   3   2   1   11.42    0.78
   3   2   1   11.12    0.57
  -3  -2  -1   11.40    0.76
   3   2   1   11.48    0.79
   3   2   2  119.93    4.89
   3   2   2  115.79    4.91
   3   2   2  121.86    4.92
  -3  -2  -2  114.76    4.92
   3   2   3   81.18    3.46
  -3  -2  -3   80.62    3.46
  -3  -2  -3   82.58    3.48
   3   2   4  346.32   14.06
  -3  -2  -4  320.17   14.06
   3   2   4  364.00   14.08
  -3  -2  -4  349.88   14.07
  -3  -2  -5    5.67    0.71
   3   2   5    5.70    0.70
   3   2   6    4.92    0.68
  -3  -2  -6    5.27    0.70
   3   2   7  161.73    6.75
   3   2   7  163.38    6.74
  -3  -2  -7  157.84    6.75
   3   2   7  158.68    6.78
   3   2   8    4.11    0.75
   3   2   8    4.81    0.64
  -3  -2  -8    4.35    0.70
   3   2   8    4.65    0.69
  -3  -2  -9    1.87    0.55
  -3  -2  -9    2.45    0.59
  -3  -2 -10    0.31    0.54
  -3  -2 -10    0.79    0.62
  -3  -2 -11   44.11    2.01
  -3  -2 -11   39.36    1.99
  -3  -2 -11   42.29    1.98
  -3  -2 -12   65.90    3.01
  -3  -2 -12   70.13    3.05
  -3  -2 -12   66.03    3.03
  -3  -2 -13   -0.08    0.79
  -3  -2 -13    2.57    0.81
  -3  -2 -14   36.14    1.90
  -3  -2 -14   37.37    1.88
  -3  -2 -15    0.31    0.72
  -3  -2 -15   -0.80    0.74
   3   2  16    3.11    0.56
  -3  -2 -16    3.06    0.65
   3   2  16    3.09    0.49
   3   2  17    0.16    0.38
   3   3 -14    0.06    0.37
  -3  -3  13   -0.10    0.46
  -3  -3  12    4.76    0.64
   3   3 -12    5.23    0.62
   3   3 -12    3.41    0.72
   3   3 -11    3.18    0.68
   3   3 -11    3.93    0.81
   3   3 -10   32.20    1.68
  -3  -3  10   33.93    1.64
  -3  -3  10   31.46    1.53
   3   3 -10   30.43    1.61
   3   3  -9    0.64    0.64
  -3  -3   9   -0.21    0.54
   3   3  -8    2.06    0.61
  -3  -3   7   -0.33    0.42
   3   3  -7    1.36    0.55
  -3  -3   6    4.26    0.49
   3   3  -6    4.92    0.55
  -3  -3   5   16.53    1.10
  -3  -3   5   14.72    1.05
  -3  -3   5   16.24    0.83
  -3  -3   4    2.91    0.62
  -3  -3   4    3.45    0.57
  -3  -3   4    3.10    0.38
   3   3  -4    2.21    0.57
  -3  -3   3   42.72    2.04
   3   3  -3   45.56    2.16
  -3  -3   3   42.30    1.84
  -3  -3   3   42.90    2.04
  -3  -3   2   15.43    0.75
  -3  -3   2   15.39    0.96
  -3  -3   2   12.64    0.92
   3   3  -2   14.54    1.06
  -3  -3   1    3.70    0.38
   3   3  -1    3.52    0.60
  -3  -3   1    3.55    0.59
  -3  -3   1    3.24    0.69
   3   3  -1    2.40    0.67
   3   3   0   10.26    0.75
   3   3   0    9.81    0.55
  -3  -3   0   10.57    0.72
  -3  -3   0   11.08    0.80
   3   3   1   38.55    1.67
  -3  -3  -1   32.22    1.65
   3   3   1   37.70    1.69
   3   3   1   36.34    1.53
  -3  -3  -1   35.76    1.63
   3   3   2  492.75   19.98
   3   3   2  491.24   19.97
  -3  -3  -3  367.49   15.29
   3   3   3  371.48   15.31
   3   3   3  373.67   15.30
   3   3   3  392.76   15.33
   3   3   4  227.61    9.78
  -3  -3  -4  235.84    9.77
   3   3   4  250.31    9.79
   3   3   5  300.17   12.34
   3   3   5  289.88   12.32
  -3  -3  -5  297.81   12.33
  -3  -3  -5  299.20   12.34
   3   3   5  313.33   12.33
  -3  -3  -5  301.32   12.19
  -3  -3  -6   95.28    4.10
  -3  -3  -6   93.28    4.09
   3   3   6   95.20    4.09
  -3  -3  -6   92.57    4.05
   3   3   6  100.50    4.08
  -3  -3  -6   92.70    3.91
   3   3   7    4.71    0.74
  -3  -3  -7    4.06    0.68
   3   3   7    5.30    0.66
  -3  -3  -7    3.52    0.67
  -3  -3  -7    3.99    0.68
  -3  -3  -7    4.66    0.44
   3   3   8  199.06    8.00
  -3  -3  -8  181.51    7.92
   3   3   8  190.16    7.93
  -3  -3  -9   93.64    4.03
  -3  -3  -9   96.08    4.01
   3   3   9   95.98    4.01
  -3  -3 -10   22.71    1.25
   3   3  10   24.85    1.23
  -3  -3 -10   24.04    1.28
   3   3  11    0.19    0.57
  -3  -3 -11   -0.33    0.63
  -3  -3 -12   39.76    2.01
   3   3  12   43.80    2.00
  -3  -3 -13   -0.71    0.83
  -3  -3 -13    0.05    0.75
   3   3  13   -0.41    0.73
  -3  -3 -14   25.12    1.43
  -3  -3 -14   24.99    1.52
   3   3  14   27.11    1.46
  -3  -3 -15    0.11    0.76
   3   3  15    0.44    0.71
  -3  -3 -15   -0.27    0.73
   3   3  16    0.10    0.61
  -3  -3 -16    0.64    0.60
   3   3  16    0.23    0.56
   3   3  17   -0.57    0.42
   3   3  17   -0.42    0.45
  -3  -4  13    1.13    0.36
  -3  -4  12    0.09    0.48
   3   4 -12    0.22    0.63
   3   4 -11    0.40    0.74
   3   4 -11   -0.59    0.53
  -3  -4  11    1.61    0.47
  -3  -4  11   -0.10    0.59
   3   4 -10    0.97    0.58
   3   4 -10   -0.32    0.79
  -3  -4  10    0.37    0.56
  -3  -4  10    0.46    0.64
  -3  -4   9   54.42    2.33
  -3  -4   9   52.71    2.31
   3   4  -8    2.07    0.57
  -3  -4   8    1.66    0.52
  -3  -4   8    2.25    0.59
  -3  -4   8    1.30    0.62
   3   4  -7    0.92    0.52
  -3  -4   7   -0.05    0.49
   3   4  -6   15.24    0.88
  -3  -4   6   15.01    0.89
  -3  -4   5   22.72    1.29
   3   4  -5   21.11    1.08
  -3  -4   5   21.68    1.04
  -3  -4   5   22.39    1.12
  -3  -4   4   73.49    3.26
  -3  -4   4   72.91    3.25
  -3  -4   4   73.07    3.03
   3   4  -4   68.79    3.25
  -3  -4   3  505.80   20.63
  -3  -4   3  529.37   20.81
  -3  -4   3  501.93   20.78
  -3  -4   2   13.04    0.84
  -3  -4   2   12.67    0.63
  -3  -4   2   12.12    0.83
  -3  -4   1   14.16    0.91
  -3  -4   1   16.37    1.01
   3   4  -1   14.97    1.05
  -3  -4   0   19.55    1.10
  -3  -4   0   18.82    1.00
  -3  -4   0   19.05    1.13
   3   4   0   17.59    0.99
   3   4   1   26.10    1.43
  -3  -4  -1   30.46    1.42
  -3  -4  -1   25.56    1.38
   3   4   1   27.96    1.20
   3   4   1   29.45    1.34
  -3  -4  -2   22.41    1.22
   3   4   2   23.77    1.22
  -3  -4  -2   22.95    1.14
   3   4   2   21.55    1.21
   3   4   2   22.35    1.13
   3   4   3    2.30    0.51
   3   4   3    1.65    0.54
  -3  -4  -3    1.69    0.54
   3   4   3    1.88    0.66
  -3  -4  -4   56.02    2.50
   3   4   4   56.83    2.53
   3   4   5    5.11    0.66
  -3  -4  -5    5.51    0.67
  -3  -4  -5    5.29    0.72
   3   4   5    5.08    0.69
  -3  -4  -5    5.47    0.45
   3   4   6    0.54    0.60
  -3  -4  -6    0.68    0.57
  -3  -4  -6    0.07    0.57
   3   4   6    0.02    0.65
   3   4   6   -0.21    0.59
  -3  -4  -6    0.68    0.38
  -3  -4  -7  258.03   10.86
   3   4   7  257.95   10.85
   3   4   7  269.80   10.81
  -3  -4  -7  260.96   10.66
   3   4   8   69.12    3.21
   3   4   8   70.29    3.12
   3   4   9  220.58    9.00
  -3  -4  -9  217.70    8.99
  -3  -4  -9  220.44    9.03
  -3  -4 -10    4.57    0.63
  -3  -4 -10    4.06    0.63
   3   4  10    4.16    0.56
  -3  -4 -11    0.27    0.62
  -3  -4 -11   -0.27    0.64
   3   4  11   -0.09    0.56
  -3  -4 -12    5.48    0.86
  -3  -4 -12    6.36    0.78
   3   4  12    7.41    0.75
   3   4  13   18.93    1.15
  -3  -4 -13   16.87    1.14
   3   4  14    0.07    0.72
  -3  -4 -14   -0.14    0.74
   3   4  15    8.97    0.82
  -3  -4 -15    6.52    0.78
   3   4  16    3.14    0.64
   3   4  16    3.12    0.64
   3   4  17   -0.90    0.46
   3   4  17    0.54    0.46
   3   5 -13   -0.25    0.44
  -3  -5  13    0.10    0.34
  -3  -5  12   -0.02    0.38
   3   5 -12   -0.16    0.58
  -3  -5  11   -0.71    0.49
   3   5 -11   -0.02    0.71
  -3  -5  11   -0.04    0.49
  -3  -5  10    5.11    0.65
   3   5 -10    5.39    0.88
  -3  -5  10    5.58    0.68
  -3  -5   9    9.56    0.79
  -3  -5   9   10.73    0.83
  -3  -5   9    9.35    0.74
  -3  -5   8   69.19    2.99
  -3  -5   8   73.21    3.03
  -3  -5   8   63.26    3.02
  -3  -5   7   15.72    0.93
  -3  -5   7   16.13    1.00
  -3  -5   6    2.40    0.54
  -3  -5   6    0.67    0.45
  -3  -5   5    3.17    0.47
  -3  -5   5    2.14    0.52
  -3  -5   5    2.73    0.47
  -3  -5   4    0.53    0.44
  -3  -5   4    0.71    0.47
  -3  -5   4    0.58    0.42
  -3  -5   4    0.28    0.43
  -3  -5   3    8.78    0.67
   3   5  -3    8.00    0.94
  -3  -5   3    8.12    0.71
  -3  -5   3    8.39    0.48
  -3  -5   2    0.57    0.62
  -3  -5   2   -0.18    0.64
  -3  -5   2    0.95    0.48
  -3  -5   1   18.47    1.00
  -3  -5   1   17.89    0.95
  -3  -5   1   18.36    1.12
   3   5   0   13.03    0.75
  -3  -5   0   11.07    0.71
  -3  -5   0   11.78    0.86
  -3  -5  -1    2.41    0.63
   3   5   1    2.50    0.29
   3   5   1    2.22    0.45
   3   5   1    3.25    0.68
  -3  -5  -2  274.40   11.11
   3   5   2  257.55   11.14
   3   5   2  272.38   11.11
  -3  -5  -2  272.91   11.03
   3   5   3   52.34    2.33
  -3  -5  -3   55.02    2.35
   3   5   3   52.94    2.42
   3   5   3   53.69    2.43
  -3  -5  -4    7.12    0.67
   3   5   4    8.96    0.78
  -3  -5  -4    7.79    0.66
   3   5   4    7.81    0.78
   3   5   5  260.80   10.59
   3   5   5  260.19   10.55
  -3  -5  -5  250.93   10.53
  -3  -5  -5  254.30   10.39
  -3  -5  -6   20.69    0.97
   3   5   6   21.18    1.19
  -3  -5  -6   20.58    1.17
   3   5   6   19.79    1.18
  -3  -5  -6   19.18    1.16
   3   5   7    1.43    0.59
   3   5   7    2.11    0.66
  -3  -5  -7    1.95    0.61
  -3  -5  -7    1.56    0.38
  -3  -5  -8  358.83   14.47
  -3  -5  -8  351.46   14.45
  -3  -5  -9    7.72    0.63
  -3  -5  -9    6.39    0.66
   3   5   9    7.45    0.60
  -3  -5  -9    7.94    0.64
  -3  -5 -10    5.79    0.64
  -3  -5 -10    6.55    0.68
   3   5  10    6.29    0.59
  -3  -5 -10    5.54    0.62
   3   5  11   55.90    2.46
  -3  -5 -11   52.81    2.45
  -3  -5 -11   56.87    2.51
  -3  -5 -12    7.23    0.80
  -3  -5 -12    7.15    0.87
   3   5  12    8.20    0.76
   3   5  13   11.36    0.88
  -3  -5 -13    9.31    0.88
  -3  -5 -13    9.71    0.99
   3   5  14   -0.64    0.70
  -3  -5 -14    0.18    0.82
  -3  -5 -14   -0.29    0.68
   3   5  15    1.87    0.64
  -3  -5 -15   -0.73    0.80
   3   5  16    1.88    0.58
   3   5  17    0.71    0.45
   3   6 -12    0.38    0.50
  -3  -6  12    0.16    0.32
  -3  -6  12   -0.02    0.41
   3   6 -11    1.13    0.66
  -3  -6  11    0.71    0.48
  -3  -6  10    0.01    0.58
   3   6 -10    1.28    0.79
  -3  -6   9   32.13    1.68
  -3  -6   9   36.42    1.72
  -3  -6   8    0.48    0.64
  -3  -6   8    1.11    0.70
  -3  -6   8    0.34    0.52
  -3  -6   7   42.77    2.05
  -3  -6   7   41.85    2.06
  -3  -6   7   47.25    2.16
  -3  -6   6    1.32    0.60
  -3  -6   6    1.79    0.53
  -3  -6   6    2.02    0.55
  -3  -6   5   53.52    2.29
  -3  -6   5   48.49    2.25
  -3  -6   5   49.96    2.25
  -3  -6   4   20.66    1.08
  -3  -6   4   19.47    1.03
  -3  -6   4   20.01    1.04
  -3  -6   4   17.80    1.06
  -3  -6   3    1.40    0.49
  -3  -6   3    2.52    0.48
  -3  -6   3    2.08    0.57
  -3  -6   3    1.28    0.45
  -3  -6   3    1.58    0.46
   3   6  -2    1.94    0.73
  -3  -6   2    3.13    0.61
  -3  -6   1   10.76    0.83
  -3  -6   1    8.78    0.86
   3   6  -1    8.15    0.93
  -3  -6   1    9.29    0.59
  -3  -6   1    9.39    0.64
  -3  -6   0  516.84   21.30
  -3  -6   0  542.25   21.44
  -3  -6  -1   27.60    1.39
  -3  -6  -1   26.50    1.17
   3   6   2   64.67    2.69
   3   6   2   61.51    2.58
  -3  -6  -2   64.18    2.83
  -3  -6  -2   64.12    2.67
  -3  -6  -3  264.75   10.51
   3   6   3  259.83   10.61
   3   6   3  255.57   10.64
   3   6   3  248.64   10.50
  -3  -6  -4   37.50    1.67
   3   6   4   30.85    1.74
   3   6   4   33.83    1.64
   3   6   4   36.79    1.78
  -3  -6  -4   34.99    1.65
   3   6   4   36.40    1.78
  -3  -6  -4   36.70    1.52
   3   6   5   21.46    1.25
  -3  -6  -5   20.68    1.10
  -3  -6  -5   19.92    1.11
   3   6   5   20.16    1.19
  -3  -6  -5   19.39    0.92
  -3  -6  -6    1.46    0.48
   3   6   6    2.48    0.66
  -3  -6  -6    2.29    0.32
  -3  -6  -7  655.03   26.72
   3   6   7  638.32   26.70
   3   6   7  670.13   26.68
  -3  -6  -8   21.15    1.16
  -3  -6  -8   21.13    1.11
  -3  -6  -8   23.48    1.15
  -3  -6  -9   81.82    3.33
   3   6   9   73.49    3.27
  -3  -6  -9   79.21    3.33
  -3  -6  -9   77.66    3.36
   3   6  10   17.71    1.01
  -3  -6 -10   20.48    1.07
  -3  -6 -10   18.61    1.09
  -3  -6 -11   16.81    1.05
   3   6  11   15.57    0.94
  -3  -6 -11   16.25    0.97
  -3  -6 -11   15.89    0.98
   3   6  12   19.88    1.12
  -3  -6 -12   21.75    1.25
  -3  -6 -12   18.31    1.12
   3   6  13   21.06    1.20
  -3  -6 -13   18.64    1.16
   3   6  14   34.41    1.70
  -3  -6 -14   34.54    1.81
  -3  -6 -15   -0.24    0.74
   3   6  15    1.39    0.59
   3   6  16    9.23    0.74
   3   6  16    7.60    0.69
   3   6  17    0.04    0.43
   3   6  17    0.31    0.38
   3   7 -12    1.54    0.42
   3   7 -11    0.86    0.59
  -3  -7  11    0.15    0.44
  -3  -7  11    0.69    0.43
   3   7 -10    0.12    0.74
  -3  -7  10    0.15    0.56
  -3  -7  10    0.17    0.45
  -3  -7   9    5.36    0.66
  -3  -7   9    5.23    0.76
  -3  -7   8    8.62    0.86
  -3  -7   8   10.12    0.91
  -3  -7   8    9.56    0.83
  -3  -7   7  121.15    4.89
  -3  -7   7  107.80    4.84
  -3  -7   7  111.47    4.82
  -3  -7   7  120.55    4.91
  -3  -7   6   25.53    1.36
  -3  -7   6   25.86    1.37
  -3  -7   6   27.56    1.44
  -3  -7   5    4.74    0.67
  -3  -7   5    3.63    0.62
  -3  -7   5    3.92    0.62
  -3  -7   4   -0.77    0.56
  -3  -7   4   -0.28    0.57
  -3  -7   4    0.60    0.52
  -3  -7   4    0.34    0.52
  -3  -7   3    1.98    0.52
  -3  -7   3    3.14    0.55
  -3  -7   3    2.72    0.56
  -3  -7   2   16.39    1.09
  -3  -7   2   16.20    0.94
  -3  -7   2   16.25    0.92
  -3  -7   2   17.65    0.95
  -3  -7   2   17.54    0.94
  -3  -7   1  171.07    6.94
  -3  -7   1  162.35    6.74
  -3  -7   1  162.05    6.74
  -3  -7   1  162.20    6.74
  -3  -7   1  164.21    6.74
  -3  -7   0    5.58    0.66
   3   7   1   10.85    0.98
  -3  -7  -1   12.91    0.90
  -3  -7  -2  161.12    6.34
   3   7   2  138.13    6.39
  -3  -7  -2  157.50    6.40
  -3  -7  -2  163.99    6.61
  -3  -7  -2  158.96    6.41
  -3  -7  -3  244.18    9.97
  -3  -7  -3  243.33    9.97
  -3  -7  -3  252.96    9.89
   3   7   3  242.28   10.13
   3   7   3  222.26    9.97
  -3  -7  -4   31.61    1.40
   3   7   4   29.89    1.58
   3   7   4   27.47    1.60
  -3  -7  -4   30.75    1.28
   3   7   4   27.42    1.40
  -3  -7  -4   29.56    1.40
   3   7   5    0.61    0.58
   3   7   5    0.77    0.59
   3   7   5   -0.72    0.63
   3   7   5    1.42    0.44
  -3  -7  -5    0.63    0.22
  -3  -7  -5    0.42    0.36
  -3  -7  -6   14.97    0.92
   3   7   6   16.31    1.05
  -3  -7  -7   10.51    0.71
  -3  -7  -7   11.31    0.75
  -3  -7  -8   69.61    3.09
  -3  -7  -8   73.18    3.14
  -3  -7  -8   75.76    3.14
  -3  -7  -9    5.92    0.70
  -3  -7  -9    5.11    0.60
  -3  -7  -9    5.61    0.67
  -3  -7 -10    0.18    0.54
  -3  -7 -10    0.22    0.62
  -3  -7 -11    0.65    0.62
  -3  -7 -11    0.38    0.65
   3   7  11    0.22    0.48
   3   7  12    0.83    0.54
  -3  -7 -12    0.55    0.65
  -3  -7 -12    0.52    0.67
   3   7  13   -0.34    0.57
  -3  -7 -13   -0.02    0.71
  -3  -7 -13    0.13    0.58
  -3  -7 -14    0.80    0.75
  -3  -7 -14    1.63    0.64
   3   7  14    1.11    0.57
   3   7  15    1.93    0.55
  -3  -7 -15    1.18    0.69
  -3  -7 -15    2.05    0.56
   3   7  16    4.63    0.61
   3   7  16    4.40    0.54
   3   7  17    2.59    0.44
   3   7  17    1.70    0.33
   3   8 -11    0.84    0.48
  -3  -8  11    0.37    0.37
  -3  -8  10    0.46    0.42
  -3  -8  10    1.24    0.44
  -3  -8  10    1.27    0.52
   3   8 -10    0.35    0.64
  -3  -8   9    7.07    0.67
  -3  -8   9    6.05    0.74
  -3  -8   9    6.29    0.63
  -3  -8   8   32.92    1.56
  -3  -8   8   30.90    1.51
  -3  -8   7    9.58    0.92
  -3  -8   7    9.51    0.82
  -3  -8   7    8.09    0.78
  -3  -8   7   10.58    0.90
  -3  -8   6   27.05    1.47
  -3  -8   6   28.02    1.45
  -3  -8   6   28.69    1.55
  -3  -8   5    1.62    0.69
  -3  -8   5    2.18    0.70
  -3  -8   5    2.09    0.63
  -3  -8   5    2.70    0.67
  -3  -8   4   17.82    1.10
  -3  -8   4   17.96    1.05
  -3  -8   4   16.31    1.04
  -3  -8   3    8.17    0.74
  -3  -8   3    8.02    0.73
  -3  -8   3    7.76    0.74
  -3  -8   3    7.24    0.72
  -3  -8   2    2.56    0.55
  -3  -8   2    2.79    0.57
  -3  -8   2    2.33    0.58
  -3  -8   2    2.46    0.59
  -3  -8   1   30.84    1.49
  -3  -8   1   30.72    1.46
  -3  -8   1   30.95    1.49
  -3  -8   1   31.85    1.49
  -3  -8   0   73.01    3.13
  -3  -8   0   73.25    3.31
  -3  -8   0   72.21    3.11
  -3  -8   0   74.60    3.13
  -3  -8   0   72.69    3.12
  -3  -8  -1   45.73    2.07
  -3  -8  -1   46.92    2.07
  -3  -8  -1   46.99    2.24
  -3  -8  -1   47.70    2.07
  -3  -8  -2    1.43    0.48
  -3  -8  -2    2.02    0.47
  -3  -8  -3   46.06    2.07
  -3  -8  -3   48.18    2.08
  -3  -8  -3   46.65    2.08
  -3  -8  -4   75.61    3.18
  -3  -8  -4   73.45    3.17
   3   8   4   73.46    3.37
  -3  -8  -4   74.32    3.18
  -3  -8  -4   75.34    3.18
   3   8   5   32.22    1.72
  -3  -8  -5   32.52    1.53
  -3  -8  -6   43.55    1.98
  -3  -8  -7    3.59    0.59
  -3  -8  -7    3.91    0.55
  -3  -8  -8   12.15    0.88
  -3  -8  -8   11.71    0.83
  -3  -8  -9    0.87    0.65
  -3  -8  -9    1.37    0.60
  -3  -8 -10   24.14    1.30
  -3  -8 -10   23.19    1.30
  -3  -8 -10   20.69    1.18
  -3  -8 -11    8.53    0.79
  -3  -8 -11    9.50    0.88
  -3  -8 -12    0.50    0.70
  -3  -8 -12    0.41    0.64
  -3  -8 -13   27.60    1.45
  -3  -8 -13   26.29    1.46
  -3  -8 -13   27.12    1.47
   3   8  14    3.19    0.56
  -3  -8 -14    4.00    0.69
  -3  -8 -14    2.73    0.71
  -3  -8 -14    2.34    0.64
   3   8  15    0.60    0.55
  -3  -8 -15    0.60    0.54
   3   8  16    0.61    0.48
   3   8  17    1.17    0.36
   3   9 -11    0.30    0.33
  -3  -9  10    0.10    0.44
   3   9 -10    0.29    0.53
  -3  -9  10    0.52    0.34
  -3  -9   9   -0.37    0.52
  -3  -9   9   -0.01    0.58
  -3  -9   8   10.51    0.77
  -3  -9   8   10.93    0.87
  -3  -9   7   77.89    3.41
  -3  -9   7   71.63    3.41
  -3  -9   6    1.53    0.74
  -3  -9   6    1.07    0.76
  -3  -9   6    1.35    0.75
  -3  -9   6    1.27    0.70
  -3  -9   6    1.15    0.70
  -3  -9   5    1.38    0.69
  -3  -9   5    0.42    0.69
  -3  -9   5    0.15    0.67
  -3  -9   4   17.13    1.09
  -3  -9   4   17.78    1.12
  -3  -9   4   18.28    1.12
  -3  -9   4   16.92    1.15
  -3  -9   4   16.85    1.15
  -3  -9   3    5.86    0.75
  -3  -9   3    5.25    0.72
  -3  -9   3    5.81    0.80
  -3  -9   3    6.47    0.77
  -3  -9   3    6.16    0.69
  -3  -9   2   10.74    0.88
  -3  -9   2   10.92    0.86
  -3  -9   2   10.84    0.86
  -3  -9   2   10.35    0.83
  -3  -9   1   27.31    1.36
  -3  -9   1   24.51    1.33
  -3  -9   1   26.98    1.34
  -3  -9   0   12.39    0.78
  -3  -9   0   11.26    0.81
  -3  -9   0   11.43    0.82
  -3  -9   0   11.99    0.80
  -3  -9  -1    2.52    0.56
  -3  -9  -1    2.03    0.44
  -3  -9  -1    2.37    0.54
  -3  -9  -1    2.77    0.58
  -3  -9  -1    2.28    0.54
  -3  -9  -2   12.40    0.80
  -3  -9  -2   12.57    0.82
  -3  -9  -2   13.57    0.84
  -3  -9  -2   12.79    0.80
  -3  -9  -2   12.02    0.81
  -3  -9  -3    8.66    0.70
  -3  -9  -3    8.28    0.69
  -3  -9  -3    9.41    0.71
  -3  -9  -3    8.26    0.70
  -3  -9  -3    8.99    0.69
  -3  -9  -3    8.34    0.64
  -3  -9  -4   40.43    1.80
  -3  -9  -4   41.20    1.79
  -3  -9  -4   39.37    1.80
  -3  -9  -4   35.41    1.80
  -3  -9  -4   37.63    1.74
  -3  -9  -5  160.64    6.68
  -3  -9  -5  162.58    6.69
  -3  -9  -5  160.41    6.69
  -3  -9  -5  161.94    6.69
  -3  -9  -6    0.88    0.60
  -3  -9  -7    8.41    0.68
  -3  -9  -8   21.62    1.21
  -3  -9  -8   23.65    1.27
  -3  -9  -9   18.41    1.19
  -3  -9  -9   20.40    1.15
  -3  -9  -9   16.86    1.11
  -3  -9 -10   20.47    1.27
  -3  -9 -10   19.97    1.24
  -3  -9 -10   20.95    1.25
  -3  -9 -11    1.43    0.56
  -3  -9 -11    1.74    0.76
  -3  -9 -11    2.17    0.79
  -3  -9 -12    1.35    0.57
  -3  -9 -12    1.75    0.75
  -3  -9 -12    1.10    0.78
   3   9  13    5.29    0.65
  -3  -9 -13    6.46    0.82
  -3  -9 -13    7.73    0.85
   3   9  14   -0.64    0.51
  -3  -9 -14   -0.13    0.66
  -3  -9 -14    0.52    0.63
   3   9  15    0.66    0.47
  -3  -9 -15    1.24    0.57
   3   9  16    5.23    0.51
  -3  -9 -16    4.84    0.51
  -3 -10  10   -0.10    0.31
   3  10 -10    0.41    0.39
  -3 -10   9    0.81    0.50
  -3 -10   9    1.20    0.43
  -3 -10   8   18.60    1.05
  -3 -10   8   21.97    1.12
  -3 -10   7   -0.06    0.71
  -3 -10   7   -0.81    0.71
  -3 -10   7    0.15    0.59
  -3 -10   6   25.57    1.42
  -3 -10   6   22.32    1.37
  -3 -10   6   23.81    1.36
  -3 -10   6   27.82    1.43
  -3 -10   5    0.49    0.71
  -3 -10   5   -0.23    0.72
  -3 -10   5   -0.17    0.73
  -3 -10   4    4.77    0.78
  -3 -10   4    5.87    0.80
  -3 -10   4    4.57    0.76
  -3 -10   4    4.16    0.80
  -3 -10   3    5.18    0.77
  -3 -10   3    5.25    0.81
  -3 -10   3    4.58    0.69
  -3 -10   3    6.29    0.81
  -3 -10   2    2.16    0.64
  -3 -10   2    1.78    0.70
  -3 -10   2    0.96    0.56
  -3 -10   1    0.65    0.56
  -3 -10   1    0.14    0.52
  -3 -10   1    0.86    0.57
  -3 -10   0    2.65    0.54
  -3 -10   0    3.41    0.60
  -3 -10   0    3.11    0.68
  -3 -10   0    3.28    0.49
  -3 -10   0    3.62    0.66
  -3 -10  -1    0.79    0.59
  -3 -10  -1    1.51    0.57
  -3 -10  -1    0.80    0.58
  -3 -10  -1    1.10    0.59
  -3 -10  -1    0.80    0.57
  -3 -10  -1    1.45    0.47
  -3 -10  -2   17.96    1.03
  -3 -10  -2   18.61    1.04
  -3 -10  -2   17.80    1.02
  -3 -10  -2   17.44    1.03
  -3 -10  -2   15.77    1.01
  -3 -10  -3   26.31    1.34
  -3 -10  -3   28.71    1.34
  -3 -10  -3   25.65    1.30
  -3 -10  -3   25.64    1.34
  -3 -10  -3   25.07    1.32
  -3 -10  -3   24.38    1.32
  -3 -10  -4    9.63    0.76
  -3 -10  -4    9.01    0.67
  -3 -10  -4    7.71    0.75
  -3 -10  -4    9.14    0.79
  -3 -10  -4    8.18    0.76
  -3 -10  -5    1.99    0.65
  -3 -10  -5    0.70    0.58
  -3 -10  -5    1.21    0.59
  -3 -10  -5    1.86    0.61
  -3 -10  -6    1.10    0.67
  -3 -10  -6    1.52    0.61
  -3 -10  -6    1.60    0.61
  -3 -10  -6    1.40    0.62
  -3 -10  -7    0.42    0.62
  -3 -10  -7    0.61    0.71
  -3 -10  -7    0.09    0.62
  -3 -10  -7   -0.24    0.52
  -3 -10  -8   26.22    1.36
  -3 -10  -9   -0.18    0.65
  -3 -10  -9   -1.06    0.80
  -3 -10  -9    0.39    0.73
  -3 -10 -10    0.22    0.73
  -3 -10 -10   -0.56    0.77
  -3 -10 -11    1.87    0.84
  -3 -10 -11    0.59    0.78
  -3 -10 -12    3.85    0.83
  -3 -10 -12    3.52    0.81
  -3 -10 -13    1.49    0.74
  -3 -10 -13    1.80    0.76
  -3 -10 -14    1.58    0.67
  -3 -10 -14    1.47    0.68
  -3 -10 -15    1.12    0.54
  -3 -10 -15    1.21    0.56
  -3 -10 -16    0.11    0.40
  -3 -10 -16    0.32    0.38
  -3 -11   9    0.25    0.30
  -3 -11   8    2.17    0.51
  -3 -11   8    2.84    0.52
  -3 -11   8    2.05    0.40
  -3 -11   7   35.75    1.78
  -3 -11   7   39.57    1.82
  -3 -11   7   40.53    1.83
  -3 -11   6    1.78    0.67
  -3 -11   6    0.69    0.66
  -3 -11   6    2.11    0.69
  -3 -11   6    1.33    0.72
  -3 -11   5    0.07    0.67
  -3 -11   5    0.64    0.72
  -3 -11   5    0.49    0.72
  -3 -11   4   18.63    1.15
  -3 -11   4   18.84    1.20
  -3 -11   4   17.75    1.22
  -3 -11   4   19.56    1.23
  -3 -11   4   16.79    1.20
  -3 -11   3    0.48    0.73
  -3 -11   3    0.33    0.71
  -3 -11   3    0.44    0.63
  -3 -11   3    0.88    0.75
  -3 -11   3   -1.21    0.79
  -3 -11   2    0.31    0.66
  -3 -11   2   -0.64    0.78
  -3 -11   2   -0.08    0.57
  -3 -11   1   11.25    1.00
  -3 -11   1   11.13    0.81
  -3 -11   1   12.86    1.00
  -3 -11   1   11.51    0.90
  -3 -11   0   23.74    1.32
  -3 -11   0   22.52    1.23
  -3 -11   0   24.48    1.32
  -3 -11   0   22.53    1.29
  -3 -11   0   20.30    1.21
  -3 -11  -1    6.95    0.65
  -3 -11  -1    7.00    0.72
  -3 -11  -1    7.41    0.81
  -3 -11  -1    7.19    0.81
  -3 -11  -1    6.82    0.78
  -3 -11  -1    6.64    0.78
  -3 -11  -2   40.04    1.96
  -3 -11  -2   41.24    1.97
  -3 -11  -2   41.66    1.98
  -3 -11  -2   41.46    1.95
  -3 -11  -2   44.14    1.98
  -3 -11  -3   -0.54    0.61
  -3 -11  -3    0.70    0.65
  -3 -11  -3    0.26    0.62
  -3 -11  -3    0.55    0.62
  -3 -11  -3   -0.26    0.62
  -3 -11  -3   -0.23    0.56
  -3 -11  -4    0.73    0.66
  -3 -11  -4    0.65    0.64
  -3 -11  -4    0.47    0.60
  -3 -11  -4    0.92    0.64
  -3 -11  -4    0.63    0.52
  -3 -11  -4    1.42    0.64
  -3 -11  -4    0.65    0.62
  -3 -11  -5   49.41    2.26
  -3 -11  -5   48.17    2.25
  -3 -11  -5   48.87    2.26
  -3 -11  -5   48.34    2.25
  -3 -11  -6   23.86    1.35
  -3 -11  -6   23.58    1.30
  -3 -11  -6   23.09    1.33
  -3 -11  -6   22.46    1.30
  -3 -11  -7    1.73    0.69
  -3 -11  -7    0.95    0.73
  -3 -11  -7    1.27    0.69
  -3 -11  -7    2.30    0.77
  -3 -11  -8   13.70    1.07
  -3 -11  -8   13.35    1.00
  -3 -11  -8   13.37    1.00
  -3 -11  -9    6.62    0.82
  -3 -11  -9    6.33    0.83
  -3 -11 -10   -0.23    0.81
  -3 -11 -10   -0.04    0.90
  -3 -11 -11    6.74    0.96
  -3 -11 -11    5.96    0.92
  -3 -11 -12    0.43    0.86
  -3 -11 -12   -0.34    0.78
  -3 -11 -13    0.72    0.78
  -3 -11 -13    0.63    0.72
  -3 -11 -14    0.23    0.55
  -3 -11 -14    0.76    0.64
  -3 -11 -14    0.62    0.64
  -3 -11 -15    0.17    0.50
  -3 -11 -15    0.35    0.50
  -3 -11 -15    0.27    0.53
  -3 -11 -15   -0.68    0.45
  -3 -11 -16    3.23    0.43
  -3 -11 -16    3.02    0.40
  -3 -12   8    2.63    0.38
  -3 -12   8    2.65    0.37
  -3 -12   7    5.96    0.58
  -3 -12   7    5.09    0.54
  -3 -12   7    6.70    0.61
  -3 -12   6    3.42    0.60
  -3 -12   6    2.40    0.60
  -3 -12   5    1.21    0.60
  -3 -12   5    2.66    0.66
  -3 -12   5    2.84    0.70
  -3 -12   4    5.45    0.71
  -3 -12   4    7.88    0.87
  -3 -12   4    7.91    0.88
  -3 -12   4    7.36    0.85
  -3 -12   3    0.65    0.76
  -3 -12   3   -0.43    0.68
  -3 -12   3    0.22    0.78
  -3 -12   3    0.54    0.58
  -3 -12   2    9.62    0.87
  -3 -12   2    8.99    0.97
  -3 -12   2    6.93    0.74
  -3 -12   2    9.16    0.90
  -3 -12   1    1.41    0.54
  -3 -12   1    1.34    0.64
  -3 -12   1    0.30    0.79
  -3 -12   1    0.72    0.76
  -3 -12   1    0.23    0.67
  -3 -12   0   23.78    1.38
  -3 -12   0   25.64    1.39
  -3 -12   0   25.13    1.36
  -3 -12   0   21.43    1.25
  -3 -12   0   22.00    1.28
  -3 -12   0   23.35    1.27
  -3 -12  -1    3.68    0.59
  -3 -12  -1    3.96    0.64
  -3 -12  -1    4.47    0.82
  -3 -12  -1    4.35    0.78
  -3 -12  -1    4.20    0.75
  -3 -12  -1    4.63    0.70
  -3 -12  -2    7.20    0.85
  -3 -12  -2    5.98    0.78
  -3 -12  -2    5.45    0.79
  -3 -12  -2    6.08    0.83
  -3 -12  -2    6.40    0.78
  -3 -12  -3   76.89    3.51
  -3 -12  -3   83.81    3.56
  -3 -12  -3   83.10    3.55
  -3 -12  -3   78.63    3.49
  -3 -12  -3   82.31    3.55
  -3 -12  -4   23.57    1.29
  -3 -12  -4   21.41    1.26
  -3 -12  -4   21.22    1.19
  -3 -12  -4   22.63    1.31
  -3 -12  -4   20.59    1.27
  -3 -12  -4   23.86    1.32
  -3 -12  -5  361.93   14.68
  -3 -12  -5  361.48   14.68
  -3 -12  -5  359.53   14.69
  -3 -12  -5  351.37   14.67
  -3 -12  -5  359.20   14.70
  -3 -12  -5  357.83   14.69
  -3 -12  -6   71.73    3.25
  -3 -12  -6   74.43    3.24
  -3 -12  -6   72.20    3.20
  -3 -12  -6   71.80    3.24
  -3 -12  -6   73.93    3.25
  -3 -12  -7   20.38    1.25
  -3 -12  -7   19.91    1.26
  -3 -12  -7   21.79    1.29
  -3 -12  -7   19.55    1.17
  -3 -12  -7   21.85    1.32
  -3 -12  -8   15.19    1.15
  -3 -12  -8   12.51    1.03
  -3 -12  -8   13.34    1.05
  -3 -12  -8   15.11    1.12
  -3 -12  -9    1.26    0.73
  -3 -12  -9    1.39    0.72
  -3 -12  -9    1.04    0.88
  -3 -12 -10   22.78    1.29
  -3 -12 -10   19.94    1.28
  -3 -12 -11    0.24    0.86
  -3 -12 -11    1.55    0.73
  -3 -12 -11   -0.12    0.92
  -3 -12 -11   -0.50    0.70
  -3 -12 -12   14.18    1.15
  -3 -12 -12   15.28    1.08
  -3 -12 -12   13.48    1.00
  -3 -12 -12   13.09    0.97
  -3 -12 -13    2.13    0.62
  -3 -12 -13    2.63    0.71
  -3 -12 -13    1.63    0.58
  -3 -12 -13    2.86    0.79
  -3 -12 -14    1.85    0.61
  -3 -12 -14    0.72    0.61
  -3 -12 -14    0.68    0.52
  -3 -12 -14    1.31    0.48
  -3 -12 -15    0.40    0.47
  -3 -12 -15    0.02    0.41
  -3 -12 -15    0.51    0.45
  -3 -13   7    1.52    0.32
  -3 -13   7    2.20    0.37
  -3 -13   6   12.60    0.76
  -3 -13   6   14.15    0.80
  -3 -13   5   -0.49    0.48
  -3 -13   5   -0.25    0.56
  -3 -13   5   -0.21    0.56
  -3 -13   5    0.38    0.57
  -3 -13   4    1.01    0.66
  -3 -13   4    0.46    0.67
  -3 -13   4    0.54    0.68
  -3 -13   4   -0.26    0.51
  -3 -13   3    0.28    0.51
  -3 -13   3   -0.41    0.75
  -3 -13   3    0.18    0.66
  -3 -13   2   -0.38    0.76
  -3 -13   2    0.01    0.51
  -3 -13   2    1.12    0.79
  -3 -13   2    0.72    0.68
  -3 -13   1   -0.02    0.79
  -3 -13   1    0.74    0.81
  -3 -13   1    0.92    0.76
  -3 -13   1    0.75    0.65
  -3 -13   0    1.07    0.77
  -3 -13   0    1.06    0.54
  -3 -13   0    1.20    0.76
  -3 -13   0    1.88    0.75
  -3 -13   0   -0.26    0.63
  -3 -13  -1    0.16    0.60
  -3 -13  -1    0.40    0.78
  -3 -13  -1    0.90    0.75
  -3 -13  -1    0.24    0.67
  -3 -13  -1    0.09    0.55
  -3 -13  -2    6.93    0.87
  -3 -13  -2    5.69    0.74
  -3 -13  -2    6.32    0.83
  -3 -13  -2    5.24    0.80
  -3 -13  -3   45.47    2.12
  -3 -13  -3   45.80    2.16
  -3 -13  -3   44.76    2.14
  -3 -13  -3   43.28    2.08
  -3 -13  -3   44.81    2.15
  -3 -13  -4    0.70    0.55
  -3 -13  -4    0.97    0.74
  -3 -13  -4    0.68    0.71
  -3 -13  -4    0.73    0.69
  -3 -13  -4    0.54    0.72
  -3 -13  -5    0.86    0.73
  -3 -13  -5   -0.08    0.71
  -3 -13  -5   -0.21    0.73
  -3 -13  -5   -0.22    0.64
  -3 -13  -5    0.20    0.69
  -3 -13  -6    4.76    0.76
  -3 -13  -6    4.08    0.84
  -3 -13  -6    4.26    0.67
  -3 -13  -6    4.21    0.83
  -3 -13  -6    3.28    0.76
  -3 -13  -7   -0.02    0.82
  -3 -13  -7    0.81    0.78
  -3 -13  -7   -0.02    0.71
  -3 -13  -7    0.17    0.72
  -3 -13  -7    0.45    0.56
  -3 -13  -7    0.31    0.72
  -3 -13  -8    3.92    0.89
  -3 -13  -8    2.81    0.84
  -3 -13  -8    1.90    0.73
  -3 -13  -8    2.14    0.73
  -3 -13  -9    3.89    0.88
  -3 -13  -9    4.23    0.79
  -3 -13  -9    4.35    0.93
  -3 -13  -9    6.16    0.79
  -3 -13 -10   -0.64    0.66
  -3 -13 -10   -0.30    0.94
  -3 -13 -10    0.30    0.68
  -3 -13 -11    0.88    0.68
  -3 -13 -11    0.10    0.61
  -3 -13 -12    3.47    0.65
  -3 -13 -12    4.72    0.83
  -3 -13 -12    5.06    0.63
  -3 -13 -12    5.97    0.86
  -3 -13 -13   -0.34    0.47
  -3 -13 -13    1.30    0.53
  -3 -13 -13    0.36    0.67
  -3 -13 -13   -0.85    0.63
  -3 -13 -14    0.73    0.57
  -3 -13 -14    0.39    0.51
  -3 -13 -14    0.20    0.42
  -3 -13 -15   -0.32    0.39
  -3 -14   5    4.46    0.48
  -3 -14   5    3.19    0.48
  -3 -14   4   -0.08    0.37
  -3 -14   4    0.29    0.52
  -3 -14   4    0.76    0.51
  -3 -14   3   -0.28    0.42
  -3 -14   3    0.08    0.55
  -3 -14   2    1.23    0.59
  -3 -14   2    2.12    0.68
  -3 -14   1    1.26    0.59
  -3 -14   1    1.06    0.71
  -3 -14   1    0.14    0.71
  -3 -14   1    1.20    0.72
  -3 -14   0    1.38    0.72
  -3 -14   0    1.51    0.74
  -3 -14   0    0.93    0.56
  -3 -14   0    1.08    0.69
  -3 -14  -1    1.46    0.73
  -3 -14  -1    2.57    0.69
  -3 -14  -1    0.50    0.53
  -3 -14  -1    1.30    0.74
  -3 -14  -2    6.43    0.71
  -3 -14  -2    5.38    0.84
  -3 -14  -2    5.49    0.81
  -3 -14  -2    6.01    0.74
  -3 -14  -3    5.71    0.75
  -3 -14  -3    5.89    0.84
  -3 -14  -3    6.31    0.82
  -3 -14  -3    4.80    0.68
  -3 -14  -4   61.52    2.83
  -3 -14  -4   68.26    2.88
  -3 -14  -4   65.88    2.86
  -3 -14  -4   68.55    2.88
  -3 -14  -5   62.64    2.83
  -3 -14  -5   66.26    2.84
  -3 -14  -5   57.39    2.78
  -3 -14  -5   65.31    2.84
  -3 -14  -6   21.25    1.26
  -3 -14  -6   19.61    1.23
  -3 -14  -6   20.17    1.16
  -3 -14  -6   20.17    1.26
  -3 -14  -7   -0.68    0.79
  -3 -14  -7   -0.40    0.77
  -3 -14  -7    1.30    0.68
  -3 -14  -7    0.15    0.70
  -3 -14  -7   -0.03    0.52
  -3 -14  -8    0.93    0.77
  -3 -14  -8    2.90    0.83
  -3 -14  -8    1.32    0.67
  -3 -14  -8    2.26    0.74
  -3 -14  -9    0.59    0.82
  -3 -14  -9   -0.24    0.63
  -3 -14  -9    0.05    0.63
  -3 -14  -9    0.24    0.76
  -3 -14  -9    1.16    0.70
  -3 -14 -10    1.26    0.79
  -3 -14 -10    0.40    0.59
  -3 -14 -10    1.85    0.75
  -3 -14 -10   -0.36    0.63
  -3 -14 -10    0.43    0.67
  -3 -14 -11    8.54    0.73
  -3 -14 -11   10.87    0.79
  -3 -14 -11   10.62    0.98
  -3 -14 -11   11.60    0.93
  -3 -14 -12    0.30    0.49
  -3 -14 -12   -0.81    0.45
  -3 -14 -13    3.64    0.60
  -3 -14 -13    2.86    0.46
  -3 -14 -14    0.20    0.37
  -3 -14 -14    0.39    0.41
  -3 -15   3    0.70    0.41
  -3 -15   3   -0.01    0.46
  -3 -15   2    1.03    0.55
  -3 -15   2    1.46    0.52
  -3 -15   2    1.52    0.47
  -3 -15   1    1.49    0.48
  -3 -15   1    1.06    0.60
  -3 -15   1    1.63    0.58
  -3 -15   0    1.38    0.64
  -3 -15   0    0.42    0.58
  -3 -15   0    0.63    0.45
  -3 -15   0    1.48    0.65
  -3 -15  -1    7.55    0.80
  -3 -15  -1    6.87    0.76
  -3 -15  -1    6.93    0.72
  -3 -15  -2   -0.43    0.65
  -3 -15  -2    0.81    0.64
  -3 -15  -2    1.00    0.57
  -3 -15  -3    7.39    0.79
  -3 -15  -3    7.36    0.70
  -3 -15  -3    6.72    0.75
  -3 -15  -3    6.54    0.65
  -3 -15  -4    9.81    0.83
  -3 -15  -4   10.79    0.91
  -3 -15  -4   12.75    0.86
  -3 -15  -5    1.96    0.65
  -3 -15  -5    1.59    0.59
  -3 -15  -5    2.71    0.69
  -3 -15  -5    1.57    0.69
  -3 -15  -6   29.88    1.49
  -3 -15  -6   29.77    1.49
  -3 -15  -6   26.49    1.40
  -3 -15  -6   28.96    1.49
  -3 -15  -7   11.58    0.93
  -3 -15  -7   12.90    0.90
  -3 -15  -7   11.86    0.92
  -3 -15  -8    2.43    0.61
  -3 -15  -8    2.09    0.69
  -3 -15  -8    3.87    0.67
  -3 -15  -9    1.81    0.67
  -3 -15  -9    1.94    0.63
  -3 -15  -9    1.93    0.56
  -3 -15 -10    0.70    0.67
  -3 -15 -10    0.80    0.48
  -3 -15 -10    0.63    0.63
  -3 -15 -10    1.69    0.58
  -3 -15 -11    2.82    0.60
  -3 -15 -11    1.56    0.42
  -3 -15 -11    2.32    0.55
  -3 -15 -12    0.36    0.50
  -3 -15 -12    0.77    0.45
  -3 -15 -13    0.57    0.36
  -3 -16   2    1.27    0.35
  -3 -16   1   -0.01    0.40
  -3 -16   1    0.76    0.43
  -3 -16   0    0.13    0.48
  -3 -16   0   -0.01    0.44
  -3 -16  -1    0.08    0.51
  -3 -16  -1   -0.24    0.44
  -3 -16  -2    0.70    0.54
  -3 -16  -2   -0.46    0.51
  -3 -16  -2    0.94    0.44
  -3 -16  -3   -0.20    0.51
  -3 -16  -3    0.31    0.54
  -3 -16  -4    4.09    0.63
  -3 -16  -4    5.89    0.59
  -3 -16  -4    4.03    0.55
  -3 -16  -5   59.55    2.56
  -3 -16  -5   53.45    2.57
  -3 -16  -6   59.68    2.47
  -3 -16  -6   52.11    2.44
  -3 -16  -7    0.38    0.50
  -3 -16  -7    1.10    0.56
  -3 -16  -7    1.26    0.55
  -3 -16  -8    1.52    0.46
  -3 -16  -8    1.54    0.56
  -3 -16  -8    1.72    0.54
  -3 -16  -9   -0.03    0.52
  -3 -16  -9    0.34    0.39
  -3 -16  -9    1.06    0.49
  -3 -16 -10    1.06    0.49
  -3 -16 -10    0.45    0.44
  -3 -16 -11    0.35    0.43
  -3 -16 -11    0.59    0.38
  -3 -16 -12    0.28    0.32
  -3 -17  -1    0.12    0.32
  -3 -17  -2    1.39    0.36
  -3 -17  -3    0.17    0.35
  -3 -17  -4   10.76    0.66
  -3 -17  -5    0.40    0.39
  -3 -17  -6   12.07    0.60
  -3 -17  -6    7.07    0.57
  -3 -17  -7   45.52    1.97
  -3 -17  -9   11.59    0.66
   4 -13  -8    0.61    0.42
   4 -13  -8    0.13    0.39
   4 -13  -7    0.11    0.43
   4 -13  -7    0.42    0.43
   4 -13  -6    6.35    0.57
   4 -13   2   -0.31    0.43
   4 -13   3    0.29    0.39
   4 -13   3    0.91    0.44
   4 -13   3    0.09    0.41
   4 -13   4    1.00    0.42
   4 -13   4    1.60    0.40
   4 -13   4    1.58    0.44
   4 -13   5    0.19    0.33
   4 -13   5   -0.09    0.38
   4 -13   5    0.30    0.38
   4 -13   6    0.43    0.31
   4 -13   6    1.28    0.33
   4 -12 -10    0.99    0.45
   4 -12 -10    0.09    0.40
   4 -12  -9    1.52    0.51
   4 -12  -9    0.46    0.53
   4 -12  -8    0.76    0.59
   4 -12  -8    0.55    0.54
   4 -12  -7    0.06    0.56
   4 -12  -7   -0.11    0.61
   4 -12  -6    0.14    0.58
   4 -12  -6    0.01    0.58
   4 -12  -5    4.90    0.67
   4 -12  -5    5.39    0.59
   4 -12  -5    5.37    0.66
   4 -12  -4   -0.80    0.57
   4 -12   1    5.32    0.61
   4 -12   1    5.64    0.61
   4 -12   2    3.62    0.59
   4 -12   2    3.88    0.58
   4 -12   2    4.90    0.61
   4 -12   3    0.15    0.53
   4 -12   3    0.20    0.53
   4 -12   3    0.40    0.57
   4 -12   4   -0.05    0.51
   4 -12   4    0.53    0.55
   4 -12   4   -0.24    0.56
   4 -12   5    0.31    0.51
   4 -12   5   -0.76    0.53
   4 -12   5   -0.41    0.54
   4 -12   5    0.49    0.41
   4 -12   6    2.26    0.44
   4 -12   6    3.40    0.55
   4 -12   6    3.88    0.52
   4 -12   6    3.28    0.54
   4 -12   7    0.38    0.40
   4 -12   7    0.18    0.33
   4 -12   7   -0.21    0.43
   4 -12   7    0.41    0.43
   4 -12   8    0.43    0.31
   4 -11 -11   -0.58    0.49
   4 -11 -11   -0.07    0.36
   4 -11 -10    1.04    0.46
   4 -11 -10    1.15    0.55
   4 -11 -10    0.78    0.58
   4 -11  -9    1.41    0.67
   4 -11  -9    1.09    0.63
   4 -11  -9    1.50    0.53
   4 -11  -8   -0.11    0.53
   4 -11  -8    1.10    0.67
   4 -11  -8   -0.39    0.72
   4 -11  -7    1.30    0.71
   4 -11  -7    1.54    0.56
   4 -11  -7    1.59    0.70
   4 -11  -6    3.70    0.64
   4 -11  -6    5.57    0.80
   4 -11  -6    3.88    0.76
   4 -11  -5   41.88    2.06
   4 -11  -5   44.97    2.03
   4 -11  -5   44.85    2.09
   4 -11  -4    2.03    0.61
   4 -11  -4    0.46    0.62
   4 -11  -4    0.95    0.67
   4 -11  -3    0.95    0.60
   4 -11  -3    1.40    0.58
   4 -11  -2    9.40    0.77
   4 -11   0   57.23    2.54
   4 -11   0   56.90    2.53
   4 -11   1    1.14    0.57
   4 -11   1    1.23    0.62
   4 -11   1    1.38    0.59
   4 -11   2   19.96    1.11
   4 -11   2   17.59    1.09
   4 -11   2   19.04    1.08
   4 -11   2   16.97    1.06
   4 -11   3   14.27    0.93
   4 -11   3   14.15    0.98
   4 -11   3   15.24    0.99
   4 -11   3   14.75    1.00
   4 -11   4    0.20    0.54
   4 -11   4    0.41    0.54
   4 -11   4    0.60    0.66
   4 -11   4   -0.42    0.62
   4 -11   4    0.72    0.64
   4 -11   5    2.98    0.60
   4 -11   5    3.16    0.67
   4 -11   5    3.13    0.58
   4 -11   5    4.62    0.70
   4 -11   5    4.60    0.73
   4 -11   6   -0.75    0.59
   4 -11   6   -0.01    0.49
   4 -11   6   -0.25    0.53
   4 -11   6   -0.55    0.64
   4 -11   6   -0.54    0.62
   4 -11   7    0.29    0.44
   4 -11   7    0.26    0.51
   4 -11   7    0.17    0.55
   4 -11   7    1.30    0.58
   4 -11   7    0.20    0.58
   4 -11   8   -0.42    0.37
   4 -11   8    0.48    0.45
   4 -11   8    0.13    0.47
   4 -11   9    3.22    0.40
   4 -11   9    2.51    0.41
   4 -11   9    3.24    0.43
   4 -10 -12   14.34    0.72
   4 -10 -12    9.09    0.66
   4 -10 -11    7.64    0.66
   4 -10 -10   23.24    1.22
   4 -10 -10   17.45    1.10
   4 -10  -9    0.53    0.74
   4 -10  -9    1.15    0.79
   4 -10  -9    1.73    0.64
   4 -10  -9    0.59    0.53
   4 -10  -8    0.64    0.67
   4 -10  -8    1.14    0.64
   4 -10  -8    1.63    0.78
   4 -10  -8    0.50    0.55
   4 -10  -7    2.03    0.59
   4 -10  -7    2.26    0.69
   4 -10  -7    1.22    0.65
   4 -10  -7    1.09    0.78
   4 -10  -7    2.31    0.69
   4 -10  -6    4.92    0.65
   4 -10  -6    5.96    0.78
   4 -10  -6    6.12    0.86
   4 -10  -6    6.20    0.75
   4 -10  -6    5.80    0.71
   4 -10  -5    0.36    0.58
   4 -10  -5   -0.73    0.54
   4 -10  -5    0.37    0.72
   4 -10  -5    0.43    0.65
   4 -10  -4   -0.34    0.50
   4 -10  -4    0.25    0.62
   4 -10  -4    0.62    0.69
   4 -10  -3    5.14    0.62
   4 -10  -3    6.14    0.72
   4 -10  -3    5.61    0.76
   4 -10  -2    1.83    0.55
   4 -10  -2    1.55    0.62
   4 -10  -1   39.53    1.91
   4 -10  -1   42.02    1.95
   4 -10  -1   44.22    1.95
   4 -10   0    4.94    0.63
   4 -10   0    4.50    0.64
   4 -10   0    4.16    0.60
   4 -10   1    0.46    0.57
   4 -10   1    0.52    0.62
   4 -10   1   -0.15    0.52
   4 -10   1    0.79    0.58
   4 -10   2    0.55    0.58
   4 -10   2    1.18    0.61
   4 -10   2   -0.07    0.63
   4 -10   2    0.13    0.64
   4 -10   3    7.27    0.73
   4 -10   3    6.59    0.79
   4 -10   3    5.80    0.68
   4 -10   3    6.17    0.79
   4 -10   4    0.81    0.63
   4 -10   4    1.28    0.62
   4 -10   4    1.84    0.69
   4 -10   4    1.20    0.72
   4 -10   5    1.00    0.63
   4 -10   5    1.85    0.65
   4 -10   5    1.19    0.73
   4 -10   5    1.39    0.75
   4 -10   6    0.26    0.65
   4 -10   6    0.34    0.74
   4 -10   6   -0.28    0.61
   4 -10   6   -0.25    0.73
   4 -10   7    1.33    0.57
   4 -10   7    1.48    0.63
   4 -10   7    2.04    0.73
   4 -10   8    0.63    0.53
   4 -10   8   -0.12    0.57
   4 -10   9   -0.09    0.52
   4 -10   9   -0.10    0.45
   4 -10   9   -0.06    0.53
   4 -10   9    1.08    0.52
   4 -10  10    3.32    0.39
   4 -10  10    3.59    0.45
   4 -10  10    3.09    0.43
   4 -10  10    3.70    0.47
   4  -9 -13    0.75    0.33
   4  -9 -12    8.43    0.69
   4  -9 -12    6.50    0.63
   4  -9 -11   -0.45    0.70
   4  -9 -11    1.14    0.63
   4  -9 -10   24.20    1.30
   4  -9 -10   26.39    1.40
   4  -9  -9    0.42    0.64
   4  -9  -9    0.22    0.75
   4  -9  -8    0.32    0.64
   4  -9  -8   -0.81    0.83
   4  -9  -8    0.02    0.75
   4  -9  -7    2.20    0.66
   4  -9  -7    1.93    0.74
   4  -9  -7    5.09    0.88
   4  -9  -7    4.03    0.78
   4  -9  -6   -0.37    0.59
   4  -9  -6    0.30    0.53
   4  -9  -6   -0.47    0.68
   4  -9  -6    1.02    0.78
   4  -9  -6   -0.56    0.69
   4  -9  -5    0.72    0.55
   4  -9  -5    2.40    0.77
   4  -9  -5    1.49    0.70
   4  -9  -5    1.99    0.65
   4  -9  -4    3.28    0.59
   4  -9  -4    2.69    0.69
   4  -9  -4    3.01    0.72
   4  -9  -4    2.31    0.59
   4  -9  -3    4.78    0.62
   4  -9  -3    3.93    0.70
   4  -9  -2   22.94    1.26
   4  -9  -2   23.36    1.22
   4  -9  -1    3.50    0.59
   4  -9  -1    3.04    0.61
   4  -9  -1    1.70    0.54
   4  -9   0   16.76    1.01
   4  -9   0   15.12    0.97
   4  -9   1   15.50    0.95
   4  -9   1   12.79    0.88
   4  -9   1   13.81    0.92
   4  -9   1   13.19    0.91
   4  -9   2    0.14    0.51
   4  -9   2    0.46    0.59
   4  -9   2    0.54    0.61
   4  -9   2    0.62    0.59
   4  -9   3   -0.09    0.57
   4  -9   3    0.70    0.61
   4  -9   3    0.61    0.66
   4  -9   3    0.33    0.67
   4  -9   4   48.79    2.35
   4  -9   4   53.45    2.39
   4  -9   4   51.49    2.38
   4  -9   5   10.47    0.89
   4  -9   5   11.00    0.96
   4  -9   5   10.57    0.97
   4  -9   6    0.66    0.68
   4  -9   6   -0.66    0.79
   4  -9   6   -0.67    0.84
   4  -9   7    2.43    0.70
   4  -9   7    2.33    0.84
   4  -9   8    0.23    0.73
   4  -9   8    0.98    0.65
   4  -9   8    0.23    0.71
   4  -9   9    2.24    0.61
   4  -9   9    2.89    0.67
   4  -9   9    2.11    0.69
   4  -9   9    2.14    0.66
   4  -9  10    1.27    0.51
   4  -9  10    1.33    0.54
   4  -9  10    0.62    0.52
   4  -9  11    1.61    0.40
   4  -9  11    1.04    0.41
   4  -9  11    1.96    0.39
   4  -8 -13   -0.27    0.42
   4  -8 -13    0.05    0.39
   4  -8 -12   -0.52    0.52
   4  -8 -12    0.12    0.56
   4  -8 -11   10.85    0.88
   4  -8 -10    1.02    0.77
   4  -8 -10    0.39    0.67
   4  -8  -9   13.78    1.02
   4  -8  -9   15.45    1.17
   4  -8  -9   15.74    1.15
   4  -8  -8   11.52    0.92
   4  -8  -8   10.26    1.02
   4  -8  -7    0.23    0.73
   4  -8  -7    1.88    0.70
   4  -8  -7    0.15    0.81
   4  -8  -7    1.10    0.76
   4  -8  -6    2.42    0.71
   4  -8  -6    2.19    0.59
   4  -8  -6    1.30    0.74
   4  -8  -6    1.18    0.77
   4  -8  -5    3.53    0.73
   4  -8  -5    3.55    0.59
   4  -8  -5    3.71    0.77
   4  -8  -5    3.19    0.69
   4  -8  -4    5.22    0.64
   4  -8  -4    7.02    0.77
   4  -8  -4    6.03    0.68
   4  -8  -3   26.51    1.36
   4  -8  -3   26.85    1.42
   4  -8  -3   27.71    1.36
   4  -8  -2    0.74    0.53
   4  -8  -2   -0.01    0.50
   4  -8  -2    0.66    0.57
   4  -8  -2    0.89    0.48
   4  -8  -1   35.41    1.74
   4  -8  -1   38.60    1.79
   4  -8  -1   39.96    1.78
   4  -8   0   16.94    0.98
   4  -8   0   15.79    0.94
   4  -8   0   17.04    0.97
   4  -8   0   17.48    0.99
   4  -8   1   39.70    1.83
   4  -8   1   38.16    1.81
   4  -8   1   40.99    1.85
   4  -8   2    5.66    0.68
   4  -8   2    4.31    0.59
   4  -8   2    4.71    0.64
   4  -8   2    4.37    0.66
   4  -8   3    0.91    0.58
   4  -8   3    0.40    0.54
   4  -8   3    0.43    0.58
   4  -8   3   -0.05    0.62
   4  -8   4   10.86    0.88
   4  -8   4   10.23    0.90
   4  -8   4   10.85    0.87
   4  -8   5   17.88    1.17
   4  -8   5   19.21    1.18
   4  -8   5   18.30    1.14
   4  -8   6   16.43    1.14
   4  -8   6   16.21    1.10
   4  -8   7    0.77    0.72
   4  -8   8    7.73    0.85
   4  -8   8    7.74    0.91
   4  -8   8    5.79    0.93
   4  -8   9   -0.87    0.70
   4  -8   9   -1.55    0.73
   4  -8   9   -0.07    0.72
   4  -8  10   -0.93    0.62
   4  -8  10   -0.35    0.62
   4  -8  10    0.54    0.60
   4  -8  11    1.28    0.57
   4  -8  11    2.60    0.55
   4  -8  11    2.33    0.56
   4  -8  11    2.19    0.50
   4  -8  12    1.10    0.41
   4  -8  12    0.50    0.42
   4  -8  12    0.92    0.31
   4  -7 -13    2.42    0.46
   4  -7 -12   -0.50    0.62
   4  -7 -12    0.78    0.46
   4  -7 -12    0.26    0.55
   4  -7 -11    6.03    0.79
   4  -7 -11    4.40    0.61
   4  -7 -11    6.07    0.82
   4  -7 -10    3.27    0.62
   4  -7 -10    4.27    0.78
   4  -7 -10    4.98    0.83
   4  -7  -9   -0.16    0.54
   4  -7  -9    0.24    0.74
   4  -7  -9    1.01    0.81
   4  -7  -8    4.88    0.80
   4  -7  -8    5.50    0.85
   4  -7  -8    6.47    0.91
   4  -7  -8    5.72    0.91
   4  -7  -7   54.48    2.46
   4  -7  -7   51.14    2.47
   4  -7  -7   53.33    2.50
   4  -7  -7   54.16    2.41
   4  -7  -6    0.90    0.58
   4  -7  -6    1.20    0.71
   4  -7  -6    1.25    0.68
   4  -7  -5   30.98    1.55
   4  -7  -5   30.17    1.49
   4  -7  -5   31.80    1.57
   4  -7  -5   28.74    1.53
   4  -7  -4   13.04    0.92
   4  -7  -4   12.90    0.88
   4  -7  -4   12.32    0.83
   4  -7  -3   20.55    1.12
   4  -7  -3   21.88    1.16
   4  -7  -3   20.86    1.11
   4  -7  -2    2.01    0.51
   4  -7  -2    1.26    0.48
   4  -7  -2    1.52    0.46
   4  -7  -2    0.98    0.55
   4  -7  -1   10.90    0.72
   4  -7  -1   10.78    0.72
   4  -7  -1   10.90    0.77
   4  -7  -1   11.03    0.75
   4  -7   0   57.73    2.38
   4  -7   0   50.74    2.34
   4  -7   0   55.71    2.37
   4  -7   0   51.44    2.35
   4  -7   1    2.74    0.56
   4  -7   1    2.97    0.50
   4  -7   1    3.18    0.53
   4  -7   1    2.67    0.49
   4  -7   1    2.31    0.49
   4  -7   2    3.37    0.56
   4  -7   2    2.23    0.54
   4  -7   2    3.04    0.57
   4  -7   3    7.90    0.72
   4  -7   3    7.48    0.66
   4  -7   3    7.95    0.72
   4  -7   3    8.37    0.74
   4  -7   4    0.59    0.57
   4  -7   4   -0.15    0.56
   4  -7   4    0.39    0.61
   4  -7   4   -0.24    0.61
   4  -7   5    3.65    0.68
   4  -7   5    3.64    0.66
   4  -7   5    2.79    0.69
   4  -7   5    3.09    0.72
   4  -7   6    0.45    0.65
   4  -7   6    0.88    0.69
   4  -7   6    0.74    0.73
   4  -7   7   42.21    2.05
   4  -7   7   43.04    2.07
   4  -7   7   42.25    2.07
   4  -7   8    6.86    0.86
   4  -7   8    7.72    0.89
   4  -7   8    8.09    0.92
   4  -7   9   22.70    1.22
   4  -7   9   20.82    1.26
   4  -7   9   20.81    1.25
   4  -7  10   -0.02    0.72
  -4   7 -10    0.20    0.59
   4  -7  10    0.12    0.62
   4  -7  10   -0.12    0.66
   4  -7  11    3.16    0.68
   4  -7  11    2.46    0.66
  -4   7 -11    3.33    0.57
   4  -7  11    2.06    0.63
   4  -7  11    3.11    0.59
   4  -7  12   -0.49    0.55
   4  -7  12    0.05    0.52
   4  -7  12    0.14    0.45
   4  -7  12   -0.25    0.39
   4  -7  13    0.72    0.40
   4  -7  13    0.70    0.37
   4  -6 -13    3.84    0.53
   4  -6 -13    4.80    0.52
   4  -6 -12    1.69    0.57
   4  -6 -12    1.85    0.55
   4  -6 -11    1.06    0.63
   4  -6 -11    0.13    0.72
   4  -6 -11    0.83    0.67
   4  -6 -11   -0.40    0.74
   4  -6 -10    8.44    0.85
   4  -6 -10   11.46    0.97
   4  -6 -10   11.40    1.02
   4  -6 -10    9.56    0.95
   4  -6  -9   31.25    1.67
   4  -6  -9   34.26    1.65
   4  -6  -8   12.33    0.92
   4  -6  -8   15.28    1.03
   4  -6  -8   12.95    1.05
   4  -6  -8   13.76    1.06
   4  -6  -7   43.75    2.16
   4  -6  -7   47.74    2.15
   4  -6  -7   47.07    2.12
   4  -6  -7   41.68    2.05
   4  -6  -7   46.58    2.16
   4  -6  -7   45.50    2.09
   4  -6  -6   15.22    1.04
   4  -6  -6   16.05    1.03
   4  -6  -6   14.65    0.95
   4  -6  -5    0.72    0.61
   4  -6  -5    0.99    0.60
   4  -6  -4   21.53    1.18
   4  -6  -4   21.43    1.17
   4  -6  -4   22.86    1.14
   4  -6  -3    1.43    0.51
   4  -6  -3    2.00    0.52
   4  -6  -3    1.95    0.56
   4  -6  -3    2.39    0.53
   4  -6  -2   28.13    1.31
   4  -6  -2   28.52    1.31
   4  -6  -2   24.28    1.27
   4  -6  -2   27.04    1.34
   4  -6  -2   27.88    1.30
   4  -6  -1   60.01    2.66
   4  -6  -1   64.10    2.67
   4  -6  -1   60.69    2.69
   4  -6  -1   63.35    2.67
   4  -6   0   60.70    2.46
   4  -6   0   55.89    2.46
   4  -6   0   53.19    2.43
   4  -6   0   54.71    2.45
   4  -6   0   60.10    2.47
   4  -6   1   19.45    1.00
   4  -6   1   20.73    1.04
   4  -6   1   19.82    1.04
   4  -6   1   20.49    1.02
   4  -6   1   20.60    1.06
   4  -6   2    5.17    0.58
   4  -6   2    5.55    0.52
   4  -6   2    5.80    0.56
   4  -6   2    5.09    0.59
   4  -6   3   12.12    0.79
   4  -6   3   11.76    0.76
   4  -6   3   11.99    0.80
   4  -6   3   12.51    0.81
   4  -6   4   29.88    1.48
   4  -6   4   29.98    1.48
   4  -6   4   31.31    1.50
   4  -6   4   29.52    1.50
   4  -6   4   32.17    1.50
   4  -6   5    6.35    0.70
   4  -6   5    6.70    0.68
   4  -6   5    5.86    0.71
   4  -6   6   46.75    2.25
   4  -6   6   51.18    2.28
   4  -6   6   50.22    2.28
   4  -6   7   17.44    1.14
   4  -6   7   18.85    1.15
   4  -6   7   18.70    1.15
   4  -6   8    3.16    0.76
   4  -6   8    3.03    0.78
   4  -6   8    2.21    0.75
   4  -6   9   11.78    1.04
   4  -6   9   13.10    1.04
   4  -6   9   14.92    1.02
   4  -6   9   14.42    1.06
   4  -6  10    4.32    0.82
  -4   6 -10    2.17    0.65
  -4   6 -10    3.90    0.72
   4  -6  10    3.78    0.77
   4  -6  10    4.86    0.74
  -4   6 -11   29.47    1.52
  -4   6 -11   28.16    1.49
   4  -6  11   31.35    1.50
   4  -6  11   29.44    1.54
   4  -6  11   32.94    1.62
   4  -6  12    5.96    0.74
   4  -6  12    6.09    0.69
  -4   6 -12    6.25    0.63
  -4   6 -12    5.51    0.67
   4  -6  12    5.29    0.64
   4  -6  12    6.26    0.58
   4  -6  13    1.37    0.54
   4  -6  13    2.42    0.49
  -4   6 -13    2.30    0.48
   4  -5 -14   -0.23    0.35
   4  -5 -13    4.07    0.58
  -4   5  13    3.88    0.46
   4  -5 -12    0.72    0.62
  -4   5  12    1.22    0.49
   4  -5 -11   -0.09    0.68
  -4   5  11    0.25    0.55
   4  -5 -11   -0.10    0.64
   4  -5 -11    0.69    0.71
  -4   5  10   25.55    1.33
   4  -5 -10   24.52    1.43
   4  -5 -10   26.79    1.46
   4  -5 -10   28.56    1.51
   4  -5  -9    6.73    0.83
  -4   5   9    7.03    0.70
   4  -5  -9   10.03    0.94
   4  -5  -9    6.96    0.87
   4  -5  -9    9.46    0.95
   4  -5  -8   49.09    2.40
   4  -5  -8   51.91    2.45
   4  -5  -8   56.30    2.45
   4  -5  -8   54.38    2.48
   4  -5  -7   33.22    1.65
   4  -5  -7   31.40    1.57
   4  -5  -6    0.86    0.55
   4  -5  -6    0.68    0.64
   4  -5  -6   -0.46    0.62
   4  -5  -6    0.41    0.51
   4  -5  -5   12.24    0.86
   4  -5  -5   12.67    0.77
   4  -5  -5   12.77    0.87
   4  -5  -5   12.82    0.87
   4  -5  -5   12.62    0.81
   4  -5  -4    0.43    0.46
   4  -5  -4    0.93    0.51
   4  -5  -3  155.88    6.38
   4  -5  -3  154.17    6.38
   4  -5  -3  154.31    6.40
   4  -5  -3  153.60    6.37
   4  -5  -2   41.77    1.80
   4  -5  -2   38.92    1.82
   4  -5  -2   40.02    1.79
   4  -5  -1   34.38    1.55
   4  -5  -1   33.43    1.54
  -4   5   0   23.45    1.27
   4  -5   1   28.52    1.28
  -4   5  -1   23.29    1.45
  -4   5  -2   40.68    2.18
   4  -5   2   43.00    1.95
   4  -5   2   47.15    1.97
   4  -5   3    3.98    0.52
   4  -5   3    3.31    0.49
   4  -5   3    3.66    0.52
   4  -5   4   57.63    2.63
   4  -5   4   61.55    2.64
   4  -5   4   62.45    2.65
   4  -5   4   61.11    2.65
   4  -5   4   61.95    2.65
   4  -5   5   29.51    1.42
   4  -5   5   31.40    1.44
   4  -5   5   26.38    1.42
   4  -5   6    0.24    0.56
   4  -5   6   -0.04    0.55
   4  -5   6    0.98    0.59
   4  -5   7    9.05    0.82
   4  -5   7   10.69    0.85
   4  -5   7   11.11    0.84
  -4   5  -8   22.96    1.28
   4  -5   8   27.46    1.39
   4  -5   8   25.20    1.38
   4  -5   8   25.11    1.35
   4  -5   8   24.18    1.37
   4  -5   9    1.89    0.76
   4  -5   9    3.45    0.72
   4  -5   9    1.49    0.73
  -4   5  -9    2.85    0.66
   4  -5   9    3.16    0.69
  -4   5 -10    1.87    0.70
  -4   5 -10    0.80    0.66
   4  -5  10    0.47    0.72
   4  -5  10   -0.22    0.70
   4  -5  10    0.62    0.62
  -4   5 -11    4.95    0.78
  -4   5 -11    6.16    0.78
   4  -5  11    5.22    0.75
   4  -5  11    4.41    0.66
  -4   5 -12   -0.39    0.66
  -4   5 -12    1.31    0.67
   4  -5  12    0.81    0.56
   4  -5  12   -0.06    0.49
  -4   5 -13   -0.06    0.57
  -4   5 -13   -0.06    0.57
   4  -5  13    0.22    0.50
   4  -5  14    1.27    0.39
   4  -5  15   -0.94    0.32
  -4   4  14   -0.20    0.31
   4  -4 -14   -0.67    0.42
   4  -4 -13    7.75    0.73
  -4   4  13    7.81    0.62
   4  -4 -12    1.18    0.70
  -4   4  12   -0.28    0.54
  -4   4  11    0.80    0.60
   4  -4 -11    0.17    0.72
   4  -4 -11    0.16    0.61
   4  -4 -11    1.18    0.70
   4  -4 -10    1.86    0.77
   4  -4 -10    1.16    0.67
   4  -4 -10    0.60    0.74
  -4   4  10    1.39    0.63
   4  -4  -9   57.16    2.76
   4  -4  -9   64.81    2.80
   4  -4  -9   61.93    2.78
   4  -4  -8   32.52    1.66
   4  -4  -8   33.36    1.70
   4  -4  -8   32.77    1.68
   4  -4  -7   14.98    0.97
   4  -4  -7   16.22    1.04
   4  -4  -7   15.05    1.00
   4  -4  -7   14.80    1.01
   4  -4  -6   17.56    1.05
   4  -4  -6   16.92    1.02
   4  -4  -6   16.95    0.98
   4  -4  -6   17.68    1.00
   4  -4  -5   30.51    1.44
   4  -4  -5   28.74    1.40
   4  -4  -5   28.62    1.39
  -4   4   4  133.09    5.64
   4  -4  -4  127.29    5.37
   4  -4  -4  133.00    5.38
   4  -4  -4  125.45    5.39
  -4   4   4  136.58    5.38
  -4   4   4  121.93    5.58
   4  -4  -4  128.17    5.40
   4  -4  -3    3.80    0.48
  -4   4   3    2.76    0.62
   4  -4  -3    4.03    0.51
  -4   4   3    3.41    0.63
  -4   4   3    3.09    0.62
   4  -4  -3    3.41    0.50
  -4   4   3    3.59    0.40
  -4   4   2    9.30    0.76
  -4   4   2   10.36    0.81
  -4   4   1    0.98    0.49
  -4   4   1    1.51    0.37
  -4   4   1    1.24    0.42
  -4   4   1    1.18    0.50
  -4   4   0    3.54    0.48
  -4   4   0    3.25    0.39
  -4   4   0    3.28    0.36
  -4   4   0    3.19    0.57
   4  -4   1   60.86    2.38
  -4   4  -1   57.67    2.47
   4  -4   2    7.75    0.62
   4  -4   2    8.24    0.46
  -4   4  -2    9.83    0.86
  -4   4  -2    7.96    0.61
  -4   4  -3  132.02    5.74
  -4   4  -3  133.81    5.56
   4  -4   4   76.83    3.14
   4  -4   4   73.20    3.13
   4  -4   4   71.52    3.12
   4  -4   5    1.99    0.50
   4  -4   5    2.61    0.51
   4  -4   5    1.01    0.50
   4  -4   5    2.23    0.50
   4  -4   6    0.96    0.51
  -4   4  -7    1.82    0.52
   4  -4   7    1.91    0.56
   4  -4   7    2.73    0.60
   4  -4   7    2.15    0.56
   4  -4   8    0.40    0.56
  -4   4  -8    0.91    0.59
   4  -4   8    0.09    0.58
   4  -4   8   -0.42    0.60
   4  -4   9   14.33    0.98
   4  -4   9   14.02    0.97
   4  -4   9   13.63    0.94
  -4   4  -9   13.27    0.95
  -4   4 -10    0.75    0.71
   4  -4  10    1.51    0.68
   4  -4  10    0.93    0.66
   4  -4  10    0.65    0.58
  -4   4 -10    1.28    0.70
   4  -4  11    4.23    0.61
  -4   4 -11    5.60    0.80
  -4   4 -11    6.31    0.84
   4  -4  11    3.65    0.71
   4  -4  11    4.69    0.65
  -4   4 -12    9.02    0.88
  -4   4 -12    7.81    0.87
   4  -4  12    6.54    0.69
   4  -4  12    7.11    0.89
   4  -4  13    1.21    0.69
   4  -4  13    0.13    0.54
  -4   4 -13    0.54    0.70
  -4   4 -13    1.41    0.68
   4  -4  14    0.31    0.55
   4  -4  14    0.13    0.41
  -4   4 -14    0.84    0.60
   4  -4  15    0.78    0.41
  -4   3  14    1.38    0.38
   4  -3 -14    0.46    0.43
   4  -3 -13    0.99    0.61
  -4   3  13    0.27    0.52
   4  -3 -12    1.30    0.73
  -4   3  12    2.48    0.62
   4  -3 -11   11.07    0.97
   4  -3 -11   10.30    0.86
  -4   3  11    9.97    0.84
   4  -3 -10    2.29    0.77
   4  -3 -10    1.51    0.79
  -4   3  10    0.07    0.63
   4  -3 -10    0.29    0.62
   4  -3 -10    1.88    0.71
   4  -3  -9   11.52    0.95
   4  -3  -9   10.39    0.96
   4  -3  -9   12.23    0.98
   4  -3  -9    9.48    0.88
   4  -3  -8   21.33    1.24
   4  -3  -8   20.38    1.23
   4  -3  -8   21.57    1.20
   4  -3  -8   21.88    1.25
   4  -3  -7    7.54    0.73
   4  -3  -7    8.17    0.78
   4  -3  -7    7.13    0.76
   4  -3  -7    7.56    0.75
   4  -3  -7    7.07    0.74
   4  -3  -6   21.15    1.10
   4  -3  -6   20.39    1.12
   4  -3  -6   19.42    1.11
   4  -3  -6   20.21    1.11
   4  -3  -6   20.30    1.10
   4  -3  -5    0.95    0.48
   4  -3  -5    0.55    0.52
   4  -3  -5    0.39    0.47
   4  -3  -5    0.93    0.47
  -4   3   4   44.92    2.12
   4  -3  -4   41.00    1.82
   4  -3  -4   39.46    1.83
  -4   3   4   38.44    2.03
  -4   3   4   41.05    1.81
  -4   3   4   42.69    2.07
  -4   3   3   18.15    1.16
  -4   3   3   17.97    1.10
  -4   3   3   17.20    0.88
  -4   3   3   16.98    1.11
  -4   3   2   83.75    3.63
  -4   3   2   83.84    3.67
  -4   3   1  176.03    6.94
  -4   3   1  167.53    6.87
  -4   3   1  159.05    6.83
  -4   3   0    0.36    0.25
  -4   3   0    0.79    0.50
   4  -3   0    1.16    0.50
  -4   3   0    0.59    0.30
  -4   3   0    0.62    0.48
  -4   3  -1   48.72    2.06
   4  -3   1   52.97    2.02
  -4   3  -1   39.56    1.81
  -4   3  -1   38.73    1.81
   4  -3   1   46.24    2.04
   4  -3   1   50.99    1.85
   4  -3   2   11.58    0.79
   4  -3   2   11.34    0.58
   4  -3   2    9.56    0.86
  -4   3  -2    9.51    0.88
  -4   3  -2   11.84    0.75
  -4   3  -3   28.88    1.37
   4  -3   3   25.00    1.50
  -4   3  -3   28.11    1.54
  -4   3  -4    1.28    0.47
   4  -3   4    0.87    0.45
   4  -3   4    0.49    0.64
  -4   3  -4    0.54    0.68
   4  -3   5   26.90    1.46
  -4   3  -5   28.57    1.46
  -4   3  -5   29.66    1.47
  -4   3  -5   30.32    1.29
  -4   3  -5   28.56    1.67
   4  -3   6    2.48    0.51
   4  -3   6    1.73    0.48
   4  -3   6    2.86    0.50
   4  -3   6    2.47    0.48
   4  -3   7    8.99    0.72
   4  -3   7    8.22    0.62
   4  -3   7    9.42    0.71
   4  -3   7    8.71    0.69
   4  -3   7    9.69    0.68
   4  -3   8   40.11    1.97
   4  -3   8   45.37    2.05
   4  -3   8   46.84    2.02
   4  -3   8   46.29    2.04
   4  -3   8   43.86    1.99
  -4   3  -9    9.99    0.84
   4  -3   9    9.56    0.72
   4  -3   9   10.53    0.79
   4  -3   9   10.54    0.82
   4  -3   9   10.00    0.76
   4  -3   9    8.07    0.83
   4  -3  10   31.21    1.55
  -4   3 -10   32.01    1.62
  -4   3 -10   32.30    1.65
   4  -3  10   33.62    1.62
   4  -3  10   31.82    1.55
   4  -3  10   31.37    1.59
   4  -3  10   32.31    1.66
  -4   3 -11    4.13    0.80
   4  -3  11    2.92    0.64
   4  -3  11    4.21    0.68
   4  -3  11    3.29    0.66
   4  -3  11    3.23    0.58
  -4   3 -11    4.08    0.83
   4  -3  11    2.53    0.77
  -4   3 -12   16.77    1.11
  -4   3 -12   13.89    1.05
   4  -3  12   14.95    1.08
   4  -3  12   14.65    0.94
   4  -3  13    7.00    0.66
   4  -3  13    5.47    0.66
  -4   3 -13    5.50    0.83
   4  -3  13    6.55    0.81
  -4   3 -13    6.49    0.87
   4  -3  14   -0.29    0.61
   4  -3  14   -0.42    0.45
  -4   3 -14   -0.48    0.70
   4  -3  14   -0.28    0.45
  -4   3 -14   -0.95    0.66
   4  -3  15    0.16    0.48
  -4   3 -15    0.69    0.56
   4  -3  16    0.11    0.30
  -4   2  14    0.29    0.39
  -4   2  13    1.26    0.56
  -4   2  12    7.94    0.79
  -4   2  11   10.84    0.88
   4  -2 -11    8.63    0.79
   4  -2 -10    0.95    0.80
  -4   2  10    1.29    0.68
   4  -2 -10    1.07    0.74
   4  -2 -10    0.95    0.62
   4  -2  -9    2.12    0.73
   4  -2  -9    0.83    0.55
   4  -2  -9    1.00    0.65
   4  -2  -9    1.34    0.76
   4  -2  -8    2.90    0.60
   4  -2  -8    4.28    0.68
   4  -2  -8    4.75    0.72
   4  -2  -8    3.13    0.72
   4  -2  -7    2.31    0.64
   4  -2  -7    2.99    0.57
   4  -2  -7    2.93    0.63
   4  -2  -7    3.01    0.63
   4  -2  -6   23.76    1.20
   4  -2  -6   22.25    1.18
   4  -2  -6   21.79    1.16
   4  -2  -6   23.15    1.19
   4  -2  -5  121.15    5.03
   4  -2  -5  118.20    5.02
   4  -2  -5  121.96    5.03
  -4   2   5  121.53    5.03
   4  -2  -5  118.96    5.02
   4  -2  -5  122.73    5.03
  -4   2   4    7.94    0.86
  -4   2   4    7.61    0.56
  -4   2   4    6.11    0.79
  -4   2   4    7.69    0.82
  -4   2   3   45.65    2.13
  -4   2   3   43.38    1.86
  -4   2   3   40.17    2.04
  -4   2   3   41.28    2.08
  -4   2   2   98.29    4.20
  -4   2   2   94.72    3.99
  -4   2   2   97.29    4.13
  -4   2   2   98.07    4.18
   4  -2  -1   50.81    2.22
  -4   2   1   49.87    2.13
   4  -2  -1   46.40    2.06
  -4   2   1   46.53    2.06
  -4   2   0  113.69    4.62
   4  -2   0  115.93    4.73
  -4   2   0  113.48    4.72
  -4   2   0  108.54    4.67
   4  -2   0  107.38    4.66
   4  -2   1    8.09    0.65
  -4   2  -1    6.48    0.38
  -4   2  -1    4.86    0.30
  -4   2  -1    6.67    0.60
   4  -2   1    7.16    0.42
   4  -2   1    7.45    0.66
  -4   2  -1    6.61    0.65
   4  -2   2   29.17    1.26
  -4   2  -2   28.57    1.52
   4  -2   2   31.71    1.46
   4  -2   3    5.29    0.76
  -4   2  -3    3.41    0.72
  -4   2  -3    3.76    0.58
  -4   2  -4  291.07   11.71
   4  -2   4  274.34   11.78
  -4   2  -4  284.99   11.80
   4  -2   4  286.59   11.70
   4  -2   5    5.38    0.63
  -4   2  -5    5.76    0.60
  -4   2  -5    5.86    0.65
   4  -2   5    4.69    0.42
  -4   2  -5    6.52    0.44
  -4   2  -6   99.24    4.43
  -4   2  -6   99.99    4.43
   4  -2   6   96.43    4.42
  -4   2  -6  101.43    4.56
  -4   2  -6  107.69    4.25
  -4   2  -7    0.74    0.53
   4  -2   7    1.96    0.45
   4  -2   7    1.22    0.47
   4  -2   7    0.92    0.44
   4  -2   7    1.18    0.43
  -4   2  -7    1.41    0.34
   4  -2   8    5.16    0.55
   4  -2   8    3.27    0.52
   4  -2   8    4.27    0.54
   4  -2   8    4.62    0.52
   4  -2   9   11.49    0.77
   4  -2   9   11.51    0.78
   4  -2   9   10.37    0.79
  -4   2  -9   10.02    0.82
   4  -2   9   10.79    0.73
   4  -2  10    6.18    0.60
  -4   2 -10    7.31    0.78
  -4   2 -10    7.03    0.83
   4  -2  10    6.95    0.69
   4  -2  10    5.58    0.67
   4  -2  10    5.65    0.69
  -4   2 -11    2.49    0.75
  -4   2 -11    2.93    0.81
   4  -2  11    2.64    0.60
   4  -2  11    2.59    0.67
   4  -2  11    2.73    0.59
   4  -2  11    1.87    0.52
   4  -2  12   19.27    1.16
   4  -2  12   24.40    1.35
  -4   2 -12   22.93    1.35
  -4   2 -12   24.34    1.40
   4  -2  12   23.81    1.27
  -4   2 -13    1.52    0.83
   4  -2  13    0.56    0.51
  -4   2 -13    1.34    0.81
   4  -2  13    1.96    0.63
   4  -2  13    2.74    0.74
  -4   2 -14    5.16    0.83
  -4   2 -14    4.57    0.80
   4  -2  14    4.47    0.64
   4  -2  14    5.68    0.72
   4  -2  15    0.53    0.53
  -4   2 -15   -0.25    0.64
   4  -2  15    0.27    0.47
   4  -2  16   -0.34    0.38
   4  -2  16   -0.44    0.30
  -4   1  14    2.61    0.42
   4  -1 -14    1.72    0.45
   4  -1 -13   -0.19    0.58
  -4   1  13   -0.44    0.55
   4  -1 -12    0.82    0.73
  -4   1  12    0.73    0.68
  -4   1  11   14.61    1.05
  -4   1  10   10.42    0.93
   4  -1 -10    9.68    0.80
   4  -1  -9    2.69    0.71
   4  -1  -9    2.18    0.64
   4  -1  -8    3.88    0.68
   4  -1  -8    3.76    0.62
   4  -1  -7   11.86    0.84
   4  -1  -7   10.76    0.77
   4  -1  -7   12.39    0.83
   4  -1  -6    0.21    0.50
   4  -1  -6   -0.40    0.50
   4  -1  -6    0.31    0.44
   4  -1  -6   -0.07    0.52
   4  -1  -5   11.32    0.74
   4  -1  -5   10.49    0.73
   4  -1  -5   10.73    0.73
  -4   1   5   10.94    0.70
  -4   1   4  377.62   15.27
  -4   1   4  352.42   15.20
  -4   1   4  370.40   15.00
  -4   1   4  374.56   15.22
  -4   1   3    6.01    0.80
  -4   1   3    5.89    0.49
  -4   1   3    6.00    0.72
  -4   1   3    5.94    0.77
  -4   1   2  245.49    9.40
  -4   1   2  230.57    9.19
  -4   1   2  236.50    9.37
   4  -1  -2  215.70    9.15
  -4   1   2  227.33    9.32
  -4   1   1   29.27    1.43
   4  -1  -1   29.41    1.35
   4  -1  -1   32.06    1.53
  -4   1   0    8.61    0.74
  -4   1   0    8.13    0.57
   4  -1   0    9.41    0.77
   4  -1   0    8.31    0.65
   4  -1   0    8.65    0.52
  -4   1   0    8.34    0.66
   4  -1   1   42.75    1.98
  -4   1  -1   42.65    1.83
  -4   1  -1   43.38    1.95
   4  -1   1   40.81    1.93
  -4   1  -1   43.14    1.94
   4  -1   1   41.98    1.80
   4  -1   2   35.87    1.79
  -4   1  -2   38.94    1.82
   4  -1   3   26.89    1.39
   4  -1   3   25.87    1.46
  -4   1  -3   29.34    1.48
  -4   1  -3   29.37    1.40
  -4   1  -4   71.79    3.13
   4  -1   4   66.73    2.93
   4  -1   4   71.09    3.06
  -4   1  -4   74.29    3.08
   4  -1   4   70.77    3.14
   4  -1   5  291.72   10.18
  -4   1  -5  309.85   10.20
   4  -1   5  282.71   10.06
  -4   1  -6  172.33    7.13
   4  -1   6  157.08    7.01
  -4   1  -6  168.17    7.12
  -4   1  -6  167.40    7.19
   4  -1   6  167.35    7.20
  -4   1  -6  178.22    6.94
  -4   1  -7   86.25    3.91
  -4   1  -7   85.51    3.92
  -4   1  -7   90.65    3.70
  -4   1  -8   18.12    1.02
   4  -1   8   20.18    1.01
  -4   1  -8   18.88    1.01
   4  -1   8   20.58    1.02
   4  -1   8   19.01    0.97
   4  -1   8   20.05    1.02
  -4   1  -9    0.77    0.50
   4  -1   9    1.52    0.47
  -4   1  -9    0.57    0.57
   4  -1   9    1.01    0.51
   4  -1   9    1.23    0.48
  -4   1 -10   27.73    1.45
   4  -1  10   27.73    1.41
   4  -1  10   28.76    1.38
   4  -1  10   26.53    1.38
  -4   1 -10   28.93    1.43
  -4   1 -10   30.53    1.49
  -4   1 -11    9.11    0.82
  -4   1 -11   11.58    0.96
   4  -1  11    8.81    0.73
   4  -1  11   10.19    0.85
  -4   1 -11   10.34    0.92
  -4   1 -12   15.81    1.14
   4  -1  12   16.31    1.06
   4  -1  12   15.27    0.97
  -4   1 -12   16.76    1.18
   4  -1  13    0.47    0.56
   4  -1  13   -0.18    0.68
  -4   1 -13   -0.25    0.89
  -4   1 -13    0.40    0.82
   4  -1  14   -0.19    0.52
   4  -1  14    0.18    0.64
  -4   1 -14   -0.57    0.77
  -4   1 -14   -0.32    0.84
   4  -1  14   -1.03    0.64
   4  -1  15    0.26    0.42
   4  -1  15    1.93    0.57
   4  -1  15    1.55    0.56
   4  -1  16    0.38    0.41
   4  -1  16    0.23    0.43
   4   0 -14    0.78    0.39
   4   0 -13    5.47    0.66
   4   0 -12    4.29    0.77
   4   0 -11    7.60    0.92
   4   0 -10    7.54    0.91
   4   0 -10    5.70    0.74
   4   0  -9    3.27    0.80
   4   0  -9    3.11    0.69
   4   0  -9    3.13    0.67
   4   0  -8    8.51    0.78
   4   0  -8    8.06    0.69
   4   0  -8    8.89    0.86
   4   0  -7    0.18    0.55
   4   0  -7    0.71    0.48
   4   0  -7   -0.23    0.61
   4   0  -6    0.47    0.50
   4   0  -6    0.15    0.45
  -4   0   5   90.81    3.87
   4   0  -5   93.00    3.86
  -4   0   4   25.16    1.45
  -4   0   3 1178.56   43.44
   4   0  -3 1046.92   43.20
   4   0  -2  255.96   10.36
  -4   0   2  257.29   10.49
  -4   0   2  247.35   10.52
   4   0  -1   10.64    0.86
  -4   0   1   10.47    0.75
   4   0  -1   11.09    0.67
  -4   0   1   10.79    0.63
  -4   0   1   11.31    0.87
   4   0   0  103.81    4.35
   4   0   0  102.08    4.21
  -4   0   0  104.73    4.35
   4   0   0  100.08    4.28
   4   0   1  155.00    6.21
   4   0   1  151.24    6.31
   4   0   1  159.89    6.37
  -4   0  -1  148.16    6.27
  -4   0  -1  157.02    6.34
  -4   0  -1  146.85    6.22
  -4   0  -1  154.84    6.31
  -4   0  -2  351.86   14.11
   4   0   2  340.37   14.18
  -4   0  -2  346.10   14.18
  -4   0  -3  409.52   16.21
   4   0   3  385.83   16.13
   4   0   3  409.20   16.22
   4   0   3  402.76   16.24
  -4   0  -3  388.45   16.23
  -4   0  -4  517.36   20.66
   4   0   4  506.42   20.58
   4   0   4  515.36   20.67
   4   0   4  488.73   20.69
   4   0   5    2.52    0.48
   4   0   5    2.55    0.33
  -4   0  -5    3.37    0.72
  -4   0  -6   15.12    0.99
   4   0   6   12.57    0.77
  -4   0  -6   14.70    0.98
   4   0   6   14.73    0.90
   4   0   6   14.65    1.07
  -4   0  -6   16.73    1.10
  -4   0  -6   15.88    0.77
  -4   0  -7  107.18    4.72
   4   0   7  107.10    4.77
  -4   0  -7  104.03    4.76
  -4   0  -7  112.04    4.52
  -4   0  -7  108.89    4.74
  -4   0  -8   14.24    0.85
  -4   0  -8   15.83    0.86
  -4   0  -8   14.65    0.80
   4   0   8   14.76    0.83
   4   0   8   14.10    0.84
   4   0   9   21.70    1.16
  -4   0  -9   22.58    1.19
   4   0   9   22.58    1.11
   4   0   9   21.87    1.09
  -4   0  -9   22.55    1.16
  -4   0  -9   22.63    1.18
  -4   0 -10   29.97    1.48
  -4   0 -10   31.27    1.50
   4   0  10   29.73    1.45
   4   0  10   29.11    1.37
  -4   0 -10   29.67    1.46
   4   0  10   25.99    1.38
  -4   0 -11    1.15    0.64
  -4   0 -11    2.15    0.74
   4   0  11    1.69    0.64
   4   0  12   79.41    3.40
  -4   0 -12   79.32    3.42
  -4   0 -12   72.60    3.39
   4   0  13   30.31    1.54
   4   0  13   30.48    1.61
  -4   0 -13   31.79    1.67
   4   0  14    0.47    0.59
   4   0  14    1.10    0.71
   4   0  15   -0.96    0.52
   4   0  15    0.01    0.63
   4   0  15    0.15    0.55
   4   0  16    0.01    0.43
   4   0  16    0.31    0.39
   4   0  16    0.65    0.51
   4   0  17    4.49    0.42
  -4  -1  14    1.96    0.35
   4   1 -13    0.07    0.46
  -4  -1  13    0.21    0.50
   4   1 -13    0.87    0.50
  -4  -1  12   11.42    0.87
   4   1 -12   10.89    0.89
   4   1 -11    3.49    0.77
   4   1 -11    2.95    0.67
  -4  -1  11    4.30    0.77
  -4  -1  10   21.27    1.23
   4   1 -10   19.24    1.24
   4   1 -10   17.27    1.13
   4   1  -9   10.38    0.88
   4   1  -9   11.62    0.97
   4   1  -8    0.83    0.61
   4   1  -8    1.12    0.58
   4   1  -8    1.72    0.67
   4   1  -7    2.22    0.55
   4   1  -7    2.50    0.59
   4   1  -7    3.75    0.65
   4   1  -6   29.87    1.47
   4   1  -6   33.27    1.52
   4   1  -6   31.07    1.45
   4   1  -5    6.52    0.57
  -4  -1   5    7.60    0.57
   4   1  -5    7.53    0.61
  -4  -1   4  137.82    5.70
  -4  -1   4  129.12    5.66
  -4  -1   4  131.41    5.43
  -4  -1   4  127.06    5.65
  -4  -1   3  221.26    8.72
   4   1  -3  210.73    8.71
   4   1  -3  195.96    8.50
  -4  -1   3  211.48    8.49
  -4  -1   3  206.35    8.68
  -4  -1   3  212.96    8.69
  -4  -1   2   83.20    3.52
  -4  -1   2   78.39    3.30
  -4  -1   2   80.01    3.49
   4   1  -2   81.15    3.49
   4   1  -2   77.44    3.34
  -4  -1   1  142.97    6.28
   4   1  -1  153.48    6.26
   4   1  -1  151.60    6.19
  -4  -1   0    0.75    0.48
   4   1   0    0.85    0.53
   4   1   0    0.60    0.51
  -4  -1  -1  171.84    7.00
  -4  -1  -1  167.72    7.04
   4   1   1  175.21    7.06
   4   1   1  168.65    7.00
   4   1   2  605.17   24.31
  -4  -1  -2  613.37   24.28
   4   1   2  583.46   24.21
  -4  -1  -2  611.24   24.31
   4   1   3 1549.36   64.53
   4   1   3 1634.58   64.65
   4   1   3 1633.92   64.60
  -4  -1  -3 1615.67   64.65
   4   1   3 1627.85   64.66
  -4  -1  -3 1625.60   64.66
   4   1   4    7.93    0.73
  -4  -1  -4    7.67    0.75
   4   1   4    7.71    0.64
   4   1   5    9.64    0.61
   4   1   5    9.89    0.88
  -4  -1  -5   10.11    0.88
   4   1   5    9.28    0.75
   4   1   6    4.90    0.61
  -4  -1  -6    3.85    0.65
  -4  -1  -6    4.26    0.70
   4   1   6    4.46    0.49
   4   1   6    3.71    0.72
  -4  -1  -6    4.46    0.76
  -4  -1  -6    4.18    0.47
  -4  -1  -7    9.15    0.87
  -4  -1  -7    9.32    0.87
   4   1   7   10.26    0.71
  -4  -1  -7   12.24    0.95
   4   1   7   10.29    0.93
  -4  -1  -7   10.20    0.63
   4   1   8   79.16    3.36
  -4  -1  -8   79.26    3.37
  -4  -1  -8   76.30    3.59
   4   1   8   78.72    3.60
  -4  -1  -8   81.46    3.35
  -4  -1  -9   17.27    1.00
   4   1   9   16.74    0.98
  -4  -1  -9   19.20    1.01
  -4  -1 -10    0.84    0.62
  -4  -1 -10    0.61    0.57
   4   1  10    0.64    0.53
  -4  -1 -11    9.14    0.87
   4   1  11    9.48    0.81
  -4  -1 -11    7.39    0.80
  -4  -1 -12    7.64    0.90
  -4  -1 -12    5.95    0.83
   4   1  12    6.19    0.80
  -4  -1 -13    1.92    0.84
  -4  -1 -13    2.16    0.87
  -4  -1 -13    1.65    0.75
   4   1  13    2.16    0.75
   4   1  14   16.69    1.06
  -4  -1 -14   17.48    1.25
   4   1  14   17.77    1.16
   4   1  15   20.07    1.15
  -4  -1 -15   23.84    1.32
   4   1  15   22.34    1.23
   4   1  15   18.88    1.14
   4   1  16    0.42    0.48
   4   1  16    0.39    0.57
  -4  -1 -16    0.80    0.67
   4   1  16    0.24    0.44
   4   1  17    0.88    0.41
   4   1  17    0.06    0.31
   4   2 -13    1.05    0.43
  -4  -2  13    0.24    0.45
   4   2 -12    7.76    0.76
  -4  -2  12    9.94    0.78
  -4  -2  11    3.42    0.74
   4   2 -11    3.94    0.73
   4   2 -11    4.70    0.71
  -4  -2  10   59.72    2.57
   4   2 -10   53.43    2.53
   4   2 -10   55.04    2.58
   4   2  -9   11.02    0.90
  -4  -2   9    9.47    0.74
   4   2  -9   12.05    0.94
   4   2  -8   50.17    2.35
   4   2  -8   53.67    2.39
   4   2  -7   10.57    0.74
   4   2  -7   11.65    0.84
   4   2  -6   32.03    1.55
   4   2  -6   32.14    1.49
  -4  -2   5    3.29    0.45
   4   2  -5    4.50    0.52
  -4  -2   4    2.22    0.42
  -4  -2   4    3.41    0.71
   4   2  -4    1.80    0.73
  -4  -2   4    2.83    0.68
  -4  -2   3  286.74   11.73
  -4  -2   3  283.42   11.51
  -4  -2   3  279.98   11.70
   4   2  -3  278.95   11.73
  -4  -2   2   66.47    2.85
  -4  -2   2   60.69    2.64
   4   2  -2   64.26    2.86
  -4  -2   2   63.04    2.83
   4   2  -1   26.13    1.43
  -4  -2   1   28.92    1.43
   4   2  -1   28.33    1.44
   4   2  -1   25.91    1.35
   4   2   0   11.21    0.83
  -4  -2   0   11.66    0.80
   4   2   0   11.17    0.82
   4   2   0   11.38    0.62
  -4  -2   0   10.23    0.80
   4   2   0   10.16    0.78
  -4  -2   0   11.22    0.83
   4   2   1   13.42    0.93
  -4  -2  -1   13.86    0.83
   4   2   1   13.08    0.83
  -4  -2  -1   14.61    0.89
   4   2   1   15.02    0.91
  -4  -2  -1   15.00    0.89
   4   2   1   12.72    0.69
   4   2   2   44.14    2.03
  -4  -2  -2   43.74    2.00
  -4  -2  -3   15.80    0.99
  -4  -2  -3   15.09    0.98
   4   2   3   16.61    0.96
   4   2   3   17.19    0.89
   4   2   3   17.76    1.06
   4   2   4  165.27    6.64
  -4  -2  -4  153.45    6.66
   4   2   5   68.60    3.08
   4   2   5   75.02    3.14
  -4  -2  -5   68.63    3.13
   4   2   6  110.34    4.81
   4   2   6  116.59    4.87
  -4  -2  -6  113.32    4.86
   4   2   7   82.19    3.72
  -4  -2  -7   84.02    3.74
   4   2   7   82.82    3.65
  -4  -2  -7   83.06    3.76
   4   2   7   86.55    3.74
  -4  -2  -7   86.38    3.76
  -4  -2  -7   85.71    3.54
  -4  -2  -8  128.06    5.35
   4   2   8  124.88    5.49
  -4  -2  -8  131.43    5.36
   4   2   8  127.92    5.57
  -4  -2  -8  122.85    5.55
  -4  -2  -8  134.05    5.35
  -4  -2  -8  126.08    5.59
  -4  -2  -9   27.52    1.34
  -4  -2  -9   26.90    1.34
  -4  -2  -9   26.24    1.32
  -4  -2 -10    0.53    0.60
  -4  -2 -10    0.42    0.61
  -4  -2 -10   -0.09    0.56
  -4  -2 -11   -0.50    0.69
  -4  -2 -11    0.28    0.62
  -4  -2 -11    0.26    0.68
  -4  -2 -12   83.63    3.76
  -4  -2 -12   87.41    3.77
  -4  -2 -12   88.11    3.79
  -4  -2 -13    0.96    0.83
  -4  -2 -13   -0.18    0.76
  -4  -2 -14    0.15    0.83
  -4  -2 -14   -0.30    0.79
   4   2  15    1.87    0.65
  -4  -2 -15    2.18    0.82
   4   2  16    0.83    0.53
  -4  -2 -16    0.85    0.67
   4   2  16   -0.12    0.43
   4   2  17    0.31    0.40
   4   2  17    0.02    0.46
  -4  -3  13    0.27    0.37
   4   3 -12    0.20    0.48
  -4  -3  12    0.99    0.53
  -4  -3  11    0.06    0.63
   4   3 -11    0.61    0.59
   4   3 -11    0.22    0.65
   4   3 -10    6.24    0.77
   4   3 -10    4.93    0.78
  -4  -3  10    5.89    0.60
  -4  -3  10    4.46    0.75
   4   3  -9   27.33    1.52
   4   3  -9   28.62    1.53
  -4  -3   9   30.74    1.52
   4   3  -8  103.18    4.42
   4   3  -7   18.69    1.09
   4   3  -6   29.44    1.43
  -4  -3   6   28.90    1.38
   4   3  -5   38.54    1.73
  -4  -3   5   37.36    1.71
  -4  -3   4  114.87    4.84
  -4  -3   4  106.98    4.79
  -4  -3   4  109.05    4.56
  -4  -3   3  322.37   12.84
  -4  -3   3  308.63   12.61
   4   3  -3  311.51   12.88
  -4  -3   3  310.40   12.81
  -4  -3   3  300.20   12.87
  -4  -3   2   33.98    1.69
  -4  -3   2   32.91    1.70
  -4  -3   2   31.94    1.44
   4   3  -2   32.23    1.73
  -4  -3   2   31.92    1.63
   4   3  -1   24.01    1.34
   4   3  -1   23.12    1.29
  -4  -3   1   23.84    1.34
  -4  -3   0  342.22   13.72
   4   3   0  328.45   13.72
   4   3   0  342.45   13.71
   4   3   0  331.70   13.57
  -4  -3   0  334.81   13.70
   4   3   1   30.02    1.49
  -4  -3  -1   27.88    1.42
  -4  -3  -1   30.31    1.46
  -4  -3  -1   28.11    1.45
   4   3   1   29.16    1.28
   4   3   1   29.83    1.48
  -4  -3  -2   21.68    1.20
   4   3   2   20.22    1.21
   4   3   2   21.79    1.12
   4   3   3  110.96    4.67
  -4  -3  -3  111.97    4.69
   4   3   3  110.48    4.67
   4   3   3  112.36    4.64
  -4  -3  -3  107.45    4.67
   4   3   4  108.37    4.42
   4   3   4   93.30    4.30
   4   3   4  105.42    4.38
   4   3   4  105.33    4.38
  -4  -3  -4  109.11    4.39
  -4  -3  -5  114.81    5.08
   4   3   5  124.71    5.09
   4   3   5  119.30    5.07
   4   3   6  135.54    5.85
  -4  -3  -6  133.01    5.86
   4   3   6  144.48    5.88
  -4  -3  -6  133.86    5.88
  -4  -3  -6  138.80    5.87
  -4  -3  -6  141.15    5.69
  -4  -3  -7   25.11    1.44
   4   3   7   23.15    1.37
  -4  -3  -7   23.23    1.40
   4   3   7   24.04    1.40
  -4  -3  -7   25.26    1.41
  -4  -3  -7   26.86    1.19
   4   3   8   79.82    3.49
   4   3   8   78.30    3.51
  -4  -3  -8   76.87    3.51
  -4  -3  -9    4.99    0.61
  -4  -3  -9    4.48    0.60
   4   3   9    6.11    0.57
  -4  -3  -9    4.89    0.71
  -4  -3 -10   20.10    1.10
   4   3  10   18.88    1.06
  -4  -3 -11    4.92    0.73
   4   3  11    4.11    0.66
   4   3  12   64.76    2.76
  -4  -3 -12   60.67    2.77
  -4  -3 -12   58.29    2.80
  -4  -3 -13   19.31    1.24
   4   3  13   18.88    1.20
  -4  -3 -13   17.21    1.26
   4   3  14   15.27    1.11
  -4  -3 -14   14.67    1.16
  -4  -3 -14   14.53    1.12
  -4  -3 -15    0.36    0.76
   4   3  15    0.17    0.67
   4   3  15    0.09    0.72
   4   3  16    1.00    0.60
   4   3  17    0.41    0.44
   4   4 -13    0.68    0.40
  -4  -4  12    2.41    0.47
   4   4 -12    0.89    0.50
   4   4 -11    0.23    0.50
   4   4 -11    0.50    0.63
  -4  -4  11    1.49    0.56
   4   4 -10    0.03    0.55
  -4  -4  10   -0.79    0.62
   4   4 -10    1.08    0.73
  -4  -4  10    0.26    0.51
   4   4  -9   59.00    2.64
  -4  -4   9   57.91    2.60
  -4  -4   9   58.74    2.57
   4   4  -9   55.08    2.59
   4   4  -8    7.17    0.74
  -4  -4   8    6.27    0.65
   4   4  -7   90.56    3.74
  -4  -4   7   83.96    3.73
  -4  -4   6    0.30    0.46
   4   4  -6   -0.49    0.49
   4   4  -5    2.17    0.47
  -4  -4   5    2.58    0.49
  -4  -4   4    0.78    0.41
  -4  -4   4    0.77    0.47
  -4  -4   4    0.58    0.28
   4   4  -4    0.55    0.41
   4   4  -3   63.22    3.10
  -4  -4   3   68.27    3.00
  -4  -4   3   65.75    2.77
  -4  -4   3   64.82    2.99
  -4  -4   2  164.57    7.18
   4   4  -2  171.25    7.20
  -4  -4   2  171.72    7.11
  -4  -4   1   31.52    1.65
  -4  -4   1   31.48    1.66
   4   4  -1   32.22    1.67
   4   4   0   14.40    0.90
  -4  -4   0   14.08    0.89
  -4  -4   0   14.99    0.99
   4   4   0   14.18    0.99
  -4  -4   0   13.67    0.96
  -4  -4  -1    7.84    0.75
   4   4   1    8.88    0.73
  -4  -4  -1    8.80    0.70
   4   4   1    8.70    0.52
   4   4   2    2.61    0.65
   4   4   2    2.91    0.71
  -4  -4  -3    0.84    0.53
   4   4   3    1.11    0.55
   4   4   3    0.86    0.59
   4   4   4  163.70    6.70
   4   4   4  160.52    6.68
   4   4   4  149.35    6.64
   4   4   4  171.79    6.73
  -4  -4  -4  159.59    6.68
   4   4   5   66.28    2.99
   4   4   5   67.65    3.01
   4   4   6  124.14    5.50
  -4  -4  -6  127.23    5.48
   4   4   6  131.24    5.49
  -4  -4  -6  131.10    5.31
  -4  -4  -6  127.30    5.49
   4   4   7  180.77    8.07
  -4  -4  -7  198.10    7.86
   4   4   7  193.90    8.06
  -4  -4  -7  187.25    8.07
  -4  -4  -7  189.85    8.06
  -4  -4  -8    2.66    0.68
  -4  -4  -8    4.39    0.52
   4   4   8    3.56    0.67
  -4  -4  -8    3.61    0.44
  -4  -4  -9    5.79    0.63
   4   4   9    6.42    0.57
  -4  -4  -9    5.07    0.61
  -4  -4 -10   52.86    2.39
   4   4  10   55.36    2.37
  -4  -4 -10   52.01    2.40
  -4  -4 -11    7.63    0.82
   4   4  11    9.76    0.77
  -4  -4 -11    8.95    0.81
   4   4  12    7.46    0.77
  -4  -4 -12    6.59    0.83
  -4  -4 -13    7.55    0.90
   4   4  13    6.99    0.83
   4   4  14   28.85    1.55
  -4  -4 -14   29.03    1.56
   4   4  15   11.50    0.96
  -4  -4 -15   10.31    0.92
   4   4  15   10.69    0.93
   4   4  16    1.46    0.62
   4   4  16    1.89    0.64
   4   4  17    0.31    0.47
   4   4  17    0.65    0.50
   4   4  18    0.16    0.31
   4   5 -12    1.48    0.46
   4   5 -11   -0.09    0.59
  -4  -5  11    0.80    0.46
  -4  -5  11    0.51    0.42
  -4  -5  10    0.79    0.55
   4   5 -10    1.36    0.72
  -4  -5  10    1.17    0.55
  -4  -5   9    0.92    0.58
  -4  -5   9    0.62    0.60
  -4  -5   8    6.85    0.73
  -4  -5   8    8.58    0.79
  -4  -5   8    8.88    0.77
   4   5  -7    0.50    0.53
  -4  -5   7    1.09    0.55
  -4  -5   6   54.06    2.44
  -4  -5   5    1.36    0.49
  -4  -5   4   75.39    3.25
  -4  -5   4   78.25    3.29
  -4  -5   3  103.77    4.52
  -4  -5   3  104.04    4.35
  -4  -5   2   15.70    1.17
  -4  -5   2   16.00    1.14
   4   5  -2   15.55    1.18
  -4  -5   2   18.08    1.04
  -4  -5   1    4.58    0.71
  -4  -5   1    4.53    0.51
  -4  -5   1    3.99    0.73
   4   5  -1    5.18    0.79
  -4  -5   1    5.07    0.62
  -4  -5   0    5.25    0.73
  -4  -5   0    4.94    0.50
   4   5   0    4.38    0.58
  -4  -5   0    3.87    0.66
   4   5   0    4.48    0.74
   4   5   1   10.25    0.73
  -4  -5  -1   10.23    0.85
   4   5   1   10.02    0.54
   4   5   2   12.54    0.83
   4   5   2   12.33    0.91
  -4  -5  -2   13.10    0.94
   4   5   2   12.04    0.62
  -4  -5  -3   65.39    2.89
  -4  -5  -3   66.76    2.98
   4   5   3   69.42    2.98
   4   5   3   65.39    2.89
   4   5   3   65.49    3.00
   4   5   4   11.50    0.91
   4   5   4    9.67    0.80
  -4  -5  -4   11.09    0.76
   4   5   4    8.90    0.75
  -4  -5  -5    4.90    0.63
   4   5   5    5.61    0.73
  -4  -5  -6   17.13    1.08
   4   5   6   17.48    1.16
   4   5   6   17.65    1.12
  -4  -5  -6   16.61    1.09
  -4  -5  -6   17.62    0.87
  -4  -5  -7  202.34    8.50
  -4  -5  -7  200.06    8.50
   4   5   7  205.72    8.48
  -4  -5  -7  205.88    8.28
   4   5   7  191.62    8.51
  -4  -5  -8  121.09    4.98
   4   5   8  120.38    5.17
  -4  -5  -8  118.08    4.96
  -4  -5  -9    7.58    0.67
   4   5   9    7.06    0.61
  -4  -5  -9    6.61    0.67
  -4  -5  -9    7.61    0.64
  -4  -5 -10    0.56    0.57
   4   5  10    0.33    0.50
  -4  -5 -10    0.59    0.56
  -4  -5 -11   41.32    1.94
   4   5  11   41.68    1.92
  -4  -5 -11   40.99    1.98
  -4  -5 -12    2.98    0.72
  -4  -5 -12    2.36    0.76
   4   5  12    3.17    0.65
  -4  -5 -13   15.64    1.08
   4   5  13   16.11    1.05
  -4  -5 -13   15.34    1.16
  -4  -5 -14   29.12    1.58
   4   5  14   30.60    1.58
  -4  -5 -14   30.51    1.68
   4   5  15   49.01    2.27
  -4  -5 -15   48.88    2.34
   4   5  16    0.66    0.62
   4   5  17    0.06    0.47
   4   5  18   -0.11    0.30
   4   6 -12    0.30    0.35
  -4  -6  12    0.83    0.30
   4   6 -11    2.92    0.59
  -4  -6  11    2.47    0.44
  -4  -6  10    1.24    0.53
   4   6 -10    1.64    0.70
  -4  -6   9   13.90    0.90
  -4  -6   9   11.81    0.81
  -4  -6   9   11.53    0.81
  -4  -6   8    0.23    0.59
  -4  -6   8    1.00    0.54
  -4  -6   8    1.54    0.69
  -4  -6   7    0.09    0.60
  -4  -6   7    0.60    0.53
  -4  -6   6    8.79    0.80
  -4  -6   5   15.41    0.91
  -4  -6   5   16.14    0.93
  -4  -6   5   17.07    1.00
  -4  -6   4   29.18    1.40
  -4  -6   4   29.54    1.42
  -4  -6   4   29.69    1.45
  -4  -6   3    7.23    0.64
  -4  -6   3    6.99    0.63
  -4  -6   3    7.82    0.62
  -4  -6   3    7.46    0.60
  -4  -6   2   45.78    2.03
  -4  -6   2   46.12    2.03
  -4  -6   1    1.17    0.36
  -4  -6   1    1.40    0.62
   4   6  -1    0.36    0.70
  -4  -6   1    0.62    0.47
  -4  -6   0    9.94    0.65
  -4  -6   0   11.52    0.90
  -4  -6   0    9.05    0.84
   4   6   0   10.01    0.94
   4   6   1  177.77    7.57
  -4  -6  -1  192.51    7.71
   4   6   2  245.12   10.07
  -4  -6  -2  247.25   10.05
   4   6   2  247.98   10.20
   4   6   2  243.33    9.94
  -4  -6  -2  245.79   10.17
   4   6   3   19.32    1.17
  -4  -6  -3   18.16    1.18
   4   6   3   20.10    1.23
  -4  -6  -3   19.46    1.02
   4   6   4    2.58    0.67
   4   6   4    3.79    0.73
   4   6   4    3.35    0.68
   4   6   4    5.07    0.57
   4   6   5   12.42    0.98
  -4  -6  -5   13.63    0.91
   4   6   5   16.39    1.05
   4   6   5   15.02    0.91
  -4  -6  -5   13.99    0.89
   4   6   5   14.49    1.04
  -4  -6  -5   14.93    0.72
  -4  -6  -6   14.54    0.94
  -4  -6  -6   14.76    0.96
   4   6   6   12.70    1.05
   4   6   6   16.26    1.08
  -4  -6  -6   16.16    0.77
  -4  -6  -7    0.71    0.50
  -4  -6  -7    1.20    0.54
   4   6   7    1.33    0.61
  -4  -6  -7    1.17    0.33
  -4  -6  -8   16.76    0.90
  -4  -6  -8   14.67    0.86
  -4  -6  -8   14.05    0.79
   4   6   9  295.33   12.53
  -4  -6  -9  320.83   12.57
  -4  -6  -9  310.53   12.56
  -4  -6 -10    0.54    0.55
  -4  -6 -10    1.11    0.58
   4   6  10    1.43    0.50
  -4  -6 -11    0.54    0.58
   4   6  11    1.07    0.54
  -4  -6 -11    0.70    0.64
  -4  -6 -11    0.76    0.55
   4   6  12    3.24    0.64
  -4  -6 -12    3.61    0.75
   4   6  13   20.97    1.24
  -4  -6 -13   23.49    1.35
   4   6  14  107.36    4.61
  -4  -6 -14  109.60    4.69
   4   6  15    6.58    0.79
   4   6  15    6.69    0.75
   4   6  16    0.75    0.60
   4   6  16    1.58    0.57
   4   6  17    1.06    0.48
   4   6  17    1.69    0.46
   4   6  18    1.67    0.34
   4   7 -11    0.05    0.48
  -4  -7  11    0.75    0.36
  -4  -7  11    0.30    0.35
   4   7 -10    0.21    0.62
  -4  -7  10    0.08    0.51
  -4  -7   9    6.12    0.73
  -4  -7   9    5.80    0.62
  -4  -7   8   11.19    0.93
  -4  -7   8   11.43    0.88
  -4  -7   7   58.00    2.53
  -4  -7   7   51.92    2.52
  -4  -7   6    2.06    0.66
  -4  -7   6    2.49    0.58
  -4  -7   6    1.56    0.56
  -4  -7   5   83.63    3.78
  -4  -7   5   89.85    3.80
  -4  -7   5   94.13    3.85
  -4  -7   4   34.31    1.67
  -4  -7   4   36.61    1.70
  -4  -7   4   35.69    1.72
  -4  -7   4   35.67    1.72
  -4  -7   3   70.27    3.00
  -4  -7   3   66.89    2.98
  -4  -7   3   67.48    2.97
  -4  -7   3   71.70    3.02
  -4  -7   2    6.28    0.62
  -4  -7   2    5.85    0.59
  -4  -7   2    6.34    0.62
  -4  -7   1   -0.03    0.44
  -4  -7   1    0.12    0.46
  -4  -7   1    0.38    0.46
  -4  -7   1    0.50    0.45
  -4  -7   1    0.11    0.47
  -4  -7   0   44.95    2.12
  -4  -7   0   41.02    1.86
  -4  -7   0   42.01    1.88
  -4  -7   0   43.77    1.89
  -4  -7   0   41.19    1.88
  -4  -7   0   41.29    1.87
  -4  -7  -1   14.82    1.04
   4   7   2   14.23    1.04
   4   7   2   11.93    0.76
  -4  -7  -2   13.54    0.99
   4   7   2   12.55    0.62
  -4  -7  -2   13.73    0.74
   4   7   3   36.40    1.66
   4   7   3   37.81    1.88
   4   7   3   34.67    1.51
   4   7   4    6.70    0.80
   4   7   4    7.52    0.79
  -4  -7  -4    6.55    0.55
  -4  -7  -4    7.18    0.57
   4   7   4    7.83    0.86
  -4  -7  -4    7.40    0.42
   4   7   5   82.97    3.82
  -4  -7  -5   87.09    3.71
   4   7   5   78.87    3.69
   4   7   5   80.98    3.82
  -4  -7  -5   83.55    3.70
   4   7   5   86.17    3.83
  -4  -7  -5   90.75    3.55
  -4  -7  -6    0.91    0.41
   4   7   6    0.16    0.48
  -4  -7  -6    0.81    0.55
   4   7   6    0.85    0.58
  -4  -7  -6    1.10    0.43
   4   7   6    1.00    0.61
  -4  -7  -6    0.86    0.26
  -4  -7  -7  135.04    5.33
  -4  -7  -7  126.67    5.47
   4   7   7  129.53    5.51
  -4  -7  -7  123.36    5.26
  -4  -7  -7  127.08    5.31
  -4  -7  -8   20.21    1.08
  -4  -7  -8   20.43    1.11
  -4  -7  -9   19.50    1.07
  -4  -7  -9   20.06    1.11
  -4  -7  -9   19.94    1.09
  -4  -7 -10   88.83    3.73
   4   7  10   82.06    3.66
  -4  -7 -10   91.72    3.73
  -4  -7 -11    9.14    0.81
  -4  -7 -11    8.27    0.81
   4   7  11    8.55    0.68
  -4  -7 -12   41.05    1.97
   4   7  12   42.23    1.94
  -4  -7 -12   42.29    2.04
  -4  -7 -12   42.14    1.98
   4   7  13    1.37    0.59
  -4  -7 -13    0.72    0.61
  -4  -7 -13    1.35    0.73
  -4  -7 -14    4.86    0.82
  -4  -7 -14    3.41    0.63
   4   7  14    4.52    0.66
   4   7  15    1.74    0.57
   4   7  15    2.39    0.66
   4   7  16    3.42    0.62
   4   7  16    3.02    0.53
   4   7  17    1.50    0.46
   4   7  17    1.13    0.38
   4   8 -11   -0.13    0.36
   4   8 -10    2.19    0.58
  -4  -8  10    2.52    0.49
  -4  -8   9    6.52    0.67
  -4  -8   9    4.25    0.57
  -4  -8   8    0.02    0.67
  -4  -8   8    1.16    0.61
  -4  -8   7   18.18    1.16
  -4  -8   7   19.36    1.16
  -4  -8   6   -0.14    0.68
  -4  -8   6   -0.26    0.58
  -4  -8   5   16.21    0.98
  -4  -8   5   13.25    0.95
  -4  -8   5   13.55    1.04
  -4  -8   4   11.03    0.85
  -4  -8   4    9.68    0.80
  -4  -8   4   10.39    0.89
  -4  -8   3    1.09    0.58
  -4  -8   3    1.48    0.60
  -4  -8   3    1.17    0.59
  -4  -8   2    2.54    0.58
  -4  -8   2    2.93    0.61
  -4  -8   2    3.06    0.57
  -4  -8   2    3.40    0.61
  -4  -8   1   59.94    2.54
  -4  -8   1   57.63    2.52
  -4  -8   1   55.03    2.51
  -4  -8   1   58.22    2.52
  -4  -8   1   56.14    2.53
  -4  -8   0    4.46    0.55
  -4  -8   0    5.39    0.60
  -4  -8   0    4.88    0.57
  -4  -8   0    4.80    0.58
  -4  -8  -1    6.67    0.62
  -4  -8  -1    7.91    0.79
  -4  -8  -1    7.16    0.63
  -4  -8  -1    7.92    0.63
  -4  -8  -1    6.95    0.57
  -4  -8  -2    8.97    0.66
  -4  -8  -2    9.32    0.66
  -4  -8  -2    8.51    0.66
  -4  -8  -2    8.48    0.65
  -4  -8  -2    8.91    0.82
  -4  -8  -2    8.93    0.65
  -4  -8  -3   11.80    0.75
  -4  -8  -3   12.30    0.77
  -4  -8  -3   10.87    0.78
  -4  -8  -3   12.55    0.75
  -4  -8  -3   12.21    0.77
  -4  -8  -4    1.20    0.48
  -4  -8  -4    1.63    0.54
  -4  -8  -5    4.42    0.56
  -4  -8  -5    4.45    0.60
  -4  -8  -6    1.60    0.52
  -4  -8  -7    0.56    0.58
  -4  -8  -7    0.77    0.51
  -4  -8  -8   47.85    2.13
  -4  -8  -8   45.17    2.11
   4   8   9    7.85    0.62
  -4  -8  -9   10.01    0.83
  -4  -8  -9    7.93    0.74
  -4  -8 -10    0.65    0.61
  -4  -8 -10    0.47    0.55
  -4  -8 -10    0.28    0.67
  -4  -8 -11   49.37    2.25
  -4  -8 -11   47.13    2.20
  -4  -8 -11   47.54    2.24
  -4  -8 -12   22.36    1.29
  -4  -8 -12   22.26    1.29
  -4  -8 -12   24.11    1.31
   4   8  13    9.27    0.80
  -4  -8 -13    8.75    0.81
  -4  -8 -13    7.95    0.80
   4   8  13    8.25    0.70
   4   8  14    0.57    0.61
  -4  -8 -14    0.29    0.60
   4   8  14    0.93    0.52
   4   8  15    0.97    0.59
  -4  -8 -15   -0.94    0.53
   4   8  15    0.22    0.49
   4   8  16    7.92    0.66
   4   8  16    6.00    0.56
   4   8  17    3.47    0.46
   4   9 -10    0.59    0.45
  -4  -9  10   -0.13    0.36
   4   9  -9    0.10    0.60
  -4  -9   9   -0.59    0.51
  -4  -9   9    0.06    0.43
  -4  -9   8   11.19    0.86
  -4  -9   8    9.52    0.80
  -4  -9   7   -0.11    0.70
  -4  -9   7    0.93    0.55
  -4  -9   7    1.32    0.69
  -4  -9   6   14.31    0.99
  -4  -9   6   14.12    0.99
  -4  -9   6   16.87    1.12
  -4  -9   5   -0.83    0.73
  -4  -9   5   -0.49    0.65
  -4  -9   5   -0.20    0.71
  -4  -9   5    0.21    0.65
  -4  -9   4    5.22    0.74
  -4  -9   4    5.44    0.75
  -4  -9   4    5.70    0.78
  -4  -9   3   -0.06    0.66
  -4  -9   3    0.81    0.67
  -4  -9   3    1.36    0.65
  -4  -9   3    0.68    0.63
  -4  -9   2    0.43    0.56
  -4  -9   2    0.30    0.59
  -4  -9   2   -0.17    0.64
  -4  -9   2   -0.26    0.62
  -4  -9   1    2.97    0.67
  -4  -9   1    2.35    0.58
  -4  -9   1    1.42    0.60
  -4  -9   1    2.35    0.58
  -4  -9   1    2.07    0.62
  -4  -9   0    3.00    0.54
  -4  -9   0    3.29    0.61
  -4  -9   0    4.18    0.62
  -4  -9   0    2.59    0.62
  -4  -9  -1    5.55    0.57
  -4  -9  -1    5.62    0.64
  -4  -9  -1    6.57    0.68
  -4  -9  -1    5.35    0.64
  -4  -9  -1    5.32    0.63
  -4  -9  -2    6.69    0.56
  -4  -9  -2    7.46    0.67
  -4  -9  -2    7.55    0.65
  -4  -9  -2    6.82    0.67
  -4  -9  -3   36.89    1.72
  -4  -9  -3   37.19    1.70
  -4  -9  -3   36.58    1.71
  -4  -9  -4   11.00    0.77
  -4  -9  -4   10.53    0.81
  -4  -9  -4   11.47    0.73
  -4  -9  -5    1.25    0.46
  -4  -9  -5    1.15    0.58
  -4  -9  -6    0.59    0.63
  -4  -9  -6    0.77    0.56
  -4  -9  -7    0.56    0.57
  -4  -9  -8    3.23    0.73
  -4  -9  -8    2.76    0.66
  -4  -9  -9   27.89    1.46
  -4  -9  -9   25.41    1.41
  -4  -9 -10   19.75    1.21
  -4  -9 -10   18.79    1.17
   4   9  11    3.13    0.55
  -4  -9 -11    2.48    0.73
  -4  -9 -11    3.31    0.79
   4   9  12    7.93    0.71
  -4  -9 -12   10.30    0.93
  -4  -9 -12    7.67    0.87
  -4  -9 -13   -0.21    0.71
   4   9  13    0.19    0.56
  -4  -9 -13    0.05    0.68
   4   9  14    5.65    0.64
  -4  -9 -14    5.12    0.71
  -4  -9 -14    3.50    0.69
   4   9  15    1.53    0.53
  -4  -9 -15    1.03    0.53
   4   9  16    4.48    0.53
   4   9  17   -0.17    0.32
   4  10  -9    0.32    0.48
  -4 -10   9    0.14    0.41
  -4 -10   9   -0.52    0.36
  -4 -10   8    0.35    0.52
  -4 -10   7   12.05    0.83
  -4 -10   7   14.37    0.93
  -4 -10   6    1.28    0.73
  -4 -10   6    0.06    0.58
  -4 -10   6    1.66    0.74
  -4 -10   6    0.46    0.61
  -4 -10   6    0.60    0.73
  -4 -10   5    1.35    0.68
  -4 -10   5    2.43    0.74
  -4 -10   5    1.63    0.71
  -4 -10   4    1.92    0.76
  -4 -10   4    1.17    0.71
  -4 -10   4    1.66    0.70
  -4 -10   4    1.69    0.72
  -4 -10   3   -0.35    0.70
  -4 -10   3    0.58    0.73
  -4 -10   3    0.05    0.64
  -4 -10   3    0.04    0.68
  -4 -10   3   -0.42    0.73
  -4 -10   2   -0.54    0.64
  -4 -10   2   -0.11    0.71
  -4 -10   2   -0.06    0.58
  -4 -10   2   -0.32    0.69
  -4 -10   2    0.62    0.71
  -4 -10   1   11.25    0.91
  -4 -10   1   10.44    0.91
  -4 -10   1   12.82    0.89
  -4 -10   0    2.29    0.67
  -4 -10   0    2.25    0.58
  -4 -10   0    2.42    0.62
  -4 -10   0    2.14    0.69
  -4 -10   0    2.81    0.68
  -4 -10  -1    0.47    0.49
  -4 -10  -1    0.25    0.57
  -4 -10  -1    0.12    0.61
  -4 -10  -1    0.17    0.58
  -4 -10  -2    6.02    0.69
  -4 -10  -2    6.02    0.70
  -4 -10  -2    6.47    0.69
  -4 -10  -2    8.01    0.72
  -4 -10  -2    7.30    0.60
  -4 -10  -3    2.41    0.61
  -4 -10  -3    1.77    0.57
  -4 -10  -4   78.50    3.36
  -4 -10  -4   80.32    3.36
  -4 -10  -4   75.31    3.36
  -4 -10  -4   76.63    3.33
  -4 -10  -5    3.30    0.71
  -4 -10  -5    3.05    0.65
  -4 -10  -5    4.31    0.64
  -4 -10  -5    2.95    0.52
  -4 -10  -6    6.02    0.73
  -4 -10  -6    7.08    0.73
  -4 -10  -6    6.90    0.79
  -4 -10  -7   19.39    1.16
  -4 -10  -7   20.69    1.22
  -4 -10  -7   19.58    1.17
  -4 -10  -8    1.57    0.68
  -4 -10  -9   10.39    0.92
  -4 -10  -9    9.85    0.96
  -4 -10 -10    0.81    0.82
  -4 -10 -10    0.97    0.72
  -4 -10 -11   15.24    1.15
  -4 -10 -11   16.97    1.13
  -4 -10 -12    1.52    0.79
  -4 -10 -12   -1.03    0.76
   4  10  13   -0.79    0.50
  -4 -10 -13    0.22    0.68
  -4 -10 -13   -0.54    0.74
  -4 -10 -14   -0.06    0.65
   4  10  14    0.06    0.46
  -4 -10 -14   -0.29    0.65
   4  10  15    0.68    0.43
  -4 -10 -15    0.77    0.54
  -4 -10 -15    0.71    0.54
  -4 -10 -16   -0.46    0.39
  -4 -10 -17    0.95    0.38
  -4 -11   8   -0.14    0.41
  -4 -11   7    0.35    0.54
  -4 -11   7   -0.10    0.45
  -4 -11   7    0.55    0.54
  -4 -11   6    8.57    0.81
  -4 -11   6    7.31    0.75
  -4 -11   6    8.45    0.75
  -4 -11   6    9.06    0.83
  -4 -11   5   28.73    1.50
  -4 -11   5   28.58    1.51
  -4 -11   5   29.09    1.50
  -4 -11   4    0.07    0.74
  -4 -11   4   -0.61    0.74
  -4 -11   4    0.85    0.70
  -4 -11   4   -0.17    0.67
  -4 -11   3    0.80    0.73
  -4 -11   3    1.70    0.66
  -4 -11   3    0.84    0.80
  -4 -11   3    0.74    0.74
  -4 -11   3    0.61    0.75
  -4 -11   2    9.27    0.91
  -4 -11   2   10.94    0.95
  -4 -11   2    8.99    0.95
  -4 -11   2    8.35    0.80
  -4 -11   2    9.05    0.96
  -4 -11   1    2.96    0.59
  -4 -11   1    1.36    0.66
  -4 -11   1    1.71    0.80
  -4 -11   1    2.76    0.74
  -4 -11   0    0.27    0.58
  -4 -11   0    0.65    0.62
  -4 -11   0    0.31    0.50
  -4 -11   0   -0.02    0.69
  -4 -11  -1   26.50    1.41
  -4 -11  -1   26.61    1.37
  -4 -11  -1   25.96    1.41
  -4 -11  -1   24.72    1.33
  -4 -11  -2   10.98    0.88
  -4 -11  -2   12.33    0.92
  -4 -11  -2   13.35    0.91
  -4 -11  -2   11.75    0.91
  -4 -11  -2   11.21    0.79
  -4 -11  -3    0.07    0.66
  -4 -11  -3    0.33    0.63
  -4 -11  -3    0.46    0.64
  -4 -11  -3   -0.38    0.59
  -4 -11  -3    0.05    0.61
  -4 -11  -4    0.56    0.63
  -4 -11  -4    0.55    0.66
  -4 -11  -4    1.15    0.66
  -4 -11  -4    1.30    0.56
  -4 -11  -4    0.90    0.68
  -4 -11  -4    0.77    0.62
  -4 -11  -5   93.41    3.98
  -4 -11  -5   92.80    3.99
  -4 -11  -5   92.76    4.00
  -4 -11  -5   94.11    4.00
  -4 -11  -5   90.14    3.93
  -4 -11  -5   93.69    4.00
  -4 -11  -6   21.43    1.26
  -4 -11  -6   20.07    1.22
  -4 -11  -6   20.24    1.22
  -4 -11  -6   21.50    1.23
  -4 -11  -7    2.56    0.72
  -4 -11  -7    3.41    0.80
  -4 -11  -7    3.48    0.75
  -4 -11  -8    6.89    0.84
  -4 -11  -8    7.42    0.95
  -4 -11  -8    6.96    0.87
  -4 -11  -9   12.10    1.01
  -4 -11  -9   12.09    1.02
  -4 -11  -9   12.75    1.05
  -4 -11 -10   23.47    1.48
  -4 -11 -10   25.20    1.43
  -4 -11 -11    7.83    0.93
  -4 -11 -11    8.12    1.01
  -4 -11 -12    0.71    0.84
  -4 -11 -12   -0.53    0.76
  -4 -11 -13   -0.25    0.75
  -4 -11 -13    0.27    0.71
  -4 -11 -14    0.02    0.66
  -4 -11 -14    0.82    0.62
  -4 -11 -15    3.13    0.58
  -4 -11 -15    3.85    0.58
  -4 -11 -15    4.08    0.61
  -4 -11 -16   -0.34    0.44
  -4 -11 -16    0.44    0.37
  -4 -11 -16   -0.15    0.39
   4  12  -8    0.33    0.33
  -4 -12   8    0.32    0.28
  -4 -12   7   11.41    0.67
  -4 -12   7   11.90    0.70
  -4 -12   6   11.55    0.81
  -4 -12   6   11.22    0.78
  -4 -12   6   12.92    0.85
  -4 -12   5    5.22    0.68
  -4 -12   5    4.73    0.68
  -4 -12   5    5.17    0.71
  -4 -12   4   20.03    1.20
  -4 -12   4   16.34    1.09
  -4 -12   4   19.42    1.16
  -4 -12   4   18.64    1.19
  -4 -12   4   19.41    1.19
  -4 -12   3    3.87    0.74
  -4 -12   3    2.94    0.67
  -4 -12   3    3.69    0.79
  -4 -12   3    3.27    0.81
  -4 -12   3    4.08    0.79
  -4 -12   2   17.41    1.08
  -4 -12   2   20.20    1.24
  -4 -12   2   19.14    1.20
  -4 -12   2   17.35    1.17
  -4 -12   1    0.94    0.64
  -4 -12   1   -0.95    0.78
  -4 -12   1   -0.44    0.55
  -4 -12   1    0.18    0.79
  -4 -12   0   15.11    1.06
  -4 -12   0   12.66    0.95
  -4 -12  -1    3.93    0.65
  -4 -12  -1    4.44    0.73
  -4 -12  -1    3.87    0.82
  -4 -12  -1    3.90    0.78
  -4 -12  -2    3.44    0.57
  -4 -12  -2    4.04    0.74
  -4 -12  -2    1.58    0.77
  -4 -12  -2    2.53    0.75
  -4 -12  -2    4.01    0.73
  -4 -12  -2    1.33    0.75
  -4 -12  -3    2.02    0.71
  -4 -12  -3    2.63    0.75
  -4 -12  -3    1.20    0.67
  -4 -12  -3    1.90    0.75
  -4 -12  -3    0.92    0.70
  -4 -12  -4   86.82    3.72
  -4 -12  -4   87.51    3.74
  -4 -12  -4   80.87    3.71
  -4 -12  -4   83.37    3.68
  -4 -12  -4   88.95    3.74
  -4 -12  -5   49.50    2.41
  -4 -12  -5   52.78    2.42
  -4 -12  -5   53.37    2.42
  -4 -12  -5   53.92    2.43
  -4 -12  -5   50.67    2.39
  -4 -12  -5   51.29    2.34
  -4 -12  -5   52.21    2.42
  -4 -12  -6    1.02    0.80
  -4 -12  -6    0.90    0.75
  -4 -12  -6    1.91    0.75
  -4 -12  -6    0.51    0.74
  -4 -12  -6    0.66    0.75
  -4 -12  -7  125.22    5.21
  -4 -12  -7  119.51    5.19
  -4 -12  -7  118.13    5.19
  -4 -12  -7  124.80    5.21
  -4 -12  -8    7.99    0.92
  -4 -12  -8    8.61    0.93
  -4 -12  -8   10.13    1.04
  -4 -12  -9    4.21    0.82
  -4 -12  -9    3.57    0.82
  -4 -12 -10    3.60    0.84
  -4 -12 -10    3.75    0.86
  -4 -12 -10    4.00    0.80
  -4 -12 -11    8.10    0.92
  -4 -12 -11    9.60    0.99
  -4 -12 -11    9.45    0.96
  -4 -12 -11   10.55    1.09
  -4 -12 -12   13.31    1.03
  -4 -12 -12   11.64    0.99
  -4 -12 -12   15.11    1.13
  -4 -12 -12    9.38    0.95
  -4 -12 -13    3.33    0.73
  -4 -12 -13    4.35    0.75
  -4 -12 -13    2.91    0.70
  -4 -12 -13    3.82    0.79
  -4 -12 -14    0.48    0.64
  -4 -12 -14    0.66    0.60
  -4 -12 -14    1.03    0.60
  -4 -12 -14    1.66    0.57
  -4 -12 -15    9.90    0.72
  -4 -12 -15   11.17    0.72
  -4 -12 -15    8.87    0.67
  -4 -12 -16    0.21    0.36
  -4 -13   6   27.58    1.29
  -4 -13   6   28.49    1.30
  -4 -13   5   15.53    0.87
  -4 -13   5   15.20    0.91
  -4 -13   4    3.09    0.63
  -4 -13   4    2.67    0.55
  -4 -13   4    1.45    0.63
  -4 -13   4    2.56    0.66
  -4 -13   3   -0.57    0.54
  -4 -13   3    0.18    0.68
  -4 -13   3   -0.60    0.71
  -4 -13   3   -0.83    0.66
  -4 -13   2   15.28    1.01
  -4 -13   2   16.90    1.10
  -4 -13   2   14.87    1.03
  -4 -13   1    2.32    0.66
  -4 -13   1    3.48    0.82
  -4 -13   1    2.53    0.73
  -4 -13   1    2.09    0.53
  -4 -13   0    2.62    0.62
  -4 -13   0    1.00    0.79
  -4 -13   0    1.91    0.66
  -4 -13  -1   -0.28    0.54
  -4 -13  -1   -0.10    0.76
  -4 -13  -1    0.14    0.78
  -4 -13  -1    0.05    0.58
  -4 -13  -1    0.35    0.72
  -4 -13  -1    0.63    0.66
  -4 -13  -2    4.50    0.76
  -4 -13  -2    5.58    0.85
  -4 -13  -2    5.16    0.78
  -4 -13  -2    3.15    0.59
  -4 -13  -2    4.95    0.85
  -4 -13  -3   -0.20    0.75
  -4 -13  -3    0.93    0.69
  -4 -13  -3    0.60    0.75
  -4 -13  -3   -0.02    0.66
  -4 -13  -3    0.75    0.75
  -4 -13  -4    1.02    0.73
  -4 -13  -4    2.28    0.78
  -4 -13  -4    1.90    0.76
  -4 -13  -4    0.10    0.74
  -4 -13  -4    0.37    0.61
  -4 -13  -5   12.28    1.02
  -4 -13  -5   13.19    1.03
  -4 -13  -5   12.58    0.97
  -4 -13  -5   11.82    0.83
  -4 -13  -5   11.56    1.00
  -4 -13  -6   48.73    2.30
  -4 -13  -6   48.82    2.29
  -4 -13  -6   48.83    2.29
  -4 -13  -6   45.68    2.24
  -4 -13  -6   49.08    2.29
  -4 -13  -7    9.36    0.93
  -4 -13  -7    9.51    0.95
  -4 -13  -7    8.80    0.83
  -4 -13  -7   10.21    0.98
  -4 -13  -7    8.55    0.94
  -4 -13  -7    9.08    1.00
  -4 -13  -8    4.52    0.93
  -4 -13  -8    3.73    0.88
  -4 -13  -8    3.71    0.82
  -4 -13  -8    4.60    0.82
  -4 -13  -8    3.12    0.64
  -4 -13  -9    5.35    0.84
  -4 -13  -9    5.03    0.83
  -4 -13  -9    5.19    0.64
  -4 -13  -9    5.94    0.98
  -4 -13 -10   -0.19    0.74
  -4 -13 -10    0.32    0.72
  -4 -13 -11    1.63    0.79
  -4 -13 -11    1.27    0.72
  -4 -13 -11    0.88    0.69
  -4 -13 -12    0.75    0.73
  -4 -13 -12   -0.03    0.64
  -4 -13 -12   -0.11    0.64
  -4 -13 -12   -0.43    0.80
  -4 -13 -13   -0.15    0.63
  -4 -13 -13    0.04    0.59
  -4 -13 -13    1.36    0.71
  -4 -13 -13    0.01    0.55
  -4 -13 -14    0.67    0.50
  -4 -13 -14    1.22    0.47
  -4 -13 -14    0.07    0.54
  -4 -13 -15    1.07    0.40
  -4 -13 -15    0.84    0.43
  -4 -13 -15    1.10    0.34
  -4 -14   5    3.65    0.44
  -4 -14   5    3.75    0.45
  -4 -14   4    0.89    0.38
  -4 -14   4    0.94    0.50
  -4 -14   4    0.95    0.51
  -4 -14   4    1.07    0.50
  -4 -14   3    1.68    0.43
  -4 -14   3    1.90    0.59
  -4 -14   3    2.06    0.56
  -4 -14   2   -0.28    0.68
  -4 -14   2    0.26    0.57
  -4 -14   1    0.17    0.72
  -4 -14   1   -0.74    0.70
  -4 -14   1   -0.43    0.59
  -4 -14   0   -0.90    0.78
  -4 -14   0   -0.46    0.76
  -4 -14   0    0.07    0.73
  -4 -14   0   -0.17    0.57
  -4 -14  -1    2.08    0.57
  -4 -14  -1    2.38    0.80
  -4 -14  -1    2.93    0.80
  -4 -14  -1    1.97    0.72
  -4 -14  -2    3.63    0.70
  -4 -14  -2    5.25    0.83
  -4 -14  -2    3.90    0.83
  -4 -14  -2    4.63    0.73
  -4 -14  -3    4.11    0.74
  -4 -14  -3    4.37    0.86
  -4 -14  -3    3.45    0.79
  -4 -14  -3    3.54    0.70
  -4 -14  -4    3.29    0.74
  -4 -14  -4    3.56    0.78
  -4 -14  -4    1.82    0.75
  -4 -14  -4    1.31    0.61
  -4 -14  -4    2.21    0.74
  -4 -14  -5    1.13    0.73
  -4 -14  -5   -0.06    0.76
  -4 -14  -5    1.31    0.70
  -4 -14  -5    0.32    0.75
  -4 -14  -6    0.66    0.76
  -4 -14  -6    0.77    0.75
  -4 -14  -6    0.04    0.65
  -4 -14  -6    0.90    0.74
  -4 -14  -7    5.92    0.87
  -4 -14  -7    5.95    0.86
  -4 -14  -7    7.16    0.86
  -4 -14  -7    6.90    0.75
  -4 -14  -8    2.34    0.84
  -4 -14  -8    0.80    0.80
  -4 -14  -8    2.16    0.73
  -4 -14  -8    1.53    0.77
  -4 -14  -8    0.99    0.57
  -4 -14  -9    2.72    0.81
  -4 -14  -9    3.99    0.89
  -4 -14  -9    4.70    0.75
  -4 -14  -9    3.60    0.74
  -4 -14  -9    2.51    0.78
  -4 -14 -10    1.16    0.68
  -4 -14 -10    2.09    0.66
  -4 -14 -10    1.93    0.74
  -4 -14 -10    2.93    0.86
  -4 -14 -11    1.00    0.61
  -4 -14 -11    0.26    0.60
  -4 -14 -12    0.06    0.53
  -4 -14 -12   -0.03    0.66
  -4 -14 -12    0.26    0.56
  -4 -14 -13    1.22    0.58
  -4 -14 -13    0.84    0.46
  -4 -14 -13    1.21    0.49
  -4 -14 -14   -0.03    0.33
  -4 -14 -14    0.57    0.40
  -4 -14 -14    0.78    0.45
  -4 -14 -14    0.24    0.43
  -4 -14 -15   -0.46    0.33
  -4 -15   4    0.80    0.32
  -4 -15   4    0.72    0.30
  -4 -15   3    0.54    0.44
  -4 -15   3    0.10    0.38
  -4 -15   2    1.86    0.55
  -4 -15   2    2.77    0.48
  -4 -15   1   -0.20    0.56
  -4 -15   1   -0.55    0.47
  -4 -15   0    7.52    0.79
  -4 -15   0    6.94    0.77
  -4 -15   0    8.24    0.73
  -4 -15   0    6.93    0.63
  -4 -15  -1    0.44    0.66
  -4 -15  -1    0.23    0.66
  -4 -15  -1   -0.42    0.58
  -4 -15  -2   -0.24    0.71
  -4 -15  -2    0.66    0.68
  -4 -15  -2    0.38    0.60
  -4 -15  -3    2.19    0.61
  -4 -15  -3    3.30    0.75
  -4 -15  -3    2.93    0.73
  -4 -15  -3    1.93    0.59
  -4 -15  -4    0.10    0.63
  -4 -15  -4    1.17    0.72
  -4 -15  -4    1.21    0.67
  -4 -15  -4   -0.05    0.52
  -4 -15  -5    4.47    0.74
  -4 -15  -5    4.67    0.76
  -4 -15  -5    4.55    0.71
  -4 -15  -5    3.79    0.74
  -4 -15  -6    0.31    0.68
  -4 -15  -6   -0.15    0.67
  -4 -15  -6    0.11    0.57
  -4 -15  -6    0.40    0.69
  -4 -15  -7    1.91    0.73
  -4 -15  -7    2.93    0.71
  -4 -15  -7    2.22    0.57
  -4 -15  -7    3.02    0.72
  -4 -15  -8    3.70    0.75
  -4 -15  -8    3.82    0.67
  -4 -15  -8    3.56    0.73
  -4 -15  -9    4.25    0.76
  -4 -15  -9    4.69    0.68
  -4 -15  -9    4.37    0.73
  -4 -15 -10    7.29    0.79
  -4 -15 -10    6.55    0.67
  -4 -15 -10    6.31    0.74
  -4 -15 -11    0.76    0.50
  -4 -15 -11    0.57    0.57
  -4 -15 -12   -0.85    0.43
  -4 -15 -12   -0.16    0.51
  -4 -15 -13   -0.84    0.47
  -4 -15 -13   -0.60    0.33
  -4 -15 -13    0.07    0.41
  -4 -15 -14    0.82    0.32
  -4 -15 -14    0.56    0.30
  -4 -16   2    0.20    0.33
  -4 -16   1    0.29    0.43
  -4 -16   1    0.58    0.41
  -4 -16   0    1.79    0.51
  -4 -16   0    0.50    0.46
  -4 -16  -1    0.55    0.54
  -4 -16  -1    0.85    0.49
  -4 -16  -2    0.98    0.56
  -4 -16  -2    0.13    0.46
  -4 -16  -3   -0.64    0.59
  -4 -16  -3   -0.18    0.56
  -4 -16  -3    0.88    0.45
  -4 -16  -4    1.01    0.51
  -4 -16  -4    0.21    0.60
  -4 -16  -4    0.92    0.56
  -4 -16  -5    2.24    0.60
  -4 -16  -5    2.91    0.55
  -4 -16  -5    2.41    0.62
  -4 -16  -6   16.60    1.02
  -4 -16  -6   18.72    1.04
  -4 -16  -6   16.94    0.96
  -4 -16  -7    2.70    0.60
  -4 -16  -7    2.63    0.60
  -4 -16  -7    1.01    0.46
  -4 -16  -7    2.02    0.61
  -4 -16  -8    0.87    0.53
  -4 -16  -8    1.59    0.59
  -4 -16  -8    1.50    0.58
  -4 -16  -9    0.75    0.57
  -4 -16  -9    1.06    0.49
  -4 -16  -9    0.22    0.53
  -4 -16 -10    5.23    0.62
  -4 -16 -10    5.26    0.52
  -4 -16 -10    5.36    0.60
  -4 -16 -11    2.93    0.50
  -4 -16 -11    2.66    0.39
  -4 -16 -11    2.69    0.46
  -4 -16 -12    0.61    0.42
  -4 -16 -12    0.99    0.37
  -4 -17  -1    0.94    0.37
  -4 -17  -2    1.14    0.40
  -4 -17  -3    3.36    0.46
  -4 -17  -3    3.47    0.49
  -4 -17  -4   -0.28    0.41
  -4 -17  -4    0.05    0.44
  -4 -17  -5   13.53    0.76
  -4 -17  -5   11.13    0.69
  -4 -17  -6    1.94    0.45
  -4 -17  -6    0.80    0.42
  -4 -17  -7    3.14    0.46
  -4 -17  -7    2.90    0.48
  -4 -17  -8    0.30    0.41
  -4 -17  -8    0.46    0.38
  -4 -17  -9    6.80    0.55
  -4 -17  -9    7.72    0.49
  -4 -17 -10    0.59    0.36
   5 -13  -6   -0.25    0.33
   5 -13   4    0.88    0.33
   5 -12  -9    0.74    0.35
   5 -12  -8    0.88    0.44
   5 -12  -8    0.59    0.44
   5 -12  -7    3.85    0.56
   5 -12  -7    3.62    0.52
   5 -12  -6    0.99    0.49
   5 -12  -6    1.25    0.54
   5 -12  -5    5.71    0.62
   5 -12  -4    0.35    0.47
   5 -12  -4    0.20    0.51
   5 -12   1    1.18    0.49
   5 -12   2    5.33    0.60
   5 -12   2    5.79    0.58
   5 -12   3    2.11    0.51
   5 -12   3    0.44    0.46
   5 -12   3    1.87    0.52
   5 -12   4    0.19    0.48
   5 -12   4   -0.35    0.49
   5 -12   4    0.95    0.45
   5 -12   5    0.72    0.46
   5 -12   5    0.41    0.44
   5 -12   5   -0.11    0.46
   5 -12   6    2.24    0.44
   5 -12   6    2.46    0.44
   5 -12   6    2.04    0.45
   5 -12   7    1.30    0.33
   5 -12   7    1.40    0.35
   5 -11 -10    0.58    0.40
   5 -11 -10    0.54    0.38
   5 -11  -9    0.24    0.52
   5 -11  -9    0.15    0.49
   5 -11  -8   -0.05    0.60
   5 -11  -8    0.04    0.56
   5 -11  -7   11.61    0.89
   5 -11  -7   12.25    0.89
   5 -11  -6    1.40    0.64
   5 -11  -6    1.89    0.59
   5 -11  -6    1.24    0.66
   5 -11  -5    0.62    0.60
   5 -11  -5    0.17    0.58
   5 -11  -5    0.05    0.64
   5 -11  -4   -0.77    0.66
   5 -11  -4    1.55    0.61
   5 -11  -3    5.21    0.71
   5 -11  -3    4.69    0.58
   5 -11  -2    6.57    0.63
   5 -11  -2    7.60    0.72
   5 -11  -2    7.78    0.73
   5 -11  -1    9.01    0.71
   5 -11   0    8.61    0.75
   5 -11   0   11.78    0.79
   5 -11   1   88.22    3.87
   5 -11   1   89.33    3.89
   5 -11   1   96.75    3.91
   5 -11   2    3.73    0.62
   5 -11   2    4.42    0.65
   5 -11   2    3.03    0.62
   5 -11   3    1.11    0.56
   5 -11   3   -0.03    0.60
   5 -11   3   -0.04    0.55
   5 -11   3    0.18    0.59
   5 -11   4    8.61    0.72
   5 -11   4    8.14    0.67
   5 -11   4   10.42    0.79
   5 -11   4    9.56    0.77
   5 -11   4    7.43    0.74
   5 -11   5    0.77    0.49
   5 -11   5   -0.11    0.48
   5 -11   5   -0.49    0.59
   5 -11   5    0.53    0.57
   5 -11   5    0.49    0.61
   5 -11   6    5.48    0.59
   5 -11   6    5.93    0.60
   5 -11   6    7.45    0.68
   5 -11   6    6.80    0.68
   5 -11   6    7.62    0.71
   5 -11   7    0.45    0.40
   5 -11   7    0.62    0.43
   5 -11   7   -0.34    0.50
   5 -11   7   -0.43    0.52
   5 -11   7   -0.38    0.53
   5 -11   8    5.93    0.49
   5 -11   8    6.55    0.53
   5 -11   8    5.38    0.54
   5 -11   9    0.16    0.30
   5 -11   9   -0.54    0.30
   5 -10 -10    2.55    0.59
   5 -10 -10    1.71    0.45
   5 -10  -9    1.07    0.64
   5 -10  -9    0.25    0.46
   5 -10  -9    1.42    0.50
   5 -10  -9    0.67    0.63
   5 -10  -8    0.94    0.70
   5 -10  -8    0.30    0.52
   5 -10  -8    0.44    0.71
   5 -10  -8    0.02    0.50
   5 -10  -8    0.25    0.60
   5 -10  -7    1.76    0.54
   5 -10  -7    1.45    0.54
   5 -10  -7    0.91    0.74
   5 -10  -7    1.32    0.64
   5 -10  -6   17.48    1.06
   5 -10  -6   17.27    0.97
   5 -10  -6   16.19    1.13
   5 -10  -6   14.30    1.02
   5 -10  -5    5.99    0.71
   5 -10  -5    5.68    0.65
   5 -10  -5    6.75    0.66
   5 -10  -5    7.44    0.87
   5 -10  -4    0.45    0.55
   5 -10  -4   -0.08    0.72
   5 -10  -4    0.75    0.69
   5 -10  -3   39.15    1.86
   5 -10  -3   39.75    1.88
   5 -10  -3   36.73    1.80
   5 -10  -2    1.92    0.59
   5 -10  -2    1.02    0.64
   5 -10  -1    2.80    0.63
   5 -10  -1    2.45    0.63
   5 -10  -1    1.74    0.57
   5 -10   0    1.43    0.60
   5 -10   0    1.74    0.59
   5 -10   1    0.08    0.61
   5 -10   1    0.10    0.63
   5 -10   1    0.28    0.56
   5 -10   2    1.50    0.64
   5 -10   2    2.31    0.67
   5 -10   2    1.85    0.60
   5 -10   2    3.10    0.67
   5 -10   3    0.17    0.62
   5 -10   3    0.85    0.53
   5 -10   3    0.96    0.68
   5 -10   3    0.45    0.63
   5 -10   3   -0.42    0.68
   5 -10   4    0.25    0.61
   5 -10   4   -0.18    0.57
   5 -10   4    1.11    0.68
   5 -10   4    0.95    0.69
   5 -10   4   -0.02    0.65
   5 -10   5    2.82    0.67
   5 -10   5    1.75    0.60
   5 -10   5    1.33    0.71
   5 -10   5    1.86    0.74
   5 -10   5    2.21    0.69
   5 -10   6    8.20    0.77
   5 -10   6    9.12    0.78
   5 -10   6    8.94    0.85
   5 -10   6    8.60    0.86
   5 -10   6    8.39    0.85
   5 -10   7    2.32    0.58
   5 -10   7    2.38    0.61
   5 -10   7    2.30    0.67
   5 -10   7    1.66    0.65
   5 -10   7    1.07    0.68
   5 -10   8   -0.36    0.49
   5 -10   8    0.04    0.52
   5 -10   8    0.39    0.56
   5 -10   8   -0.07    0.58
   5 -10   9    1.74    0.43
   5 -10   9    1.64    0.47
   5 -10   9    0.54    0.49
   5 -10  10    0.37    0.33
   5 -10  10    0.07    0.33
   5  -9 -12    1.82    0.37
   5  -9 -11   11.29    0.78
   5  -9 -11   10.87    0.72
   5  -9 -11    9.55    0.68
   5  -9 -10    0.94    0.60
   5  -9  -9   36.33    1.76
   5  -9  -9   39.84    1.85
   5  -9  -8    0.45    0.59
   5  -9  -8    0.35    0.72
   5  -9  -7    0.47    0.71
   5  -9  -7    0.25    0.61
   5  -9  -7    0.37    0.71
   5  -9  -7    0.02    0.80
   5  -9  -6    0.26    0.57
   5  -9  -6   -0.04    0.73
[truncated: 664,126 more chars]
