# Supplementary material for: Realizing efficient blue and deep-blue delayed fluorescence materials with record-beating electroluminescence efficiencies of 43.4%
Source: Nat Commun. 2023 Apr 10;14:2019. doi: 10.1038/s41467-023-37687-3 (PMC10086064; doi:10.1038/s41467-023-37687-3)
Supplement: Supplementary file 8 — Source Data [file 41467_2023_37687_MOESM8_ESM.xlsx]

## Sheet: Fig. 3a
UV absorption spectra
wavelength (nm)	CBP-0	CCO-1	CCO-2	wavelength (nm)	CCO-3
300	0.376	0.211	0.232	300	0.216
300.5	0.374	0.21	0.231	301	0.213
301	0.37	0.208	0.229	302	0.209
301.5	0.366	0.206	0.227	303	0.205
302	0.361	0.204	0.225	304	0.201
302.5	0.355	0.202	0.223	305	0.197
303	0.348	0.2	0.221	306	0.193
303.5	0.341	0.198	0.219	307	0.192
304	0.333	0.196	0.216	308	0.192
304.5	0.325	0.194	0.214	309	0.193
305	0.316	0.192	0.212	310	0.195
305.5	0.307	0.191	0.21	311	0.197
306	0.299	0.19	0.209	312	0.198
306.5	0.291	0.189	0.208	313	0.199
307	0.283	0.189	0.207	314	0.197
307.5	0.276	0.189	0.207	315	0.194
308	0.269	0.189	0.207	316	0.191
308.5	0.262	0.19	0.208	317	0.188
309	0.256	0.191	0.209	318	0.186
309.5	0.251	0.192	0.21	319	0.184
310	0.246	0.192	0.21	320	0.183
310.5	0.242	0.193	0.212	321	0.183
311	0.239	0.193	0.212	322	0.184
311.5	0.236	0.193	0.213	323	0.185
312	0.233	0.193	0.213	324	0.186
312.5	0.231	0.193	0.213	325	0.188
313	0.23	0.192	0.213	326	0.19
313.5	0.228	0.191	0.212	327	0.192
314	0.227	0.19	0.211	328	0.194
314.5	0.227	0.188	0.21	329	0.196
315	0.226	0.186	0.208	330	0.195
315.5	0.226	0.185	0.207	331	0.194
316	0.226	0.184	0.205	332	0.192
316.5	0.227	0.183	0.204	333	0.188
317	0.227	0.182	0.202	334	0.183
317.5	0.228	0.181	0.201	335	0.179
318	0.228	0.181	0.2	336	0.173
318.5	0.229	0.181	0.199	337	0.168
319	0.23	0.18	0.199	338	0.165
319.5	0.231	0.18	0.199	339	0.163
320	0.231	0.181	0.198	340	0.162
320.5	0.232	0.181	0.198	341	0.162
321	0.233	0.181	0.198	342	0.164
321.5	0.234	0.182	0.198	343	0.167
322	0.235	0.183	0.199	344	0.172
322.5	0.236	0.184	0.199	345	0.176
323	0.237	0.184	0.2	346	0.181
323.5	0.237	0.185	0.201	347	0.185
324	0.237	0.186	0.201	348	0.187
324.5	0.238	0.187	0.202	349	0.188
325	0.238	0.188	0.204	350	0.188
325.5	0.239	0.19	0.205	351	0.185
326	0.239	0.191	0.206	352	0.182
326.5	0.239	0.192	0.207	353	0.178
327	0.239	0.193	0.208	354	0.174
327.5	0.239	0.194	0.21	355	0.172
328	0.239	0.195	0.21	356	0.171
328.5	0.239	0.195	0.211	357	0.171
329	0.238	0.195	0.211	358	0.173
329.5	0.237	0.195	0.211	359	0.177
330	0.236	0.194	0.211	360	0.183
330.5	0.235	0.194	0.21	361	0.188
331	0.233	0.192	0.209	362	0.193
331.5	0.231	0.191	0.208	363	0.197
332	0.229	0.189	0.206	364	0.198
332.5	0.226	0.187	0.204	365	0.197
333	0.222	0.184	0.202	366	0.193
333.5	0.219	0.182	0.199	367	0.185
334	0.216	0.179	0.197	368	0.175
334.5	0.212	0.176	0.195	369	0.163
335	0.208	0.174	0.192	370	0.15
335.5	0.204	0.171	0.19	371	0.136
336	0.2	0.168	0.187	372	0.122
336.5	0.196	0.165	0.184	373	0.108
337	0.193	0.163	0.182	374	0.095
337.5	0.189	0.161	0.18	375	0.083
338	0.186	0.16	0.179	376	0.073
338.5	0.183	0.158	0.177	377	0.064
339	0.18	0.158	0.176	378	0.057
339.5	0.177	0.157	0.175	379	0.051
340	0.175	0.157	0.175	380	0.046
340.5	0.172	0.157	0.175	381	0.042
341	0.17	0.157	0.175	382	0.038
341.5	0.167	0.158	0.176	383	0.035
342	0.165	0.159	0.177	384	0.033
342.5	0.162	0.161	0.178	385	0.031
343	0.16	0.163	0.18	386	0.03
343.5	0.157	0.165	0.182	387	0.029
344	0.154	0.167	0.185	388	0.028
344.5	0.152	0.169	0.187	389	0.027
345	0.149	0.171	0.189	390	0.026
345.5	0.146	0.172	0.191	391	0.025
346	0.142	0.173	0.193	392	0.024
346.5	0.139	0.174	0.195	393	0.024
347	0.137	0.174	0.196	394	0.023
347.5	0.134	0.175	0.197	395	0.022
348	0.132	0.175	0.198	396	0.021
348.5	0.129	0.175	0.199	397	0.021
349	0.126	0.174	0.199	398	0.02
349.5	0.124	0.173	0.199	399	0.019
350	0.122	0.171	0.198	400	0.018
350.5	0.119	0.17	0.197	401	0.017
351	0.117	0.168	0.196	402	0.016
351.5	0.114	0.166	0.195	403	0.015
352	0.112	0.164	0.193	404	0.014
352.5	0.109	0.162	0.191	405	0.014
353	0.107	0.161	0.19	406	0.013
353.5	0.104	0.159	0.188	407	0.012
354	0.102	0.158	0.186	408	0.011
354.5	0.099	0.158	0.185	409	0.01
355	0.096	0.157	0.184	410	0.009
355.5	0.094	0.158	0.184	411	0.008
356	0.092	0.158	0.184	412	0.007
356.5	0.089	0.159	0.184	413	0.006
357	0.087	0.16	0.184	414	0.006
357.5	0.084	0.162	0.185	415	0.005
358	0.082	0.164	0.186	416	0.004
358.5	0.079	0.166	0.188	417	0.004
359	0.077	0.168	0.19	418	0.003
359.5	0.075	0.17	0.192	419	0.003
360	0.073	0.173	0.194	420	0.002
360.5	0.071	0.175	0.197	421	0.002
361	0.069	0.177	0.199	422	0.001
361.5	0.067	0.178	0.201	423	0.001
362	0.065	0.179	0.203	424	0.001
362.5	0.063	0.18	0.204	425	0.001
363	0.061	0.18	0.205	426	0
363.5	0.059	0.179	0.205	427	0
364	0.058	0.177	0.205	428	0
364.5	0.056	0.175	0.205	429	0
365	0.054	0.173	0.203	430	0
365.5	0.053	0.169	0.201	431	0
366	0.051	0.165	0.198	432	0
366.5	0.05	0.16	0.195	433	0
367	0.048	0.155	0.19	434	-0.001
367.5	0.047	0.149	0.185	435	-0.001
368	0.045	0.143	0.18	436	-0.001
368.5	0.044	0.137	0.174	437	-0.001
369	0.043	0.131	0.168	438	-0.001
369.5	0.042	0.124	0.162	439	-0.001
370	0.041	0.118	0.155	440	-0.001
370.5	0.039	0.112	0.148	441	-0.001
371	0.038	0.105	0.141	442	-0.001
371.5	0.037	0.099	0.135	443	-0.001
372	0.037	0.094	0.128	444	-0.001
372.5	0.035	0.088	0.12	445	-0.001
373	0.034	0.082	0.114	446	-0.001
373.5	0.033	0.077	0.107	447	-0.001
374	0.032	0.072	0.1	448	-0.001
374.5	0.032	0.067	0.095	449	-0.001
375	0.031	0.063	0.089	450	-0.001
375.5	0.03	0.06	0.084	451	-0.001
376	0.029	0.056	0.079	452	-0.001
376.5	0.028	0.053	0.074	453	-0.001
377	0.028	0.05	0.07	454	-0.001
377.5	0.027	0.047	0.066	455	-0.001
378	0.026	0.045	0.063	456	-0.001
378.5	0.026	0.043	0.059	457	-0.001
379	0.025	0.041	0.056	458	-0.001
379.5	0.025	0.039	0.053	459	-0.001
380	0.024	0.037	0.051	460	-0.001
380.5	0.023	0.036	0.049	461	-0.001
381	0.023	0.035	0.047	462	-0.001
381.5	0.022	0.034	0.045	463	-0.001
382	0.022	0.033	0.043	464	-0.001
382.5	0.021	0.032	0.041	465	-0.001
383	0.021	0.031	0.04	466	-0.001
383.5	0.02	0.03	0.039	467	-0.001
384	0.02	0.029	0.037	468	-0.001
384.5	0.019	0.029	0.036	469	-0.001
385	0.019	0.028	0.035	470	-0.001
385.5	0.019	0.028	0.034	471	-0.001
386	0.018	0.028	0.034	472	-0.001
386.5	0.018	0.027	0.033	473	-0.001
387	0.017	0.027	0.032	474	-0.001
387.5	0.017	0.026	0.032	475	-0.001
388	0.016	0.026	0.031	476	-0.001
388.5	0.016	0.026	0.031	477	-0.001
389	0.015	0.025	0.03	478	-0.001
389.5	0.015	0.025	0.03	479	-0.001
390	0.014	0.025	0.029	480	-0.001
390.5	0.014	0.024	0.029	481	-0.001
391	0.014	0.024	0.028	482	-0.001
391.5	0.013	0.024	0.028	483	-0.001
392	0.013	0.024	0.027	484	-0.001
392.5	0.013	0.023	0.027	485	-0.001
393	0.012	0.023	0.026	486	-0.001
393.5	0.012	0.023	0.026	487	-0.001
394	0.011	0.022	0.025	488	-0.001
394.5	0.011	0.022	0.025	489	-0.001
395	0.011	0.022	0.025	490	-0.001
395.5	0.01	0.021	0.024	491	-0.001
396	0.01	0.021	0.024	492	-0.001
396.5	0.01	0.021	0.023	493	-0.001
397	0.01	0.02	0.023	494	-0.001
397.5	0.009	0.02	0.022	495	-0.001
398	0.009	0.02	0.022	496	-0.001
398.5	0.009	0.019	0.021	497	-0.001
399	0.008	0.019	0.021	498	-0.001
399.5	0.008	0.018	0.02	499	-0.001
400	0.008	0.018	0.02	500	-0.001
400.5	0.007	0.017	0.019	501	-0.001
401	0.007	0.017	0.019	502	-0.001
401.5	0.007	0.017	0.018	503	-0.001
402	0.007	0.016	0.018	504	-0.001
402.5	0.006	0.016	0.017	505	-0.001
403	0.006	0.015	0.017	506	-0.001
403.5	0.006	0.015	0.016	507	-0.001
404	0.006	0.015	0.016	508	-0.001
404.5	0.005	0.014	0.015	509	-0.001
405	0.005	0.014	0.015	510	-0.001
405.5	0.005	0.013	0.014	511	-0.001
406	0.005	0.013	0.014	512	-0.001
406.5	0.004	0.012	0.013	513	-0.001
407	0.004	0.012	0.013	514	-0.001
407.5	0.004	0.012	0.012	515	-0.001
408	0.004	0.011	0.012	516	-0.001
408.5	0.004	0.011	0.011	517	-0.001
409	0.003	0.01	0.011	518	-0.001
409.5	0.003	0.01	0.01	519	-0.001
410	0.003	0.009	0.01	520	-0.001
410.5	0.003	0.009	0.009	521	-0.001
411	0.003	0.009	0.009	522	-0.001
411.5	0.003	0.008	0.009	523	-0.001
412	0.003	0.008	0.008	524	-0.001
412.5	0.002	0.008	0.008	525	-0.001
413	0.002	0.007	0.007	526	-0.001
413.5	0.002	0.007	0.007	527	-0.001
414	0.002	0.007	0.007	528	-0.001
414.5	0.002	0.006	0.006	529	-0.001
415	0.002	0.006	0.006	530	-0.001
415.5	0.002	0.006	0.005	531	0
416	0.001	0.005	0.005	532	-0.001
416.5	0.001	0.005	0.005	533	0
417	0.001	0.005	0.005	534	-0.001
417.5	0.001	0.005	0.004	535	-0.001
418	0.001	0.004	0.004	536	-0.001
418.5	0.001	0.004	0.004	537	0
419	0.001	0.004	0.004	538	-0.001
419.5	0.001	0.003	0.003	539	-0.001
420	0.001	0.003	0.003	540	-0.001
420.5	0.001	0.003	0.003	541	-0.001
421	0.001	0.003	0.002	542	-0.001
421.5	0	0.002	0.002	543	-0.001
422	0	0.002	0.002	544	-0.001
422.5	0	0.002	0.002	545	-0.001
423	0	0.002	0.002	546	0
423.5	0	0.002	0.002	547	-0.001
424	0	0.002	0.001	548	0
424.5	0	0.002	0.001	549	0
425	0	0.002	0.001	550	0
425.5	0	0.001	0.001	551	0
426	0	0.001	0.001	552	-0.001
426.5	0	0.001	0.001	553	-0.001
427	0	0.001	0.001	554	0
427.5	0	0.001	0.001	555	-0.001
428	0	0.001	0	556	-0.001
428.5	0	0.001	0	557	-0.001
429	0	0.001	0	558	-0.001
429.5	0	0.001	0	559	0
430	0	0.001	0	560	-0.001
430.5	0	0	0	561	-0.001
431	0	0	0	562	-0.001
431.5	0	0	0	563	-0.001
432	0	0	0	564	0
432.5	0	0	0	565	0
433	0	0	0	566	0
433.5	0	0	0	567	0
434	0	0	0	568	0
434.5	0	0	0	569	0
435	0	0	0	570	0
435.5	0	0	0	571	-0.001
436	-0.001	0	-0.001	572	0
436.5	-0.001	0	-0.001	573	0
437	0	0	0	574	-0.001
437.5	0	0	0	575	0
438	0	0	0	576	0
438.5	0	0	-0.001	577	-0.001
439	0	0	-0.001	578	0
439.5	0	0	-0.001	579	0
440	0	0	-0.001	580	0
440.5	0	0	-0.001	581	0
441	-0.001	0	-0.001	582	-0.001
441.5	0	0	-0.001	583	-0.001
442	0	0	-0.001	584	0
442.5	-0.001	0	-0.001	585	0
443	-0.001	0	-0.001	586	0
443.5	-0.001	0	-0.001	587	0
444	-0.001	0	-0.001	588	0
444.5	-0.001	0	-0.001	589	0
445	-0.001	0	-0.001	590	0
445.5	-0.001	0	-0.001	591	0
446	-0.001	0	-0.001	592	0
446.5	0	0	-0.001	593	0
447	0	0	-0.001	594	0
447.5	0	0	-0.001	595	0
448	-0.001	-0.001	-0.001	596	0
448.5	-0.001	-0.001	-0.001	597	0
449	-0.001	0	-0.001	598	0
449.5	-0.001	0	-0.001	599	-0.001
450	-0.001	0	-0.001	600	0
450.5	-0.001	0	-0.001	601	0
451	-0.001	0	-0.001	602	0
451.5	-0.001	-0.001	-0.001	603	0
452	-0.001	-0.001	-0.001	604	-0.001
452.5	-0.001	-0.001	-0.001	605	0
453	-0.001	-0.001	-0.001	606	0
453.5	-0.001	0	-0.001	607	-0.001
454	-0.001	0	-0.001	608	-0.001
454.5	-0.001	0	-0.001	609	0
455	-0.001	0	-0.001	610	0
455.5	-0.001	0	-0.001	611	0
456	-0.001	0	-0.001	612	0
456.5	-0.001	0	-0.001	613	0
457	-0.001	0	-0.001	614	0
457.5	-0.001	-0.001	-0.001	615	0
458	-0.001	-0.001	-0.001	616	0
458.5	-0.001	-0.001	-0.001	617	0
459	-0.001	-0.001	-0.001	618	0
459.5	-0.001	0	-0.001	619	0
460	-0.001	0	-0.001	620	0
460.5	-0.001	0	-0.001	621	0
461	-0.001	0	-0.001	622	0
461.5	-0.001	0	-0.001	623	0
462	-0.001	-0.001	-0.001	624	0
462.5	-0.001	-0.001	-0.001	625	-0.001
463	-0.001	-0.001	-0.001	626	0
463.5	-0.001	0	-0.001	627	0
464	-0.001	0	-0.001	628	0
464.5	-0.001	-0.001	-0.001	629	0
465	-0.001	-0.001	-0.001	630	-0.001
465.5	-0.001	0	-0.001	631	0
466	-0.001	0	-0.001	632	0
466.5	-0.001	0	-0.001	633	0
467	-0.001	-0.001	-0.001	634	0
467.5	-0.001	0	-0.001	635	0
468	-0.001	0	-0.001	636	0
468.5	-0.001	0	-0.001	637	0
469	-0.001	0	-0.001	638	0
469.5	-0.001	0	-0.001	639	0
470	-0.001	0	-0.001	640	0
470.5	-0.001	0	-0.001	641	0
471	-0.001	0	-0.001	642	0
471.5	-0.001	0	-0.001	643	0
472	-0.001	0	-0.001	644	0
472.5	-0.001	0	-0.001	645	0
473	-0.001	0	-0.001	646	0
473.5	-0.001	0	-0.001	647	0
474	-0.001	0	-0.001	648	0
474.5	-0.001	-0.001	-0.001	649	0
475	-0.001	0	-0.001	650	0
475.5	-0.001	0	-0.001	651	0
476	-0.001	0	-0.001	652	0
476.5	-0.001	0	-0.001	653	0
477	-0.001	0	-0.001	654	0
477.5	-0.001	0	-0.001	655	0
478	-0.001	0	-0.001	656	0
478.5	-0.001	0	-0.001	657	0
479	-0.001	0	-0.001	658	0
479.5	-0.001	0	-0.001	659	0
480	-0.001	0	-0.001	660	0
480.5	-0.001	0	-0.001	661	0
481	-0.001	0	-0.001	662	0
481.5	-0.001	0	-0.001	663	0
482	-0.001	0	-0.001	664	0
482.5	-0.001	0	-0.001	665	0
483	-0.001	0	-0.001	666	0
483.5	-0.001	0	-0.001	667	0
484	-0.001	0	-0.001	668	0
484.5	-0.001	0	-0.001	669	0
485	-0.001	0	-0.001	670	0
485.5	-0.001	-0.001	-0.001	671	0
486	-0.001	-0.001	-0.001	672	0
486.5	-0.001	-0.001	-0.001	673	0
487	-0.001	-0.001	-0.001	674	0
487.5	-0.001	-0.001	-0.001	675	0
488	-0.001	-0.001	-0.001	676	0
488.5	-0.001	0	-0.001	677	0
489	-0.001	0	-0.001	678	0
489.5	-0.001	0	-0.001	679	0
490	-0.001	-0.001	-0.001	680	0
490.5	-0.001	-0.001	-0.001	681	0
491	-0.001	-0.001	-0.001	682	0
491.5	-0.001	-0.001	-0.001	683	0
492	-0.001	-0.001	-0.001	684	0
492.5	-0.001	-0.001	-0.001	685	0
493	-0.001	-0.001	-0.001	686	0
493.5	-0.001	-0.001	-0.001	687	0
494	-0.001	-0.001	-0.001	688	0
494.5	-0.001	-0.001	-0.001	689	0
495	-0.001	-0.001	-0.001	690	0
495.5	-0.001	-0.001	-0.001	691	0
496	-0.001	-0.001	-0.001	692	0
496.5	-0.001	-0.001	-0.001	693	0
497	-0.001	-0.001	-0.001	694	0
497.5	-0.001	-0.001	-0.001	695	0
498	-0.001	-0.001	-0.001	696	0
498.5	-0.001	-0.001	-0.001	697	0
499	-0.001	-0.001	-0.001	698	0
499.5	-0.001	-0.001	-0.001	699	0
500	-0.001	-0.001	-0.001	700	0
500.5	-0.001	-0.001	-0.001
501	-0.001	-0.001	-0.001
501.5	-0.001	-0.001	-0.001
502	-0.001	-0.001	-0.001
502.5	-0.001	-0.001	-0.001
503	-0.001	-0.001	-0.001
503.5	-0.001	-0.001	-0.001
504	-0.001	-0.001	-0.001
504.5	-0.001	-0.001	-0.001
505	-0.001	-0.001	-0.001
505.5	-0.001	-0.001	-0.001
506	-0.001	-0.001	-0.001
506.5	-0.001	-0.001	-0.001
507	-0.001	-0.001	-0.001
507.5	-0.001	-0.001	-0.001
508	-0.001	-0.001	-0.001
508.5	-0.001	-0.001	-0.001
509	-0.001	-0.001	-0.001
509.5	-0.001	-0.001	-0.001
510	-0.001	-0.001	-0.001
510.5	-0.001	-0.001	-0.001
511	-0.001	-0.001	-0.001
511.5	-0.001	-0.001	-0.001
512	-0.001	-0.001	-0.001
512.5	-0.001	-0.001	-0.001
513	-0.001	-0.001	-0.001
513.5	-0.001	-0.001	-0.001
514	-0.001	-0.001	-0.001
514.5	-0.001	-0.001	-0.001
515	-0.001	-0.001	-0.001
515.5	-0.001	-0.001	-0.001
516	-0.001	-0.001	-0.001
516.5	-0.001	-0.001	-0.001
517	-0.001	-0.001	-0.001
517.5	-0.001	-0.001	-0.001
518	-0.001	-0.001	-0.001
518.5	-0.001	-0.001	-0.001
519	-0.001	-0.001	-0.001
519.5	-0.001	-0.001	-0.001
520	-0.001	-0.001	-0.001
520.5	-0.001	-0.001	-0.001
521	-0.001	-0.001	-0.001
521.5	-0.001	-0.001	-0.001
522	-0.001	-0.001	-0.001
522.5	-0.001	-0.001	-0.001
523	-0.001	-0.001	-0.001
523.5	-0.001	-0.001	-0.001
524	-0.001	-0.001	-0.001
524.5	-0.001	-0.001	-0.001
525	-0.001	-0.001	-0.001
525.5	-0.001	-0.001	-0.001
526	-0.001	-0.001	-0.001
526.5	-0.001	-0.001	-0.001
527	-0.001	-0.001	-0.001
527.5	-0.001	-0.001	-0.001
528	-0.001	-0.001	-0.001
528.5	-0.001	-0.001	-0.001
529	-0.001	-0.001	-0.001
529.5	-0.001	-0.001	-0.001
530	-0.001	-0.001	-0.001
530.5	-0.001	-0.001	-0.001
531	-0.001	-0.001	-0.001
531.5	-0.001	-0.001	-0.001
532	-0.001	-0.001	-0.001
532.5	-0.001	-0.001	-0.001
533	-0.001	-0.001	-0.001
533.5	-0.001	-0.001	-0.001
534	-0.001	-0.001	-0.001
534.5	-0.001	-0.001	-0.001
535	-0.001	-0.001	-0.001
535.5	-0.001	-0.001	-0.001
536	-0.001	-0.001	-0.001
536.5	-0.001	-0.001	-0.001
537	-0.001	-0.001	-0.001
537.5	-0.001	-0.001	-0.001
538	-0.001	-0.001	-0.001
538.5	-0.001	-0.001	-0.001
539	-0.001	-0.001	-0.001
539.5	-0.001	-0.001	-0.001
540	-0.001	-0.001	-0.001
540.5	-0.001	-0.001	-0.001
541	-0.001	-0.001	-0.001
541.5	-0.001	-0.001	-0.001
542	-0.001	-0.001	-0.001
542.5	-0.001	-0.001	-0.001
543	-0.001	-0.001	-0.001
543.5	-0.001	-0.001	-0.001
544	-0.001	-0.001	-0.001
544.5	-0.001	-0.001	-0.001
545	-0.001	-0.001	-0.001
545.5	-0.001	-0.001	-0.001
546	-0.001	-0.001	-0.001
546.5	-0.001	-0.001	-0.001
547	-0.001	-0.001	-0.001
547.5	-0.001	-0.001	-0.001
548	-0.001	-0.001	-0.001
548.5	-0.001	-0.001	-0.001
549	-0.001	-0.001	-0.001
549.5	-0.001	-0.001	-0.001
550	-0.001	-0.001	-0.001
550.5	-0.001	-0.001	-0.001
551	-0.001	-0.001	-0.001
551.5	-0.001	-0.001	-0.001
552	-0.001	-0.001	-0.001
552.5	-0.001	-0.001	-0.001
553	-0.001	-0.001	-0.001
553.5	-0.001	-0.001	-0.001
554	-0.001	-0.001	-0.001
554.5	-0.001	-0.001	-0.001
555	-0.001	-0.001	-0.001
555.5	-0.001	-0.001	-0.001
556	-0.001	-0.001	-0.001
556.5	-0.001	-0.001	-0.001
557	-0.001	-0.001	-0.001
557.5	-0.001	-0.001	-0.001
558	-0.001	-0.001	-0.001
558.5	-0.001	-0.001	-0.001
559	-0.001	-0.001	-0.001
559.5	-0.001	-0.001	-0.001
560	-0.001	-0.001	-0.001
560.5	-0.001	-0.001	-0.001
561	-0.001	-0.001	-0.001
561.5	-0.001	-0.001	-0.001
562	-0.001	-0.001	-0.001
562.5	-0.001	-0.001	-0.001
563	-0.001	-0.001	-0.001
563.5	-0.001	-0.001	-0.001
564	-0.001	-0.001	-0.001
564.5	-0.001	-0.001	-0.001
565	-0.001	-0.001	-0.001
565.5	-0.001	-0.001	-0.001
566	-0.001	-0.001	-0.001
566.5	-0.001	-0.001	-0.001
567	-0.001	-0.001	-0.001
567.5	-0.001	-0.001	-0.001
568	-0.001	-0.001	-0.001
568.5	-0.001	-0.001	-0.001
569	-0.001	-0.001	-0.001
569.5	-0.001	-0.001	-0.001
570	-0.001	-0.001	-0.001
570.5	-0.001	-0.001	-0.001
571	-0.001	-0.001	-0.001
571.5	-0.001	-0.001	-0.001
572	-0.001	-0.001	-0.001
572.5	-0.001	-0.001	-0.001
573	-0.001	-0.001	-0.001
573.5	-0.001	-0.001	-0.001
574	-0.001	-0.001	-0.001
574.5	-0.001	-0.001	-0.001
575	-0.001	-0.001	-0.001
575.5	-0.001	-0.001	-0.001
576	-0.001	-0.001	-0.001
576.5	-0.001	-0.001	-0.001
577	-0.001	-0.001	-0.001
577.5	-0.001	-0.001	-0.001
578	-0.001	-0.001	-0.001
578.5	-0.001	-0.001	-0.001
579	-0.001	-0.001	-0.001
579.5	-0.001	-0.001	-0.001
580	-0.001	-0.001	-0.001
580.5	-0.001	-0.001	-0.001
581	-0.001	-0.001	-0.001
581.5	-0.001	-0.001	-0.001
582	-0.001	-0.001	-0.001
582.5	-0.001	-0.001	-0.001
583	-0.001	-0.001	-0.001
583.5	-0.001	-0.001	-0.001
584	-0.001	-0.001	-0.001
584.5	-0.001	-0.001	-0.001
585	-0.001	-0.001	-0.001
585.5	-0.001	-0.001	-0.001
586	-0.001	-0.001	-0.001
586.5	-0.001	-0.001	-0.001
587	-0.001	-0.001	-0.001
587.5	-0.001	-0.001	-0.001
588	-0.001	-0.001	-0.001
588.5	-0.001	-0.001	-0.001
589	-0.001	-0.001	-0.001
589.5	-0.001	-0.001	-0.001
590	-0.001	-0.001	-0.001
590.5	-0.001	-0.001	-0.001
591	-0.001	-0.001	-0.001
591.5	-0.001	-0.001	-0.001
592	-0.001	-0.001	-0.001
592.5	-0.001	-0.001	-0.001
593	-0.001	-0.001	-0.001
593.5	-0.001	-0.001	-0.001
594	-0.001	-0.001	-0.001
594.5	-0.001	-0.001	-0.001
595	-0.001	-0.001	-0.001
595.5	-0.001	-0.001	-0.001
596	-0.001	-0.001	-0.001
596.5	-0.001	-0.001	-0.001
597	-0.001	-0.001	-0.001
597.5	-0.001	-0.001	-0.001
598	-0.001	-0.001	-0.001
598.5	-0.001	-0.001	-0.001
599	-0.001	-0.001	-0.001
599.5	-0.001	-0.001	-0.001
600	-0.001	-0.001	-0.001
600.5
601
601.5
602
602.5
603
603.5
604
604.5
605
605.5
606
606.5
607
607.5
608
608.5
609
609.5
610
610.5
611
611.5
612
612.5
613
613.5
614
614.5
615
615.5
616
616.5
617
617.5
618
618.5
619
619.5
620
620.5
621
621.5
622
622.5
623
623.5
624
624.5
625
625.5
626
626.5
627
627.5
628
628.5
629
629.5
630
630.5
631
631.5
632
632.5
633
633.5
634
634.5
635
635.5
636
636.5
637
637.5
638
638.5
639
639.5
640
640.5
641
641.5
642
642.5
643
643.5
644
644.5
645
645.5
646
646.5
647
647.5
648
648.5
649
649.5
650
650.5
651
651.5
652
652.5
653
653.5
654
654.5
655
655.5
656
656.5
657
657.5
658
658.5
659
659.5
660
660.5
661
661.5
662
662.5
663
663.5
664
664.5
665
665.5
666
666.5
667
667.5
668
668.5
669
669.5
670
670.5
671
671.5
672
672.5
673
673.5
674
674.5
675
675.5
676
676.5
677
677.5
678
678.5
679
679.5
680
680.5
681
681.5
682
682.5
683
683.5
684
684.5
685
685.5
686
686.5
687
687.5
688
688.5
689
689.5
690
690.5
691
691.5
692
692.5
693
693.5
694
694.5
695
695.5
696
696.5
697
697.5
698
698.5
699
699.5
700
700.5
701
701.5
702
702.5
703
703.5
704
704.5
705
705.5
706
706.5
707
707.5
708
708.5
709
709.5
710
710.5
711
711.5
712
712.5
713
713.5
714
714.5
715
715.5
716
716.5
717
717.5
718
718.5
719
719.5
720
720.5
721
721.5
722
722.5
723
723.5
724
724.5
725
725.5
726
726.5
727
727.5
728
728.5
729
729.5
730
730.5
731
731.5
732
732.5
733
733.5
734
734.5
735
735.5
736
736.5
737
737.5
738
738.5
739
739.5
740
740.5
741
741.5
742
742.5
743
743.5
744
744.5
745
745.5
746
746.5
747
747.5
748
748.5
749
749.5
750
750.5
751
751.5
752
752.5
753
753.5
754
754.5
755
755.5
756
756.5
757
757.5
758
758.5
759
759.5
760
760.5
761
761.5
762
762.5
763
763.5
764
764.5
765
765.5
766
766.5
767
767.5
768
768.5
769
769.5
770
770.5
771
771.5
772
772.5
773
773.5
774
774.5
775
775.5
776
776.5
777
777.5
778
778.5
779
779.5
780
780.5
781
781.5
782
782.5
783
783.5
784
784.5
785
785.5
786
786.5
787
787.5
788
788.5
789
789.5
790
790.5
791
791.5
792
792.5
793
793.5
794
794.5
795
795.5
796
796.5
797
797.5
798
798.5
799
799.5
800

## Sheet: Fig.3b
Normalized PL spectra in toluene solutions
wavelength (nm)	CBP-0	CCO-1	CCO-2	CCO-3
380	0.000745603	0.00164	0.000300095	9.37899e-05
381	0.00101	0.00121	0	9.77136e-05
382	0.00118	0.000862594	0.000380433	0.000103378
383	0.00126	0.000593544	0.000503284	0.000126888
384	0.00125	0.000404758	0.000882779	0.000191725
385	0.00137	0.000330438	0.000951551	0.00025384
386	0.00125	0.000353435	0.00082995	0.000316588
387	0.000662019	0.000297231	0.00089966	0.000368356
388	3.69843e-06	0.000175841	0.000546423	0.000371267
389	0	0.000137305	0.000189748	0.000433667
390	0.000535744	5.94813e-05	0.00057737	0.0005304
391	0.000786181	1.09354e-05	0.000762429	0.000510085
392	0.000534687	0	0.000641766	0.000584035
393	0.000603901	0.000175291	0.000822448	0.00066849
394	0.000630846	0.000387091	0.0011	0.000720163
395	0.000765575	0.000430933	0.00179	0.000874897
396	0.00111	0.000473223	0.00184	0.000999096
397	0.00145	0.000625367	0.00173	0.00128
398	0.00186	0.000752287	0.00215	0.00147
399	0.00219	0.00102	0.00219	0.00175
400	0.00249	0.00135	0.00229	0.00217
401	0.00256	0.00179	0.00268	0.00254
402	0.00273	0.00224	0.00364	0.00305
403	0.00384	0.00301	0.00457	0.00374
404	0.00469	0.00394	0.00571	0.00461
405	0.00548	0.00526	0.00683	0.00582
406	0.00678	0.00678	0.00802	0.00713
407	0.00821	0.00861	0.00928	0.00884
408	0.00902	0.0109	0.01039	0.0109
409	0.00915	0.01367	0.01296	0.01345
410	0.01047	0.01698	0.01559	0.01636
411	0.01345	0.02105	0.0184	0.0199
412	0.01558	0.02563	0.02326	0.02435
413	0.01991	0.03146	0.0278	0.02933
414	0.0241	0.03748	0.03238	0.03487
415	0.02749	0.04433	0.03764	0.04153
416	0.03243	0.0524	0.04502	0.04965
417	0.03691	0.06219	0.05435	0.059
418	0.04336	0.07346	0.0635	0.07009
419	0.05116	0.08561	0.07593	0.08206
420	0.05705	0.09883	0.08973	0.09565
421	0.0667	0.11423	0.10454	0.11163
422	0.07727	0.13018	0.12179	0.12803
423	0.08665	0.14686	0.13893	0.14722
424	0.10067	0.16563	0.15815	0.1678
425	0.11408	0.18562	0.17846	0.19001
426	0.12944	0.20762	0.19776	0.21338
427	0.14446	0.2306	0.22029	0.23792
428	0.16385	0.25432	0.24447	0.26475
429	0.18468	0.2801	0.2719	0.29272
430	0.20398	0.30535	0.29999	0.32039
431	0.22454	0.33055	0.32978	0.3499
432	0.24824	0.35586	0.362	0.37851
433	0.26947	0.38294	0.39559	0.40851
434	0.28951	0.4105	0.42801	0.43762
435	0.31569	0.43782	0.46067	0.4682
436	0.3435	0.46558	0.49254	0.49918
437	0.37229	0.49287	0.52252	0.53174
438	0.39814	0.52144	0.5512	0.56291
439	0.4283	0.55003	0.58018	0.59104
440	0.45476	0.57995	0.61075	0.6187
441	0.48222	0.61318	0.64306	0.64839
442	0.50547	0.64406	0.6756	0.67613
443	0.53449	0.67435	0.7042	0.70338
444	0.56008	0.69941	0.73376	0.73015
445	0.59108	0.72124	0.75953	0.75768
446	0.61428	0.74788	0.78263	0.78146
447	0.64714	0.77216	0.80616	0.80462
448	0.67606	0.79852	0.82739	0.82914
449	0.70255	0.82344	0.84914	0.85422
450	0.72474	0.84661	0.87145	0.87608
451	0.74826	0.86619	0.89164	0.8943
452	0.76873	0.8814	0.91133	0.90786
453	0.7914	0.89508	0.9267	0.9228
454	0.80593	0.91185	0.93845	0.93463
455	0.82745	0.92488	0.95149	0.9477
456	0.84638	0.93811	0.95402	0.95777
457	0.85865	0.94996	0.96601	0.96872
458	0.8727	0.96002	0.97566	0.97733
459	0.88491	0.96812	0.98448	0.98257
460	0.89894	0.97761	0.99011	0.98561
461	0.91772	0.985	0.99476	0.99137
462	0.92769	0.99426	0.99722	0.99608
463	0.94129	0.99678	0.99986	0.9984
464	0.95148	0.99776	0.99502	1
465	0.95826	1	1	0.99988
466	0.96855	0.99982	0.99953	0.99905
467	0.971	0.999	0.9983	0.99821
468	0.98041	0.99825	0.9935	0.99546
469	0.99148	0.9994	0.98907	0.99347
470	0.99469	0.9957	0.98471	0.99371
471	1	0.98775	0.98119	0.9872
472	0.99821	0.98097	0.96867	0.9841
473	0.99569	0.97538	0.96089	0.97431
474	0.99927	0.96741	0.94908	0.96534
475	0.9977	0.9584	0.936	0.95796
476	0.99828	0.95182	0.92177	0.94784
477	0.99596	0.941	0.91564	0.93896
478	0.99232	0.92915	0.90751	0.92701
479	0.98951	0.9216	0.90065	0.91377
480	0.98059	0.91215	0.88836	0.9024
481	0.97617	0.9019	0.87534	0.88875
482	0.97531	0.88756	0.85482	0.87772
483	0.97518	0.87314	0.83827	0.86819
484	0.97106	0.86259	0.82118	0.85465
485	0.96295	0.84719	0.81124	0.84078
486	0.95752	0.83642	0.79909	0.82471
487	0.95218	0.82544	0.78805	0.81221
488	0.94198	0.81307	0.77455	0.79968
489	0.93207	0.80029	0.75926	0.7866
490	0.92041	0.78523	0.7444	0.7738
491	0.91017	0.77261	0.73287	0.76078
492	0.9019	0.76187	0.71929	0.74468
493	0.89348	0.74924	0.70851	0.7302
494	0.88611	0.73394	0.6958	0.71512
495	0.87869	0.71876	0.68082	0.70191
496	0.86509	0.70461	0.66297	0.68961
497	0.84925	0.69012	0.64604	0.67488
498	0.83757	0.67637	0.63111	0.65945
499	0.82311	0.66285	0.6143	0.64574
500	0.81123	0.6483	0.59776	0.63161
501	0.80309	0.63513	0.58378	0.61874
502	0.78882	0.62174	0.56707	0.60446
503	0.77536	0.6076	0.55532	0.59037
504	0.75657	0.5937	0.54299	0.57676
505	0.74691	0.57903	0.52812	0.56153
506	0.73722	0.56375	0.51457	0.54561
507	0.72378	0.54844	0.49884	0.53188
508	0.71164	0.53309	0.48558	0.51876
509	0.70389	0.52039	0.47294	0.50439
510	0.68956	0.50689	0.46112	0.49047
511	0.67498	0.49332	0.45074	0.47756
512	0.65737	0.48018	0.43953	0.46527
513	0.6406	0.46696	0.42723	0.45333
514	0.62212	0.45471	0.41422	0.4421
515	0.60378	0.44319	0.40012	0.43086
516	0.58811	0.43086	0.38892	0.41828
517	0.57835	0.41832	0.37606	0.40457
518	0.56643	0.40449	0.36416	0.3923
519	0.55593	0.39296	0.35057	0.3801
520	0.54709	0.38047	0.3409	0.36693
521	0.53343	0.36874	0.33101	0.35705
522	0.52293	0.35844	0.32004	0.34683
523	0.51176	0.34805	0.30938	0.33607
524	0.50103	0.33801	0.30037	0.3244
525	0.48678	0.32777	0.28955	0.31472
526	0.47001	0.31847	0.27902	0.30618
527	0.4567	0.30919	0.27272	0.29632
528	0.44548	0.29912	0.26492	0.28513
529	0.43282	0.28918	0.25631	0.27642
530	0.42223	0.28022	0.24779	0.26766
531	0.4155	0.27067	0.23862	0.2597
532	0.40785	0.26193	0.22894	0.25099
533	0.39885	0.2531	0.22112	0.24471
534	0.38796	0.24435	0.21271	0.2378
535	0.37682	0.2358	0.20767	0.23005
536	0.36535	0.22812	0.19981	0.22193
537	0.35256	0.22115	0.19485	0.21465
538	0.34004	0.21484	0.18874	0.2079
539	0.33113	0.20872	0.18276	0.20134
540	0.32308	0.20243	0.17657	0.19533
541	0.31622	0.19503	0.1727	0.18939
542	0.3075	0.18826	0.16621	0.18205
543	0.29818	0.18118	0.16046	0.17599
544	0.28963	0.17442	0.1546	0.17029
545	0.28355	0.16844	0.15027	0.16475
546	0.2782	0.16299	0.14283	0.16049
547	0.27275	0.15745	0.13705	0.15529
548	0.26382	0.15205	0.13203	0.15046
549	0.25551	0.14678	0.12737	0.14469
550	0.24839	0.14239	0.12351	0.13938
551	0.24067	0.13665	0.11943	0.13441
552	0.23353	0.13131	0.11598	0.12958
553	0.22771	0.12664	0.11187	0.125
554	0.22324	0.12209	0.10544	0.12107
555	0.21711	0.11732	0.10128	0.1163
556	0.20805	0.11351	0.09715	0.11152
557	0.20157	0.10952	0.0926	0.10745
558	0.19523	0.10576	0.09138	0.1033
559	0.18882	0.10156	0.08795	0.0991
560	0.18167	0.09735	0.08399	0.09486
561	0.17531	0.09366	0.07963	0.09086
562	0.16853	0.08999	0.0764	0.08771
563	0.16241	0.08695	0.07377	0.08451
564	0.15703	0.08363	0.07041	0.08122
565	0.15119	0.08008	0.06711	0.07885
566	0.14361	0.07687	0.06528	0.07605
567	0.13894	0.07387	0.06258	0.07304
568	0.13588	0.07075	0.06097	0.0698
569	0.13158	0.06801	0.05897	0.06705
570	0.12569	0.0653	0.05769	0.06502
571	0.12173	0.06278	0.05484	0.06223
572	0.11897	0.05995	0.05134	0.05954
573	0.11438	0.05744	0.04877	0.05708
574	0.10851	0.05514	0.04491	0.05461
575	0.10687	0.05296	0.0429	0.05214
576	0.10363	0.05082	0.04195	0.05024
577	0.0983	0.04888	0.04105	0.04867
578	0.09496	0.04694	0.04054	0.04717
579	0.09208	0.04496	0.03936	0.04521
580	0.09125	0.04318	0.03829	0.04352
581	0.08871	0.04149	0.03708	0.04188
582	0.08613	0.03986	0.03489	0.04031
583	0.08538	0.03823	0.03335	0.03877
584	0.08187	0.03683	0.03152	0.0376
585	0.07651	0.03523	0.03063	0.03622
586	0.07433	0.03382	0.02987	0.03444
587	0.06984	0.03235	0.02931	0.03261
588	0.0687	0.03101	0.02791	0.03137
589	0.06611	0.02936	0.02617	0.03015
590	0.06268	0.02782	0.02516	0.02896
591	0.06217	0.02664	0.02367	0.02766
592	0.05984	0.02569	0.02234	0.02683
593	0.05647	0.02462	0.02195	0.02604
594	0.05576	0.02388	0.02175	0.02502
595	0.05255	0.02291	0.02176	0.02389
596	0.05168	0.02233	0.0211	0.02302
597	0.05008	0.02116	0.02027	0.02228
598	0.04859	0.02004	0.01934	0.02129
599	0.04712	0.01917	0.01813	0.02019
600	0.04611	0.01831	0.01689	0.01943
601	0.04466	0.01741	0.01607	0.01868
602	0.04446	0.01661	0.01528	0.01782
603	0.0434	0.01591	0.01466	0.01682
604	0.04164	0.01535	0.01424	0.01605
605	0.03987	0.01434	0.01344	0.01565
606	0.038	0.01371	0.01289	0.015
607	0.03524	0.01305	0.01247	0.01457
608	0.03386	0.01238	0.0118	0.0141
609	0.03244	0.01161	0.01132	0.01353
610	0.03186	0.01104	0.01057	0.01301
611	0.03119	0.01066	0.01024	0.01231
612	0.03068	0.01011	0.01025	0.01172
613	0.02991	0.00961	0.00967	0.01116
614	0.02864	0.00918	0.00951	0.01055
615	0.02733	0.00867	0.00921	0.01016
616	0.02549	0.00825	0.00879	0.00971
617	0.0243	0.00768	0.00844	0.00935
618	0.02302	0.00725	0.00802	0.00906
619	0.02223	0.00681	0.00809	0.00867
620	0.02154	0.00634	0.00809	0.00836
621	0.02068	0.00595	0.00726	0.00788
622	0.01972	0.00557	0.00666	0.00747
623	0.019	0.00522	0.00618	0.00705
624	0.01803	0.00485	0.00567	0.00676
625	0.01777	0.00455	0.00525	0.00645
626	0.01729	0.00425	0.00503	0.00611
627	0.01652	0.00392	0.00496	0.00588
628	0.01522	0.0037	0.00495	0.00558
629	0.015	0.0035	0.00462	0.00537
630	0.0143	0.00338	0.0045	0.0051
631	0.01392	0.00312	0.00445	0.00481
632	0.01351	0.00288	0.00448	0.00465
633	0.01312	0.00272	0.00437	0.00432
634	0.01279	0.00253	0.00421	0.0041
635	0.01268	0.00236	0.00399	0.00393
636	0.01222	0.00227	0.00375	0.00368
637	0.01174	0.00217	0.00347	0.00352
638	0.0109	0.00206	0.00316	0.0034
639	0.01007	0.00184	0.00282	0.00332
640	0.00975	0.00171	0.00245	0.00329
641	0.00897	0.0016
642	0.00858	0.00158
643	0.00851	0.00155
644	0.00801	0.00167
645	0.00714	0.00176
646	0.00725	0.00159
647	0.00737	0.00144
648	0.00851	0.00119
649	0.00873	0.000929555
650	0.00826	0.00070807
651	0.00786	0.000599317
652	0.00737	0.000639881
653	0.00626	0.000623215
654	0.00601	0.000596565
655	0.00577	0.000645361
656	0.00662	0.000739525
657	0.00645	0.000791582
658	0.00608	0.00085276
659	0.00551	0.000923059
660	0.00473	0.001

## Sheet: Fig.3c
Normalized PL spectra in films
wavelength (nm)	neat film				20 wt% doped film
	CBP-0	CCO-1	CCO-2	CCO-3	CBP-0	CCO-1	CCO-2	CCO-3
400	0.00263	0.00174	0.00697	0.00227	0.00692	0.00662	0.00207	0.03192
401	0.0025	0.00182	0.00699	0.00265	0.0086	0.00652	0.00228	0.03128
402	0.00292	0.00203	0.00717	0.00317	0.00926	0.00657	0.00255	0.03127
403	0.00376	0.00226	0.00751	0.00385	0.011	0.00714	0.00283	0.03136
404	0.00432	0.0027	0.00801	0.00468	0.01209	0.00791	0.00331	0.03198
405	0.00499	0.00314	0.00859	0.00562	0.01489	0.00873	0.004	0.03282
406	0.00578	0.00371	0.00948	0.00691	0.01701	0.01018	0.00485	0.03436
407	0.00699	0.00432	0.01051	0.00812	0.02012	0.01165	0.00581	0.03607
408	0.00826	0.00492	0.01171	0.00957	0.02062	0.01316	0.00713	0.03776
409	0.00967	0.00573	0.01301	0.01137	0.02579	0.0151	0.00849	0.0406
410	0.01135	0.00672	0.01431	0.01369	0.02983	0.01703	0.01023	0.04289
411	0.01241	0.00781	0.01592	0.01616	0.03362	0.01957	0.01217	0.04487
412	0.01417	0.00909	0.01799	0.01885	0.03778	0.02276	0.01442	0.04805
413	0.01651	0.01064	0.02017	0.02182	0.04391	0.02619	0.01701	0.0514
414	0.01858	0.01245	0.02295	0.02582	0.04789	0.03013	0.01996	0.05602
415	0.02115	0.01443	0.02608	0.03006	0.05515	0.03439	0.02347	0.06032
416	0.02468	0.01677	0.02979	0.03575	0.06272	0.03931	0.02746	0.06571
417	0.02704	0.0195	0.03407	0.04274	0.0696	0.04436	0.03192	0.07088
418	0.03078	0.02248	0.03851	0.0508	0.07956	0.05066	0.03708	0.07758
419	0.03477	0.02627	0.04367	0.05957	0.08959	0.05722	0.04242	0.08525
420	0.03804	0.03043	0.04996	0.06898	0.09913	0.06452	0.04882	0.09305
421	0.0438	0.03517	0.05681	0.07891	0.11118	0.0723	0.05642	0.10213
422	0.05003	0.04072	0.06501	0.08998	0.12001	0.08103	0.0645	0.11224
423	0.05559	0.04668	0.07373	0.10136	0.13466	0.09035	0.0732	0.12236
424	0.06327	0.0537	0.08328	0.11519	0.14768	0.10114	0.08306	0.13439
425	0.07153	0.06121	0.09361	0.13111	0.16344	0.1129	0.09363	0.1463
426	0.07928	0.06979	0.10476	0.14779	0.17775	0.1262	0.10519	0.15942
427	0.08895	0.07893	0.11704	0.16427	0.1993	0.1396	0.1174	0.1729
428	0.09948	0.08829	0.13038	0.18367	0.2145	0.15464	0.13152	0.18887
429	0.11104	0.09971	0.145	0.20532	0.23661	0.17028	0.14591	0.20498
430	0.12432	0.11237	0.16143	0.22639	0.25158	0.1872	0.16174	0.22244
431	0.13584	0.12587	0.17842	0.25064	0.27436	0.20463	0.17923	0.24063
432	0.14999	0.141	0.19694	0.27569	0.29256	0.22406	0.19639	0.25926
433	0.16489	0.15641	0.21601	0.30098	0.31822	0.24396	0.21567	0.27856
434	0.18229	0.17333	0.23699	0.32548	0.34127	0.26457	0.23614	0.30135
435	0.20032	0.19163	0.25872	0.35204	0.36486	0.28547	0.25808	0.32349
436	0.21753	0.21161	0.28131	0.38014	0.38741	0.30813	0.27934	0.34542
437	0.23628	0.23202	0.30494	0.40871	0.4121	0.33157	0.30267	0.36943
438	0.25833	0.25295	0.33094	0.43851	0.43566	0.35556	0.32877	0.39348
439	0.27906	0.27792	0.35773	0.46944	0.46494	0.38242	0.35444	0.41886
440	0.30003	0.30238	0.38603	0.49845	0.48781	0.40928	0.38066	0.44388
441	0.32449	0.32833	0.41446	0.52787	0.51483	0.43379	0.40718	0.46945
442	0.34681	0.35599	0.44373	0.55903	0.54551	0.46164	0.43353	0.49549
443	0.37245	0.3845	0.47378	0.59068	0.56955	0.48759	0.46264	0.5206
444	0.39741	0.4138	0.50432	0.61805	0.59294	0.51621	0.49131	0.54949
445	0.42393	0.44393	0.53479	0.64727	0.61959	0.54521	0.52092	0.57639
446	0.45371	0.47481	0.56721	0.67683	0.6466	0.5734	0.54929	0.6033
447	0.48524	0.50343	0.59934	0.7057	0.66867	0.60487	0.57864	0.63234
448	0.5158	0.53469	0.63033	0.73595	0.68814	0.63352	0.61081	0.65819
449	0.54696	0.56884	0.6617	0.76775	0.71746	0.65994	0.64066	0.68483
450	0.57729	0.6004	0.69321	0.79659	0.73815	0.68857	0.66839	0.71028
451	0.60585	0.63225	0.72565	0.8281	0.76088	0.71426	0.6958	0.73592
452	0.63769	0.666	0.75588	0.85174	0.78062	0.73894	0.72355	0.76252
453	0.66716	0.6962	0.78388	0.87632	0.80195	0.76173	0.7525	0.78427
454	0.69589	0.72642	0.80761	0.8968	0.82591	0.78621	0.77847	0.80799
455	0.72272	0.75357	0.83207	0.91608	0.84135	0.80794	0.80457	0.82774
456	0.74684	0.78139	0.85431	0.93528	0.85096	0.83006	0.82614	0.84795
457	0.76867	0.80409	0.87466	0.9512	0.87962	0.84993	0.84606	0.86681
458	0.79085	0.83191	0.89565	0.96495	0.89081	0.86973	0.86823	0.88087
459	0.81436	0.85672	0.91504	0.98034	0.90274	0.89077	0.886	0.89694
460	0.83702	0.87662	0.93055	0.98931	0.91787	0.90572	0.90217	0.91109
461	0.85535	0.89771	0.94432	0.99646	0.93286	0.92015	0.91777	0.9276
462	0.87169	0.91619	0.95471	0.99949	0.93443	0.93604	0.93253	0.94204
463	0.89034	0.93155	0.96672	1	0.96052	0.94759	0.9461	0.95293
464	0.90519	0.94678	0.97783	0.99661	0.96519	0.95953	0.95806	0.96452
465	0.92177	0.96115	0.98379	0.99227	0.9692	0.96654	0.96998	0.9716
466	0.94273	0.97077	0.9906	0.98763	0.98155	0.97497	0.97726	0.98082
467	0.95591	0.979	0.9953	0.98231	0.99664	0.98206	0.98516	0.98744
468	0.96701	0.98861	0.99679	0.97896	0.99112	0.98603	0.99114	0.99089
469	0.97694	0.99275	0.99966	0.97363	0.99669	0.99044	0.99512	0.99531
470	0.98391	0.99586	1	0.96757	0.99749	0.99276	0.99856	0.996
471	0.98743	1	0.99876	0.95725	0.99737	0.99952	0.99986	1
472	0.9933	0.99747	0.99477	0.94422	0.99692	1	1	0.99826
473	0.99919	0.99819	0.98849	0.9314	1	0.9996	0.99913	0.99795
474	1	0.99488	0.98194	0.91733	0.98358	0.99987	0.99874	0.99539
475	0.99596	0.99285	0.97567	0.90633	0.98682	0.9956	0.99747	0.98967
476	0.99461	0.98427	0.96775	0.89247	0.98602	0.99319	0.99291	0.98696
477	0.99396	0.98013	0.96207	0.87885	0.98386	0.99013	0.98968	0.98065
478	0.9947	0.97374	0.95182	0.86373	0.97497	0.98497	0.98415	0.97406
479	0.99577	0.96514	0.94343	0.84799	0.97161	0.98021	0.97809	0.96835
480	0.99412	0.95575	0.93456	0.83374	0.96397	0.96973	0.97216	0.96215
481	0.98939	0.94879	0.92712	0.81956	0.96073	0.96375	0.96497	0.95573
482	0.98438	0.93885	0.91932	0.80356	0.95381	0.95653	0.95825	0.94554
483	0.98116	0.93234	0.91167	0.79154	0.95072	0.9511	0.95137	0.93742
484	0.97288	0.92529	0.90205	0.77379	0.93337	0.94483	0.94516	0.92852
485	0.96537	0.91679	0.89289	0.75992	0.9318	0.93398	0.9348	0.91756
486	0.95907	0.906	0.88145	0.74655	0.91951	0.92599	0.92387	0.9107
487	0.95271	0.89924	0.87179	0.73633	0.90787	0.91428	0.91558	0.89862
488	0.94401	0.88927	0.86135	0.72645	0.90123	0.90575	0.90413	0.88695
489	0.93256	0.87823	0.85255	0.71609	0.89651	0.89673	0.89362	0.87695
490	0.92374	0.86556	0.84253	0.70072	0.88596	0.88688	0.88223	0.86576
491	0.91632	0.85756	0.83064	0.68526	0.86758	0.87841	0.86833	0.85302
492	0.90917	0.84374	0.81815	0.66972	0.86091	0.86849	0.85717	0.83955
493	0.89885	0.83318	0.80737	0.65528	0.84449	0.85232	0.84548	0.82709
494	0.89234	0.82242	0.79707	0.64393	0.83666	0.84155	0.83367	0.81571
495	0.8839	0.80853	0.78491	0.63129	0.8218	0.82945	0.81839	0.80444
496	0.87279	0.79709	0.77162	0.61961	0.82088	0.8179	0.80452	0.79362
497	0.86102	0.78843	0.75945	0.60767	0.80658	0.80307	0.79073	0.77866
498	0.84702	0.77601	0.74529	0.59195	0.79146	0.79021	0.77581	0.76383
499	0.83358	0.76169	0.73172	0.57568	0.78207	0.7751	0.76352	0.75109
500	0.82509	0.74887	0.7195	0.56313	0.7692	0.76432	0.74926	0.73805
501	0.81301	0.73629	0.70601	0.54676	0.75759	0.74914	0.73432	0.7231
502	0.80272	0.71972	0.69216	0.53619	0.7396	0.73541	0.72174	0.70824
503	0.78912	0.70674	0.67673	0.52113	0.73102	0.72147	0.70633	0.69358
504	0.77665	0.69146	0.66152	0.50855	0.71993	0.70543	0.69205	0.6785
505	0.76653	0.67572	0.64623	0.49592	0.70835	0.69099	0.67633	0.66585
506	0.75183	0.66302	0.63095	0.48218	0.68773	0.67633	0.6619	0.65038
507	0.7359	0.64968	0.61753	0.46912	0.678	0.6597	0.64633	0.63633
508	0.72493	0.63364	0.60493	0.45501	0.66671	0.64778	0.63058	0.62081
509	0.70831	0.61845	0.59027	0.44116	0.65593	0.63346	0.6155	0.60512
510	0.69112	0.60636	0.57678	0.43041	0.63727	0.61946	0.60148	0.59039
511	0.67215	0.59219	0.5617	0.41932	0.62755	0.60445	0.58668	0.5734
512	0.65705	0.57795	0.5479	0.40999	0.61339	0.58857	0.57185	0.55915
513	0.63884	0.56564	0.53324	0.39877	0.6039	0.57642	0.55685	0.54554
514	0.6258	0.55097	0.51962	0.38884	0.58426	0.56044	0.54219	0.53016
515	0.61141	0.53618	0.50568	0.37661	0.57343	0.54739	0.52862	0.51705
516	0.59731	0.52424	0.49309	0.36461	0.56198	0.5349	0.51623	0.50353
517	0.58449	0.51089	0.48056	0.35204	0.54847	0.51904	0.50152	0.49149
518	0.57096	0.49636	0.46817	0.34007	0.53871	0.50444	0.48651	0.47726
519	0.55991	0.48386	0.45473	0.32811	0.52682	0.4885	0.47312	0.46325
520	0.54587	0.47033	0.44233	0.31928	0.51316	0.47498	0.46086	0.45012
521	0.53367	0.45655	0.43049	0.30815	0.50314	0.46438	0.44579	0.43492
522	0.52362	0.44393	0.41999	0.29903	0.49105	0.45119	0.43372	0.42229
523	0.51164	0.43332	0.40851	0.29001	0.47765	0.44109	0.42246	0.40979
524	0.49863	0.42141	0.3977	0.28285	0.46708	0.42846	0.41018	0.39643
525	0.48295	0.411	0.38615	0.27344	0.45281	0.41521	0.39988	0.38481
526	0.47026	0.4011	0.37523	0.26692	0.44515	0.40315	0.38877	0.37466
527	0.45541	0.39012	0.36389	0.25886	0.42946	0.39152	0.37608	0.36314
528	0.44514	0.37945	0.35363	0.25185	0.41817	0.38182	0.36493	0.35201
529	0.43234	0.36894	0.34354	0.24389	0.40662	0.37219	0.35435	0.34117
530	0.41867	0.3574	0.33442	0.2351	0.39484	0.35983	0.34362	0.32966
531	0.40727	0.34665	0.32408	0.22722	0.3869	0.34871	0.33175	0.31767
532	0.39676	0.33631	0.31429	0.21965	0.3806	0.33818	0.32277	0.30859
533	0.38739	0.3267	0.30487	0.2114	0.36133	0.32704	0.31351	0.29734
534	0.37728	0.31634	0.296	0.2044	0.34961	0.31718	0.30418	0.28796
535	0.36836	0.30691	0.28727	0.1982	0.34594	0.30829	0.29504	0.27989
536	0.36016	0.29788	0.279	0.19151	0.32957	0.29919	0.28564	0.27166
537	0.35232	0.2891	0.2704	0.18664	0.32313	0.28809	0.27563	0.26159
538	0.34344	0.2819	0.26308	0.1802	0.31597	0.27745	0.26706	0.25287
539	0.33209	0.27374	0.25376	0.17497	0.30471	0.26859	0.25839	0.24395
540	0.32331	0.26502	0.24637	0.16996	0.29935	0.26069	0.24998	0.23499
541	0.31268	0.25805	0.23874	0.16406	0.28245	0.25275	0.24163	0.22691
542	0.30352	0.24985	0.23089	0.1581	0.27965	0.24536	0.23366	0.21997
543	0.29166	0.24198	0.22432	0.15368	0.26993	0.23848	0.22644	0.21077
544	0.28289	0.23408	0.21762	0.14878	0.26271	0.23072	0.219	0.20382
545	0.27228	0.22609	0.21063	0.14404	0.25354	0.22153	0.21221	0.19671
546	0.26513	0.21905	0.20411	0.13947	0.24669	0.21502	0.20498	0.18923
547	0.25796	0.21251	0.19656	0.13449	0.2392	0.20664	0.19786	0.18094
548	0.25028	0.20692	0.18979	0.12973	0.22917	0.19927	0.19101	0.17302
549	0.24357	0.19991	0.18339	0.12464	0.22353	0.19289	0.18514	0.16605
550	0.23757	0.19405	0.17752	0.12	0.21509	0.18583	0.17863	0.15898
551	0.23187	0.18888	0.172	0.11458	0.20805	0.17925	0.1727	0.15304
552	0.22475	0.18198	0.16655	0.1102	0.20103	0.17285	0.16704	0.14729
553	0.21562	0.17538	0.16049	0.10637	0.19456	0.16644	0.16104	0.14052
554	0.20816	0.16917	0.15544	0.10259	0.18775	0.16077	0.1553	0.13499
555	0.19974	0.16238	0.1502	0.09883	0.18698	0.15392	0.14983	0.12892
556	0.19272	0.15676	0.14494	0.09506	0.17784	0.14839	0.14388	0.12265
557	0.1873	0.15164	0.13946	0.092	0.17312	0.14345	0.13811	0.11685
558	0.18168	0.14634	0.13433	0.08909	0.16927	0.13801	0.13285	0.11119
559	0.17506	0.14047	0.12951	0.08541	0.162	0.13137	0.12756	0.10578
560	0.17205	0.13632	0.12443	0.08294	0.15356	0.12611	0.12221	0.10088
561	0.1669	0.13167	0.11991	0.07989	0.15119	0.12072	0.1173	0.09636
562	0.16241	0.12681	0.11603	0.07651	0.14602	0.11538	0.11302	0.09161
563	0.1567	0.12205	0.11191	0.07342	0.13966	0.11079	0.10854	0.0868
564	0.15194	0.11772	0.10748	0.06951	0.13538	0.10594	0.10475	0.08271
565	0.14772	0.11338	0.10317	0.06779	0.13201	0.10134	0.10045	0.07809
566	0.14216	0.10944	0.09925	0.06516	0.12732	0.09679	0.09641	0.07426
567	0.13657	0.10579	0.09573	0.06271	0.12501	0.09217	0.09234	0.07072
568	0.13105	0.10196	0.0922	0.06099	0.11825	0.08847	0.08887	0.06705
569	0.12736	0.09817	0.0888	0.05921	0.11305	0.08463	0.08506	0.06346
570	0.12346	0.09472	0.08458	0.05694	0.1099	0.08082	0.08154	0.05954
571	0.11909	0.09137	0.08093	0.05425	0.1091	0.0774	0.07804	0.05618
572	0.11367	0.08797	0.07753	0.05111	0.10451	0.07349	0.07495	0.05301
573	0.10947	0.08461	0.0747	0.0496	0.09966	0.06982	0.07195	0.04986
574	0.10596	0.08166	0.0718	0.04713	0.09539	0.06696	0.06883	0.0469
575	0.10205	0.0786	0.06901	0.04511	0.09281	0.06373	0.0657	0.0437
576	0.09718	0.0756	0.06644	0.04319	0.08539	0.061	0.06277	0.04142
577	0.0925	0.07316	0.0639	0.04142	0.08465	0.05826	0.05991	0.03865
578	0.08918	0.07028	0.06093	0.03975	0.08138	0.05548	0.05772	0.03645
579	0.08613	0.06761	0.05932	0.03799	0.07972	0.05278	0.05547	0.03418
580	0.08287	0.06532	0.05713	0.03659	0.07597	0.05013	0.05331	0.03131
581	0.07971	0.0633	0.05528	0.03577	0.07443	0.04756	0.05094	0.02978
582	0.07733	0.06102	0.05309	0.03462	0.07015	0.04554	0.0486	0.02808
583	0.07654	0.05897	0.05077	0.03341	0.06977	0.04312	0.04667	0.02623
584	0.07376	0.05705	0.04861	0.03211	0.06389	0.04121	0.04442	0.02437
585	0.07066	0.05494	0.04706	0.0306	0.06152	0.03902	0.04246	0.02218
586	0.06852	0.0531	0.0451	0.02957	0.06051	0.03673	0.04066	0.02053
587	0.06708	0.05136	0.04371	0.02825	0.05957	0.03498	0.03889	0.01828
588	0.06467	0.04945	0.0419	0.02669	0.0554	0.03341	0.03731	0.01691
589	0.06259	0.0477	0.0404	0.0258	0.05387	0.03193	0.0359	0.01542
590	0.05887	0.04621	0.039	0.0245	0.05231	0.03026	0.03447	0.01417
591	0.0562	0.04458	0.03743	0.02326	0.0493	0.02884	0.03292	0.01342
592	0.05356	0.04288	0.036	0.02281	0.04779	0.02749	0.03152	0.01261
593	0.05043	0.04146	0.03474	0.02186	0.04524	0.02591	0.03009	0.01149
594	0.04847	0.03993	0.03299	0.02131	0.0427	0.02453	0.02852	0.01035
595	0.04631	0.03831	0.03153	0.02054	0.04234	0.02328	0.0272	0.00937
596	0.04429	0.03694	0.0298	0.01914	0.04035	0.02174	0.02614	0.00851
597	0.04203	0.03575	0.02848	0.01839	0.04014	0.02028	0.02481	0.00732
598	0.04054	0.03461	0.02742	0.01747	0.03653	0.01894	0.02358	0.00646
599	0.03977	0.03351	0.02624	0.01671	0.03518	0.01783	0.02253	0.00554
600	0.03839	0.0324	0.02537	0.01656	0.03404	0.01689	0.02134	0.00463
601	0.03766	0.03106	0.02442	0.01579	0.0343	0.01573	0.02015	0.0039
602	0.0369	0.02996	0.02352	0.01563	0.03135	0.01486	0.01916	0.00342
603	0.03645	0.02889	0.02269	0.01528	0.03018	0.01361	0.01804	0.00264
604	0.03607	0.0276	0.02163	0.01436	0.02816	0.01242	0.01709	0.00185
605	0.03487	0.02634	0.02083	0.01341	0.02689	0.01143	0.01634	0.00151
606	0.03483	0.02527	0.01989	0.013	0.02732	0.01067	0.01563	0.00124
607	0.03363	0.0243	0.01889	0.01223	0.02612	0.00992	0.01477	0.000941196
608	0.03296	0.02331	0.01798	0.01167	0.02527	0.00939	0.01399	0.000772745
609	0.03107	0.02243	0.01691	0.01107	0.02495	0.0084	0.01327	0.000294577
610	0.0294	0.02167	0.01585	0.01093	0.0224	0.0076	0.01256	6.88833e-06
611	0.02794	0.02072	0.01473		0.02166	0.007	0.01175
612	0.02666	0.02017	0.01383		0.02214	0.00671	0.01107
613	0.02529	0.01938	0.01309		0.02185	0.00607	0.01033
614	0.02358	0.0185	0.01257		0.0206	0.00552	0.00965
615	0.02223	0.01767	0.01201		0.01979	0.00501	0.009
616	0.02085	0.01693	0.01143		0.01927	0.00427	0.00837
617	0.01976	0.01625	0.01088		0.01911	0.00368	0.00776
618	0.01939	0.01547	0.01006		0.01844	0.00321	0.0071
619	0.01847	0.01484	0.00948		0.01764	0.00286	0.00652
620	0.01765	0.01415	0.0089		0.01703	0.00251	0.00597
621	0.01637	0.01343	0.00825			0.00205	0.00544
622	0.01535	0.01299	0.00781			0.00168	0.00504
623	0.01445	0.01239	0.00727			0.00123	0.00454
624	0.01426	0.01185	0.00678			0.000819972	0.0041
625	0.01422	0.01133	0.00618			0.000827705	0.00367
626	0.01355	0.01083	0.00565			0.00068873	0.00324
627	0.01257	0.01035	0.00549			0.00044786	0.00292
628	0.01096	0.00991	0.00521			0.000199583	0.00268
629	0.01028	0.00946	0.00463			0.000121594	0.0024
630	0.00966	0.00904	0.00425			0	0.00215
631	0.00923	0.00865	0.00391			0.000250695	0.00188
632	0.00816	0.0083	0.00359			0.000406925	0.00182
633	0.00706	0.00792	0.00312			0.000634394	0.00161
634	0.00666	0.00751	0.00289			0.000824531	0.00142
635	0.00595	0.00718	0.00272			0.00101	0.00116
636	0.00554	0.00681	0.00247			0.00109	0.000862601
637	0.00542	0.00644	0.00199			0.00127	0.000756376
638	0.00563	0.00617	0.00167			0.00149	0.000626765
639	0.00563	0.00597	0.00135			0.00181	0.000461768
640	0.00562	0.0058	0.00127			0.00209	0.000394414
641	0.00547	0.00559	0.00116				0.000383553
642	0.0049	0.00529	0.00108				0.000427573
643	0.00501	0.00506	0.00102				0.000392357
644	0.00488	0.00488	0.000978745				0.000417001
645	0.00492	0.00478	0.00086332				0.000368277
646	0.00428	0.0046	0.000750835				0.000349201
647	0.00437	0.00443	0.000599738				0.000401436
648	0.00442	0.0043	0.000424233				0.000254898
649	0.00358	0.00419	0.000224321				0.000182789
650	0.00321	0.00392	0				0.000198445
651	0.00291	0.00372					0.000150049
652	0.00271	0.00342					8.28656e-05
653	0.0029	0.00326					6.18511e-05
654	0.00261	0.00316					3.33296e-05
655	0.00228	0.00303					0
656	0.0019	0.00287					6.53911e-05
657	0.00149	0.00271					0.000167754
658	0.00103	0.00256					0.000307089
659	0.000535787	0.0024					0.000483395
660	0	0.00224					0.000696673

## Sheet: Fig.3d
Temperature-dependent PL decay curves of 20 wt% doped films
time (us)	CBP-0	time (us)	CCO-1	time (us)	CCO-2	time (us)	CCO-3
0	0	0	0	0	1	0	0
0.04883	0	0.01953	0	0.01953	1	0.01953	0
0.09766	0	0.03906	0	0.03906	2	0.03906	0
0.14648	3	0.05859	0	0.05859	0	0.05859	0
0.19531	0	0.07813	0	0.07813	1	0.07813	0
0.24414	0	0.09766	0	0.09766	0	0.09766	0
0.29297	1	0.11719	0	0.11719	0	0.11719	0
0.3418	1	0.13672	0	0.13672	1	0.13672	0
0.39063	1	0.15625	0	0.15625	1	0.15625	1
0.43945	1	0.17578	0	0.17578	0	0.17578	0
0.48828	1	0.19531	0	0.19531	1	0.19531	0
0.53711	0	0.21484	0	0.21484	1	0.21484	0
0.58594	0	0.23438	0	0.23438	1	0.23438	0
0.63477	1	0.25391	0	0.25391	0	0.25391	0
0.68359	0	0.27344	0	0.27344	1	0.27344	0
0.73242	0	0.29297	0	0.29297	0	0.29297	1
0.78125	0	0.3125	0	0.3125	0	0.3125	0
0.83008	0	0.33203	0	0.33203	0	0.33203	1
0.87891	1	0.35156	0	0.35156	6	0.35156	0
0.92773	2	0.37109	0	0.37109	3	0.37109	0
0.97656	1	0.39063	0	0.39063	1	0.39063	0
1.02539	1	0.41016	0	0.41016	1	0.41016	0
1.07422	2	0.42969	0	0.42969	1	0.42969	0
1.12305	0	0.44922	0	0.44922	3	0.44922	0
1.17188	0	0.46875	1	0.46875	2	0.46875	0
1.2207	1	0.48828	0	0.48828	4	0.48828	0
1.26953	1	0.50781	0	0.50781	2	0.50781	0
1.31836	4	0.52734	0	0.52734	2	0.52734	0
1.36719	2	0.54688	0	0.54688	0	0.54688	0
1.41602	2	0.56641	0	0.56641	2	0.56641	0
1.46484	2	0.58594	0	0.58594	1	0.58594	0
1.51367	6	0.60547	0	0.60547	0	0.60547	0
1.5625	2	0.625	1	0.625	2	0.625	0
1.61133	3	0.64453	1	0.64453	3	0.64453	0
1.66016	0	0.66406	0	0.66406	5	0.66406	0
1.70898	3	0.68359	0	0.68359	1	0.68359	0
1.75781	4	0.70313	0	0.70313	3	0.70313	0
1.80664	2	0.72266	1	0.72266	5	0.72266	0
1.85547	4	0.74219	0	0.74219	4	0.74219	0
1.9043	3	0.76172	0	0.76172	0	0.76172	0
1.95313	5	0.78125	0	0.78125	3	0.78125	0
2.00195	6	0.80078	0	0.80078	1	0.80078	0
2.05078	3	0.82031	1	0.82031	1	0.82031	1
2.09961	3	0.83984	0	0.83984	0	0.83984	0
2.14844	4	0.85938	0	0.85938	1	0.85938	0
2.19727	1	0.87891	0	0.87891	3	0.87891	0
2.24609	2	0.89844	1	0.89844	3	0.89844	0
2.29492	4	0.91797	0	0.91797	5	0.91797	0
2.34375	0	0.9375	0	0.9375	0	0.9375	0
2.39258	4	0.95703	0	0.95703	0	0.95703	0
2.44141	1	0.97656	0	0.97656	3	0.97656	0
2.49023	2	0.99609	0	0.99609	1	0.99609	0
2.53906	2	1.01563	1	1.01563	3	1.01563	0
2.58789	4	1.03516	0	1.03516	1	1.03516	0
2.63672	2	1.05469	0	1.05469	0	1.05469	0
2.68555	0	1.07422	0	1.07422	0	1.07422	1
2.73438	1	1.09375	0	1.09375	0	1.09375	0
2.7832	5	1.11328	1	1.11328	0	1.11328	0
2.83203	1	1.13281	0	1.13281	2	1.13281	0
2.88086	2	1.15234	0	1.15234	0	1.15234	1
2.92969	0	1.17188	0	1.17188	1	1.17188	1
2.97852	0	1.19141	0	1.19141	1	1.19141	0
3.02734	2	1.21094	0	1.21094	0	1.21094	0
3.07617	2	1.23047	0	1.23047	1	1.23047	1
3.125	0	1.25	0	1.25	1	1.25	0
3.17383	1	1.26953	0	1.26953	3	1.26953	0
3.22266	3	1.28906	0	1.28906	0	1.28906	0
3.27148	1	1.30859	0	1.30859	0	1.30859	0
3.32031	1	1.32813	0	1.32813	0	1.32813	0
3.36914	0	1.34766	0	1.34766	2	1.34766	0
3.41797	0	1.36719	0	1.36719	1	1.36719	0
3.4668	2	1.38672	0	1.38672	2	1.38672	0
3.51563	1	1.40625	0	1.40625	0	1.40625	0
3.56445	0	1.42578	0	1.42578	0	1.42578	0
3.61328	1	1.44531	0	1.44531	1	1.44531	0
3.66211	2	1.46484	0	1.46484	1	1.46484	0
3.71094	3	1.48438	10000	1.48438	10000	1.48438	7500
3.75977	3	1.50391	7767	1.50391	8508	1.50391	6517
3.80859	2	1.52344	3471	1.52344	3428	1.52344	2696
3.85742	5	1.54297	1874	1.54297	1791	1.54297	1437
3.90625	3	1.5625	1173	1.5625	1105	1.5625	962
3.95508	4	1.58203	810	1.58203	797	1.58203	669
4.00391	1	1.60156	665	1.60156	625	1.60156	543
4.05273	10000	1.62109	545	1.62109	507	1.62109	489
4.10156	1572	1.64063	492	1.64063	481	1.64063	384
4.15039	606	1.66016	459	1.66016	432	1.66016	369
4.19922	528	1.67969	472	1.67969	444	1.67969	370
4.24805	508	1.69922	440	1.69922	391	1.69922	368
4.29688	573	1.71875	419	1.71875	389	1.71875	361
4.3457	523	1.73828	431	1.73828	372	1.73828	346
4.39453	525	1.75781	380	1.75781	340	1.75781	324
4.44336	520	1.77734	400	1.77734	337	1.77734	327
4.49219	454	1.79688	378	1.79688	316	1.79688	293
4.54102	488	1.81641	351	1.81641	339	1.81641	285
4.58984	474	1.83594	339	1.83594	350	1.83594	326
4.63867	441	1.85547	329	1.85547	323	1.85547	282
4.6875	460	1.875	347	1.875	281	1.875	294
4.73633	448	1.89453	347	1.89453	321	1.89453	262
4.78516	463	1.91406	334	1.91406	281	1.91406	284
4.83398	454	1.93359	331	1.93359	272	1.93359	295
4.88281	449	1.95313	334	1.95313	286	1.95313	269
4.93164	458	1.97266	314	1.97266	310	1.97266	226
4.98047	432	1.99219	336	1.99219	271	1.99219	245
5.0293	394	2.01172	306	2.01172	282	2.01172	259
5.07813	416	2.03125	273	2.03125	300	2.03125	257
5.12695	414	2.05078	334	2.05078	255	2.05078	226
5.17578	391	2.07031	306	2.07031	270	2.07031	268
5.22461	401	2.08984	279	2.08984	244	2.08984	244
5.27344	380	2.10938	257	2.10938	263	2.10938	228
5.32227	398	2.12891	250	2.12891	271	2.12891	237
5.37109	402	2.14844	245	2.14844	254	2.14844	232
5.41992	350	2.16797	267	2.16797	240	2.16797	219
5.46875	361	2.1875	237	2.1875	193	2.1875	236
5.51758	379	2.20703	254	2.20703	232	2.20703	210
5.56641	366	2.22656	266	2.22656	244	2.22656	208
5.61523	369	2.24609	248	2.24609	225	2.24609	206
5.66406	357	2.26563	257	2.26563	201	2.26563	210
5.71289	352	2.28516	250	2.28516	207	2.28516	172
5.76172	348	2.30469	257	2.30469	228	2.30469	218
5.81055	354	2.32422	230	2.32422	210	2.32422	197
5.85938	378	2.34375	225	2.34375	221	2.34375	216
5.9082	341	2.36328	228	2.36328	191	2.36328	175
5.95703	338	2.38281	223	2.38281	214	2.38281	177
6.00586	330	2.40234	252	2.40234	179	2.40234	205
6.05469	287	2.42188	213	2.42188	201	2.42188	202
6.10352	303	2.44141	200	2.44141	188	2.44141	167
6.15234	314	2.46094	218	2.46094	191	2.46094	175
6.20117	311	2.48047	200	2.48047	199	2.48047	159
6.25	320	2.5	217	2.5	181	2.5	198
6.29883	307	2.51953	223	2.51953	182	2.51953	177
6.34766	338	2.53906	228	2.53906	177	2.53906	162
6.39648	298	2.55859	199	2.55859	180	2.55859	178
6.44531	284	2.57813	193	2.57813	199	2.57813	164
6.49414	282	2.59766	192	2.59766	192	2.59766	154
6.54297	279	2.61719	202	2.61719	162	2.61719	166
6.5918	301	2.63672	200	2.63672	174	2.63672	147
6.64063	281	2.65625	190	2.65625	166	2.65625	168
6.68945	284	2.67578	183	2.67578	165	2.67578	138
6.73828	292	2.69531	202	2.69531	163	2.69531	178
6.78711	290	2.71484	179	2.71484	176	2.71484	149
6.83594	284	2.73438	184	2.73438	163	2.73438	134
6.88477	287	2.75391	172	2.75391	177	2.75391	128
6.93359	289	2.77344	164	2.77344	155	2.77344	154
6.98242	249	2.79297	172	2.79297	146	2.79297	136
7.03125	271	2.8125	172	2.8125	156	2.8125	136
7.08008	257	2.83203	169	2.83203	154	2.83203	161
7.12891	254	2.85156	162	2.85156	161	2.85156	145
7.17773	248	2.87109	160	2.87109	137	2.87109	135
7.22656	249	2.89063	164	2.89063	132	2.89063	130
7.27539	236	2.91016	165	2.91016	149	2.91016	134
7.32422	246	2.92969	185	2.92969	148	2.92969	134
7.37305	250	2.94922	175	2.94922	143	2.94922	140
7.42188	237	2.96875	133	2.96875	124	2.96875	128
7.4707	235	2.98828	155	2.98828	142	2.98828	109
7.51953	247	3.00781	169	3.00781	126	3.00781	119
7.56836	262	3.02734	138	3.02734	141	3.02734	125
7.61719	218	3.04688	144	3.04688	127	3.04688	133
7.66602	234	3.06641	126	3.06641	133	3.06641	125
7.71484	231	3.08594	156	3.08594	122	3.08594	136
7.76367	241	3.10547	135	3.10547	142	3.10547	134
7.8125	220	3.125	153	3.125	121	3.125	108
7.86133	238	3.14453	134	3.14453	121	3.14453	109
7.91016	239	3.16406	117	3.16406	120	3.16406	97
7.95898	223	3.18359	134	3.18359	129	3.18359	122
8.00781	243	3.20313	139	3.20313	136	3.20313	120
8.05664	227	3.22266	140	3.22266	119	3.22266	117
8.10547	212	3.24219	120	3.24219	124	3.24219	93
8.1543	208	3.26172	126	3.26172	123	3.26172	106
8.20313	191	3.28125	111	3.28125	127	3.28125	104
8.25195	230	3.30078	130	3.30078	127	3.30078	109
8.30078	228	3.32031	133	3.32031	116	3.32031	109
8.34961	190	3.33984	130	3.33984	124	3.33984	81
8.39844	196	3.35938	130	3.35938	115	3.35938	103
8.44727	213	3.37891	111	3.37891	106	3.37891	137
8.49609	192	3.39844	131	3.39844	123	3.39844	94
8.54492	209	3.41797	111	3.41797	101	3.41797	101
8.59375	212	3.4375	107	3.4375	137	3.4375	104
8.64258	178	3.45703	120	3.45703	107	3.45703	84
8.69141	183	3.47656	118	3.47656	101	3.47656	80
8.74023	170	3.49609	104	3.49609	87	3.49609	111
8.78906	192	3.51563	107	3.51563	111	3.51563	97
8.83789	164	3.53516	124	3.53516	100	3.53516	79
8.88672	202	3.55469	118	3.55469	91	3.55469	114
8.93555	203	3.57422	109	3.57422	117	3.57422	77
8.98438	194	3.59375	97	3.59375	119	3.59375	92
9.0332	165	3.61328	105	3.61328	73	3.61328	95
9.08203	182	3.63281	117	3.63281	95	3.63281	82
9.13086	165	3.65234	113	3.65234	110	3.65234	108
9.17969	162	3.67188	117	3.67188	74	3.67188	94
9.22852	173	3.69141	96	3.69141	88	3.69141	77
9.27734	179	3.71094	105	3.71094	96	3.71094	89
9.32617	170	3.73047	101	3.73047	83	3.73047	85
9.375	175	3.75	90	3.75	104	3.75	80
9.42383	147	3.76953	93	3.76953	87	3.76953	74
9.47266	162	3.78906	99	3.78906	71	3.78906	74
9.52148	177	3.80859	88	3.80859	85	3.80859	75
9.57031	179	3.82813	97	3.82813	87	3.82813	65
9.61914	192	3.84766	95	3.84766	97	3.84766	74
9.66797	159	3.86719	86	3.86719	91	3.86719	86
9.7168	142	3.88672	93	3.88672	90	3.88672	65
9.76563	168	3.90625	101	3.90625	83	3.90625	77
9.81445	163	3.92578	105	3.92578	81	3.92578	70
9.86328	163	3.94531	103	3.94531	85	3.94531	61
9.91211	180	3.96484	93	3.96484	84	3.96484	68
9.96094	162	3.98438	100	3.98438	77	3.98438	69
10.0098	154	4.00391	89	4.00391	86	4.00391	65
10.0586	167	4.02344	76	4.02344	83	4.02344	84
10.1074	160	4.04297	86	4.04297	76	4.04297	60
10.1562	134	4.0625	88	4.0625	69	4.0625	68
10.2051	156	4.08203	69	4.08203	91	4.08203	76
10.2539	126	4.10156	75	4.10156	64	4.10156	61
10.3027	139	4.12109	77	4.12109	66	4.12109	74
10.3516	138	4.14063	83	4.14063	94	4.14063	60
10.4004	160	4.16016	72	4.16016	69	4.16016	52
10.4492	138	4.17969	89	4.17969	67	4.17969	74
10.498	163	4.19922	72	4.19922	52	4.19922	51
10.5469	154	4.21875	88	4.21875	74	4.21875	76
10.5957	126	4.23828	66	4.23828	66	4.23828	62
10.6445	127	4.25781	86	4.25781	73	4.25781	70
10.6934	140	4.27734	64	4.27734	76	4.27734	48
10.7422	146	4.29688	85	4.29688	69	4.29688	68
10.791	137	4.31641	67	4.31641	58	4.31641	53
10.8398	148	4.33594	91	4.33594	70	4.33594	71
10.8887	136	4.35547	65	4.35547	61	4.35547	59
10.9375	149	4.375	62	4.375	67	4.375	68
10.9863	131	4.39453	79	4.39453	61	4.39453	56
11.0352	134	4.41406	81	4.41406	66	4.41406	57
11.084	120	4.43359	64	4.43359	59	4.43359	50
11.1328	136	4.45313	75	4.45313	67	4.45313	56
11.1816	134	4.47266	75	4.47266	59	4.47266	64
11.2305	134	4.49219	64	4.49219	67	4.49219	54
11.2793	137	4.51172	84	4.51172	71	4.51172	63
11.3281	131	4.53125	69	4.53125	62	4.53125	59
11.377	137	4.55078	59	4.55078	78	4.55078	71
11.4258	132	4.57031	77	4.57031	62	4.57031	44
11.4746	121	4.58984	62	4.58984	59	4.58984	36
11.5234	134	4.60938	67	4.60938	64	4.60938	69
11.5723	126	4.62891	61	4.62891	53	4.62891	55
11.6211	113	4.64844	72	4.64844	65	4.64844	52
11.6699	135	4.66797	66	4.66797	58	4.66797	50
11.7188	121	4.6875	66	4.6875	62	4.6875	45
11.7676	133	4.70703	55	4.70703	59	4.70703	46
11.8164	130	4.72656	63	4.72656	44	4.72656	56
11.8652	115	4.74609	53	4.74609	49	4.74609	51
11.9141	112	4.76563	74	4.76563	58	4.76563	52
11.9629	136	4.78516	47	4.78516	42	4.78516	60
12.0117	139	4.80469	57	4.80469	61	4.80469	62
12.0605	94	4.82422	70	4.82422	51	4.82422	57
12.1094	137	4.84375	58	4.84375	49	4.84375	47
12.1582	121	4.86328	61	4.86328	61	4.86328	40
12.207	115	4.88281	54	4.88281	48	4.88281	47
12.2559	118	4.90234	67	4.90234	71	4.90234	49
12.3047	106	4.92188	56	4.92188	46	4.92188	48
12.3535	125	4.94141	63	4.94141	51	4.94141	67
12.4023	128	4.96094	53	4.96094	49	4.96094	48
12.4512	127	4.98047	66	4.98047	41	4.98047	50
12.5	125	5	54	5	47	5	58
12.5488	128	5.01953	63	5.01953	58	5.01953	44
12.5977	113	5.03906	51	5.03906	34	5.03906	45
12.6465	108	5.05859	45	5.05859	52	5.05859	40
12.6953	116	5.07813	68	5.07813	37	5.07813	44
12.7441	120	5.09766	40	5.09766	39	5.09766	45
12.793	113	5.11719	65	5.11719	37	5.11719	47
12.8418	114	5.13672	58	5.13672	50	5.13672	54
12.8906	120	5.15625	41	5.15625	54	5.15625	44
12.9395	113	5.17578	46	5.17578	42	5.17578	40
12.9883	121	5.19531	47	5.19531	42	5.19531	37
13.0371	102	5.21484	51	5.21484	36	5.21484	43
13.0859	122	5.23438	55	5.23438	42	5.23438	47
13.1348	115	5.25391	50	5.25391	61	5.25391	45
13.1836	103	5.27344	47	5.27344	49	5.27344	40
13.2324	108	5.29297	46	5.29297	43	5.29297	39
13.2812	126	5.3125	48	5.3125	42	5.3125	48
13.3301	101	5.33203	48	5.33203	31	5.33203	37
13.3789	102	5.35156	61	5.35156	37	5.35156	36
13.4277	101	5.37109	50	5.37109	31	5.37109	45
13.4766	103	5.39063	44	5.39063	38	5.39063	50
13.5254	99	5.41016	48	5.41016	51	5.41016	33
13.5742	101	5.42969	45	5.42969	41	5.42969	37
13.623	102	5.44922	53	5.44922	46	5.44922	33
13.6719	100	5.46875	59	5.46875	38	5.46875	47
13.7207	109	5.48828	44	5.48828	31	5.48828	34
13.7695	87	5.50781	54	5.50781	44	5.50781	31
13.8184	109	5.52734	44	5.52734	39	5.52734	37
13.8672	103	5.54688	45	5.54688	41	5.54688	42
13.916	96	5.56641	35	5.56641	41	5.56641	44
13.9648	87	5.58594	45	5.58594	45	5.58594	31
14.0137	97	5.60547	39	5.60547	43	5.60547	34
14.0625	90	5.625	42	5.625	29	5.625	42
14.1113	111	5.64453	45	5.64453	36	5.64453	28
14.1602	101	5.66406	35	5.66406	39	5.66406	50
14.209	99	5.68359	45	5.68359	42	5.68359	29
14.2578	99	5.70313	45	5.70313	30	5.70313	42
14.3066	99	5.72266	49	5.72266	41	5.72266	39
14.3555	100	5.74219	34	5.74219	44	5.74219	33
14.4043	87	5.76172	30	5.76172	42	5.76172	36
14.4531	89	5.78125	39	5.78125	36	5.78125	34
14.502	78	5.80078	44	5.80078	51	5.80078	37
14.5508	86	5.82031	36	5.82031	38	5.82031	25
14.5996	103	5.83984	42	5.83984	50	5.83984	44
14.6484	102	5.85938	29	5.85938	40	5.85938	34
14.6973	100	5.87891	40	5.87891	33	5.87891	27
14.7461	91	5.89844	35	5.89844	28	5.89844	29
14.7949	88	5.91797	42	5.91797	31	5.91797	28
14.8438	87	5.9375	43	5.9375	36	5.9375	44
14.8926	88	5.95703	43	5.95703	35	5.95703	27
14.9414	71	5.97656	39	5.97656	37	5.97656	35
14.9902	88	5.99609	29	5.99609	37	5.99609	28
15.0391	80	6.01563	35	6.01563	43	6.01563	41
15.0879	64	6.03516	32	6.03516	30	6.03516	37
15.1367	74	6.05469	43	6.05469	19	6.05469	28
15.1855	90	6.07422	29	6.07422	40	6.07422	29
15.2344	95	6.09375	40	6.09375	36	6.09375	28
15.2832	88	6.11328	29	6.11328	40	6.11328	42
15.332	97	6.13281	30	6.13281	34	6.13281	42
15.3809	72	6.15234	41	6.15234	46	6.15234	34
15.4297	87	6.17188	29	6.17188	37	6.17188	26
15.4785	98	6.19141	35	6.19141	32	6.19141	23
15.5273	81	6.21094	27	6.21094	35	6.21094	36
15.5762	90	6.23047	33	6.23047	29	6.23047	36
15.625	80	6.25	30	6.25	37	6.25	40
15.6738	88	6.26953	40	6.26953	34	6.26953	32
15.7227	72	6.28906	30	6.28906	28	6.28906	22
15.7715	91	6.30859	45	6.30859	27	6.30859	27
15.8203	81	6.32813	37	6.32813	32	6.32813	29
15.8691	84	6.34766	32	6.34766	27	6.34766	28
15.918	96	6.36719	28	6.36719	33	6.36719	36
15.9668	65	6.38672	21	6.38672	29	6.38672	26
16.0156	92	6.40625	34	6.40625	25	6.40625	32
16.0645	79	6.42578	30	6.42578	34	6.42578	37
16.1133	81	6.44531	29	6.44531	31	6.44531	39
16.1621	82	6.46484	33	6.46484	33	6.46484	24
16.2109	92	6.48438	30	6.48438	28	6.48438	26
16.2598	76	6.50391	26	6.50391	26	6.50391	27
16.3086	84	6.52344	14	6.52344	29	6.52344	22
16.3574	92	6.54297	36	6.54297	36	6.54297	30
16.4062	85	6.5625	25	6.5625	34	6.5625	26
16.4551	90	6.58203	35	6.58203	24	6.58203	23
16.5039	76	6.60156	34	6.60156	35	6.60156	32
16.5527	72	6.62109	33	6.62109	35	6.62109	22
16.6016	68	6.64063	39	6.64063	25	6.64063	22
16.6504	67	6.66016	32	6.66016	20	6.66016	23
16.6992	74	6.67969	25	6.67969	23	6.67969	21
16.748	73	6.69922	28	6.69922	31	6.69922	39
16.7969	78	6.71875	34	6.71875	29	6.71875	26
16.8457	67	6.73828	30	6.73828	27	6.73828	23
16.8945	57	6.75781	27	6.75781	32	6.75781	24
16.9434	78	6.77734	23	6.77734	22	6.77734	26
16.9922	62	6.79688	19	6.79688	20	6.79688	26
17.041	71	6.81641	27	6.81641	25	6.81641	25
17.0898	66	6.83594	40	6.83594	26	6.83594	38
17.1387	57	6.85547	26	6.85547	31	6.85547	14
17.1875	81	6.875	36	6.875	17	6.875	16
17.2363	78	6.89453	37	6.89453	21	6.89453	29
17.2852	68	6.91406	26	6.91406	25	6.91406	19
17.334	88	6.93359	22	6.93359	18	6.93359	24
17.3828	72	6.95313	26	6.95313	27	6.95313	32
17.4316	74	6.97266	25	6.97266	31	6.97266	19
17.4805	83	6.99219	28	6.99219	35	6.99219	23
17.5293	70	7.01172	21	7.01172	24	7.01172	15
17.5781	61	7.03125	26	7.03125	26	7.03125	29
17.627	65	7.05078	33	7.05078	21	7.05078	27
17.6758	77	7.07031	21	7.07031	31	7.07031	19
17.7246	69	7.08984	33	7.08984	22	7.08984	17
17.7734	78	7.10938	20	7.10938	28	7.10938	28
17.8223	68	7.12891	25	7.12891	22	7.12891	22
17.8711	74	7.14844	29	7.14844	19	7.14844	20
17.9199	67	7.16797	22	7.16797	23	7.16797	20
17.9688	75	7.1875	26	7.1875	25	7.1875	27
18.0176	52	7.20703	26	7.20703	30	7.20703	27
18.0664	71	7.22656	20	7.22656	15	7.22656	25
18.1152	71	7.24609	22	7.24609	29	7.24609	30
18.1641	71	7.26563	32	7.26563	33	7.26563	27
18.2129	84	7.28516	28	7.28516	19	7.28516	20
18.2617	64	7.30469	22	7.30469	19	7.30469	24
18.3105	76	7.32422	18	7.32422	33	7.32422	14
18.3594	73	7.34375	20	7.34375	26	7.34375	24
18.4082	72	7.36328	22	7.36328	17	7.36328	22
18.457	69	7.38281	16	7.38281	24	7.38281	16
18.5059	73	7.40234	11	7.40234	28	7.40234	16
18.5547	59	7.42188	13	7.42188	14	7.42188	21
18.6035	66	7.44141	31	7.44141	22	7.44141	29
18.6523	58	7.46094	35	7.46094	21	7.46094	22
18.7012	50	7.48047	32	7.48047	23	7.48047	16
18.75	78	7.5	25	7.5	27	7.5	28
18.7988	76	7.51953	24	7.51953	18	7.51953	22
18.8477	61	7.53906	21	7.53906	16	7.53906	13
18.8965	66	7.55859	29	7.55859	23	7.55859	15
18.9453	65	7.57813	31	7.57813	24	7.57813	24
18.9941	58	7.59766	15	7.59766	18	7.59766	14
19.043	55	7.61719	22	7.61719	19	7.61719	26
19.0918	60	7.63672	19	7.63672	17	7.63672	17
19.1406	67	7.65625	21	7.65625	22	7.65625	16
19.1895	53	7.67578	20	7.67578	19	7.67578	14
19.2383	59	7.69531	28	7.69531	20	7.69531	16
19.2871	89	7.71484	27	7.71484	23	7.71484	20
19.3359	69	7.73438	25	7.73438	19	7.73438	18
19.3848	61	7.75391	23	7.75391	18	7.75391	23
19.4336	69	7.77344	28	7.77344	19	7.77344	18
19.4824	63	7.79297	24	7.79297	22	7.79297	19
19.5312	60	7.8125	21	7.8125	16	7.8125	15
19.5801	62	7.83203	21	7.83203	24	7.83203	23
19.6289	54	7.85156	20	7.85156	23	7.85156	18
19.6777	65	7.87109	22	7.87109	16	7.87109	16
19.7266	70	7.89063	23	7.89063	14	7.89063	20
19.7754	57	7.91016	11	7.91016	22	7.91016	16
19.8242	63	7.92969	13	7.92969	25	7.92969	14
19.873	51	7.94922	21	7.94922	17	7.94922	20
19.9219	47	7.96875	25	7.96875	18	7.96875	21
19.9707	60	7.98828	33	7.98828	14	7.98828	19
20.0195	49	8.00781	13	8.00781	21	8.00781	20
20.0684	66	8.02734	30	8.02734	24	8.02734	19
20.1172	54	8.04688	22	8.04688	16	8.04688	18
20.166	61	8.06641	29	8.06641	14	8.06641	13
20.2148	62	8.08594	15	8.08594	15	8.08594	14
20.2637	39	8.10547	14	8.10547	22	8.10547	21
20.3125	63	8.125	11	8.125	17	8.125	17
20.3613	55	8.14453	18	8.14453	15	8.14453	15
20.4102	59	8.16406	17	8.16406	18	8.16406	17
20.459	68	8.18359	19	8.18359	25	8.18359	16
20.5078	55	8.20313	16	8.20313	17	8.20313	14
20.5566	55	8.22266	13	8.22266	20	8.22266	14
20.6055	58	8.24219	18	8.24219	18	8.24219	11
20.6543	59	8.26172	17	8.26172	21	8.26172	22
20.7031	61	8.28125	13	8.28125	17	8.28125	17
20.752	72	8.30078	18	8.30078	20	8.30078	9
20.8008	65	8.32031	17	8.32031	14	8.32031	18
20.8496	59	8.33984	20	8.33984	13	8.33984	16
20.8984	66	8.35938	19	8.35938	14	8.35938	20
20.9473	60	8.37891	11	8.37891	13	8.37891	15
20.9961	72	8.39844	16	8.39844	19	8.39844	18
21.0449	61	8.41797	20	8.41797	13	8.41797	19
21.0938	59	8.4375	10	8.4375	16	8.4375	17
21.1426	46	8.45703	19	8.45703	14	8.45703	16
21.1914	51	8.47656	15	8.47656	18	8.47656	15
21.2402	53	8.49609	21	8.49609	20	8.49609	16
21.2891	53	8.51563	12	8.51563	17	8.51563	11
21.3379	52	8.53516	21	8.53516	26	8.53516	10
21.3867	53	8.55469	20	8.55469	21	8.55469	14
21.4355	53	8.57422	10	8.57422	22	8.57422	10
21.4844	41	8.59375	12	8.59375	10	8.59375	15
21.5332	58	8.61328	11	8.61328	27	8.61328	18
21.582	57	8.63281	22	8.63281	9	8.63281	17
21.6309	55	8.65234	14	8.65234	9	8.65234	19
21.6797	41	8.67188	16	8.67188	12	8.67188	9
21.7285	51	8.69141	25	8.69141	8	8.69141	10
21.7773	41	8.71094	16	8.71094	10	8.71094	15
21.8262	42	8.73047	21	8.73047	4	8.73047	14
21.875	49	8.75	16	8.75	15	8.75	13
21.9238	59	8.76953	17	8.76953	10	8.76953	20
21.9727	56	8.78906	17	8.78906	19	8.78906	16
22.0215	59	8.80859	12	8.80859	9	8.80859	11
22.0703	66	8.82813	12	8.82813	13	8.82813	13
22.1191	54	8.84766	13	8.84766	13	8.84766	15
22.168	51	8.86719	10	8.86719	16	8.86719	15
22.2168	44	8.88672	16	8.88672	11	8.88672	18
22.2656	41	8.90625	14	8.90625	12	8.90625	11
22.3145	45	8.92578	10	8.92578	13	8.92578	21
22.3633	35	8.94531	11	8.94531	15	8.94531	9
22.4121	53	8.96484	14	8.96484	14	8.96484	19
22.4609	53	8.98438	12	8.98438	9	8.98438	11
22.5098	44	9.00391	11	9.00391	18	9.00391	12
22.5586	43	9.02344	14	9.02344	18	9.02344	15
22.6074	53	9.04297	12	9.04297	8	9.04297	13
22.6562	45	9.0625	13	9.0625	12	9.0625	18
22.7051	35	9.08203	12	9.08203	16	9.08203	21
22.7539	56	9.10156	16	9.10156	12	9.10156	15
22.8027	50	9.12109	26	9.12109	13	9.12109	12
22.8516	40	9.14063	14	9.14063	11	9.14063	13
22.9004	49	9.16016	15	9.16016	14	9.16016	18
22.9492	43	9.17969	20	9.17969	12	9.17969	17
22.998	62	9.19922	11	9.19922	18	9.19922	15
23.0469	28	9.21875	13	9.21875	17	9.21875	13
23.0957	45	9.23828	13	9.23828	12	9.23828	13
23.1445	44	9.25781	13	9.25781	9	9.25781	19
23.1934	51	9.27734	6	9.27734	17	9.27734	9
23.2422	46	9.29688	19	9.29688	14	9.29688	10
23.291	52	9.31641	15	9.31641	17	9.31641	14
23.3398	46	9.33594	21	9.33594	10	9.33594	9
23.3887	42	9.35547	12	9.35547	6	9.35547	13
23.4375	35	9.375	13	9.375	15	9.375	14
23.4863	43	9.39453	8	9.39453	16	9.39453	6
23.5352	43	9.41406	10	9.41406	15	9.41406	21
23.584	47	9.43359	14	9.43359	20	9.43359	15
23.6328	38	9.45313	13	9.45313	10	9.45313	8
23.6816	53	9.47266	18	9.47266	19	9.47266	9
23.7305	37	9.49219	13	9.49219	9	9.49219	16
23.7793	38	9.51172	15	9.51172	10	9.51172	10
23.8281	47	9.53125	13	9.53125	13	9.53125	9
23.877	44	9.55078	14	9.55078	14	9.55078	10
23.9258	44	9.57031	16	9.57031	13	9.57031	18
23.9746	38	9.58984	15	9.58984	13	9.58984	10
24.0234	63	9.60938	5	9.60938	14	9.60938	8
24.0723	40	9.62891	12	9.62891	12	9.62891	14
24.1211	52	9.64844	13	9.64844	10	9.64844	10
24.1699	49	9.66797	14	9.66797	12	9.66797	12
24.2188	38	9.6875	13	9.6875	12	9.6875	5
24.2676	51	9.70703	12	9.70703	10	9.70703	12
24.3164	40	9.72656	13	9.72656	8	9.72656	16
24.3652	27	9.74609	12	9.74609	11	9.74609	10
24.4141	53	9.76563	18	9.76563	11	9.76563	7
24.4629	39	9.78516	14	9.78516	8	9.78516	11
24.5117	46	9.80469	12	9.80469	9	9.80469	9
24.5605	43	9.82422	12	9.82422	13	9.82422	14
24.6094	51	9.84375	9	9.84375	14	9.84375	10
24.6582	48	9.86328	16	9.86328	11	9.86328	19
24.707	43	9.88281	12	9.88281	12	9.88281	6
24.7559	55	9.90234	10	9.90234	13	9.90234	14
24.8047	45	9.92188	18	9.92188	11	9.92188	10
24.8535	40	9.94141	9	9.94141	11	9.94141	17
24.9023	39	9.96094	12	9.96094	11	9.96094	14
24.9512	41	9.98047	9	9.98047	13	9.98047	9
25	38	10	16	10	9	10	14
25.0488	40	10.0195	15	10.0195	16	10.0195	9
25.0977	45	10.0391	12	10.0391	11	10.0391	12
25.1465	48	10.0586	9	10.0586	13	10.0586	10
25.1953	43	10.0781	16	10.0781	6	10.0781	12
25.2441	47	10.0977	8	10.0977	9	10.0977	13
25.293	45	10.1172	13	10.1172	14	10.1172	12
25.3418	44	10.1367	17	10.1367	12	10.1367	15
25.3906	34	10.1562	8	10.1562	8	10.1562	7
25.4395	42	10.1758	13	10.1758	12	10.1758	11
25.4883	41	10.1953	17	10.1953	11	10.1953	7
25.5371	38	10.2148	9	10.2148	9	10.2148	10
25.5859	40	10.2344	11	10.2344	17	10.2344	6
25.6348	40	10.2539	16	10.2539	8	10.2539	8
25.6836	39	10.2734	13	10.2734	8	10.2734	12
25.7324	48	10.293	9	10.293	5	10.293	13
25.7812	35	10.3125	16	10.3125	10	10.3125	11
25.8301	45	10.332	13	10.332	11	10.332	10
25.8789	32	10.3516	8	10.3516	12	10.3516	19
25.9277	49	10.3711	10	10.3711	13	10.3711	11
25.9766	29	10.3906	5	10.3906	10	10.3906	12
26.0254	35	10.4102	10	10.4102	13	10.4102	17
26.0742	45	10.4297	12	10.4297	9	10.4297	9
26.123	42	10.4492	10	10.4492	14	10.4492	11
26.1719	45	10.4688	13	10.4688	14	10.4688	12
26.2207	25	10.4883	11	10.4883	12	10.4883	8
26.2695	40	10.5078	18	10.5078	12	10.5078	15
26.3184	42	10.5273	8	10.5273	9	10.5273	5
26.3672	30	10.5469	10	10.5469	8	10.5469	12
26.416	32	10.5664	17	10.5664	9	10.5664	8
26.4648	43	10.5859	10	10.5859	7	10.5859	8
26.5137	33	10.6055	16	10.6055	8	10.6055	6
26.5625	34	10.625	12	10.625	9	10.625	10
26.6113	40	10.6445	11	10.6445	8	10.6445	12
26.6602	34	10.6641	14	10.6641	6	10.6641	12
26.709	35	10.6836	9	10.6836	9	10.6836	11
26.7578	33	10.7031	9	10.7031	7	10.7031	7
26.8066	35	10.7227	11	10.7227	13	10.7227	12
26.8555	43	10.7422	8	10.7422	9	10.7422	16
26.9043	28	10.7617	6	10.7617	7	10.7617	12
26.9531	35	10.7812	11	10.7812	16	10.7812	15
27.002	47	10.8008	5	10.8008	12	10.8008	7
27.0508	39	10.8203	10	10.8203	6	10.8203	8
27.0996	35	10.8398	10	10.8398	8	10.8398	6
27.1484	36	10.8594	15	10.8594	14	10.8594	6
27.1973	38	10.8789	10	10.8789	10	10.8789	6
27.2461	45	10.8984	13	10.8984	4	10.8984	8
27.2949	45	10.918	5	10.918	13	10.918	15
27.3438	30	10.9375	14	10.9375	9	10.9375	12
27.3926	34	10.957	7	10.957	10	10.957	5
27.4414	31	10.9766	10	10.9766	8	10.9766	4
27.4902	43	10.9961	15	10.9961	8	10.9961	12
27.5391	32	11.0156	10	11.0156	8	11.0156	12
27.5879	21	11.0352	11	11.0352	11	11.0352	9
27.6367	40	11.0547	7	11.0547	10	11.0547	12
27.6855	34	11.0742	12	11.0742	6	11.0742	9
27.7344	35	11.0938	7	11.0938	8	11.0938	4
27.7832	39	11.1133	6	11.1133	9	11.1133	6
27.832	41	11.1328	9	11.1328	13	11.1328	8
27.8809	50	11.1523	12	11.1523	12	11.1523	7
27.9297	42	11.1719	9	11.1719	16	11.1719	9
27.9785	39	11.1914	7	11.1914	7	11.1914	0
28.0273	38	11.2109	12	11.2109	8	11.2109	10
28.0762	33	11.2305	10	11.2305	7	11.2305	11
28.125	28	11.25	10	11.25	9	11.25	10
28.1738	29	11.2695	9	11.2695	11	11.2695	10
28.2227	37	11.2891	5	11.2891	5	11.2891	9
28.2715	40	11.3086	5	11.3086	8	11.3086	7
28.3203	35	11.3281	6	11.3281	10	11.3281	16
28.3691	40	11.3477	9	11.3477	8	11.3477	4
28.418	27	11.3672	7	11.3672	9	11.3672	9
28.4668	29	11.3867	11	11.3867	7	11.3867	6
28.5156	28	11.4062	7	11.4062	7	11.4062	11
28.5645	34	11.4258	7	11.4258	5	11.4258	9
28.6133	36	11.4453	1	11.4453	4	11.4453	9
28.6621	21	11.4648	6	11.4648	4	11.4648	5
28.7109	37	11.4844	12	11.4844	10	11.4844	13
28.7598	25	11.5039	6	11.5039	8	11.5039	9
28.8086	23	11.5234	10	11.5234	12	11.5234	5
28.8574	36	11.543	12	11.543	10	11.543	10
28.9062	45	11.5625	12	11.5625	9	11.5625	4
28.9551	29	11.582	7	11.582	8	11.582	9
29.0039	23	11.6016	8	11.6016	8	11.6016	6
29.0527	25	11.6211	7	11.6211	5	11.6211	7
29.1016	41	11.6406	3	11.6406	5	11.6406	9
29.1504	32	11.6602	7	11.6602	9	11.6602	11
29.1992	35	11.6797	7	11.6797	13	11.6797	8
29.248	31	11.6992	7	11.6992	5	11.6992	4
29.2969	36	11.7188	7	11.7188	8	11.7188	6
29.3457	28	11.7383	6	11.7383	5	11.7383	7
29.3945	35	11.7578	7	11.7578	10	11.7578	6
29.4434	31	11.7773	4	11.7773	9	11.7773	8
29.4922	27	11.7969	10	11.7969	9	11.7969	8
29.541	36	11.8164	10	11.8164	6	11.8164	15
29.5898	29	11.8359	5	11.8359	9	11.8359	6
29.6387	26	11.8555	7	11.8555	7	11.8555	6
29.6875	38	11.875	11	11.875	8	11.875	5
29.7363	22	11.8945	14	11.8945	8	11.8945	10
29.7852	26	11.9141	6	11.9141	9	11.9141	8
29.834	36	11.9336	9	11.9336	6	11.9336	12
29.8828	40	11.9531	7	11.9531	4	11.9531	11
29.9316	29	11.9727	10	11.9727	7	11.9727	11
29.9805	28	11.9922	12	11.9922	7	11.9922	7
30.0293	18	12.0117	9	12.0117	13	12.0117	8
30.0781	31	12.0312	6	12.0312	16	12.0312	6
30.127	32	12.0508	5	12.0508	6	12.0508	6
30.1758	35	12.0703	10	12.0703	7	12.0703	7
30.2246	23	12.0898	10	12.0898	4	12.0898	5
30.2734	34	12.1094	5	12.1094	4	12.1094	7
30.3223	32	12.1289	9	12.1289	8	12.1289	8
30.3711	30	12.1484	7	12.1484	4	12.1484	8
30.4199	25	12.168	6	12.168	6	12.168	9
30.4688	28	12.1875	3	12.1875	6	12.1875	6
30.5176	35	12.207	7	12.207	3	12.207	13
30.5664	28	12.2266	11	12.2266	9	12.2266	9
30.6152	20	12.2461	7	12.2461	6	12.2461	7
30.6641	37	12.2656	8	12.2656	8	12.2656	3
30.7129	28	12.2852	7	12.2852	6	12.2852	5
30.7617	23	12.3047	9	12.3047	6	12.3047	9
30.8105	26	12.3242	9	12.3242	5	12.3242	8
30.8594	21	12.3438	1	12.3438	6	12.3438	8
30.9082	34	12.3633	7	12.3633	7	12.3633	9
30.957	28	12.3828	7	12.3828	5	12.3828	8
31.0059	26	12.4023	4	12.4023	8	12.4023	3
31.0547	36	12.4219	9	12.4219	6	12.4219	7
31.1035	15	12.4414	8	12.4414	3	12.4414	2
31.1523	37	12.4609	8	12.4609	6	12.4609	6
31.2012	25	12.4805	8	12.4805	4	12.4805	12
31.25	28	12.5	5	12.5	11	12.5	8
31.2988	28	12.5195	10	12.5195	6	12.5195	6
31.3477	29	12.5391	9	12.5391	5	12.5391	11
31.3965	28	12.5586	8	12.5586	14	12.5586	6
31.4453	29	12.5781	3	12.5781	4	12.5781	5
31.4941	27	12.5977	6	12.5977	8	12.5977	9
31.543	26	12.6172	11	12.6172	10	12.6172	11
31.5918	32	12.6367	5	12.6367	5	12.6367	8
31.6406	40	12.6562	11	12.6562	8	12.6562	4
31.6895	32	12.6758	12	12.6758	13	12.6758	12
31.7383	27	12.6953	9	12.6953	6	12.6953	7
31.7871	32	12.7148	9	12.7148	3	12.7148	4
31.8359	32	12.7344	9	12.7344	8	12.7344	4
31.8848	21	12.7539	2	12.7539	5	12.7539	4
31.9336	33	12.7734	8	12.7734	5	12.7734	6
31.9824	32	12.793	9	12.793	4	12.793	10
32.0312	26	12.8125	6	12.8125	12	12.8125	2
32.0801	35	12.832	1	12.832	6	12.832	4
32.1289	32	12.8516	13	12.8516	8	12.8516	10
32.1777	36	12.8711	9	12.8711	6	12.8711	6
32.2266	28	12.8906	11	12.8906	3	12.8906	9
32.2754	35	12.9102	10	12.9102	5	12.9102	7
32.3242	32	12.9297	8	12.9297	4	12.9297	9
32.373	19	12.9492	5	12.9492	3	12.9492	3
32.4219	26	12.9688	5	12.9688	5	12.9688	5
32.4707	25	12.9883	3	12.9883	8	12.9883	10
32.5195	39	13.0078	9	13.0078	2	13.0078	4
32.5684	27	13.0273	7	13.0273	5	13.0273	9
32.6172	25	13.0469	7	13.0469	4	13.0469	7
32.666	30	13.0664	6	13.0664	9	13.0664	7
32.7148	28	13.0859	1	13.0859	2	13.0859	7
32.7637	29	13.1055	5	13.1055	5	13.1055	8
32.8125	27	13.125	6	13.125	5	13.125	5
32.8613	29	13.1445	8	13.1445	10	13.1445	8
32.9102	26	13.1641	9	13.1641	5	13.1641	6
32.959	26	13.1836	11	13.1836	7	13.1836	8
33.0078	31	13.2031	10	13.2031	5	13.2031	6
33.0566	30	13.2227	6	13.2227	5	13.2227	3
33.1055	26	13.2422	6	13.2422	6	13.2422	3
33.1543	27	13.2617	9	13.2617	4	13.2617	4
33.2031	26	13.2812	7	13.2812	11	13.2812	9
33.252	14	13.3008	6	13.3008	12	13.3008	4
33.3008	22	13.3203	2	13.3203	11	13.3203	6
33.3496	34	13.3398	4	13.3398	4	13.3398	10
33.3984	19	13.3594	4	13.3594	3	13.3594	4
33.4473	34	13.3789	3	13.3789	7	13.3789	4
33.4961	36	13.3984	6	13.3984	8	13.3984	8
33.5449	23	13.418	9	13.418	6	13.418	9
33.5938	27	13.4375	6	13.4375	1	13.4375	2
33.6426	28	13.457	6	13.457	7	13.457	6
33.6914	32	13.4766	4	13.4766	2	13.4766	6
33.7402	31	13.4961	2	13.4961	5	13.4961	5
33.7891	38	13.5156	3	13.5156	8	13.5156	7
33.8379	16	13.5352	11	13.5352	8	13.5352	7
33.8867	26	13.5547	5	13.5547	9	13.5547	7
33.9355	22	13.5742	7	13.5742	5	13.5742	9
33.9844	32	13.5938	11	13.5938	6	13.5938	6
34.0332	34	13.6133	5	13.6133	3	13.6133	4
34.082	20	13.6328	4	13.6328	10	13.6328	4
34.1309	32	13.6523	6	13.6523	3	13.6523	11
34.1797	21	13.6719	7	13.6719	8	13.6719	5
34.2285	29	13.6914	4	13.6914	7	13.6914	6
34.2773	25	13.7109	5	13.7109	4	13.7109	6
34.3262	26	13.7305	6	13.7305	12	13.7305	4
34.375	22	13.75	7	13.75	6	13.75	3
34.4238	22	13.7695	7	13.7695	5	13.7695	7
34.4727	35	13.7891	5	13.7891	4	13.7891	3
34.5215	24	13.8086	7	13.8086	5	13.8086	3
34.5703	17	13.8281	8	13.8281	1	13.8281	7
34.6191	21	13.8477	6	13.8477	7	13.8477	6
34.668	27	13.8672	8	13.8672	7	13.8672	8
34.7168	24	13.8867	4	13.8867	2	13.8867	7
34.7656	23	13.9062	8	13.9062	2	13.9062	5
34.8145	25	13.9258	6	13.9258	11	13.9258	6
34.8633	29	13.9453	4	13.9453	5	13.9453	3
34.9121	24	13.9648	8	13.9648	5	13.9648	5
34.9609	29	13.9844	3	13.9844	2	13.9844	6
35.0098	36	14.0039	4	14.0039	8	14.0039	1
35.0586	22	14.0234	4	14.0234	5	14.0234	5
35.1074	21	14.043	8	14.043	5	14.043	5
35.1562	23	14.0625	3	14.0625	8	14.0625	3
35.2051	23	14.082	8	14.082	6	14.082	2
35.2539	27	14.1016	7	14.1016	8	14.1016	7
35.3027	31	14.1211	4	14.1211	7	14.1211	8
35.3516	28	14.1406	6	14.1406	3	14.1406	4
35.4004	30	14.1602	5	14.1602	3	14.1602	4
35.4492	23	14.1797	4	14.1797	11	14.1797	3
35.498	28	14.1992	5	14.1992	12	14.1992	9
35.5469	21	14.2188	6	14.2188	4	14.2188	5
35.5957	24	14.2383	2	14.2383	7	14.2383	5
35.6445	30	14.2578	8	14.2578	5	14.2578	5
35.6934	28	14.2773	3	14.2773	7	14.2773	1
35.7422	29	14.2969	6	14.2969	5	14.2969	7
35.791	19	14.3164	6	14.3164	7	14.3164	5
35.8398	23	14.3359	5	14.3359	10	14.3359	5
35.8887	9	14.3555	3	14.3555	5	14.3555	4
35.9375	30	14.375	4	14.375	9	14.375	6
35.9863	24	14.3945	8	14.3945	4	14.3945	11
36.0352	19	14.4141	5	14.4141	4	14.4141	8
36.084	27	14.4336	4	14.4336	7	14.4336	4
36.1328	25	14.4531	5	14.4531	6	14.4531	2
36.1816	27	14.4727	6	14.4727	7	14.4727	5
36.2305	22	14.4922	2	14.4922	7	14.4922	3
36.2793	19	14.5117	6	14.5117	6	14.5117	7
36.3281	24	14.5312	6	14.5312	5	14.5312	4
36.377	31	14.5508	5	14.5508	10	14.5508	5
36.4258	21	14.5703	8	14.5703	5	14.5703	6
36.4746	19	14.5898	7	14.5898	6	14.5898	3
36.5234	32	14.6094	6	14.6094	6	14.6094	8
36.5723	20	14.6289	8	14.6289	5	14.6289	6
36.6211	17	14.6484	6	14.6484	8	14.6484	6
36.6699	17	14.668	8	14.668	6	14.668	8
36.7188	28	14.6875	3	14.6875	6	14.6875	8
36.7676	20	14.707	2	14.707	5	14.707	4
36.8164	28	14.7266	8	14.7266	5	14.7266	5
36.8652	22	14.7461	6	14.7461	4	14.7461	5
36.9141	25	14.7656	4	14.7656	7	14.7656	6
36.9629	28	14.7852	3	14.7852	4	14.7852	1
37.0117	22	14.8047	5	14.8047	7	14.8047	2
37.0605	21	14.8242	6	14.8242	6	14.8242	4
37.1094	20	14.8438	4	14.8438	2	14.8438	5
37.1582	37	14.8633	4	14.8633	9	14.8633	5
37.207	27	14.8828	6	14.8828	4	14.8828	2
37.2559	21	14.9023	3	14.9023	7	14.9023	3
37.3047	24	14.9219	2	14.9219	4	14.9219	5
37.3535	25	14.9414	1	14.9414	3	14.9414	6
37.4023	29	14.9609	5	14.9609	2	14.9609	8
37.4512	25	14.9805	2	14.9805	5	14.9805	6
37.5	22	15	3	15	5	15	3
37.5488	22	15.0195	6	15.0195	5	15.0195	2
37.5977	21	15.0391	3	15.0391	5	15.0391	6
37.6465	21	15.0586	7	15.0586	9	15.0586	4
37.6953	22	15.0781	5	15.0781	2	15.0781	5
37.7441	21	15.0977	3	15.0977	4	15.0977	8
37.793	25	15.1172	4	15.1172	3	15.1172	3
37.8418	22	15.1367	3	15.1367	5	15.1367	8
37.8906	14	15.1562	4	15.1562	3	15.1562	2
37.9395	20	15.1758	3	15.1758	9	15.1758	3
37.9883	23	15.1953	4	15.1953	5	15.1953	7
38.0371	16	15.2148	6	15.2148	1	15.2148	3
38.0859	22	15.2344	4	15.2344	7	15.2344	5
38.1348	28	15.2539	6	15.2539	6	15.2539	6
38.1836	27	15.2734	4	15.2734	5	15.2734	9
38.2324	29	15.293	3	15.293	6	15.293	4
38.2812	26	15.3125	2	15.3125	2	15.3125	11
38.3301	30	15.332	3	15.332	5	15.332	5
38.3789	26	15.3516	3	15.3516	6	15.3516	4
38.4277	14	15.3711	6	15.3711	7	15.3711	2
38.4766	20	15.3906	3	15.3906	5	15.3906	3
38.5254	20	15.4102	4	15.4102	4	15.4102	2
38.5742	25	15.4297	4	15.4297	8	15.4297	1
38.623	25	15.4492	4	15.4492	5	15.4492	4
38.6719	18	15.4688	6	15.4688	4	15.4688	2
38.7207	24	15.4883	2	15.4883	2	15.4883	0
38.7695	15	15.5078	4	15.5078	5	15.5078	4
38.8184	20	15.5273	8	15.5273	3	15.5273	5
38.8672	18	15.5469	2	15.5469	5	15.5469	5
38.916	12	15.5664	4	15.5664	7	15.5664	7
38.9648	27	15.5859	5	15.5859	3	15.5859	2
39.0137	24	15.6055	3	15.6055	4	15.6055	7
39.0625	16	15.625	2	15.625	5	15.625	1
39.1113	22	15.6445	0	15.6445	3	15.6445	4
39.1602	16	15.6641	5	15.6641	6	15.6641	6
39.209	17	15.6836	5	15.6836	3	15.6836	2
39.2578	19	15.7031	3	15.7031	6	15.7031	2
39.3066	18	15.7227	3	15.7227	4	15.7227	2
39.3555	20	15.7422	4	15.7422	4	15.7422	8
39.4043	21	15.7617	4	15.7617	2	15.7617	2
39.4531	15	15.7812	6	15.7812	4	15.7812	5
39.502	23	15.8008	2	15.8008	8	15.8008	4
39.5508	27	15.8203	3	15.8203	9	15.8203	2
39.5996	19	15.8398	10	15.8398	2	15.8398	4
39.6484	22	15.8594	5	15.8594	3	15.8594	3
39.6973	28	15.8789	6	15.8789	4	15.8789	2
39.7461	18	15.8984	4	15.8984	2	15.8984	2
39.7949	13	15.918	5	15.918	2	15.918	8
39.8438	18	15.9375	7	15.9375	6	15.9375	7
39.8926	15	15.957	7	15.957	3	15.957	2
39.9414	22	15.9766	3	15.9766	5	15.9766	3
39.9902	23	15.9961	1	15.9961	10	15.9961	9
40.0391	28	16.0156	4	16.0156	2	16.0156	4
40.0879	20	16.0352	6	16.0352	2	16.0352	5
40.1367	20	16.0547	2	16.0547	4	16.0547	3
40.1855	16	16.0742	4	16.0742	3	16.0742	9
40.2344	30	16.0938	8	16.0938	4	16.0938	2
40.2832	18	16.1133	2	16.1133	5	16.1133	4
40.332	17	16.1328	3	16.1328	5	16.1328	4
40.3809	16	16.1523	3	16.1523	3	16.1523	5
40.4297	20	16.1719	4	16.1719	5	16.1719	5
40.4785	15	16.1914	3	16.1914	4	16.1914	3
40.5273	19	16.2109	7	16.2109	2	16.2109	5
40.5762	18	16.2305	5	16.2305	5	16.2305	3
40.625	19	16.25	5	16.25	0	16.25	6
40.6738	16	16.2695	2	16.2695	3	16.2695	3
40.7227	27	16.2891	5	16.2891	4	16.2891	8
40.7715	24	16.3086	4	16.3086	6	16.3086	3
40.8203	18	16.3281	1	16.3281	2	16.3281	7
40.8691	15	16.3477	9	16.3477	7	16.3477	2
40.918	28	16.3672	4	16.3672	7	16.3672	4
40.9668	19	16.3867	3	16.3867	5	16.3867	6
41.0156	17	16.4062	4	16.4062	3	16.4062	3
41.0645	20	16.4258	0	16.4258	1	16.4258	2
41.1133	22	16.4453	4	16.4453	3	16.4453	3
41.1621	26	16.4648	3	16.4648	1	16.4648	1
41.2109	25	16.4844	4	16.4844	1	16.4844	1
41.2598	16	16.5039	2	16.5039	4	16.5039	5
41.3086	18	16.5234	1	16.5234	5	16.5234	4
41.3574	23	16.543	2	16.543	3	16.543	3
41.4062	16	16.5625	4	16.5625	1	16.5625	4
41.4551	17	16.582	2	16.582	2	16.582	6
41.5039	20	16.6016	4	16.6016	6	16.6016	1
41.5527	16	16.6211	3	16.6211	2	16.6211	3
41.6016	17	16.6406	5	16.6406	6	16.6406	3
41.6504	13	16.6602	6	16.6602	2	16.6602	2
41.6992	18	16.6797	1	16.6797	9	16.6797	5
41.748	15	16.6992	2	16.6992	6	16.6992	5
41.7969	24	16.7188	6	16.7188	3	16.7188	2
41.8457	15	16.7383	4	16.7383	5	16.7383	3
41.8945	18	16.7578	6	16.7578	5	16.7578	2
41.9434	24	16.7773	3	16.7773	1	16.7773	6
41.9922	12	16.7969	4	16.7969	3	16.7969	2
42.041	16	16.8164	6	16.8164	7	16.8164	8
42.0898	16	16.8359	2	16.8359	4	16.8359	1
42.1387	18	16.8555	3	16.8555	4	16.8555	3
42.1875	24	16.875	3	16.875	0	16.875	2
42.2363	27	16.8945	3	16.8945	3	16.8945	4
42.2852	19	16.9141	5	16.9141	5	16.9141	2
42.334	16	16.9336	3	16.9336	4	16.9336	5
42.3828	21	16.9531	4	16.9531	4	16.9531	3
42.4316	19	16.9727	3	16.9727	6	16.9727	5
42.4805	22	16.9922	3	16.9922	2	16.9922	4
42.5293	25	17.0117	3	17.0117	4	17.0117	3
42.5781	17	17.0312	3	17.0312	7	17.0312	4
42.627	21	17.0508	5	17.0508	4	17.0508	1
42.6758	18	17.0703	3	17.0703	3	17.0703	7
42.7246	15	17.0898	6	17.0898	5	17.0898	4
42.7734	16	17.1094	5	17.1094	3	17.1094	3
42.8223	11	17.1289	6	17.1289	5	17.1289	5
42.8711	16	17.1484	1	17.1484	1	17.1484	1
42.9199	16	17.168	4	17.168	0	17.168	4
42.9688	19	17.1875	2	17.1875	4	17.1875	2
43.0176	23	17.207	4	17.207	1	17.207	2
43.0664	14	17.2266	3	17.2266	5	17.2266	2
43.1152	14	17.2461	6	17.2461	3	17.2461	4
43.1641	18	17.2656	5	17.2656	5	17.2656	8
43.2129	14	17.2852	1	17.2852	3	17.2852	3
43.2617	12	17.3047	5	17.3047	5	17.3047	3
43.3105	16	17.3242	4	17.3242	2	17.3242	3
43.3594	24	17.3438	7	17.3438	7	17.3438	2
43.4082	18	17.3633	2	17.3633	4	17.3633	4
43.457	24	17.3828	2	17.3828	2	17.3828	3
43.5059	15	17.4023	2	17.4023	3	17.4023	7
43.5547	17	17.4219	8	17.4219	2	17.4219	8
43.6035	16	17.4414	5	17.4414	1	17.4414	1
43.6523	14	17.4609	1	17.4609	1	17.4609	4
43.7012	11	17.4805	6	17.4805	7	17.4805	4
43.75	13	17.5	0	17.5	5	17.5	6
43.7988	14	17.5195	1	17.5195	4	17.5195	5
43.8477	17	17.5391	3	17.5391	4	17.5391	6
43.8965	9	17.5586	2	17.5586	4	17.5586	3
43.9453	13	17.5781	2	17.5781	6	17.5781	4
43.9941	18	17.5977	2	17.5977	1	17.5977	4
44.043	14	17.6172	4	17.6172	2	17.6172	6
44.0918	15	17.6367	5	17.6367	8	17.6367	5
44.1406	17	17.6562	4	17.6562	3	17.6562	1
44.1895	25	17.6758	4	17.6758	3	17.6758	4
44.2383	22	17.6953	1	17.6953	2	17.6953	3
44.2871	16	17.7148	1	17.7148	2	17.7148	4
44.3359	18	17.7344	5	17.7344	4	17.7344	3
44.3848	19	17.7539	3	17.7539	3	17.7539	6
44.4336	13	17.7734	4	17.7734	8	17.7734	2
44.4824	31	17.793	5	17.793	0	17.793	3
44.5312	13	17.8125	3	17.8125	3	17.8125	5
44.5801	17	17.832	2	17.832	2	17.832	0
44.6289	12	17.8516	3	17.8516	3	17.8516	4
44.6777	17	17.8711	0	17.8711	4	17.8711	3
44.7266	13	17.8906	5	17.8906	6	17.8906	1
44.7754	14	17.9102	7	17.9102	5	17.9102	6
44.8242	23	17.9297	2	17.9297	3	17.9297	6
44.873	16	17.9492	4	17.9492	2	17.9492	5
44.9219	19	17.9688	5	17.9688	5	17.9688	3
44.9707	12	17.9883	5	17.9883	0	17.9883	3
45.0195	24	18.0078	3	18.0078	4	18.0078	4
45.0684	19	18.0273	3	18.0273	2	18.0273	2
45.1172	13	18.0469	4	18.0469	4	18.0469	2
45.166	18	18.0664	7	18.0664	3	18.0664	6
45.2148	18	18.0859	2	18.0859	1	18.0859	0
45.2637	13	18.1055	5	18.1055	3	18.1055	3
45.3125	16	18.125	2	18.125	4	18.125	3
45.3613	12	18.1445	5	18.1445	6	18.1445	5
45.4102	14	18.1641	1	18.1641	1	18.1641	1
45.459	12	18.1836	7	18.1836	5	18.1836	3
45.5078	17	18.2031	4	18.2031	3	18.2031	2
45.5566	15	18.2227	2	18.2227	4	18.2227	1
45.6055	13	18.2422	1	18.2422	1	18.2422	4
45.6543	18	18.2617	2	18.2617	0	18.2617	2
45.7031	15	18.2812	4	18.2812	3	18.2812	4
45.752	20	18.3008	2	18.3008	7	18.3008	1
45.8008	19	18.3203	5	18.3203	4	18.3203	4
45.8496	17	18.3398	2	18.3398	2	18.3398	2
45.8984	18	18.3594	1	18.3594	1	18.3594	2
45.9473	18	18.3789	0	18.3789	3	18.3789	2
45.9961	21	18.3984	3	18.3984	2	18.3984	4
46.0449	18	18.418	3	18.418	1	18.418	3
46.0938	20	18.4375	1	18.4375	5	18.4375	3
46.1426	20	18.457	1	18.457	2	18.457	2
46.1914	11	18.4766	2	18.4766	5	18.4766	2
46.2402	15	18.4961	1	18.4961	5	18.4961	5
46.2891	17	18.5156	1	18.5156	1	18.5156	4
46.3379	17	18.5352	3	18.5352	4	18.5352	0
46.3867	17	18.5547	6	18.5547	1	18.5547	1
46.4355	13	18.5742	3	18.5742	4	18.5742	4
46.4844	16	18.5938	3	18.5938	4	18.5938	5
46.5332	14	18.6133	1	18.6133	3	18.6133	1
46.582	18	18.6328	5	18.6328	3	18.6328	1
46.6309	29	18.6523	2	18.6523	0	18.6523	3
46.6797	22	18.6719	1	18.6719	2	18.6719	6
46.7285	19	18.6914	2	18.6914	2	18.6914	6
46.7773	15	18.7109	5	18.7109	1	18.7109	3
46.8262	13	18.7305	6	18.7305	1	18.7305	5
46.875	12	18.75	1	18.75	4	18.75	0
46.9238	16	18.7695	2	18.7695	1	18.7695	3
46.9727	19	18.7891	5	18.7891	2	18.7891	3
47.0215	20	18.8086	5	18.8086	5	18.8086	7
47.0703	20	18.8281	5	18.8281	2	18.8281	5
47.1191	17	18.8477	2	18.8477	1	18.8477	2
47.168	15	18.8672	5	18.8672	6	18.8672	4
47.2168	29	18.8867	2	18.8867	8	18.8867	3
47.2656	17	18.9062	4	18.9062	8	18.9062	4
47.3145	20	18.9258	5	18.9258	5	18.9258	3
47.3633	25	18.9453	4	18.9453	8	18.9453	4
47.4121	22	18.9648	3	18.9648	7	18.9648	2
47.4609	21	18.9844	5	18.9844	5	18.9844	3
47.5098	14	19.0039	3	19.0039	8	19.0039	0
47.5586	19	19.0234	1	19.0234	2	19.0234	3
47.6074	15	19.043	3	19.043	3	19.043	5
47.6562	21	19.0625	2	19.0625	3	19.0625	2
47.7051	36	19.082	5	19.082	5	19.082	3
47.7539	24	19.1016	7	19.1016	4	19.1016	7
47.8027	33	19.1211	3	19.1211	3	19.1211	3
47.8516	19	19.1406	2	19.1406	4	19.1406	5
47.9004	19	19.1602	2	19.1602	1	19.1602	1
47.9492	27	19.1797	2	19.1797	6	19.1797	2
47.998	23	19.1992	1	19.1992	5	19.1992	3
48.0469	25	19.2188	3	19.2188	4	19.2188	3
48.0957	26	19.2383	2	19.2383	9	19.2383	2
48.1445	22	19.2578	4	19.2578	2	19.2578	2
48.1934	20	19.2773	4	19.2773	2	19.2773	2
48.2422	26	19.2969	3	19.2969	4	19.2969	7
48.291	19	19.3164	6	19.3164	5	19.3164	3
48.3398	22	19.3359	4	19.3359	6	19.3359	2
48.3887	24	19.3555	2	19.3555	5	19.3555	5
48.4375	23	19.375	4	19.375	5	19.375	7
48.4863	24	19.3945	3	19.3945	5	19.3945	5
48.5352	36	19.4141	5	19.4141	7	19.4141	6
48.584	24	19.4336	3	19.4336	2	19.4336	4
48.6328	22	19.4531	6	19.4531	2	19.4531	1
48.6816	27	19.4727	4	19.4727	6	19.4727	7
48.7305	23	19.4922	3	19.4922	4	19.4922	5
48.7793	10	19.5117	6	19.5117	2	19.5117	2
48.8281	18	19.5312	2	19.5312	6	19.5312	1
48.877	12	19.5508	3	19.5508	2	19.5508	4
48.9258	12	19.5703	5	19.5703	2	19.5703	4
48.9746	16	19.5898	5	19.5898	2	19.5898	4
49.0234	11	19.6094	3	19.6094	3	19.6094	2
49.0723	12	19.6289	2	19.6289	4	19.6289	2
49.1211	6	19.6484	2	19.6484	2	19.6484	0
49.1699	12	19.668	1	19.668	3	19.668	1
49.2188	12	19.6875	0	19.6875	3	19.6875	3
49.2676	7	19.707	2	19.707	2	19.707	2
49.3164	13	19.7266	0	19.7266	1	19.7266	1
49.3652	9	19.7461	0	19.7461	1	19.7461	1
49.4141	14	19.7656	3	19.7656	2	19.7656	4
49.4629	6	19.7852	0	19.7852	1	19.7852	0
49.5117	12	19.8047	0	19.8047	1	19.8047	1
49.5605	10	19.8242	0	19.8242	1	19.8242	4
49.6094	6	19.8438	0	19.8438	1	19.8438	2
49.6582	6	19.8633	0	19.8633	3	19.8633	0
49.707	6	19.8828	1	19.8828	0	19.8828	1
49.7559	5	19.9023	0	19.9023	1	19.9023	1
49.8047	8	19.9219	4	19.9219	2	19.9219	3
49.8535	6	19.9414	0	19.9414	3	19.9414	0
49.9023	7	19.9609	0	19.9609	1	19.9609	2
49.9512	10	19.9805	0	19.9805	1	19.9805	1

## Sheet: Fig.3e-3i-CCO-1
Transient absorption spectra of CCO-1
--	400	403	406	409	412	415	418	421	424	427	430	433	436	439	442	445	448	451	454	457	460	463	466	469	472	475	478	481	484	487	490	493	496	499	502	505	508	511	514	517	520	523	526	529	532	535	538	541	544
-2000	0.00338	0.00186	-0.000417	-0.00146	-0.000279	0.00105	0.000193	-0.00076	0.00016	-0.000574	0.000494	0.00024	-0.000386	0.000442	-9e-05	0.000219	-5.4e-05	-0.000723	8.3e-05	-0.000677	0.000105	1e-05	0.000404	-0.000319	-0.000856	-2.1e-05	0.000624	-0.000344	-0.000165	7.3e-05	-0.000227	0.000529	-0.000104	-0.000384	-0.000114	-0.000273	-0.000626	-0.00034	-2.8e-05	0.000263	0.000231	-0.000365	9.4e-05	-4.9e-05	0.00035	0.000372	-0.000158	-0.000165	-0.000116
-1998	0.00056	-0.00283	-0.00125	-0.000193	-0.000145	3e-06	-0.000517	0.000264	-0.00028	-0.000176	-0.000346	0.00056	-0.000435	-0.00056	0.000538	-0.00017	0.000169	-0.000779	2.7e-05	-0.000185	-0.000647	6.5e-05	-0.000535	-0.000529	-0.000352	-0.000138	-0.000424	-5e-05	-0.000116	-0.00015	0.000208	0.00037	0.000455	0.000396	-0.000226	-0.0002	-7.8e-05	-0.000534	-8.3e-05	-0.000268	0.000163	-0.000134	-7.3e-05	9e-05	0.000215	-0.000628	0.000468	5.7e-05	0.000616
-1996	0.00153	-0.00051	-0.000551	-0.000569	0.000285	-0.00108	-0.00113	0.000921	0.000258	-0.000425	-4e-05	-0.000332	0.000199	0.000431	-8.9e-05	-3.7e-05	-8.8e-05	0.000117	0.000234	2.9e-05	-2.9e-05	-0.00031	0.000325	-0.00033	2.7e-05	-0.000239	0.000541	-2.6e-05	-0.000188	8.8e-05	0.000139	1.4e-05	0.00012	0.000197	-0.000324	2.7e-05	-8e-06	6.5e-05	0.000105	0.000344	-0.000585	-0.000125	-0.000223	0.000312	-0.000612	4.8e-05	-0.000451	-0.000193	-0.000372
-1994	-0.000879	-0.00105	0.00109	0.000605	-0.00206	0.000814	-0.000279	0.00025	-8.9e-05	-0.000829	0.0001	0.000478	0.000462	-0.000306	-0.000146	-0.000326	-7.5e-05	-8.2e-05	-9.4e-05	8.8e-05	-0.000468	-0.000135	0.000576	-0.000354	0.000449	-0.000299	0.000338	-9.2e-05	-9.1e-05	-0.000348	-2.6e-05	0.000123	-0.000103	-0.000176	0.000145	-0.000203	3.7e-05	-0.00027	0.000715	-0.000739	-0.000582	-0.00041	-0.00116	0.000223	4.7e-05	-1.6e-05	9.6e-05	-0.000482	-9.7e-05
-1992	0.000726	0.000849	0.000256	-0.00181	0.000754	-0.000351	-0.000899	-0.000203	-0.000605	4.5e-05	0.000451	-0.000798	0.000858	-9.8e-05	2.9e-05	0.000114	7e-05	-0.000293	-0.000803	0.000427	-0.000245	-0.000292	1.8e-05	0.000106	0.000101	-0.000455	-6e-06	-0.000608	0.00024	0.000238	-6.6e-05	-0.000102	-0.000308	0.000163	-0.000682	0.000315	2.7e-05	-0.000701	-0.000277	-0.000144	-0.000141	-0.000133	-0.000461	-0.000262	-0.00047	-0.000806	-4.1e-05	-0.000183	-0.00029
-1990	-0.00018	-0.000622	0.0014	-0.000663	0.00103	-0.000196	0.000595	0.000615	-0.000297	-0.000195	-8.3e-05	-1.6e-05	-0.000349	-0.000377	0.000316	5.2e-05	0.000122	-0.000739	0.000531	-0.000269	4.1e-05	0.000112	-0.000265	-0.000277	0.000407	-0.000138	0.000129	0.000545	-0.000368	0.000123	-0.000293	4.3e-05	6.9e-05	3.2e-05	-0.000254	-0.000737	-0.000175	-2.3e-05	8.6e-05	-0.000477	-0.000237	-0.000285	-0.000117	0.000347	-6e-05	-0.000392	-0.00015	-6.6e-05	0.000479
-1988	0.000565	-0.00109	0.00111	-0.000384	0.000391	8.3e-05	-0.000372	-0.000911	0.000224	0.00034	-0.000319	-0.000479	0.000158	-0.000513	0.000129	-0.000193	-0.000246	0.000257	-0.000253	2.7e-05	0.000207	-0.000372	-9.6e-05	-0.000208	0.000212	-0.000165	0.00017	-0.000886	0.000476	-0.000108	0.000252	2.5e-05	2.7e-05	-5.5e-05	0.000218	0.000394	-2.6e-05	-0.000244	1.6e-05	0.000353	-0.00069	-0.00039	-0.000195	-0.000164	-3.5e-05	0.000292	-0.000404	-8.2e-05	0.000113
-1986	0.000882	-0.00109	-0.00029	-0.000896	-0.000342	-1.6e-05	-0.000986	0.000213	0.00035	-0.000577	-0.00125	-0.00035	-0.000577	-0.000268	-0.000403	-0.000171	0.000133	-0.000133	3.3e-05	-0.000173	-0.000346	-0.000264	0.000127	-0.000113	4.5e-05	-0.000387	1.1e-05	0.000198	-0.000125	-0.000201	4.2e-05	-0.000136	0.000196	-0.000178	-0.00034	0.000114	0.000302	2e-06	-0.0001	6.1e-05	0.000374	0.000702	0.000163	-3.3e-05	-0.000187	-1.5e-05	0.00015	0.000101	6.5e-05
-1984	-0.00236	0.00148	-0.00148	0.00141	0.00137	0.00154	0.00057	-0.000307	0.000428	-0.000118	0.000173	-0.00041	1.9e-05	2.3e-05	1.6e-05	-9.5e-05	-0.00012	9.9e-05	-0.000101	-0.000646	2e-05	0.000222	-0.000213	-0.000111	-0.000158	-0.00033	-0.000156	-0.000181	-0.000398	0.000264	-7.5e-05	4e-05	0.000171	-0.000324	-0.000235	0.0002	-0.000274	0.000109	0.000378	0.000299	0.000223	-0.000411	0.000562	-0.000163	-0.00047	-3.4e-05	-0.000732	-0.000128	0.000113
-1982	-0.00111	-0.00132	-0.000654	0.000205	0.000477	-0.00143	-0.000357	-0.000324	-0.000516	0.000206	-0.00103	-0.000852	-6e-06	0.000229	-0.00017	0.000959	0.000987	-0.000255	0.00037	-0.000136	0.000102	-0.00043	0.000306	-0.000128	-7e-06	-6.4e-05	0.000196	-0.000156	-0.000206	0.000446	0.000368	8.3e-05	0.000119	-0.00028	0.000374	-0.000184	0.000232	-0.000484	0.000549	0.000386	-6.8e-05	-4.4e-05	-0.000118	6.5e-05	-0.000247	0.000346	0.000361	-0.000155	-0.000172
-1980	-0.000979	-0.000448	-0.00125	-0.000189	-0.000922	0.000382	0.000247	0.000674	0.000271	-0.000371	-0.000906	-0.000336	0.000195	0.000517	-5.7e-05	0.000326	0.000102	7e-06	0.000283	-0.000376	-0.000532	0.000214	-0.000364	-0.000148	-0.000328	-0.000222	-0.000163	-0.000132	-0.000308	-8.2e-05	0.000175	0.000262	8.5e-05	-6.3e-05	-0.000306	-0.000341	-0.000414	4.9e-05	-0.000145	5e-05	0.000252	-0.000356	-0.00085	0.00017	-0.000364	-0.000132	-0.000479	-0.00051	-1.5e-05
-1978	0.00127	-0.000366	0.00064	0.00169	0.00115	0.000756	-0.000207	0.000756	-9.3e-05	7.2e-05	-0.000402	0.00016	0.000125	0.000157	-6.7e-05	0.000219	0.000305	-0.000132	-0.000529	5.7e-05	-5.5e-05	6.7e-05	0.000431	0.000113	0.000137	0.000184	0.000103	-0.000322	-0.00027	9e-06	6.7e-05	-0.000101	0.000231	0.000118	0.0002	0.000148	0.000363	-5e-05	0.000274	0.00021	0.000331	-6.2e-05	-0.00016	0.000574	-0.000292	0.000175	3.1e-05	0.000227	-0.000279
-1976	0.000851	0.000122	-0.000106	0.000912	-0.000278	-0.000823	0.000587	-0.000122	0.000431	-0.000223	-0.000347	-0.000347	0.000209	2.2e-05	0.000398	-0.000158	-0.000267	-0.000143	0.000401	0.000172	-0.000272	0.000185	-0.000365	-0.00032	0.000136	-0.000511	-0.000165	-0.000246	-0.000327	-0.000241	-8.5e-05	-0.000357	0.000274	5.7e-05	-0.000377	-7.9e-05	-4.4e-05	-0.00014	-0.000545	-0.000364	-0.000468	-0.000409	-0.000283	-1.2e-05	0.000169	0.000311	0.000331	-2.1e-05	5.5e-05
-1974	-0.00108	-0.00071	0.00148	0.000606	-0.000447	0.000401	0.00103	-0.000809	-7.6e-05	0.000311	0.000665	0.000467	-0.000194	0.000142	-0.000214	0.000273	0.000313	-0.000447	-0.000261	0.000251	9.5e-05	-4.5e-05	-0.000452	-0.000536	-0.000225	0.000185	0.000605	-0.000213	-0.000148	-0.000389	7.6e-05	0.000294	0.000155	7.5e-05	8.5e-05	-0.000212	-0.000254	-0.000704	-4.6e-05	0.000468	-0.000114	-4.7e-05	-0.000223	-0.000716	0.000314	0.000193	-0.000151	-0.000325	7.2e-05
-1972	0.000781	-0.000907	-0.000653	0.000719	-0.000253	0.00022	0.00159	0.0007	0.000158	-0.000102	-4e-05	-0.0006	-4.5e-05	0.000203	-0.000352	-0.000879	-0.000507	-0.000697	-0.000311	0.000398	0.000341	-0.000189	-3.5e-05	0.000377	-0.000108	7.8e-05	0.000304	-0.000443	0.000638	-0.000247	-0.000134	-0.000372	-0.000307	0.000371	0.000137	-0.000149	-0.000396	-0.000545	-0.000443	-0.000383	0.000223	5.3e-05	-0.000389	0.000248	-0.000364	-0.000329	8.6e-05	-0.000556	0.000129
-1970	-0.000146	-0.000622	0.00112	8.6e-05	0.000902	0.000164	0.00125	-0.000291	0.000976	0.000993	2e-06	-9.6e-05	-0.000208	-0.000595	-0.000632	0.00035	0.000156	-0.000355	-4.4e-05	2.8e-05	0.000236	-0.000492	-0.000658	-0.000888	-0.00068	-2.3e-05	0.000121	-0.000312	-0.000156	-1e-06	-0.000151	7e-06	-0.000229	1.4e-05	-0.000218	-0.000114	-0.000565	-0.00014	0.000113	-0.00025	-0.000399	-0.00024	-0.00047	-0.000374	-0.000256	3e-06	-4.1e-05	-0.000301	0.000204
-1968	-0.0013	0.000532	0.000109	-0.000261	-0.00186	0.000219	0.000607	-0.000258	0.00071	0.000873	-0.000695	-0.000306	0.000998	-0.00039	-0.000904	-0.000314	-0.000286	0.000525	-0.000418	0.000357	-0.00014	-0.00096	0.000224	-9.5e-05	0.000163	-0.000379	0.00022	0.00033	0.000413	-4.1e-05	0.000375	-0.000313	0.000179	-3.6e-05	0.000347	0.000317	-0.000243	-0.000586	0.000147	-0.000675	0.000339	-9.9e-05	-0.000364	0.000294	-0.000132	2.3e-05	0.000251	-0.000173	-0.000336
-1966	0.0013	-0.000195	0.000229	-0.00115	3e-06	-0.000231	1.5e-05	0.000178	-0.000152	0.000653	-0.000151	-0.000191	-0.000469	-7e-06	7.7e-05	-0.000326	-0.000234	-2.1e-05	0.000243	-0.000549	0.000149	0.000212	0.000236	0.000471	-0.000731	-5.5e-05	0.000557	-0.000237	0.000362	-0.000297	-0.000117	5.8e-05	6.8e-05	-0.000134	9.5e-05	0.000833	0.00031	0.000144	-0.000226	6.9e-05	0.000399	0.000116	-0.000243	-6.5e-05	-0.000168	-0.000385	9.7e-05	7.2e-05	0.000248
-1964	0.000597	-0.00177	-0.000259	-0.00031	0.000902	0.000774	-0.000195	-0.000761	0.00024	0.000815	-0.000375	-1e-06	0.000681	-2.4e-05	-0.00055	-0.000158	0.000449	7.8e-05	-0.000803	-0.000105	-9e-06	3.2e-05	-0.000482	-6.9e-05	-0.000394	-3.9e-05	-2.6e-05	-0.000417	-0.000271	-4.9e-05	0.00057	9.2e-05	0.000111	0.000145	-2.6e-05	0.000104	4.8e-05	0.000518	0.000266	0.000504	0.000214	-0.000142	-1.3e-05	0.000136	-0.000138	-0.000304	5.1e-05	9.7e-05	-0.000692
-1962	0.000658	0.00146	-0.00272	0.000318	-0.00043	-0.000764	-0.000861	-0.000944	-0.000201	0.000711	0.000579	-0.000244	-0.00094	-7.4e-05	0.000236	-2.4e-05	0.000187	0.000209	-0.000418	-0.000183	-0.000871	0.000349	-0.000373	0.000357	7e-05	0.000109	-0.000155	-0.000212	-0.000157	-0.000331	0.000411	0.000117	-2e-06	-0.000288	0.000306	-0.000156	0.000388	0.000109	-0.000145	-0.000417	0.000204	-0.000178	-0.000559	-8.5e-05	0.000127	0.000175	-0.000533	9.9e-05	-0.000254
-1960	0.000628	0.00044	-5.4e-05	-0.000895	-0.000429	0.00168	0.000157	-0.00152	0.000694	0.000106	4.4e-05	0.000173	2e-05	0.000833	-0.000539	0.00044	-3e-06	0.000279	-0.000378	0.000338	0.000574	0.000186	0.000216	8.9e-05	4.4e-05	-0.000543	-8e-05	-0.000221	0.000401	8e-06	0.000854	-0.000126	-0.000249	0.000257	0.000322	-0.000271	0.000309	0.000251	0.000182	0.00013	-0.000292	-3.7e-05	0.00029	0.00038	-6e-05	0.000166	0.000169	-0.000163	-0.000326
-1958	-0.00185	-0.00157	-0.00104	-0.000876	0.00148	-7.3e-05	-0.00112	-0.000222	3e-06	0.000414	-0.000429	0.000251	-0.000893	-0.0005	0.000305	-0.000416	0.000273	-0.000439	1.8e-05	0.000559	-0.000271	0.000231	-0.0004	0.000332	-0.000335	-2.2e-05	3.5e-05	6e-05	-0.000118	-9.9e-05	-0.000168	-0.000347	-9.4e-05	0.000327	0.000113	-0.000194	-0.000131	-0.000542	-0.000417	-0.000304	1.2e-05	9.7e-05	-6.3e-05	0.000364	-0.000619	-0.000238	-0.00018	-0.000111	4.8e-05
-1956	0.000428	0.000154	-0.00148	0.000416	0.00028	-0.00106	-0.00048	-0.000493	1.9e-05	-0.00021	-0.00114	0.000215	-5.3e-05	-9.8e-05	0.000119	7e-06	-0.00015	8e-05	6.3e-05	0.000156	-0.000122	-0.000217	-8.9e-05	0.000116	4.3e-05	-4.1e-05	0.000482	0.000147	0.000151	-0.000447	0.000118	-0.000548	0.000103	-0.000211	-9.7e-05	8.8e-05	-0.000316	-0.000464	-0.000302	-0.000116	0.000577	4.5e-05	0.000173	-0.000321	-0.00015	0.000209	0.00036	-2.8e-05	-8e-05
-1954	0.000661	-0.000228	0.000957	-0.000144	0.00104	-0.000255	0.00114	0.000351	-0.000517	-0.000161	-0.000192	0.000198	-0.000129	-2.5e-05	0.000155	0.000297	-0.000107	-0.000376	5.4e-05	0.000444	0.000422	-0.000612	-2.7e-05	0.000297	8.6e-05	-5e-06	7e-05	0.000117	-0.000301	0.000337	-0.000111	3.2e-05	0.000256	0.000208	0.000166	-0.000491	-0.000722	-0.000905	2.4e-05	-0.000462	0.000134	1.7e-05	-0.000108	0.00047	-0.0003	-0.000391	0.000259	-0.000663	-0.000443
-1952	0.000107	-0.0014	0.000469	0.00103	-0.00122	0.000123	0.00088	7.8e-05	-0.000202	0.000119	-0.00036	0.000385	-0.000322	-0.000258	0.000435	-0.00049	0.000186	-0.000293	-0.000179	0.000136	0.00017	-0.000596	0.000797	0.000204	0.000661	-0.0002	0.000715	0.000125	-0.00023	0.000413	-0.00015	0.000463	-1.7e-05	-1.2e-05	0.000227	0.000368	-0.000275	-0.000235	0.000325	-0.000382	-7e-05	0.000275	-0.000468	-0.000199	-0.000309	4e-06	-0.000441	-0.000391	7.5e-05
-1950	0.00137	0.000591	0.00129	-0.0012	0.00149	0.00184	-0.000208	0.000667	6.5e-05	-1.3e-05	-0.000125	-0.000787	-0.000297	0.000167	3.6e-05	-0.000283	0.00063	-0.000538	-0.000162	7.8e-05	-0.000216	-0.000365	9.1e-05	-7.7e-05	0.000102	3e-06	-0.000139	-0.000557	-0.000407	0.000173	-0.000186	-7.7e-05	0.000622	-4.6e-05	-0.000114	0.000281	-0.00133	-0.000375	0.000494	-0.00025	0.000267	-0.000294	-0.000596	0.000687	0	-0.000213	0.000487	-0.00041	-7e-05
-1948	-0.00297	-0.000512	-3e-06	-0.000477	2e-06	-0.000767	-2.6e-05	-0.000826	0.00161	-0.000475	-5.2e-05	0.00092	0.000541	-0.000123	-0.000111	-0.00028	0.000301	-0.000596	0.000234	-0.000182	-0.00012	0.000111	-0.000302	0.000296	-0.000463	5.2e-05	-0.000256	4.1e-05	-8.3e-05	5.6e-05	4.2e-05	0.000269	-1.7e-05	-0.000186	-0.000445	0.000246	-8.5e-05	4.9e-05	0.000618	-0.000251	0.000443	0.000381	-0.000205	-0.000338	0.000232	-0.000365	-0.00026	-0.000364	0.000387
-1946	-0.000984	-0.001	0.00075	-0.000545	-0.000104	0.00196	-0.000953	0.000114	0.000349	-0.000665	-0.000261	-1.5e-05	7.1e-05	-0.000931	0.000604	7.3e-05	0.000472	-1.1e-05	-0.000151	0.000474	0.000272	-0.000138	-0.000367	0.000141	1e-06	0.000502	-0.000146	-0.000304	0.000323	0.000478	0.00022	-0.000261	-6e-05	0.000309	7.6e-05	1.9e-05	-5.1e-05	-4.1e-05	0.000139	0.000186	-6e-05	0.000178	7.8e-05	-0.000101	1e-05	-0.000214	-5e-06	0.000126	0.000248
-1944	0.000534	-0.00013	0.0012	0.000324	-0.000404	-0.000151	-0.000301	0.000551	0.000267	0.000328	-0.000851	6.7e-05	-0.000387	-0.000895	0.000222	0.000105	4.9e-05	-0.000496	-8.2e-05	0.000105	0.000322	8.5e-05	0.000473	-0.000347	-6.7e-05	0.000118	-0.000481	-0.00041	0.000719	-0.000142	0.000318	0.000294	-0.000376	0.000145	-0.000473	-0.000185	0.000259	-1.2e-05	0.000243	0.000407	-0.000275	0.000267	-0.000213	0.000142	-0.000594	4.2e-05	0.000241	0.000299	0.000486
-1942	-2.4e-05	0.000928	5.3e-05	0.000415	0.00056	0.000636	-0.00108	-0.000359	0.000115	0.00022	-0.000163	-1.6e-05	-0.000475	5.7e-05	-0.000445	2.8e-05	0.000166	-0.000114	0.000627	1e-05	0.000243	-0.000301	6.4e-05	0.000193	0.000153	-0.000253	-3.9e-05	0.000131	-0.000149	0.000157	0.000318	-0.000254	-0.000171	-0.000235	-1e-05	-0.000392	-0.000141	0.000143	-0.000417	-0.000496	0.000124	0.000568	0.000438	-0.000103	-0.000322	-0.000761	-0.000395	0.000135	0.000654
-1940	0.000411	-0.000916	-0.000632	-2.5e-05	0.000693	-0.000432	-0.000316	0.00018	0.000318	-0.000279	-0.000615	0.00105	-0.000286	0.000325	-0.000735	-1.5e-05	-0.000402	-0.000796	0.000619	-0.000136	-0.000138	-0.000348	0.000451	-0.000372	9.3e-05	-9.7e-05	-0.000256	0.00033	0.00075	0.000378	-0.000334	-8.7e-05	7.6e-05	-0.00053	0.000374	-0.000308	-0.00136	-0.000165	-6.6e-05	9.7e-05	-0.000319	-0.000213	-0.000754	7.3e-05	0.000213	-0.000168	0.000476	9.1e-05	0.000359
-1938	-0.00179	0.00249	-0.000498	0.00127	0.00041	-0.000802	-0.000154	0.000114	-0.000184	0.000489	0.000313	-0.000721	-0.000501	-0.00057	-0.000192	-2.7e-05	-0.000203	-3.3e-05	9.6e-05	-0.000531	-0.000367	-3.4e-05	0.000574	0.000532	-0.000134	-0.00023	6.2e-05	-8e-06	4.6e-05	0.000132	-8.4e-05	-0.000178	5e-05	-0.000125	-0.000359	9.6e-05	-0.000289	-0.000155	-0.000127	0.000282	-0.000716	0.000329	-0.000407	0.000504	-0.000166	-0.000435	0.000425	0.000299	-0.000399
-1936	0.000529	0.000769	-0.000493	-0.000195	0.000455	-0.000274	0.000267	-0.00069	-0.000357	0.000191	-0.000335	-0.00102	-0.000818	-4e-06	0.00012	-0.000126	-0.000581	-0.000666	0.000372	-0.000278	0.000264	-0.000401	0.000548	-0.000156	0.000154	-0.000403	-0.000306	-0.000148	8.6e-05	3.1e-05	-8.3e-05	-0.000171	7.6e-05	-0.000809	-0.000227	-0.000325	-0.000518	-0.000324	-0.000287	0.00038	-4.3e-05	-0.000213	-0.000454	6.5e-05	0.000205	-0.000124	-0.000205	-0.000219	-0.000564
-1934	0.000406	0.00139	-7.6e-05	0.00117	-0.000597	-0.000332	0.000171	-6.9e-05	-0.000438	-0.000399	-0.000459	0.000439	-7.1e-05	-0.0001	-4.3e-05	-0.000404	-0.000423	-4.2e-05	-2.4e-05	0.000124	-0.000129	-0.000219	0.000459	-0.000493	-0.000259	7e-05	-0.00019	0.000108	0.000425	-0.000166	-9.9e-05	0.0001	0.000402	-9.9e-05	0.000251	8.6e-05	-0.000362	-0.000482	0.000627	9.5e-05	0.000222	-0.000229	-0.000108	0.000417	-0.00071	9.3e-05	0.000122	0.000116	-2.6e-05
-1932	-0.00095	0.000705	-0.000315	-0.000196	0.000107	0.00154	0.000596	0.000331	-0.000309	-0.000354	-6.8e-05	0.000679	3.4e-05	-0.000507	0.000997	-2.6e-05	-0.000116	4.7e-05	-2.5e-05	-0.000231	9.5e-05	-7e-06	7.3e-05	-0.000277	-0.000251	-0.000454	0.000463	-4e-05	-0.000134	-4.9e-05	-0.000202	0.000311	-0.00012	0.000102	-0.000167	0.000314	0.000221	-0.000219	0.000404	0.0003	6.5e-05	-3e-06	-5.6e-05	0.000232	0.000322	-4.2e-05	5e-05	-0.000302	-3.6e-05
-1930	7.9e-05	-0.000245	-0.000784	0.000442	0.000415	-0.000435	-0.00188	0.000533	0.000135	0.000177	-0.00112	0.000798	-8.3e-05	-0.000145	-0.000597	-0.00039	0.000104	-0.000356	-0.000516	0.000203	-0.000354	-0.000375	-0.000133	-0.000162	3.5e-05	-6e-06	0.000363	0.000345	0.000183	-0.000198	0.000417	-0.000625	0.000144	0.000491	-0.000431	0.000264	-7.1e-05	0.000398	-0.000152	-0.000135	0.000284	-0.000178	1.7e-05	0.000313	0.000509	0.000147	-0.000171	0.000135	-1.6e-05
-1928	-0.0014	-0.000561	0.00119	-0.00139	-0.000726	0.000376	-0.000191	-0.00101	-9.9e-05	9e-05	0.000846	-0.000296	0.000641	-7.4e-05	-8.8e-05	-0.000582	-0.000435	0.000803	0.000194	2.8e-05	-6.7e-05	0.000413	-0.000276	0.000307	-0.000377	-0.000138	7e-05	-0.000394	0.000298	-0.000547	-0.000312	-0.000254	-2.4e-05	0.000222	-0.000482	-0.000149	-0.000748	0.000101	0.000458	-0.000682	0.000356	8e-05	-0.00074	0.000406	-6.1e-05	-0.000104	6e-05	-0.000109	-0.000563
-1926	0.00108	-0.00187	-0.00146	-0.000379	-0.00133	-0.000327	-0.000443	-0.000677	-0.000124	0.000252	-0.000263	-0.00088	4.6e-05	1e-05	0.000778	-0.000227	0.000344	0.00101	-0.000252	-0.000464	-0.000244	-0.000878	-0.00067	-0.000102	0.000161	-0.000256	8.7e-05	-0.000279	4.6e-05	0.000479	-0.000311	-0.000151	-0.000178	0.000296	-0.000334	-2.8e-05	0.000338	-0.000118	0.000175	-3.7e-05	0.000393	6.3e-05	8.5e-05	-0.000145	2.7e-05	-0.000106	-0.000253	-0.000227	-0.000482
-1924	-0.00115	0.00152	0.00231	0.000257	4.2e-05	-0.000764	-0.000426	0.000484	0.000508	-0.00031	0.000791	0.000253	0.00119	0.000166	-0.000181	0.000417	0.000683	8e-06	-0.000495	3.9e-05	7.7e-05	0.000224	-0.000149	-0.000103	0.000635	1e-06	-0.000114	9.1e-05	0.000312	0.000198	0.000368	-0.000289	9.4e-05	-0.000115	4.2e-05	0.000474	-0.00014	0.000154	0.000236	0.000778	-0.000362	-2e-05	-0.000277	-0.000146	-0.000134	1.2e-05	0.000212	-0.000272	-3.4e-05
-1922	0.00279	0.000583	-0.000577	0.00096	-0.00167	0.000184	0.00054	-0.000915	-0.000532	0.00113	0.000198	-0.001	-0.000488	-0.00147	-0.000135	0.000406	-0.000278	-0.000596	-4.4e-05	-0.000638	0.000328	-0.000146	0.000411	-0.000589	0.000456	-0.000278	-0.000457	0.000493	-0.000108	7.3e-05	0.000544	-6.2e-05	0.000496	0.00012	0.000349	-0.000228	-0.000149	-0.000182	0.000246	-7.5e-05	2e-06	0.000445	4.1e-05	-0.000119	-8e-06	-8.6e-05	0.000277	-0.000282	7.5e-05
-1920	0.00175	0.000849	-0.000649	-0.00059	0.000883	-0.000251	4.8e-05	6.8e-05	-0.000575	0.000226	-0.000528	-0.000638	0.000439	0.000445	-0.000687	0.000417	-0.000541	-1e-06	-0.00018	-0.000483	0.000178	-0.000135	7.2e-05	-0.000458	-0.000454	-0.000261	0.000347	-6.4e-05	-3e-06	0.000306	0.000151	8.3e-05	0.000555	5.7e-05	-0.00027	0.000421	-0.000308	0.000109	-8.3e-05	0.000105	-0.000175	0.000238	-0.000645	-0.000181	-0.00013	-0.000365	2.4e-05	1.8e-05	-9.7e-05
-1918	0.00127	0.000615	-0.000863	-0.000829	-0.000447	-0.000409	0.000192	0.000212	-0.000643	-0.000855	-0.00081	-0.000587	-0.000109	-0.000183	-8.8e-05	0.000228	-0.000463	-0.000445	1.2e-05	-0.000434	0.000338	5.5e-05	-8e-06	-2.5e-05	-0.000217	-0.000137	3e-05	0.000131	-0.000196	-0.000299	0.000613	0.0001	0.000361	-0.000396	0.000235	-0.000314	-9e-06	-2.4e-05	0.00034	-0.000285	-0.000192	-0.000338	-8.4e-05	-0.000208	-0.00045	-0.000743	4.1e-05	-0.000255	-0.000235
-1916	0.00227	-0.00117	-0.000524	-0.00141	-0.000233	8.1e-05	-0.00032	-0.00107	0.000144	-0.000249	-0.00092	-0.000228	0.000159	0.000419	0.000178	-0.000149	-0.000149	-0.000344	0.000469	-9.7e-05	0.000386	-0.000155	-0.000152	-0.000164	9.4e-05	3e-06	-8.8e-05	-0.00064	-5.2e-05	0.00066	-0.000201	0.000184	0.000197	0.000319	0.000226	-0.000149	-4.2e-05	2e-06	0.000271	0.000407	-0.000209	0.000158	-0.000189	0.000381	-0.000507	-0.000394	-0.00015	-0.000646	0.000231
-1914	0.000245	-0.00146	-0.000238	-0.000406	0.00115	-0.000152	-2.4e-05	0.000718	-0.000765	-2.6e-05	-0.000221	0.000131	-0.000666	-0.000292	0.000199	4e-05	0.000503	-0.000245	-0.000516	-0.000194	0.000573	0.000149	-0.000168	9.8e-05	1.9e-05	-0.000228	-0.000523	-0.000255	-9.3e-05	-0.000239	8.5e-05	0.000225	9e-06	0.000188	-0.000271	-0.000308	0.000345	0.000408	0.000598	-0.000381	-5.2e-05	-5.2e-05	0.000138	0.00011	-0.000194	-0.000132	0.000594	-5.5e-05	-0.000237
-1912	-0.000653	-0.00109	-0.00226	0.000841	-0.000442	0.000658	0.000574	-0.000154	0.000126	-0.000872	0.000591	0.00045	-0.000273	0.00115	0.000285	-0.00025	1.8e-05	-0.000313	0.000421	0.00053	2.2e-05	0.000358	-0.000385	-0.000137	0.000551	-0.000115	0.00012	-0.000245	-0.000236	0.000246	-3.3e-05	-0.000162	-0.00024	0.000561	-3.5e-05	0.000125	-0.000228	4.6e-05	-0.000321	0.000486	0.00055	0.000134	7e-06	0.000944	0.000162	-6.9e-05	-0.000294	-0.000329	-0.000372
-1910	0.000429	0.000299	-0.00114	-0.000427	-0.000448	0.000653	0.000376	1.1e-05	0.000492	-0.000278	-0.000586	-0.000255	-0.00109	-0.000497	0.000363	5e-05	0.000459	-0.000173	0.000311	0.000531	-0.000214	0.000266	-0.000481	0.000228	0.000213	-0.000455	-0.00023	-3.9e-05	-0.000108	0.000116	-0.000142	-0.000582	-0.000506	0.000441	-0.000409	-0.000387	1.1e-05	0.000225	-0.000164	3.4e-05	-0.000282	7.2e-05	2.3e-05	0.000108	0.000268	-0.000375	8.6e-05	0.000419	-0.0003
-1908	0.000885	0.000766	0.000329	0.000418	0.000864	0.000913	0.00151	0.000684	0.00114	4.3e-05	0.00024	0.000373	0.000808	-0.000364	-0.00018	0.000173	5.2e-05	-0.000455	0.000282	-8.7e-05	-6.5e-05	-0.0002	-0.000242	0.000507	0.000118	-1.5e-05	0.00027	5.7e-05	-0.000139	0.000121	5.8e-05	-0.000127	0.000317	0.00051	1.8e-05	-0.00036	-0.000291	-0.000412	-0.000142	0.000159	0.00081	0.000169	-0.000401	6.3e-05	0.000421	-0.000258	0.000442	0.000255	-0.000883
-1906	0.000633	-0.000708	-0.00189	-0.000428	0.00151	0.000398	-0.00213	0.000433	-7.5e-05	-0.00031	7.4e-05	0.000275	0.000475	-0.000111	9.5e-05	0.000119	6.1e-05	-0.000233	5.6e-05	0.000211	-0.000823	-0.000383	-0.000331	1e-06	5.9e-05	0.000491	-0.00028	-0.000252	0.000133	4.2e-05	0.000392	-0.000651	-0.000421	-4e-06	-4.5e-05	-0.000323	-0.000845	-0.000322	-0.000444	8.7e-05	-0.000159	0.00016	-1.1e-05	0.000362	0.000116	0.000102	4e-05	3.7e-05	0.000132
-1904	0.00195	-0.000683	0.00164	-0.00122	-0.000946	-0.000333	0.000137	0.000435	-0.000603	-0.000456	0.000803	0.000199	0.000197	8.3e-05	0.000234	-0.000381	-3.1e-05	4.8e-05	-7.5e-05	-0.000551	0.000226	0.000534	-0.000505	1e-05	-0.000268	-0.000204	-0.000215	-0.000304	-0.0001	0.000123	0.000236	8e-06	-0.000307	-0.000628	-0.000377	8.7e-05	-0.000239	-0.000428	0.00021	0.000495	0.000161	0.000142	0.000238	0.000206	0.000286	-0.000383	-8e-05	0.0002	-7.1e-05
-1902	-0.00047	0.000475	-8.2e-05	0.000153	0.000257	-0.00132	0.000119	0.000228	0.000303	1.5e-05	-0.0005	-1.5e-05	0.000261	0.000156	-0.000134	-0.000802	-0.001	-2.2e-05	-0.000302	-9e-06	-0.000214	0.000407	-0.000195	8e-05	-0.000523	-0.000162	-0.000131	-0.000591	7e-05	-0.000141	0.000393	9.3e-05	0.000334	0.000573	-0.000228	-8e-05	-0.000113	-5.8e-05	-0.000543	-0.000257	-6.1e-05	0.000132	-0.000144	-8.4e-05	-0.000318	-5e-05	-0.000606	0.000127	0.000158
-1900	-0.0015	-0.000281	-0.00104	-0.000874	-0.000297	0.000498	-0.000319	-0.000474	-0.000166	0.000575	0.000225	-0.000772	-0.0006	-0.000354	0.000421	0.000384	0.000259	0.00017	-0.000122	0.000241	-0.000428	-0.000237	0.000108	-1.4e-05	-0.000192	0.000583	-0.00023	-0.000115	0.000142	-0.00015	-0.000184	0.000117	0.000455	-7.4e-05	-7e-05	-0.000333	-0.000166	4.9e-05	0.000211	6.8e-05	0.000223	0.000132	-0.000223	0.000337	-0.000858	-0.000491	-2.4e-05	-0.000718	0.000356
-1898	-0.00181	-5.3e-05	-0.000182	0.00152	-0.000125	-0.000233	0.000356	-0.000411	-0.000166	-0.000412	0.000707	-9.5e-05	-0.000324	-3.7e-05	-0.00025	-0.000282	-0.000287	-0.000354	0.000172	-0.000328	-0.000148	0.00035	0.000101	4.7e-05	0.000103	-8.2e-05	-0.000598	-7e-06	0.000136	-0.00042	0.000494	-0.000439	-0.000181	0.000225	-0.00015	4.3e-05	0.000504	-0.000384	-3.7e-05	-0.000222	-8.5e-05	-0.000287	-0.000231	4.9e-05	-0.000104	5e-06	-4.1e-05	-0.000173	-0.000481
-1896	-0.00031	0.00139	-8.7e-05	0.000466	-0.000768	0.00119	0.000173	-0.000203	0.00123	-0.000486	0.000438	-0.000161	0.000883	-1.6e-05	0.000176	-0.000338	5.8e-05	9.8e-05	0.000292	-0.00076	0.000526	-0.000258	-0.000578	7.9e-05	-0.000336	-1.6e-05	0.000105	-0.000436	6.9e-05	-5e-05	0.000393	0.000495	-7.7e-05	0.000276	0.000497	0.000333	-0.000283	0.000677	-2e-05	-0.000116	-0.000237	0.000175	-2.7e-05	0.0001	-0.000662	-0.00033	0.000322	-0.000118	0.000468
-1894	0.000945	0.00227	-0.000575	0.000463	-0.000143	-0.00071	4.3e-05	-0.000932	-0.000151	-0.000176	-0.000107	1.2e-05	-6.8e-05	-0.000101	-0.000202	0.000149	0.000333	-6.1e-05	0.000104	-6.7e-05	6.7e-05	-8e-05	0.000117	-0.000389	0.000223	0.000159	3e-05	-1.6e-05	0.000224	-2e-06	0.000453	0.000151	-0.000165	0.00025	1.8e-05	-0.000342	4.5e-05	0.000161	-3.1e-05	-0.000119	0.000505	-2.7e-05	-5.6e-05	-0.000129	-0.000195	0.000121	0.000314	-0.000176	-9.9e-05
-1892	0.000247	-7.7e-05	-0.00104	-0.000737	0.00024	-0.000506	0.000826	0.000752	0.000238	-0.000235	3.1e-05	0.000545	-8.1e-05	0.000116	-0.000434	0.000117	0.000654	0.000218	0.000134	7.6e-05	0.000668	-0.000593	5.5e-05	0.000314	0.00022	-0.00013	-0.000289	-0.000254	0.000201	-7.5e-05	0.000183	-0.000313	-1e-05	0.000231	0.000339	0.000359	0.000144	-0.00035	-8.3e-05	0.000165	-0.000245	-0.000285	-0.00048	0.000477	-2.6e-05	0.000193	0.000338	-0.000255	1.9e-05
-1890	0.000398	-0.000224	0.000362	-0.000876	0.00088	-0.000196	-0.000116	-0.000513	-0.000841	0.000518	-0.000306	0.000121	0.000743	0.000662	0.000314	-0.000427	0.000421	-3e-06	0.000165	-0.000685	-9.3e-05	-0.00042	3.8e-05	0.000445	2e-06	-0.000212	0.000305	3.2e-05	6.2e-05	0.000279	0.000151	-0.000331	0.000318	-0.000307	0.000321	9.4e-05	-5.9e-05	0.000118	9.4e-05	8.8e-05	0.000275	-7.2e-05	-9.2e-05	-0.000321	-0.000282	8.6e-05	0.000323	0.000153	0.00044
-1888	0.000367	0.00125	-0.000138	-0.00129	0.00118	5.8e-05	0.000358	0.000723	0.000441	0.00015	-0.000821	1.3e-05	0.000871	0.000783	0.00042	7.4e-05	-7.7e-05	-0.000313	0.00034	-0.000244	-0.000421	2e-05	-0.000135	0.000247	-9.9e-05	-0.000479	-0.000106	0.00029	2.1e-05	0.000644	-3.5e-05	-1e-06	7.7e-05	-9e-05	-0.000507	0.000114	0.000646	-0.000312	-0.00017	-0.000427	-0.000344	6.1e-05	9.3e-05	-0.000235	-0.000266	2.2e-05	-4.1e-05	0.000655	-2.6e-05
-1886	-0.000303	-0.000366	0.000805	0.000766	-0.00047	-0.000354	-0.00048	0.000671	0.000195	0.000311	-0.000347	-0.000347	0.000364	-0.000247	0.000837	-9.3e-05	0.000293	0.00044	0.000331	0.000249	-8.6e-05	-2.7e-05	-0.000542	0.000175	-0.000438	-0.000271	0.000181	-0.000124	-0.000287	6.4e-05	0.000201	2.4e-05	-1.7e-05	-0.000498	-0.00056	0.000343	0.000142	-0.000164	-0.000312	-8.3e-05	-0.000166	-0.000224	-0.000816	0.000188	0.000268	-3.3e-05	-1.5e-05	-0.000228	3.1e-05
-1884	0.000369	0.000849	0.000574	-4e-06	-0.000404	0.000182	0.00103	0.000278	0.000126	3e-05	0.000254	-0.000465	5.7e-05	-0.00041	-0.000308	0.000539	0.000937	-0.000436	-4.3e-05	-0.000155	-7.5e-05	0.000213	-0.00033	0.000115	0.000238	0.000743	0.000221	0.000362	-0.000601	0.000364	0.000486	0.000227	-0.000298	-2.8e-05	0.00033	-0.00028	-0.000316	-0.000656	-2.1e-05	-0.000861	-0.000611	0.000186	6e-06	0.000137	-0.000105	-0.000518	-0.000577	-0.000275	4.7e-05
-1882	-0.000408	-0.00149	-5.1e-05	-0.000545	-0.00049	8.6e-05	0.000504	-0.000624	8.2e-05	-7.5e-05	0.000171	-0.000801	0.00123	-5e-06	3e-06	-0.000282	-1.3e-05	-6.4e-05	-0.000608	0.000628	0.000301	-0.000218	0	0.000313	-0.000168	0.000227	-0.000238	0.000149	-0.000237	9.7e-05	0.000318	-0.000312	-0.000283	0.000135	-0.000114	0.000236	-0.000537	-1.5e-05	0.00014	-7.1e-05	-0.000149	-0.000382	-0.000171	4e-06	-0.000373	-0.000923	-0.000241	-0.000389	6.7e-05
-1880	-0.00201	0.000212	0.000362	-0.000715	0.000366	-0.000553	-2.3e-05	-0.00103	0.000835	0.000578	-0.000151	-0.000812	0.000541	-0.00029	-0.000202	0.000504	-0.000253	-2e-06	0.000618	0.00052	-0.000441	-0.000156	-0.000248	-0.000537	-0.000539	0.000401	9.6e-05	-0.000778	0.000282	1.5e-05	3.3e-05	-0.000204	0.000436	-0.000315	-0.000149	-0.000377	-0.000528	-0.000569	0.000166	-0.000728	0.000473	-0.000125	0.000191	0.0004	5.5e-05	-5.2e-05	-0.000113	-0.000284	0.000313
-1878	-0.000944	-0.000691	0.00205	0.000255	8.9e-05	0.000399	0.000337	-3.9e-05	0.000332	0.000208	-0.000236	-0.000416	0.000298	-7.4e-05	-0.000492	-0.000405	-4.4e-05	-4.3e-05	-0.000283	0.00054	2.1e-05	-1.7e-05	-4.3e-05	0.000132	0.000111	-0.000547	0.000364	-0.000231	7.9e-05	0.000354	0.000134	-6.1e-05	-0.000317	-2.2e-05	0.000175	0.000262	0.000108	0.000137	0.000208	-0.0004	-0.000371	0.000409	0.00015	0.000373	-0.000549	-0.000201	-0.000495	-0.000247	-9.7e-05
-1876	-0.000239	-0.00108	-0.000498	1.6e-05	-1.7e-05	-0.000778	0.000704	-0.00181	-0.000749	-0.000383	-0.000697	-0.000106	-0.000271	-1.2e-05	0.000247	5e-06	-0.000645	-0.000457	0.00058	-0.000349	-0.000151	-0.000292	0.00101	-7.7e-05	-0.000353	8.7e-05	-0.000207	9e-06	-0.000174	-0.000602	0.00037	0.000219	-9e-06	0.000302	0.000156	-0.000404	-0.000785	0.000117	-0.000235	0.000442	0.000109	-3.7e-05	-0.000558	1.2e-05	0.00057	0.000212	0.00108	-7.4e-05	-1.8e-05
-1874	-0.000243	0.00224	-0.000478	0.000938	0.00104	-0.000681	-0.00039	-0.000138	-1.1e-05	-0.00122	-0.00015	-0.000772	0.000387	-2.8e-05	0.000396	-3.5e-05	4.3e-05	-4.3e-05	0.000499	-0.000319	4.7e-05	-0.000229	-0.000321	-0.000129	3e-06	0.000209	-0.000508	-0.000173	0.000241	0.000322	0.000411	-0.000136	0.0003	0.000196	-0.000471	5.1e-05	0.000143	9.4e-05	-0.000366	-0.000303	-1.6e-05	0.000329	-0.000727	0.000239	-0.000365	-0.000212	0.000386	-2e-05	0.000789
-1872	0.00117	0.000472	-0.00044	-9.7e-05	0.000987	-0.000393	-0.000444	0.000951	-0.000843	-0.000251	0.000468	-0.000297	0.000513	-1.5e-05	-0.00025	-0.00056	0.000714	0.000611	0.000104	-5.7e-05	-0.000676	-0.000145	-0.00041	2.1e-05	0.00013	-0.00047	-7.1e-05	5.9e-05	0.000308	0.000191	-0.000362	2.4e-05	-3.4e-05	-0.000403	-2.7e-05	0.000378	-6e-05	-5.7e-05	0.000157	-0.00033	-0.000485	0.00032	0.000802	-3.8e-05	-1.6e-05	-0.000148	0.000753	0.000155	-0.000646
-1870	0.000145	-0.00034	-0.000495	0.00044	-1.8e-05	0.000326	-0.000421	-0.000139	0.000129	1e-06	6.1e-05	0.000534	-0.00113	9e-06	0.000679	-6e-05	-0.000128	-0.000275	-0.000418	-0.000454	0.000574	-0.000247	-0.000205	0.000256	-0.000284	-0.000379	-5e-06	0.000485	0.000289	-0.000257	-5.7e-05	-0.000319	-0.000173	-0.000437	-0.000455	2.5e-05	3e-06	-8.6e-05	-0.000294	7.1e-05	-0.0002	0.000187	-7.2e-05	-0.000198	0.00027	-0.000258	0.000232	-0.000275	0.000184
-1868	0.000984	0.00134	0.00119	0.000105	-3.8e-05	-0.00025	-0.00115	0.000297	-0.000247	0.000533	7.4e-05	-2.6e-05	0.0004	-0.000244	6.1e-05	0.000105	0.000274	-0.000253	0.000353	4.9e-05	0.000365	0.000184	-0.000259	2e-06	0.000161	-7.3e-05	9.7e-05	-7.4e-05	-0.000206	0.00032	-0.000209	-0.000507	-0.000359	0.000239	0.000323	0.000209	-0.000272	9.1e-05	0.000148	0.00012	-0.000663	-0.000179	-0.000259	6.6e-05	-7.9e-05	0.0002	0.000688	-3.8e-05	-0.000181
-1866	0.000634	-0.000336	-0.000319	0.00114	0.000151	-0.000132	0.000791	-5.5e-05	0.000933	1.8e-05	-0.000571	0.000613	9.5e-05	-0.000739	0.000342	-0.000215	-0.000286	-0.000747	0.000273	-6.7e-05	0.000179	0.000304	-0.000284	7e-05	-1.4e-05	-0.000537	-0.000767	-2.3e-05	-6.7e-05	7.2e-05	-1.7e-05	0.000278	0.000298	7e-06	-0.000419	7.9e-05	0.000117	-5.8e-05	0.000448	-0.000268	-0.000104	-0.00011	0.000191	-0.000146	-0.0007	-0.000294	-0.000359	4.5e-05	0.00023
-1864	0.000174	0.0005	0.000649	0.000301	-0.000427	-0.000489	-0.000571	0.000431	0.000112	0.00046	-9.5e-05	-0.00113	0.000426	0.000553	0.000189	3.9e-05	-0.000497	-0.000244	7.6e-05	0.000193	-0.000274	0.000305	-8.7e-05	-0.000198	-0.000335	0.000492	-0.000138	-0.000353	3.8e-05	-0.000158	-0.000386	-6e-05	-0.000402	0.000343	0.000227	5.3e-05	-2.5e-05	0.000286	0.000121	-0.000134	-0.000352	0.000256	9.4e-05	-0.000154	-0.000328	-0.000113	-0.000288	0.000118	-0.000245
-1862	-0.00143	0.000995	-0.0014	6.9e-05	-0.000279	-0.00045	0.000995	0.00122	0.000316	3e-05	-9.7e-05	-0.000508	-0.000117	9.3e-05	8.5e-05	-0.0007	4e-05	-0.000475	-0.000114	-0.000191	0.000302	0.000553	-0.00025	-0.000197	-0.000234	0.000144	0.000137	-4.9e-05	-2.7e-05	-0.000182	4.2e-05	0.000674	0.000266	0.000439	-0.000279	-0.000385	-0.000132	-0.000587	7.6e-05	-0.000223	0.000445	-0.000347	0.000404	-0.00011	-6e-05	-0.000383	-0.000242	-0.000172	0.000331
-1860	-0.000239	7.1e-05	-0.000634	0.000795	-0.00047	-0.000842	-4.3e-05	0.000601	-0.00155	4.2e-05	-0.000473	-0.000585	0.000173	-0.000484	0.000628	0.000194	0.000136	0.000229	5.5e-05	-0.000347	-2.8e-05	0.000388	3.9e-05	0.000219	2.7e-05	5.2e-05	0.000221	-0.000302	-0.000198	-0.000389	0.000108	0.00042	8.6e-05	-0.000115	-0.000532	-0.000275	-0.000291	0.000102	0.000104	9.5e-05	-1.5e-05	0.000112	-0.000242	5.6e-05	-0.000462	0.000105	5.1e-05	-0.000246	0.000351
-1858	-0.000561	0.000471	-0.000496	-0.000501	-0.000192	0.000454	-0.000555	0.000686	0.000681	0.000682	-5.2e-05	-0.000386	-9.2e-05	0.000783	-0.000239	1.9e-05	7.1e-05	3.7e-05	0.000461	-0.000608	0.000227	-2.4e-05	0.000136	-0.000293	2.8e-05	-0.000378	-0.000338	0.00024	-0.000374	-0.000381	0.000227	0.000303	0.000187	-5.6e-05	0.000103	0.000613	0.000187	-0.000172	-9.1e-05	-0.000128	0.000293	0.00047	-4e-06	0.000451	-0.000468	-0.000653	0.000104	-0.000282	4.7e-05
-1856	-0.00194	-0.00238	-0.000444	-0.000339	-0.000471	-0.000647	8.3e-05	0.000127	0.00068	0.000458	0.000522	-2.7e-05	3.3e-05	0.000203	3.7e-05	0.000208	0.000307	0.000341	0.000362	0.000512	-0.000798	-0.000126	2.9e-05	-0.000345	-3.9e-05	2e-05	-0.000197	-5.1e-05	2.1e-05	-0.00057	3.4e-05	-8.6e-05	0.000265	0.000353	0.000163	-9.7e-05	-6.3e-05	-0.000568	3.4e-05	0.000113	0.000313	-0.000268	-0.000213	0.000266	0.000483	8.5e-05	-0.00014	-0.000101	0.000193
-1854	-0.000725	-0.000394	0.000569	0.000391	0.000455	0.000319	-0.000137	8.2e-05	0.00111	0.000797	-0.000877	0.000132	-3.2e-05	0.00031	0.000224	1.9e-05	-1.4e-05	0.000167	-4.4e-05	0.000386	0.00019	0.000311	-9.7e-05	-0.000102	0.000499	-0.000113	-0.000189	-0.000171	0.000362	0.000255	0.000394	-0.000195	0.000367	4.9e-05	-8.8e-05	1.7e-05	0.000468	0.000262	-8.9e-05	-3e-06	-0.000388	0.000143	-0.000549	0.000581	-0.000133	-0.000329	0.000523	0.000227	8.5e-05
-1852	0.000846	-0.00111	-0.00143	-0.000786	-0.000958	-0.000726	0.00026	0.000435	0.00103	-0.000101	-6.9e-05	-0.000135	-0.000346	-0.000149	-0.000135	0.000561	0.000684	7.6e-05	-4e-06	-0.000201	0.000162	-0.000274	0.000566	-0.000832	-5e-05	8.6e-05	5.3e-05	-0.000204	-0.00014	-4.3e-05	-0.000511	5e-05	7.7e-05	-2.8e-05	-0.000106	-0.000272	-0.000739	3.1e-05	0.000102	-0.000515	-0.000379	-0.000445	-0.000126	0.000655	-7.1e-05	-0.000185	5e-06	0.000218	-6.9e-05
-1850	-0.000879	-0.00128	0.000335	0.000795	0.000345	0.00108	0.00103	-3.8e-05	9.9e-05	-0.000129	-0.000289	-0.0008	-5.5e-05	-1.4e-05	0.000477	-0.000347	-0.000395	0.000169	0.000341	0	-0.000188	-0.000282	-0.000275	-0.000528	-5.6e-05	0.000301	5.3e-05	0.000165	-0.000147	0.000304	-5.9e-05	-0.000473	0.000684	-0.000366	-6.2e-05	-5.2e-05	-6e-05	-0.000393	-0.000542	-3.7e-05	-8e-06	-0.00017	5e-05	-0.000338	0	-0.000294	0.00026	-0.00018	-2.3e-05
-1848	0.00128	0.000649	-0.000889	-0.000308	-4.3e-05	-0.000603	0.000232	0.000314	3.7e-05	-0.000915	-0.000111	-0.000361	0.00072	0.00025	-4.2e-05	0.000295	0.000399	-0.000325	5.6e-05	-1.9e-05	0.000283	-0.000163	-0.000176	0.000175	-0.000217	-9e-05	-0.00024	0.00023	0.000281	8.3e-05	0.000144	-2.8e-05	-0.000582	-0.000897	-0.000116	-6.9e-05	-0.000115	-0.000297	-0.000515	0.000494	-0.000201	-6.3e-05	3.9e-05	0.000514	0.000251	0.000347	-0.000142	0.000136	-0.000108
-1846	-0.000567	-0.00175	0.000154	0.000111	0.000799	0.000672	0.000613	1.1e-05	0.000553	2.8e-05	-0.000644	0.000682	0.000604	-0.000136	-0.000169	-0.000692	-0.000592	-0.000122	-7.4e-05	0.000268	-3.6e-05	0.000525	0.000296	-0.000198	0.000324	-5.5e-05	5.1e-05	0.000223	-0.000303	-0.00034	1.7e-05	-0.000296	-0.000103	-0.000168	-0.000463	-0.000491	-0.000432	-0.000199	-0.00031	-6.3e-05	-8e-06	-7.9e-05	0.000167	0.000162	0.000331	-0.000436	-0.000167	0.0002	-0.000189
-1844	0.000434	0.000648	-0.000933	0.000582	-8.4e-05	0.000571	0.00021	0.000211	-0.000781	0.000178	-0.000278	-0.000227	-0.00026	-0.000197	-0.000216	-4.9e-05	-0.000781	-1.4e-05	0.000106	-0.000154	0.000358	0.000671	0.000735	0.000403	0.000322	-0.000215	-0.000833	-0.000131	-0.000116	-0.000149	0.00014	0.000134	-0.000803	0.000109	-0.000185	-0.00013	-0.000588	6.8e-05	2.4e-05	-1e-06	-8.7e-05	-0.000322	-0.000223	-6e-06	-6.8e-05	-0.000186	0.00014	0.000119	2.9e-05
-1842	-0.000405	0.00108	0.0008	-0.000269	0.0017	-0.000152	-6.3e-05	-0.000202	-0.000155	-0.000298	-0.000138	-8e-05	0.00107	-0.000173	-0.000666	-0.000346	0.000217	-0.000135	-3.5e-05	-0.000156	-6.6e-05	-0.000265	-0.000205	-0.000267	0.000441	0.000201	-0.000205	0.000125	-6.8e-05	-0.000249	0.000117	2.4e-05	0.000376	0.000501	-0.000421	-0.000498	0.000169	0.000135	-0.000233	3.3e-05	0.000171	0.00048	-0.000286	9.2e-05	-5.9e-05	8.5e-05	-2.3e-05	-0.000448	-0.000227
-1840	-0.000761	0.00148	0.000255	0.000278	-0.000963	-0.00112	0.000775	-0.00094	0.000759	0.00178	-0.00026	0.000693	-4.2e-05	-0.000667	9.7e-05	5.2e-05	-2.3e-05	-0.000143	-0.000131	0.000475	0.000359	-0.000181	-0.000758	-0.000232	0.00018	-0.000163	-0.000433	0.000123	0.000589	-0.000273	-0.000126	-0.000457	-9.4e-05	0.000204	-0.000507	0.000292	-0.000326	4.6e-05	0.000122	-0.000224	-4.2e-05	3.4e-05	0.000677	-6.6e-05	6.3e-05	-0.000518	-5.9e-05	0.000165	-7.9e-05
-1838	-0.00188	0.000206	0.000229	-0.00043	-0.000125	-0.00041	-0.000357	-0.000889	0.000428	0.00046	0.000129	-0.000814	2.1e-05	0.000833	-0.000388	5e-06	-0.000592	0.000434	0.000391	-0.000472	-0.0003	0.000195	0.000457	-8.7e-05	6.8e-05	-0.00013	-0.00038	0.000272	9.5e-05	0	0.000434	0.000234	7.5e-05	-0.000228	0.00012	6.9e-05	-8.1e-05	-0.000278	-0.000534	0.000124	-8e-05	0.00015	-0.000234	0.000187	-0.000212	-0.000202	-0.000204	7.2e-05	0.000103
-1836	0.00034	0.000615	0.000329	-0.00109	0.000496	0.000123	0.000176	-0.000406	4e-06	0.000667	-0.000542	0.000171	-0.000435	0.000676	-0.000135	0.000152	-0.000454	2.8e-05	-0.000527	-0.000222	0.000622	-2.6e-05	1.2e-05	-0.000509	-0.000429	0.000176	0.000146	-0.000155	-6e-05	0.000305	0.000537	-0.000247	0.000368	0.000456	-8.9e-05	4.3e-05	9e-06	-0.000393	-0.000585	-9.9e-05	0.000285	-8.1e-05	2.3e-05	6.6e-05	-8e-06	-0.00024	0.000351	4.5e-05	0.000321
-1834	0.000565	-0.00243	0.000958	-0.000684	-1.9e-05	-0.000235	6.4e-05	-0.000796	0.000555	-0.000443	0.000409	-0.000267	0.000529	-0.000221	4e-06	-0.000126	-0.000352	1.6e-05	3.5e-05	-0.000329	-0.000197	0.000324	0.000134	0.000507	-0.000908	7.7e-05	0.00013	-0.000435	0.000426	0.000337	0.000286	0.00053	-4.2e-05	0.000257	8e-06	8.7e-05	0.000108	-0.000437	0.000432	-7.2e-05	0.000373	-0.000321	0.000104	0.000549	-6.9e-05	-0.000689	0.000468	-0.000572	-0.000216
-1832	0.000861	0.000615	-0.000785	-0.000144	0.000711	-0.00118	-0.000173	-0.000343	0.000556	-0.000677	0.000174	-5.5e-05	0.000122	0.000154	-0.000403	-0.00018	0.000398	0.000441	0.000183	0.000251	-0.000207	0.000148	-0.00032	0.000209	0.000213	-0.000314	0.000264	-0.000352	0.000256	0.000345	0.000628	-0.000522	0.00011	-0.000387	0.000173	-0.000212	0.000187	3.9e-05	-0.000569	-8.1e-05	-2.6e-05	-0.000382	2.3e-05	0.00024	-0.000159	-0.000383	0.000204	-6.3e-05	0.00056
-1830	-0.000822	-0.000802	0.000151	4.2e-05	0.000256	-0.000689	0.000832	0.000431	3.5e-05	-0.000207	0.000183	0.000442	-0.000422	0.000204	-0.00125	-0.000424	0.000249	-1.1e-05	-6.2e-05	-0.000345	-8.4e-05	0.000202	-0.000518	-0.00031	-0.000405	-6.4e-05	0.000499	-0.000113	-0.000626	7.4e-05	-0.00026	0.000574	0.00029	-3.8e-05	-0.000335	-7.9e-05	-0.000526	0.000213	-2.9e-05	9.5e-05	0.000135	-0.000489	-0.000806	0.000339	0.000715	-0.00041	0.00026	-1e-06	-0.000125
-1828	-0.000659	4.2e-05	0.000674	0.000299	-0.00058	-0.000432	0.000519	0.000264	3.3e-05	-0.000869	0.000452	-0.000455	0.000233	0.000786	0.000371	-0.00017	0.00066	-0.000144	-4.5e-05	0.000456	0.000404	0.000313	0.000844	0.000464	0.00039	-0.000329	-0.000339	-0.000139	4e-06	0.000165	0.000258	0.000235	1.8e-05	-0.000377	0.000244	0.000544	-0.000255	-6.7e-05	0.000386	-0.000125	0.00025	-0.000205	-0.000346	0.000168	-8.9e-05	-0.000391	0.000552	4.4e-05	-3.4e-05
-1826	-0.0013	0.00189	0.00153	-0.000192	0.000516	0.000596	-0.00088	-0.000187	0.00129	-0.000118	-0.00029	0.000628	0.000108	-0.000354	-8.9e-05	-0.000204	-0.00036	-0.000166	0.000194	0.000223	-0.000656	0.000121	-0.000123	-0.000321	0.000137	9.4e-05	0.000112	-0.000156	-3.5e-05	-0.00039	-0.000395	6e-05	1e-06	-0.000238	-3.5e-05	-8.8e-05	0.000186	0.000117	0.000566	0.000379	0.000267	-0.00032	-0.000151	6.4e-05	0.00025	-7.4e-05	0.000458	-0.000219	-0.000326
-1824	-0.00162	0.000498	-0.00151	-0.00181	0.000238	0.000499	-0.00066	-0.000879	-0.00089	-0.000308	-0.000165	-0.000209	6.9e-05	0.000578	-0.000444	0.000496	-0.000162	-0.000505	0.000438	5.8e-05	0.000214	5.8e-05	0.000272	0.000323	-1.4e-05	0.00056	-0.000465	-8.8e-05	-2.1e-05	1.4e-05	8.3e-05	-0.000262	-0.000162	0.000101	-0.000465	8.6e-05	-2.4e-05	-0.000182	5e-05	0.000122	1.8e-05	-0.000242	-0.000672	0.00018	0.000205	-6.9e-05	-2.4e-05	0.000544	6.6e-05
-1822	0.000497	0.000843	-0.000733	0.000395	0.00172	-5.5e-05	0.000574	0.000177	0.000913	0.000117	-0.000768	-0.000321	0.000107	8.2e-05	-0.000477	-0.000236	-0.000203	-0.000628	8.6e-05	0.000626	-0.000241	-4.5e-05	-0.000254	3.6e-05	-9e-05	-0.000197	7.9e-05	0.000132	-0.000173	0.000387	0.00056	5.7e-05	-0.000121	6.6e-05	0.000104	-1.8e-05	3.7e-05	0.000268	-4e-06	0.000362	6.5e-05	-7.4e-05	-4e-06	-0.000224	-8.9e-05	0.000149	2e-06	0.000482	0.00059
-1820	-0.00105	0.000158	-0.000261	0.00136	-0.00012	-0.000706	8e-06	-0.000711	0.000334	-0.000428	-0.000321	-0.000835	0.000162	-0.000233	-0.000146	0.000531	-0.00034	-0.000195	0.000291	-0.000282	1e-05	-8e-05	-0.000223	4.6e-05	-7.5e-05	-0.000379	-0.000233	-0.000148	-0.000196	-0.000472	0.000402	-0.000261	-0.00065	0.000544	-0.000219	-0.000112	-0.000271	0.000479	-0.000136	6e-06	0.00017	6.9e-05	-2.8e-05	-0.000224	0.0001	-0.000255	-0.000315	0.000184	6.4e-05
-1818	0.00262	-0.00016	-0.000208	-0.000306	0.000495	0.000788	0.000156	0.000379	-0.00037	-0.000222	0.000129	0.000131	0.000592	-0.000115	0.000146	-0.000714	-0.000285	0.000259	-0.00025	1.9e-05	0.000717	2e-06	0.000189	-0.00013	0.000186	0.000177	0.000247	-0.000107	0.000174	5e-05	0.000638	0.000285	-6.1e-05	0.000406	-0.000167	0.00014	-0.000432	-0.000287	-0.00057	-0.000277	0.000482	0.000194	-0.000409	-2.2e-05	-0.000409	-0.000168	5.9e-05	-0.00012	-2.7e-05
-1816	0.00305	-0.000223	-0.000834	-0.00125	-0.000424	-0.00014	0.000175	0.00102	0.000536	-0.000175	-0.000279	0.000531	0.000986	8.1e-05	-0.000149	-7.2e-05	0.000208	-0.000737	3.6e-05	-4e-05	2e-05	-0.000145	-0.00017	-0.000331	-0.000335	-0.000221	0.00033	-0.000436	0.000345	0.000273	0.000193	0.000134	3.2e-05	0.000188	-0.00022	-0.000219	0.000321	-0.0002	0.000114	0.000352	8.1e-05	-6e-06	0.000563	0.000495	5.4e-05	-0.000169	-5.8e-05	0.000326	0.000278
-1814	4.6e-05	-0.000715	-0.000442	-0.00237	-0.000318	0.000594	-0.000212	0.000382	-0.000105	4.5e-05	3.2e-05	0.000332	-0.0005	1e-05	2.8e-05	3.9e-05	0.000376	-9.5e-05	0.000497	2.1e-05	0.00016	0.000223	0.00027	-0.000199	0.000255	-8.9e-05	-0.000314	-0.000411	0.000241	0.000619	7.4e-05	-0.000279	0.000246	9.3e-05	0.000497	-0.000438	-0.000624	0.000505	-0.000171	0.000539	0.000206	-0.000134	-2.1e-05	-2.5e-05	0.0005	0.000544	0.000306	0.000299	-5.2e-05
-1812	0.00136	0.000877	-0.000961	0.00126	0.00123	0.000649	-0.00032	0.000451	-0.000297	0.00142	-0.000876	0.000412	-4.3e-05	0.000154	0.000858	-0.00017	0.000556	5.9e-05	-3.4e-05	-0.000762	0.000585	-4.4e-05	-0.000499	0.000167	0.000109	-6.4e-05	0.000164	5e-05	0.000126	-0.000496	0.000167	0.000369	6e-05	-0.000307	0.000182	-1e-05	0.000382	-0.000331	-0.000382	0.000504	0.000161	-0.000214	-0.000127	0.000374	0.000606	-0.000186	0.000167	8e-05	-9e-05
-1810	0.00134	0.000527	-0.00153	-0.000623	0.000403	-0.00124	-0.000333	-0.00086	-0.000201	4.7e-05	-0.000794	0.00024	-0.000198	-0.000126	-0.00027	0.000383	0.000326	-9.2e-05	2.2e-05	-0.000289	0.00016	-0.000199	-0.000259	-0.000458	-0.000437	-0.000413	-0.000156	-0.000287	0.000623	-0.000423	-0.000218	-9.4e-05	-4.2e-05	-7.3e-05	-0.000159	3.4e-05	-0.000264	-0.000302	9.4e-05	-3.9e-05	0.000294	0.00041	0.00019	0.00016	0.000864	-9.5e-05	-0.000178	-0.000617	-0.000136
-1808	-0.00114	0.00053	-0.000106	0.000323	-0.000148	0.00122	-0.000623	0.000215	0.000287	2.8e-05	0.000565	9.1e-05	0.000133	-0.000377	0.000802	-0.000126	-0.000634	7.8e-05	-0.000188	0.00065	6.6e-05	7.6e-05	-0.00065	-0.000388	-0.000387	0.000135	0.000221	-0.000156	0.000304	0.000147	-0.000445	5e-05	0.000207	-0.000394	-0.000124	-1.6e-05	-0.00066	-0.000756	0.000513	-0.000304	0.000301	0.000392	-0.0007	0.000522	5.4e-05	-0.000625	0.000258	0.000237	0.00015
-1806	0.00156	0.00151	0.000877	0.00103	0.000924	-0.000922	-0.000664	-0.000925	0.000648	0.000106	-0.00067	-0.000291	-5e-06	2e-05	-7e-06	-4e-06	-0.000395	-0.000346	-6.4e-05	-9e-06	0.00028	-0.000551	-0.000738	0.000247	-0.000361	-0.000712	-0.000406	0.00033	-1.9e-05	0.00032	0.000394	-1.7e-05	0.000342	-7.9e-05	-6.2e-05	-0.000156	8.9e-05	-0.000385	-8.1e-05	-0.000455	-0.000274	-0.000255	7.7e-05	7.5e-05	-0.000515	-0.00016	7.9e-05	-0.000729	-0.000144
-1804	-0.000148	0.00111	-0.000991	-0.000544	-0.000405	-0.000372	-0.000408	1.1e-05	0.000129	-0.000558	-0.00036	0.00124	0.00039	0.000164	-0.000135	-0.000161	0.000259	-1.9e-05	-0.000467	-0.000224	0.000153	-4.5e-05	-9.8e-05	0.000106	-0.00027	4.6e-05	3.8e-05	-0.000384	0.000539	4.9e-05	7.5e-05	-0.000145	0.00023	0.000214	-0.000246	-1e-05	-0.000307	-4.3e-05	-0.000382	-0.00017	0.000321	0.000428	9.6e-05	-0.000627	-1.6e-05	-0.000789	6e-05	3.6e-05	-0.00039
-1802	0.000568	-0.000768	0.000223	0.000133	0.000837	0.000363	-0.00109	0.00104	0.0001	0.000457	0.000354	-0.000252	0.000373	-2.6e-05	-0.000251	-0.000856	3e-05	0.000239	-6.3e-05	-0.000417	0.000555	-3.6e-05	-4.4e-05	-0.000223	0.000264	-0.000421	-0.000172	-0.000203	0.000337	-0.000282	0.00046	9e-05	-0.000196	0.000179	-0.000212	9.4e-05	0.000436	-0.000209	-0.000119	-0.000409	-0.000115	-0.000177	0.000235	0.000266	0.000234	0.000237	0.000678	-0.000191	-0.000317
-1800	-0.000822	0.00186	-0.0013	-0.000897	-0.000191	0.00036	0.000739	-0.000558	0.000631	0.000462	-0.00112	-0.000188	0.000338	0.000953	0.000766	-0.000349	-0.000339	0.000523	-3.3e-05	0.000395	0.000254	-0.000127	-1.5e-05	6.4e-05	0.00027	0.000102	-0.000573	-0.000253	0.000223	0.000288	0.000258	0.000125	0.000283	-0.000281	-0.000332	-0.000394	-0.000148	3e-05	0.000113	-3e-06	-0.000139	0.00049	-0.000602	-0.000586	-0.000185	-0.000329	-0.00087	4.6e-05	-0.00017
-1798	-0.00012	0.000559	-0.000421	0.000555	-0.00203	0.000318	-0.000316	0.00188	0.00134	7.4e-05	-0.000574	-9.4e-05	0.000501	0.00064	-8e-06	0.000272	-0.000256	0.000257	-0.000389	-7.6e-05	5.7e-05	0.000535	0.000145	-0.00018	-0.000605	-6.5e-05	-0.000316	-0.000788	-0.000569	-9.2e-05	-5e-05	0.000303	0.000513	-0.000193	-0.000157	0.000324	0.000357	-0.000102	0.000362	1.5e-05	-1.6e-05	-8.9e-05	0.000404	-0.000189	-0.000107	4e-06	-0.000368	0.000281	-0.000217
-1796	-0.00233	0.00178	0.000285	1.4e-05	0.00112	0.000244	0.000519	2.7e-05	-0.000447	6e-05	-0.000849	-1.7e-05	0.000251	0.00013	0.000108	-3.8e-05	0.000226	-3.2e-05	-0.000339	-0.000222	0.000328	-1.5e-05	0.000126	-0.000182	-0.000183	0.000284	0.000329	-0.000606	-0.000149	2.5e-05	-0.000178	0.000335	-0.000206	-0.000602	-0.000438	-0.00015	-0.00038	-0.000287	0.000484	-0.000463	0.000596	-0.000125	0.000112	-0.000154	-0.000382	-9.7e-05	-0.00013	-0.000366	-8.1e-05
-1794	0.000179	-0.000596	-9e-06	0.000486	0.000631	-0.000155	0.000479	-0.000307	0.000398	-6e-05	-0.000123	5e-05	-0.000375	0.000373	0.000247	-0.000126	-0.000266	-0.000576	0.000144	-0.000156	4e-05	0.000578	0.000136	0.000637	-0.00021	0.000401	-0.000191	4.2e-05	-0.000368	-1.7e-05	0.000117	-0.000483	-0.000247	0.000491	-0.000132	-8e-06	-0.000255	-0.000138	0.000185	-0.00034	-0.000564	-8e-05	0.000412	-0.000566	0.000606	-0.000446	0.000633	0.000197	-6.9e-05
-1792	0.000171	0.000963	0.000675	0.00133	0.000343	0.00034	0.000305	0.000986	0.000351	-0.000563	0.000858	0.000107	-5e-06	-0.000331	-0.000436	-0.000347	0.000134	0.00017	1.3e-05	0.000388	-0.000233	-0.000459	0.000323	5.5e-05	-0.000478	0.000218	0.000347	-0.00041	-0.000125	-0.000438	0.000453	0.000176	2.7e-05	-0.000324	-0.000262	-0.000203	-0.000184	-0.000278	0.000218	-0.000392	2e-06	0.000507	-2e-05	0.000241	1e-05	-0.000528	0.000405	-0.000426	-0.000238
-1790	-0.00133	-0.000938	-0.000961	6.6e-05	0.000496	-5.4e-05	-0.00039	-0.000253	0.000254	0.000252	-0.000206	-0.000892	-0.00128	-5e-05	-0.00026	-0.000237	-0.000122	4.9e-05	-0.000113	8e-06	0.00047	0.00034	-0.000257	-0.000217	-0.000293	4.4e-05	-0.000214	0.000231	-0.000391	-0.000241	5e-05	-1.8e-05	0.000203	-3.8e-05	-0.000385	-0.000308	7.1e-05	0.000164	8.5e-05	-2.8e-05	-0.000601	-5.5e-05	-3.8e-05	0.000399	0.0001	-0.000357	0.000833	-4.6e-05	0.000424
-1788	-0.00341	0.0016	0.000907	0.00108	-0.000522	-0.000926	0.000355	-0.000562	0.000476	-1.6e-05	3.4e-05	0.000212	-0.000107	-8.7e-05	-0.00106	6.2e-05	0.000218	-0.000204	-0.000487	9e-06	-0.000178	0.000156	0.000216	-0.000137	-0.000486	6e-05	0.000129	-0.000137	8.7e-05	0.000139	0.000571	-8.4e-05	-0.000145	5e-06	-0.00029	0.000192	-0.000228	0.00011	-0.00042	-0.00016	-0.000301	-0.000508	2.2e-05	0.000257	0.000393	-0.000366	-0.000188	1.4e-05	7.5e-05
-1786	-0.00188	-0.00065	-0.00234	0.00152	-0.00017	-0.00147	0.000643	-0.00076	0.000758	-0.00087	-0.000123	-0.000454	0.000212	0.000214	-0.000248	-1.8e-05	7e-06	-0.000476	-0.000163	-0.0003	1e-06	-0.000383	-1.7e-05	-0.00011	-0.000688	-5.8e-05	-0.000223	0.000287	-0.00027	-7.6e-05	0.00047	-0.000517	-0.000462	-0.000428	-7.7e-05	-0.000298	-0.000404	8.2e-05	-0.00033	0.000433	0.000178	-2.7e-05	0.0002	-8.5e-05	-5.2e-05	0.00114	2.2e-05	0	-0.000337
-1784	0.00217	0.000816	-0.00011	6.7e-05	-0.000149	0.00107	0.000591	-0.00129	-0.000216	4.1e-05	-0.000194	0.000931	3.7e-05	0.000409	-3.2e-05	-0.000204	0.000123	0.000309	0.000432	0.000282	-0.000523	-0.000265	4.7e-05	0.000221	0.000287	-0.000688	-0.000121	-0.000477	0.000183	0.000165	0.000208	0.000242	0	-4.5e-05	0.000139	-4.4e-05	-5.2e-05	-6.8e-05	-0.0004	0.000371	-0.000167	-2.7e-05	-0.000161	-0.000251	-0.000115	0.000337	-0.00017	4.6e-05	0.000203
-1782	-0.000396	0.00157	0.000649	-0.000402	0.000498	-0.000354	-0.000261	-0.000359	-0.000593	8.9e-05	-1.1e-05	0.000279	-0.000449	-0.000619	-0.000191	0.000309	-4e-06	0.000704	0.000471	-6.7e-05	0.00035	-0.000183	0.000565	-0.000137	-0.000336	0.00021	-0.000307	0.000141	0.000623	-1.6e-05	-1.8e-05	-0.000296	0.000187	0.000196	0.000853	0.000235	0.000372	0.000243	-0.000285	0.000405	0.000232	0.000142	0.000174	0.000153	-0.00031	0.000255	-4e-06	-0.000192	-0.000261
-1780	0.00156	4.6e-05	-0.00101	0.00035	0.000799	-0.000688	0.000208	-4e-05	0.000817	-0.00031	-0.00064	0.000748	-0.000107	5.8e-05	5e-06	1.6e-05	0.000406	0.000282	-1.2e-05	6.8e-05	0.000243	0.000231	-0.00073	-0.000424	-0.000252	4e-06	-0.000414	1e-05	0.000306	2.4e-05	-7.7e-05	-9.4e-05	2.5e-05	0.00038	9.3e-05	8.9e-05	0.000398	0.000463	0.000194	0.000201	0.000242	-0.000462	-0.0011	-4.9e-05	-0.000434	-0.000312	0.000306	-0.000236	-0.000481
-1778	-0.00014	0.00117	-0.00109	0.00023	0.000476	0.00142	8e-06	0.000178	8.3e-05	0.000399	-0.000375	-0.000453	0.0002	0.000774	-3.1e-05	0.000329	-0.000182	5.9e-05	0.000709	-0.000512	8.4e-05	0.000102	6.5e-05	-0.000608	-0.000141	-0.000571	-0.000456	-0.000122	-0.000133	4.9e-05	0.000116	-0.000119	-0.000385	-0.000297	0.000139	-0.000509	-7.7e-05	-0.000184	-8.3e-05	5.1e-05	-0.000229	0.000773	-0.000355	0.00024	0.000474	0.000174	6.9e-05	-0.000254	-0.000161
-1776	0.000588	0.00201	0.000619	-0.000919	0.000861	-0.00031	-0.0013	-0.000557	-0.000245	0.000412	0.000424	5.1e-05	4.6e-05	0.000445	-0.000606	0.00075	-6.6e-05	0.00041	-1.3e-05	-0.000675	0.000481	0.000251	-0.000633	-4.1e-05	-9.2e-05	-0.000213	0.000349	0.000354	0.000208	0.000296	0.0002	0.000338	0.000222	0.000222	0.000137	9e-06	-0.00022	-4e-06	-0.000445	-0.000239	0.000241	7.1e-05	-0.000144	0.000135	7.4e-05	0.000131	-5.8e-05	0.000252	-0.000316
-1774	0.00179	-0.000142	-5.9e-05	0.000486	0.00134	0.000222	0.000539	0.000735	-0.000607	-3e-05	0.000257	2.8e-05	0.000285	-4e-06	0.00063	4e-05	-0.000161	0.000129	0.000143	-0.000164	0.000463	-0.000613	0.000216	-2.1e-05	0.000144	-0.000122	-0.000591	-0.000501	0.000248	-0.000232	0.000235	0.000404	0.00035	-0.000289	0.000139	0.000103	-0.000483	-0.000341	-3.1e-05	0.000131	0.000117	0.0004	-7.2e-05	-0.000144	0.000197	-5e-05	0.000232	0.000308	-0.000746
-1772	0.00218	0.00232	-0.000421	-0.00284	0.000886	-0.000529	0.000554	-0.000273	0.000288	-0.000308	0.000282	-0.000296	-0.000716	-0.000449	-8.7e-05	-8.4e-05	0.000164	-0.000577	-0.000103	1e-06	7.5e-05	8.4e-05	-0.000758	0.000193	-0.000201	-0.000121	-0.00014	-0.000337	-0.000432	0.00038	0.000326	-0.000145	-1.5e-05	-0.000349	-0.000297	-0.000282	6.3e-05	-0.000303	-0.000454	-0.000603	0.000295	5.2e-05	-0.00054	5.7e-05	-0.000327	-6e-05	0.000277	9e-06	-0.000589
-1770	0.000238	-0.00158	0.000256	0.000863	0.000794	0.000378	0.000843	0.000689	0.000206	-0.000132	-0.000629	1.2e-05	0.000475	-0.000234	0.000526	0.000261	0.000389	9.9e-05	-0.0002	0.000427	-0.00041	0.000368	0.000583	-0.000285	-0.000193	0.000501	-0.000467	-8.1e-05	3.1e-05	0.000231	0.000117	-0.000339	0.000232	-5e-06	0.000279	0.000325	-0.000246	-9.4e-05	0.00022	0.000192	-6.1e-05	-8.1e-05	4.3e-05	0.000302	-0.000436	0.000309	-0.000132	5.5e-05	0.000211
-1768	-0.00203	0.000187	-0.00148	-0.0023	-0.000344	-0.000174	0.000209	-0.000794	0.00109	-1e-05	0.000282	0.000279	0.000488	-0.000329	0.000245	-0.000602	-9e-05	3.7e-05	0.00046	0.000156	0.000497	-0.000594	-0.000204	-0.000252	2.7e-05	0.000228	-0.000566	-0.00049	-0.00052	-2.6e-05	0.00051	-0.000263	0.000446	-0.000221	0.000453	-0.00035	-0.000343	-0.000422	-0.000111	-0.000498	0.000161	-0.00024	-0.000216	-0.000374	-0.000347	0.000744	0.000459	-0.000255	-0.000444
-1766	-1.8e-05	-0.0006	-0.000651	-0.000381	0.000425	8.4e-05	-0.000625	-0.00073	0.000992	-0.000337	-0.00167	-0.000453	-0.000107	0.000359	0.000374	0.000127	0.000166	7.8e-05	-5.4e-05	1e-06	-4.7e-05	0.000279	-0.000302	0.000167	-6.1e-05	0.000145	-0.00028	0.00018	-0.000222	0.000157	0.000513	-0.000104	0.00013	0.000249	0.000373	-0.000124	-0.000148	3.8e-05	-2.8e-05	0.000121	-2.6e-05	-0.00017	0.000483	0.0001	0.000106	-0.000383	0.000359	0.000235	0.000351
-1764	-0.00176	0.000188	-0.00117	-0.00029	0.000605	0.00105	6.1e-05	0.000416	0.000272	0.000974	0.000509	-0.000735	0.000681	0.000684	0.000629	-0.000104	0.000325	-0.000406	-7.5e-05	-0.000113	0.000243	-0.000274	1.2e-05	-0.000486	-0.000522	-0.000405	7.3e-05	0.000371	0.000216	-0.000299	6.6e-05	-7.3e-05	-4.3e-05	-7.2e-05	0.000426	-0.000289	-0.000334	-0.000175	0.000283	6e-05	0.000612	-1.9e-05	3.3e-05	-9.3e-05	0.000143	0.000182	0.000284	-3e-05	-0.000215
-1762	0.00112	6.9e-05	0.000721	0.00148	0.000239	-0.000212	-0.00041	-0.000308	0.000869	-0.000768	-0.000611	0.000171	-0.000197	0.000227	0.000178	-6.1e-05	-0.000107	-4.2e-05	-5.5e-05	-9.7e-05	0.000547	-6.3e-05	0.00033	-0.000302	1e-05	-0.00038	-0.000423	-0.000221	-5.1e-05	-0.000216	-1.6e-05	-8.5e-05	0.000402	5.7e-05	0.000181	0.000166	-0.000263	0.000488	0.000219	-0.000142	0.000357	4.4e-05	-0.000532	-0.00011	-0.000123	0.000229	-0.000433	-0.00049	0.000916
-1760	-4.9e-05	-0.000967	0.000437	-0.000192	-0.000684	0.000497	-0.000171	-0.000121	0.000933	-4.2e-05	-0.000934	-0.00056	-0.000257	0.000227	0.000154	0.000295	0.000124	-0.000254	-0.000114	0.000347	0.000649	-6.3e-05	-0.000508	-0.000172	5.3e-05	-0.000355	0.000246	-0.000821	0.000103	0.000206	-1e-06	-0.000328	8.7e-05	0.00038	-1.8e-05	0.000246	5.4e-05	-0.000473	0.000679	-3.6e-05	-0.000257	-0.000135	0.000404	0.000101	0.000669	-0.000104	0.000197	-0.000456	-9.9e-05
-1758	0.000111	-0.000135	0.000804	-0.000893	0.000472	0.000614	0.000794	-0.000506	0.000912	-0.000337	-0.00111	-2.7e-05	7e-05	-0.00022	-0.000446	-0.000579	0.000426	0.000199	0.000136	0.000193	0.0008	0.000846	0.000459	0.000314	-0.000606	-0.000215	0.000112	-0.000387	-0.000125	-0.000157	4.9e-05	0.000302	7.7e-05	9.4e-05	-7.1e-05	3.5e-05	4.5e-05	1.1e-05	-0.000577	0.000201	1.2e-05	-0.000604	1.4e-05	-0.000312	-0.000168	-0.000205	-2.4e-05	-0.000773	0.000404
-1756	0.00102	-0.00246	2e-05	0.000273	0.000816	0.00123	-0.000208	-1.9e-05	-0.000204	0.000162	-0.000246	5.1e-05	5.6e-05	-0.000112	-0.000562	-9.4e-05	-0.000696	0.00034	-0.000598	0.000326	-3.8e-05	0.000193	-0.000338	0.000289	-3.2e-05	-9.7e-05	-0.000541	0.000125	0.000102	-0.000711	0.000494	5e-05	0.000487	4.8e-05	-0.000663	0.000501	-0.000148	-8.3e-05	-0.000249	-0.000214	0.000505	0.000186	0.000235	-6.5e-05	0.000257	-0.000815	-0.000549	-0.000489	-8e-05
-1754	-0.000305	0.000415	0.000538	-5e-06	0.000259	4e-05	0.00173	0.000468	-0.000453	-0.000222	-0.000304	0.000454	0.000133	-0.000459	-6.5e-05	-4e-06	-7.6e-05	0.000218	-0.000321	0.000358	0.000246	-0.0001	-4.2e-05	0.000247	-0.000275	-0.000122	-0.000582	-9.9e-05	-0.000108	0.000222	0.000394	2.4e-05	-9.5e-05	-0.001	2.6e-05	0.000202	2.9e-05	-5e-06	7.7e-05	0.000218	-0.000113	-0.000223	0.000352	0.000424	-5.3e-05	-0.000169	-9.6e-05	-0.000172	0.000131
-1752	0.00104	-0.00117	0.000782	0.00065	4.2e-05	0.000635	-0.000606	-0.00034	0.000475	-0.00153	-0.000249	-0.000637	-0.000121	-0.000195	0.000942	8e-06	-0.000488	-4.2e-05	-0.000488	0.000378	-1.7e-05	0.00023	-8.6e-05	8.1e-05	-0.000116	0.000825	-0.000433	-0.000244	-6.8e-05	1.6e-05	-0.000142	-0.000136	-2.5e-05	0.000519	-6.3e-05	-0.000211	-4.3e-05	-1.4e-05	0.000263	-1e-05	3e-05	-4.6e-05	3.2e-05	-8.4e-05	-0.000142	-5.9e-05	0.00025	-4.6e-05	-0.000373
-1750	-0.00131	0.000241	-0.000233	0.000675	0.000928	-0.000228	0.000301	0.000383	-0.000622	-0.00121	-0.000277	0.000318	-4.4e-05	0.000338	-0.000215	0.000418	0.000219	-9.5e-05	-0.000233	0.000126	0.00015	-0.000421	-0.000105	-0.00059	1.6e-05	0.00011	0.00019	9.9e-05	-1.8e-05	-0.000141	0.000175	-0.000521	-0.000317	-6.4e-05	-0.00036	0	0.000161	3e-06	-0.000289	0.000397	-0.000398	0.000142	-7.3e-05	-0.000199	0.000134	-0.000358	0.000141	-4.6e-05	7.6e-05
-1748	-0.00027	0.000501	0.0013	-0.000146	-0.000125	-0.000902	0.000469	0.000464	0.000478	-0.000604	-0.000247	0.000412	0.000158	-0.000387	-0.000365	0.000881	-0.000435	0.0003	0.000174	-6.7e-05	0.000113	8.4e-05	-0.00015	6.2e-05	-7.3e-05	0.000219	-0.000364	-0.000278	0.000345	0.000479	0.000167	5e-06	-0.000725	0.000639	-8.8e-05	0.000553	0.000428	-0.000421	0.00029	-3e-06	-0.000184	-0.000178	-0.000806	0.000372	-0.000203	0.000455	0.000213	-0.000121	-3.4e-05
-1746	-0.00079	0.00067	-0.00226	-0.000921	0.00168	-0.000687	-0.000699	0.00018	0.000427	0.000178	1.6e-05	-0.000296	-9.3e-05	3.5e-05	6.1e-05	0.000329	0.000366	3e-05	0.000571	0.000345	0.000122	0.000149	0.000297	-0.000477	-0.000295	0.00025	0.000154	-8.9e-05	-1.3e-05	-2.6e-05	0.000425	-1e-06	-0.000359	-0.000238	0.000147	-0.000562	0.000425	0.000437	0.000306	-9.1e-05	-2.7e-05	0.000184	-0.000206	0.000162	0.000704	-0.000572	0.000171	-2.9e-05	2e-06
-1744	0.000278	0.000293	-0.000133	-0.00153	-0.000577	-0.000846	-0.000296	0.00041	4.8e-05	-1.3e-05	-0.000305	0.000199	0.000641	-6.6e-05	0.000721	-0.000523	-0.000582	8.6e-05	0.000153	-0.000195	0.000141	-0.000439	-0.000658	-0.000353	-0.000596	0.000151	0.00018	-0.000361	0.000605	-9.3e-05	-0.000243	0.00026	0.000203	0.000231	0.000175	0.000211	-0.00058	-0.000463	0.000209	0.000591	3.9e-05	1.9e-05	-0.000239	0.00067	0.000363	-7.6e-05	0.000888	-0.000465	-0.000188
-1742	-0.000404	-0.00068	-0.000317	0.000556	0.000647	-0.000271	-0.000572	0.000734	0.000883	0.000191	-0.000737	0.000466	0.000171	6.9e-05	0.00043	0.000706	0.000292	-0.000265	-0.000252	-0.000772	-0.000329	-0.000237	-0.000357	-7e-06	-0.000175	1.1e-05	-0.000291	-0.000106	-0.000254	0.000216	0.000396	9.3e-05	-0.000225	0.000283	0.00034	-0.000221	0.00023	-8.4e-05	4.1e-05	0.000273	-0.000158	0.000292	0.000387	0.000337	-0.000168	-0.000429	0.000348	0.000144	0.000184
-1740	0.0014	0.000219	-0.00184	0.000653	0.00157	-0.000958	-2.8e-05	0.000331	-0.000955	-0.000265	-0.000765	2.8e-05	0.000248	-0.000182	0.000121	0.00034	0.000325	0.000299	0.000588	-2e-06	2e-06	0.000147	-6.2e-05	0.000386	-0.00026	0.000145	-3.8e-05	-3.3e-05	0.000224	0.000356	-0.0003	0.000225	0.000196	0.000338	0.000314	-0.000281	-0.000227	0.00017	-0.000196	0.000291	0.000141	-8.8e-05	0.000166	0.000206	0.000464	0.000128	0.000286	0.000683	-0.000391
-1738	0.000916	1.1e-05	9.3e-05	0.00124	-3e-06	0.000442	-0.000375	-0.000578	-0.000183	0.000369	-0.000375	-0.000267	-0.000611	0.000213	-0.000447	0.000319	-0.000106	2.8e-05	-0.000192	-0.000453	-0.000169	0.00011	0.000181	0.000176	-0.000403	-0.000138	7.8e-05	-0.000264	-0.000302	0.000156	-0.000193	-0.000642	-0.000181	-3.9e-05	-8.9e-05	3.6e-05	0.000213	-0.000227	-0.000559	-0.000189	0.000322	-0.000409	-0.000259	-0.000136	-0.000157	-2.5e-05	-0.000123	0.000527	-0.000536
-1736	0.000398	0.000443	0.000984	0.000303	-0.000225	-0.000529	0.000243	-0.000175	-4.4e-05	-0.000559	-0.000236	0.0004	0.000159	-0.000559	0.000293	-0.000944	-0.00075	-0.000335	7.6e-05	-0.000426	-0.000496	-0.000357	-4.5e-05	0.000288	0.000168	0.000169	-0.000324	-0.000403	-1.9e-05	0.000345	-9e-06	-3.4e-05	-0.000274	0.000163	-7.1e-05	-0.000254	0.000445	0.000703	-0.000524	-0.000454	-0.000557	-0.000373	8e-06	0.000207	1e-06	-0.00032	0.000213	0.000827	-0.000263
-1734	0.000755	-0.00111	0.00031	-0.000762	0.000176	-0.000508	0.00028	-7.1e-05	3.6e-05	0.000236	-9.7e-05	0.000731	0.000124	0.000179	-0.000597	-0.000548	-0.000115	3.7e-05	0.000133	0.000309	-0.000139	-0.000199	-0.000659	-0.000242	0.000396	-4.6e-05	-0.000156	-9.9e-05	0.00016	-0.000455	0.000369	-1e-05	-5.2e-05	-0.000482	-0.00022	0	-0.000588	-3.3e-05	-0.000198	-0.000471	0.000364	-0.000294	0.000307	0.000274	-9.7e-05	0.000319	0.000277	-0.000183	-0.000372
-1732	-0.00105	-0.000679	-0.00133	0.000555	-0.000171	0.000754	-0.000426	0.000431	-0.000454	0.00043	7.1e-05	-0.000365	0.000679	-0.000159	0.000823	0.000351	-0.00013	-0.000164	-0.000192	0.000175	-0.000158	0.000599	-0.000206	0.000106	-0.0002	0.000344	2.1e-05	0.000305	-0.00018	0.000213	0.000393	0.000251	0.000557	0.000701	0.000349	0.000112	-0.000334	0.000225	0.000184	-8.1e-05	-9e-06	4.4e-05	8.7e-05	-0.000329	1e-05	-0.000329	8.6e-05	-0.00019	0.000249
-1730	-0.000146	-0.000482	-0.000112	-0.000449	0.00106	0.000809	-0.000551	0.000215	0.00068	-0.000456	0.000341	-9.4e-05	-0.000435	0.00048	-0.000805	-0.000714	0.000209	7.6e-05	-0.000242	-1.9e-05	-0.000151	-0.000373	-9.5e-05	-0.000528	-0.000284	-0.000104	0.000222	8.2e-05	-0.000237	0.000211	0.000285	0.000328	4.3e-05	6.5e-05	-0.00034	-0.000113	-0.000113	-0.000217	-0.000297	-0.000321	0.000382	0.000498	0.000148	-1.3e-05	0.000251	-0.000255	0.000871	-0.000237	-1.6e-05
-1728	0.00176	0.000185	-0.000672	0.000674	0.000129	0.000106	4.5e-05	-0.000221	0.000112	-0.000454	-9.3e-05	0.000106	0.000601	0.000395	0.00011	-7e-05	-8.8e-05	-0.000655	-0.000142	0.000115	-0.000121	0.000167	0.000331	0.000236	0.000246	7.9e-05	7e-05	-0.00018	-0.000173	0.000611	0.000343	-5.2e-05	0.000222	-0.000185	-0.000497	-0.00037	-0.000194	0.000269	-3e-06	6e-05	3.8e-05	-0.000508	-0.000293	0.000371	-0.000302	0.000274	0.000305	-0.000455	-0.000307
-1726	0.000406	0.000561	0.000388	-3.5e-05	-0.000662	0.000538	-0.000967	-0.00086	0.000789	-0.00103	-0.000768	5.2e-05	-8.3e-05	2.1e-05	0.000464	-0.00058	0.000272	-4.3e-05	0.000213	0.000241	0.000218	-0.000244	0.000313	-0.000719	-0.000446	0.000293	8.7e-05	-0.000182	0.000248	-0.00015	0.000646	0.000421	0.000127	-0.000638	-0.000385	-6.9e-05	-0.000192	-0.000332	-2.1e-05	-0.000771	0.000144	-0.000134	-0.00023	-0.000253	0.000474	-0.000348	-5.8e-05	-0.000591	0.000305
-1724	-0.00172	0.00067	0.000696	0.000366	-0.000749	-0.000746	-0.000102	-5.5e-05	0.00104	-0.00028	5.9e-05	0.000109	0.000249	0.000445	-0.000169	-2.7e-05	0.000379	4.9e-05	0.000241	-9.8e-05	0.000338	-1.5e-05	-0.000132	1.9e-05	2.7e-05	0.000226	-0.000296	-0.000305	-0.00026	-9.1e-05	0.00015	0.000345	4.1e-05	0.000397	-0.000246	-6.1e-05	-6.1e-05	0.000199	-1.3e-05	0.000113	-0.000255	-7.3e-05	-0.000296	-0.000111	-0.000362	-0.000724	-0.000115	0.000127	0.000295
-1722	-0.0012	0.000907	-0.00091	-0.000708	0.000607	0.000499	0.000445	-0.000825	0.000949	-0.000882	-0.000264	0.000252	0.000312	-0.000329	0.000512	0.000383	-0.000349	-0.000375	6.4e-05	-8.5e-05	0.000497	0.000497	2.1e-05	-9.5e-05	0.000618	0.000535	-0.000649	5.7e-05	-0.000488	8.1e-05	0.000228	0.000225	-6e-05	0.000422	-0.000297	-0.000105	-0.000298	0.000109	-0.000268	0.00037	-0.000459	7.3e-05	0.000449	-0.00033	-7.8e-05	0.000383	-0.000451	-2.8e-05	0.000331
-1720	-0.00149	-0.000941	-0.00207	0.000512	-0.0012	-0.000649	-0.000424	-0.000392	0.000414	-4.3e-05	-0.00011	-0.000239	-0.000474	0.000276	-0.000354	0.000183	-0.000106	4.9e-05	0.000936	0.000328	-0.000142	-0.000355	-0.000552	0.000184	-0.000495	0.000359	0.000297	-0.000468	0.000222	-7.7e-05	2.5e-05	8.4e-05	0.000156	6e-06	0.000313	0.000148	0.00054	-0.000165	-0.000182	2.6e-05	0.00032	-0.000108	7.6e-05	0.000443	-3.3e-05	0.000267	0.000258	-0.000445	-0.000479
-1718	0.00111	-0.00232	0.000699	-0.00106	0.000951	-0.00053	-0.000606	-0.000459	-0.000422	-0.00022	-0.000179	-0.000196	-0.000183	-0.000197	-0.000401	0.000284	0.000399	-0.000546	0.000408	-0.000165	-0.000252	-0.000163	-0.000339	-8.7e-05	-0.000117	0.000169	-0.000249	-0.000606	1.5e-05	-0.000133	0.000494	-3.3e-05	0.000595	0.000484	0.00026	0	-5.3e-05	-6.7e-05	-0.000569	-0.000355	0.000258	-0.000101	-0.00086	-0.000206	0.000421	-0.000258	0.000215	0.00031	0.000295
-1716	0.00104	-0.00128	-0.000159	0.00152	-0.000406	-0.000113	-0.000372	0.000512	0.00101	1.8e-05	-0.000364	3.9e-05	0.000219	-0.00023	0.000314	0.000614	0.000302	0.000201	0.000512	-0.000117	5e-05	0.000148	-0.000615	0.000237	-0.000513	-0.000553	-0.000381	-0.000493	0.000144	-0.000653	-0.000235	-0.000129	0.000317	-0.000117	0.00013	0.000291	-0.000264	7.2e-05	0.000192	-0.000328	1e-06	-0.000543	-0.00033	0.000327	0.000501	0.000147	-0.000504	0.000156	-0.00051
-1714	0.000211	0.000248	-0.000412	0.000274	-8e-05	0.000159	-0.000146	0.000924	4e-06	0.000374	-0.000248	0.000386	-0.000195	-0.000195	-0.000203	9.4e-05	-0.000371	-0.000505	-0.000121	0.000116	0.000359	-0.000237	-0.000276	5.4e-05	-0.000361	-0.000246	0.000824	-0.00041	0.000556	-0.000107	-0.000243	0.000161	0.000162	0.000154	8e-06	0.000132	-0.000228	-0.000225	-7.4e-05	-0.000551	-0.000212	0.00023	-0.000267	0.000372	0.000321	-0.000249	-0.000434	-0.000238	0.000325
-1712	-0.000598	0.00044	0.000698	-0.000897	-0.000641	0.002	-0.000193	0.000414	0.000866	-0.000267	-0.000726	-0.000269	0.000185	8.2e-05	0.000143	-0.000305	0.000209	0.00021	0.000392	-0.000384	8.2e-05	0.000377	-0.000294	2.7e-05	-0.000393	-0.000214	-0.000632	-0.000543	0.000378	-0.000414	-0.000228	0.000344	0.000103	-5.5e-05	-0.000359	0.000131	-0.000165	0.000155	-3.7e-05	3.3e-05	-1.8e-05	0.000178	0.000111	0.000206	0.000285	-0.000231	-0.000398	6.4e-05	-0.000335
-1710	0.000397	0.00119	0.0007	0.00237	-0.000702	0.000451	0.000157	0.000922	0.000209	-0.000296	-0.000237	-0.000469	0.000479	-0.000195	0.000317	-0.000735	-0.000635	0.00042	-0.000626	-0.000126	0.000207	0.000224	5.6e-05	2.8e-05	-0.000437	-0.000414	0.000497	-0.00021	7.8e-05	0.000725	-0.000143	9e-06	-8.5e-05	-0.000271	-0.000438	-0.00065	6.2e-05	-0.000456	-1.9e-05	6e-06	-8.6e-05	5.3e-05	-0.000357	-0.000153	0.000207	-0.000321	-0.000469	-7.7e-05	-0.00018
-1708	-0.00114	-0.000243	-0.000555	-9.7e-05	-0.000854	0.000321	0.00061	-0.000238	0.000633	0.000729	0.000271	0.000784	-0.000384	-0.000849	-0.000377	0.000405	0.000322	-0.000266	-0.000369	-5.7e-05	0.000218	-0.000566	0.00044	-0.00045	-0.000453	-0.000179	-0.000231	0.000174	-1.9e-05	9e-05	0.00029	-0.000357	-0.000351	9.4e-05	-1.1e-05	-9e-06	6.2e-05	0.000683	0.000121	-3.7e-05	-0.000398	0.000373	1.6e-05	-0.000498	-8e-06	0.000301	-7.7e-05	-0.0003	-0.000463
-1706	0.00118	0.00137	0.000464	0.000111	0.000157	0.000576	0.00039	-0.000125	0.000208	-0.000664	-0.000684	-0.000109	3.2e-05	-0.000184	0.000339	-0.000281	-0.00102	8e-06	0.000607	-0.00031	0.000285	0.000294	0	1.9e-05	0.00028	0.000319	0.000254	-0.000214	-0.000441	0.000206	0.000385	0.000564	-0.000101	-4.7e-05	-0.000324	-8.6e-05	0.000283	0.000346	0.000529	-0.000223	0.000267	-0.000222	-4e-06	7.6e-05	0.00017	5e-06	-0.000351	0.000935	-0.00038
-1704	1.3e-05	0.00285	-0.000416	-0.000738	-0.000944	0.00093	0.000358	-0.000172	0.00087	-0.000385	-0.0012	0.000628	7e-05	0.00055	-0.000698	-8e-05	0.000262	-7.3e-05	0.000373	-0.000193	0.00064	0.000674	-0.000461	-0.000404	0.000162	6.8e-05	-0.000164	-0.000723	8.5e-05	-4.2e-05	0.000283	-9.4e-05	-0.000539	0.000301	0.000182	-3.6e-05	0.000109	0.000304	-2.9e-05	-0.000356	-0.000177	0.000274	-0.000179	-0.00082	0.00017	-0.000238	0.000242	0.000218	-0.000583
-1702	0.00182	0.000187	0.00151	-0.000546	0.00078	-0.000193	-0.000245	0.000331	-1.2e-05	0.000282	0.000239	0.000146	4.8e-05	4.8e-05	0.00019	-0.000248	-0.000181	-0.000122	0.000204	0.000115	0.000519	8.3e-05	0.000298	-0.000338	0.000213	0.000535	-0.00013	-8e-06	5.3e-05	0.000562	0.0002	0.000125	0.000114	-0.000124	-0.000108	0.000378	0.0001	-0.000105	-0.000508	-0.000553	1e-05	-0.000249	4.2e-05	0.000952	0.000257	0.000201	8.8e-05	-0.000229	0.000313
-1700	-0.00053	0.0016	0.000233	0.0011	0.000153	0.000515	0.000609	-3e-06	-9.2e-05	-0.000298	-0.000876	0.00113	4e-06	-0.00022	0.000404	6.4e-05	-0.000242	0.000734	0.000618	0.000193	0.000237	-0.00019	-0.000123	0.0007	-0.000134	0.000375	-0.000332	-7.4e-05	0.000136	-0.000315	8.4e-05	-1.2e-05	-0.00013	0.000135	1.7e-05	0.000184	0.000442	0.000162	-0.000277	0.000407	8.2e-05	4.3e-05	0.000465	0.000214	-0.000283	0.000429	2.3e-05	-0.000128	-0.000281
-1698	-0.000502	0.000648	-0.000805	-6e-06	0.000773	0.000296	-0.000503	0.000181	0.000288	0.000134	0.000226	-0.000759	-0.000637	-0.000303	-0.000563	6e-05	0.000662	-0.000123	-0.000153	-0.000201	-0.00017	-0.000126	0.000108	-0.000361	-0.000184	0.000325	7.8e-05	-4e-05	5.5e-05	0.000363	0.000299	-3.5e-05	0.000309	-8.7e-05	-1.7e-05	1.1e-05	0.000248	-0.000534	-0.000869	0.000166	0.000268	0.000113	0.000207	0.000381	-0.000176	6.5e-05	4e-05	-0.00021	-0.000474
-1696	-0.0011	-0.000873	0.000549	-0.000894	0.000278	-0.000857	0.000465	0.000803	-0.000576	0.000874	-0.000808	-0.000229	0.000796	0.000436	-0.000341	-0.000426	0.000366	-0.000405	0.000707	0.000166	-0.000215	5.6e-05	-0.000187	-0.00011	-0.000639	0.000301	9.6e-05	-4.8e-05	0.0005	-8.4e-05	-0.000144	0.000276	0.000274	0.00017	-0.000586	0.000123	-0.000308	0.000305	-5.4e-05	-8e-05	-0.000546	0.000452	0.000847	-1.4e-05	-7e-05	-0.000239	0.000311	-0.000564	-4.3e-05
-1694	-0.000942	0.000874	0.000543	0.000632	-0.000107	-0.00114	-0.000442	-0.000121	0.000444	0.00136	-0.000335	0.000132	0.000172	-0.000388	0.000108	6.3e-05	-0.000246	-0.000195	0.000195	0.000155	0.000498	0.000148	0.000362	0.000246	0.00033	0.000568	4.5e-05	-0.000319	-0.000181	-3.2e-05	0.000654	0.000395	0.000197	0.000196	0.000184	-0.000237	-0.000165	-0.000305	-9.8e-05	0.00069	-9.7e-05	-0.000446	-2.1e-05	-0.000391	-0.000141	-0.000554	3.2e-05	0.000117	-0.000645
-1692	-0.000339	-0.000188	-0.000361	6.7e-05	0.000283	-0.000546	0.00134	-0.000591	0.000696	-0.000663	-0.000178	0.000277	-0.000155	0.000565	-0.000437	0.00025	0.00041	-1e-05	-0.000487	-8e-06	0.000157	-5.4e-05	3.6e-05	-3.2e-05	-0.000268	-0.000553	-0.000148	2.4e-05	-0.000732	9e-05	-0.00021	8e-06	1.8e-05	-7.3e-05	0.00032	-0.0002	-0.000131	-0.00034	0.000165	0.00084	0.000124	-0.000427	-0.000346	-0.000611	0.000633	-0.000635	-0.000424	-7e-06	0.000205
-1690	-0.00079	0.000155	0.000927	0.000182	0.000781	-0.00177	-0.00135	0.000283	0.000508	0.000328	-0.000474	-0.00012	0.000376	-0.000911	-0.000632	-0.000136	0.000356	1.7e-05	-0.000141	-0.000599	3.9e-05	0.000431	-0.000248	-0.000102	5.1e-05	0.000277	-0.000274	-0.000468	7.2e-05	-0.000157	0.000349	0.000235	-0.000163	-0.000308	0.000105	-0.00014	0.000602	0.000268	0.000121	0.000192	0.000107	-0.000382	-0.000195	-0.000233	0.000154	-0.000104	4.1e-05	-8e-05	3e-06
-1688	-0.00073	0.00091	0.000928	-0.00116	-0.000749	0.00111	-0.00019	-0.000174	0.000413	-0.000104	-0.000275	0.000639	-0.000197	0.00031	-0.000239	0.000549	6.1e-05	1.9e-05	0.00041	-0.000222	0.000404	-0.000182	-0.000134	0.000186	0.000136	-0.00071	-0.000148	9.2e-05	0.000452	-0.000284	-5.8e-05	5.7e-05	-0.000103	0.000163	-7.2e-05	0.000456	-0.000564	0.000162	0.000211	0.000122	-9.6e-05	-0.000896	0.000412	-0.000192	0.00042	5.9e-05	0.000387	0.000109	-0.000234
-1686	-4.9e-05	-0.00105	-0.000361	0.000977	-6.2e-05	0.000199	0.000719	-0.000272	0.000977	0.000197	-0.000152	-0.00107	9e-06	0.00035	0.000133	-0.000558	5.8e-05	-0.000285	-0.000252	5.9e-05	4.7e-05	0.000515	-0.00015	-0.000304	7e-06	-0.000471	-3.7e-05	-0.000238	-0.000156	5.7e-05	-0.000244	0.000178	0.000598	7.6e-05	-0.000412	-0.000744	-0.00022	-0.000209	-0.000295	0.00014	-2.3e-05	-0.000214	-4.5e-05	0.000233	0.000143	-0.000338	0.000122	-0.000373	-0.000162
-1684	0.000583	-0.000509	-0.000187	1.9e-05	2.5e-05	0.000793	0.00109	0.000735	0.000743	-0.000518	-0.000121	0.000212	4.5e-05	-0.000531	0.000592	-3.5e-05	-5.8e-05	-3.3e-05	0.000371	8.5e-05	0.000292	0.000222	-9.7e-05	-0.000192	0.000255	0.00031	0.000941	0.000222	0.000199	-0.000173	0.000495	-0.000255	0.000521	-3e-05	0.000454	7.1e-05	-0.000625	-0.000472	-0.000577	4.9e-05	0.00024	5.3e-05	-0.000179	0.000532	-1.6e-05	0.000364	0.000542	9e-05	0.000203
-1682	0.000469	-0.00109	0.000617	-0.000802	0.000756	-0.000846	4.5e-05	-0.000304	-0.000983	0.000504	-0.00107	-1.4e-05	-0.000182	0.000298	-0.000332	-0.00079	0.000103	-0.000729	6.5e-05	-0.000162	0.000293	5.6e-05	2.1e-05	-8.6e-05	1.8e-05	0.000176	0.000238	-0.000633	3.6e-05	-0.000108	0.00025	0.000421	0.00077	0.000406	-0.00015	5.4e-05	-0.000474	-0.000304	1.7e-05	0.000164	-0.000538	-9.7e-05	-0.000629	0.000267	-5.1e-05	-0.000403	0.000569	-0.000145	0.000359
-1680	0.000565	6.2e-05	-0.000158	0.000418	-0.000939	-0.000426	9.8e-05	0.000802	-0.000328	-0.000295	-0.000221	0.000346	0.000235	0.000397	0.000455	-0.000202	0.000197	-0.000496	0.000331	0.000155	0.000254	0.00044	-0.000276	-2.4e-05	2.7e-05	-0.000203	0.000321	-8.2e-05	-0.000215	2.5e-05	0.00031	0.000277	-0.000282	0.000354	8e-06	-0.00085	-0.000133	-1.4e-05	0.000387	-3.8e-05	-2.6e-05	0.000346	-0.000153	7.6e-05	0.000188	-0.00023	-0.00032	-0.000309	-9e-06
-1678	-0.000501	-0.00128	-0.000159	0.000135	-0.000278	0.000435	0.000685	-1e-05	0.000269	-0.000707	-0.000499	-0.000504	0.000465	-0.00022	-0.000308	0.000306	0.000324	0.000292	0.000668	9.7e-05	-0.000572	-0.000107	-0.000587	0.000108	-0.000209	-0.000137	0.000405	0.00032	-7.5e-05	-5.8e-05	0.000158	-0.000102	-0.000169	-1.2e-05	0.000356	8e-06	-0.000475	0.000261	0.00029	-0.000312	-0.000122	-0.000358	-6.5e-05	0.000145	-0.000452	-0.00041	0.00043	-9.1e-05	-4.1e-05
-1676	-0.000402	0.000248	0.000494	0.000391	-0.000987	0.0004	-0.000209	0.000498	-7.5e-05	-0.000192	-0.000527	-0.000134	0.000401	0.000289	8.5e-05	0.000127	0.000177	5.8e-05	0.00044	-9.8e-05	-0.000619	0.000321	-0.000741	3.8e-05	-8.4e-05	0.000727	2e-06	-0.000188	0.000256	-0.000143	0.000662	-0.000355	-5.3e-05	4.9e-05	0.000158	0.000193	-7.8e-05	0.000578	0.000404	0.000264	5.5e-05	-0.000125	0.000633	-0.000418	0.00018	-0.000239	-0.000224	-0.000121	-4.4e-05
-1674	0.000241	-7.7e-05	-0.00112	-0.000175	-0.0012	0.000454	-0.000385	0.000584	0.00046	-0.000173	-0.000107	-0.000375	0.000223	-0.00027	0.000385	0.000131	0.000565	0.000402	0.000428	-6.8e-05	0.000304	-0.000522	0.000127	0.000107	8.6e-05	0.000152	-0.000307	4e-05	-0.000141	-0.000308	5.8e-05	0.000225	-0.000121	0.000143	-0.000637	0.00044	0.000141	0.000241	-0.000456	2.5e-05	0.000721	6.3e-05	-0.000179	0.000154	-0.0003	-0.00042	-0.000542	-0.000317	-0.000603
-1672	0.000692	-0.000538	-0.000346	0.00216	-0.000107	-0.000195	-0.00106	-0.000707	-0.000325	-0.000293	0.000535	-0.000268	0.000322	-0.000218	-0.000227	0.000527	-0.000309	2.8e-05	-0.00025	-0.000348	-7.6e-05	0.000434	-9.6e-05	0.00049	-0.000546	0.000211	-7.3e-05	-0.000435	-0.000301	0.000323	-0.000185	-0.000347	-2.4e-05	0.000379	-3.6e-05	7.9e-05	1.2e-05	0.000119	-0.000329	-0.00057	-0.000319	-0.000517	-0.000232	-0.000514	0.000311	0.000724	-0.000286	-0.000265	-0.000581
-1670	-0.000918	0.000936	-5.5e-05	0.000111	0.000861	-0.000449	-0.000225	0.000399	-0.000545	0.000935	-0.000796	-0.000412	-0.000259	-0.000593	-0.000294	0.000139	0.00045	-0.000163	-0.000299	0.000224	0.000218	-0.000164	0.000332	-0.000277	-0.000141	-2.2e-05	-0.000323	0.000362	0.000647	-0.000438	0.000244	8e-06	-0.000966	-0.00068	-1.9e-05	1.8e-05	-0.000142	5.5e-05	-0.000233	-0.000162	-0.000263	-0.000302	-0.000496	0.000426	0.000366	0.000436	-0.00036	-0.000144	7.5e-05
-1668	0.000984	-0.000366	-0.00226	0.000127	0.000386	-0.00049	0.000192	0.000415	0.000364	0.000298	0.000943	0.00176	0.000667	0.000603	0.000213	7.7e-05	-0.000341	-7.4e-05	-0.000173	0.000156	-0.000186	0.000526	-0.000526	0.00028	-8.3e-05	-0.000413	-0.000331	-0.000329	8.5e-05	-0.000414	0.000568	7e-06	-0.000822	-0.000291	0.000199	7e-06	-0.000573	-6.7e-05	-0.000198	0.000103	0.000296	-0.000133	5e-06	0.000198	-8e-06	-0.000193	0.000758	-0.00071	-0.000574
-1666	-0.00105	-0.000474	0.00062	-0.000381	-0.000493	-0.00192	-0.00032	-0.000659	-4.2e-05	0.000428	-0.000513	-0.000455	0.000313	0.000375	0.000827	-0.000145	0.00062	-2.2e-05	-0.000127	-8.7e-05	0.000507	0.000213	-0.000302	9.8e-05	4.4e-05	-0.000187	0.000119	-9.7e-05	0.000614	-0.000133	0.000301	0.000126	-0.00076	5.7e-05	0.000235	-0.000404	0.000424	0.000128	-0.000101	-0.000224	-0.000255	9e-06	-0.000107	-0.000286	-0.000149	-0.000382	0.000569	-0.000536	0.000258
-1664	-0.000143	0.00105	0.000364	-8e-05	0.0006	-0.000826	0.000844	0.000549	-0.000406	7.3e-05	-0.000614	0.000466	-0.000158	-0.000195	2.6e-05	-0.000379	0.000249	-4.3e-05	-0.000448	0.000369	0.00015	-6.4e-05	-0.000239	0.000411	-1e-06	-0.000189	-1.2e-05	3.5e-05	0.000379	0.000454	-0.000159	-0.00018	0.000281	0.000222	0.00032	-0.000412	-0.000335	-0.00012	0.000132	0.000167	-0.000352	-0.000264	0.000236	0.000338	-0.000318	-0.000733	9.5e-05	-0.000391	-0.000601
-1662	-0.0013	0.00123	0.00124	5.9e-05	-2.2e-05	-0.00108	8.3e-05	-0.000779	0.000616	0.000418	-0.000401	-0.000852	0.000105	0.0006	-0.000309	-0.000858	-0.000213	5e-05	0.000469	0.000216	0.000262	2.9e-05	-4.3e-05	-0.000397	-0.000242	-5.5e-05	-0.000433	-0.000145	-6.8e-05	0.000594	-0.000285	0.000159	0.000239	-0.000213	-0.000549	-0.000104	0.000267	-0.000306	0.000228	-0.000411	0.000125	-1.1e-05	-0.000275	-0.000218	3.6e-05	-0.000528	5e-06	-0.000255	0.000222
-1660	-0.000339	-0.000828	0.000498	8.8e-05	-0.000128	-0.000194	-0.000532	-4e-06	0.00093	9.1e-05	4.4e-05	-1.1e-05	-0.000309	0.000155	-0.000548	0.00025	0.000104	0.000249	2.5e-05	-0.000395	0.000263	0.000185	-3.4e-05	-0.000198	6.8e-05	-0.000397	0.000213	0.000451	-0.00023	-0.00014	0.000293	0.000801	-0.00013	8.4e-05	0.00032	-0.000774	-0.000165	0.000366	0.000208	0.00013	-3.4e-05	-0.000879	-0.000311	-0.000296	7.9e-05	-0.000184	0.000515	0.000654	0.000349
-1658	-0.000916	-0.000277	-0.00222	-0.00191	-0.000765	-0.000216	0.000125	0.000684	-7.4e-05	-0.000205	-0.000948	0.000132	-1.9e-05	-0.000968	-0.000575	-4e-06	-0.000339	-1.1e-05	-0.000232	-0.000398	-0.000196	4.7e-05	-0.00017	-0.000111	-0.000351	0.000377	-0.000222	-0.000345	-0.000198	6.6e-05	-0.000185	-6.7e-05	0.00041	-0.000409	-0.000532	0.000466	-0.000555	-0.000278	1.8e-05	-0.000197	-0.000186	1.7e-05	0.000164	-0.00026	-0.000356	8.4e-05	0.000421	3.6e-05	-2.5e-05
-1656	0.000948	0.00111	0.00106	0.000654	-0.00107	0.0002	-0.000223	-0.00022	-0.000248	0.000593	0.000506	-0.000442	0.000311	-0.000197	-0.00069	-0.000284	8.1e-05	0.000148	1.5e-05	3.9e-05	-0.000159	0.000341	-0.000266	9.9e-05	-0.000278	4.6e-05	-0.000113	-0.00069	-2e-06	-0.000321	0.00042	0.000412	0.000651	0.000265	-0.000465	0.000324	-9.6e-05	0.00024	4.1e-05	8e-06	0.000189	1e-06	0.000132	-0.000787	7.5e-05	-0.000581	-0.000122	-3.7e-05	0.00025
-1654	-0.000973	0.000386	-0.00037	0.000162	-0.000432	2.1e-05	-0.000174	-0.000628	-0.0005	0.000625	-0.00025	9.5e-05	0.000732	-0.000702	-5.4e-05	-0.000147	-5.5e-05	0.000412	0.000371	-1.8e-05	0.00103	-0.000236	-0.000481	0.000254	0.000102	0.000144	4.4e-05	-0.000181	-0.000117	-0.000298	2.5e-05	-0.000246	-0.000171	-0.000106	-0.000262	-0.000657	-0.000263	-2.3e-05	-0.00017	0.00022	-0.000246	-9.8e-05	4.2e-05	0.000302	0.000215	-0.000655	0.000522	-0.000219	-0.000108
-1652	0.00144	-0.000884	-1e-06	0.00221	-0.000109	0.00044	0.000445	-0.000226	-0.000122	0.000591	-0.000833	-0.000121	-0.000448	0.000335	0.000291	0.000196	3.9e-05	0.000329	0.00048	0.000184	0.000121	-0.000264	0.000316	0.000428	0.000364	-0.000187	-0.000733	-0.000272	0.000119	4e-05	0.000316	0.000227	9.2e-05	6.8e-05	3.2e-05	8.8e-05	0.000388	-0.000235	0.000465	4.2e-05	-0.000158	-0.000145	-8.2e-05	-0.00045	-0.000335	0.000236	-0.000133	-0.00031	-0.000253
-1650	0.00011	-0.000248	0.00018	-0.000612	-0.00036	-0.000313	0.000535	-9e-05	0.000586	-0.000235	0.0002	0.00012	0.00011	-6.3e-05	0.000257	9.6e-05	-0.000183	0.000321	0.000244	0.000345	-5.5e-05	-0.000339	-0.000383	0.000689	-0.000622	-1.4e-05	-0.000189	-1.6e-05	0.000134	-0.000141	-0.000335	-0.000178	8e-06	0.000119	0.000322	-8.1e-05	-0.000298	0.000436	-0.000446	0.000583	-0.000619	0.000872	-0.000277	0.000171	4.7e-05	0.000104	-0.000213	0	-0.000655
-1648	-0.00248	0.00172	0.00086	-0.000193	0.000283	-0.00108	0.000371	-0.00027	-0.000389	7.7e-05	0.000341	-0.00126	0.000247	0.000445	0.0015	0.00023	0.000746	7.5e-05	0.000646	-2.8e-05	-0.000197	4.7e-05	-0.000335	-0.000242	-0.000234	-0.000279	0.000256	-0.000401	-0.000651	-0.000312	0.0001	-0.000237	0.00012	-2.7e-05	0.000189	-0.000492	1.3e-05	-0.000507	0.000556	-0.000302	9.1e-05	0.000177	0.000138	0.000329	0.000242	-0.000483	0.000214	-0.000118	0.000213
-1646	0.0026	-0.000311	-0.00127	-0.0012	0.00181	0.000813	-0.000279	-0.000377	0.000507	7.4e-05	2.9e-05	-0.000108	-0.000459	0.001	0.000154	-0.00054	0.000261	1e-05	0.000451	-5.7e-05	-0.000517	-8e-05	5.6e-05	-0.0001	-0.000497	-0.000248	-0.000323	-4.9e-05	0.000434	-0.000192	7e-06	0.000212	0.000444	-0.000254	-0.000226	-3.4e-05	-0.000201	-0.000147	-1.1e-05	0.000352	-0.000396	4.4e-05	-0.000462	-0.000602	2.8e-05	-0.000483	-0.000106	8e-06	0.000148
-1644	0.00011	0.000323	0.00059	0.00117	0.000263	-7.9e-05	-0.000208	0.000331	0.000319	0.000415	3.2e-05	0.000387	-0.000497	-2.7e-05	0.000617	0.000339	-0.000161	-3.2e-05	-0.000249	-0.000336	-0.000242	3e-05	-0.000176	-0.00044	0.000474	1e-05	-7.9e-05	-0.000253	0.000362	-0.000233	0.000302	-0.000271	-0.000317	0.000395	7.7e-05	-4.6e-05	-0.000132	-0.000288	0.000582	1.7e-05	-0.000326	-0.000354	-0.000269	0.000127	0.000145	-0.000519	-0.000206	-0.000338	0.000311
-1642	0.0014	-0.000563	-0.000263	-0.000988	-0.000619	0.000318	-0.00073	-0.00101	0.000209	4.5e-05	-0.000711	-0.00105	-0.000511	-4e-06	0.000664	0.000161	-0.000244	-0.000175	4e-06	0.000184	-0.000104	-0.000118	-0.000508	-0.000371	-0.000444	-2.3e-05	-0.000575	-3.9e-05	3e-05	-0.00024	-0.000427	0.000132	-0.000299	-0.000107	-0.000333	-0.000324	-0.000441	-0.000568	0.000211	0.000148	2.9e-05	8.1e-05	9.2e-05	6.5e-05	0.000509	-0.00131	0.00037	-0.000117	0.000415
-1640	0.00215	-4.7e-05	-0.000528	-0.00106	-0.000448	0.000772	0.000389	0.000482	-6e-05	-0.000763	-0.000387	0.000798	-0.000864	9.1e-05	-0.00033	0.000139	-0.000256	0.00016	4.3e-05	-0.00031	-8.5e-05	0.000469	-9e-06	-3.4e-05	-0.000168	0.000319	0.000824	-2e-06	0.000298	-7.6e-05	-0.000158	-0.000212	0.000361	-0.000211	-0.000201	6.1e-05	0.000389	-1.5e-05	-0.000135	-5.5e-05	0.000241	0.000329	-7.3e-05	-0.00033	-5.1e-05	-4.1e-05	0.000669	0.00011	9.4e-05
-1638	0.000236	-0.000368	-0.00167	0.00162	-0.000105	-0.00157	0.000499	-0.000509	9.8e-05	-0.000339	-0.000289	-0.000465	-0.000803	-0.000195	0.000291	3.1e-05	-0.00015	7e-06	-0.000172	-0.000425	0.000114	0.00036	-0.000223	-0.000146	-0.000185	-0.000223	-0.00012	-0.000264	0.0001	-4.2e-05	0.000267	-0.000438	-0.000555	-0.000254	2.6e-05	-0.000308	-0.000104	0.000118	0.00038	-0.000224	0.000205	-0.00102	0.000281	-0.000478	0.000499	0.000293	7.6e-05	-0.000273	4.9e-05
-1636	-0.000827	-0.00048	-0.000653	-5e-05	0.000649	-5.6e-05	0.000305	-0.000159	-0.000684	-0.000489	0.00017	0.000907	0.00077	0.000457	-8.9e-05	-0.000149	9e-06	-0.000265	0.000281	0.000328	0.000226	-0.000467	-8e-06	-0.000711	-0.000124	0.000451	-0.000107	-3.4e-05	0.000274	0.00018	-3.2e-05	-1.8e-05	-0.000385	-0.000185	-0.00035	0.000123	-8e-06	2.8e-05	0.000308	-4.7e-05	8.1e-05	-0.000294	-0.000259	-0.000286	-0.000486	2e-05	-0.000107	-0.000309	-6e-06
-1634	-0.00123	-0.00249	-0.000651	0.000965	0.000176	-0.000502	0.000229	0.000233	-0.000434	0.000786	0.000171	-0.000119	9.7e-05	-7.4e-05	-0.00023	-0.000455	0.000463	9.8e-05	0.000225	-0.000379	-8.4e-05	0.000477	-0.000374	0.000368	1.9e-05	-0.000279	-0.000308	-0.000123	6.9e-05	-0.00044	0.000403	-0.000227	0.000281	0.000221	0.000756	-0.000139	0.000185	4.7e-05	-0.000188	0.000221	0.00024	-0.000694	3.3e-05	-0.000215	0.000277	0.000419	0.000132	7e-05	9.5e-05
-1632	8e-06	0.00128	0.000161	0.00145	0.00103	0.000674	-4.6e-05	0.000601	0.00029	0.000342	9.9e-05	-0.000134	0.00117	5.7e-05	-0.000225	-0.000216	0.000725	0.000565	0.0004	0.000367	-0.000423	-0.000182	-0.000617	-0.000129	-9.2e-05	-0.00013	-0.000415	-0.000196	0.000369	-0.00011	-0.000293	-0.000235	8.6e-05	-0.000195	-0.000498	-0.00022	-1.5e-05	-0.000384	-0.000216	0.00013	-2.6e-05	0.000285	-0.000133	-0.000189	1.8e-05	3.9e-05	0.000213	-0.000282	-0.000452
-1630	0.000494	0.000789	0.00115	-0.000404	0.000517	0.000103	0.000719	-3.8e-05	-4.5e-05	-0.000191	-0.000653	-0.0002	0.000159	0.000689	-0.000539	-0.000172	3.7e-05	-4.3e-05	0.000527	0.000688	-0.000338	0.000552	-0.000184	0.000525	-3.1e-05	-0.000453	-0.000349	-6.5e-05	-0.000117	-0.00011	3.4e-05	7e-06	0.000111	0.000181	0.000347	0.00013	0.000336	0.00026	-0.00041	0.000388	0.00015	-0.000117	-0.000363	0.000127	0.000698	-0.000341	0.000266	-7.4e-05	0.000221
-1628	8.5e-05	-0.000506	0.000881	-0.000266	0.000835	0.00125	-0.000337	0.000143	-4.9e-05	-0.00024	-7e-05	0.000825	0.00118	0.00042	4.9e-05	-0.000238	-0.000899	0.000129	6.4e-05	-0.000705	7.7e-05	3.7e-05	0.000306	0.000496	-0.000279	7.9e-05	-0.000272	0.000305	-0.000101	-0.00015	4e-05	0.000321	-0.000666	-0.00015	-0.000418	4.5e-05	-5.2e-05	0.000392	-0.000126	-0.000594	9e-06	0.000131	7.6e-05	0.000301	0.000349	-0.000897	0.00033	-0.000171	-0.00019
-1626	0.000366	-0.000999	-0.00104	4e-05	0.000388	4.4e-05	0.000739	-0.000678	-0.000157	-0.000529	-0.000587	-5.5e-05	0.000108	7.2e-05	-4.2e-05	-0.000107	5.3e-05	-2.4e-05	-0.00039	0.000166	-0.000263	0.000142	-2.6e-05	-3.2e-05	0.000171	9.3e-05	-8.7e-05	8.2e-05	-0.000278	-0.000174	0.000478	0.000152	-0.000333	-0.000144	-0.00027	-0.000149	3.8e-05	0.000243	-0.000331	9.4e-05	-0.000317	-0.000428	-3.1e-05	-0.000137	0.000856	-0.000268	0.000385	-0.000157	-0.000302
-1624	-0.00181	-0.00105	0.000332	0.000513	-0.000684	0.00018	-0.000155	0.000636	0.000257	-0.000149	7.5e-05	6.7e-05	0.000986	-5.2e-05	0.000296	-0.000304	0.000482	0.000137	0.000352	0.000309	0.000846	0.000202	-0.000292	-0.000362	-0.000191	-0.000105	0.000221	-5.7e-05	-0.000651	-5.8e-05	0.000495	-0.000168	-0.00011	-0.000159	-0.000132	0.000167	-0.000174	-0.000287	-0.000621	6.2e-05	0.000133	0.000116	7.7e-05	-9.4e-05	4.6e-05	0.00013	0.000186	0.000199	0.000242
-1622	-0.000433	-0.0012	0.000797	-0.000967	5e-06	3e-06	0.000882	-0.000777	-0.00072	-0.000266	-0.000164	-5.3e-05	8.2e-05	-0.000257	-0.000387	0.000493	1e-05	0.000493	-0.000104	-7.7e-05	0.000301	0.000689	-1.7e-05	-0.000441	-1.5e-05	0.000418	-0.000238	-0.000149	7.1e-05	0.000165	0.000485	-0.000228	0.000258	-0.000142	0.000384	-0.000816	0.000266	0.000154	0.000274	-0.00057	0.00011	-0.000375	-0.000345	-0.000909	-4.2e-05	0.000345	0.00044	0.000327	-0.000301
-1620	-0.000339	-0.000862	0.00121	0.000495	-0.00013	-0.000135	0.000215	0.000214	0.000176	0.000443	0.000224	-0.000293	-0.000285	-0.000317	0.000371	2.9e-05	0.000282	-0.000152	-0.000223	-0.000167	9.4e-05	5.8e-05	-0.000113	-0.000144	8.6e-05	-0.000246	0.00053	-3.2e-05	0.00028	1.6e-05	-0.000209	5.7e-05	-0.000317	-0.000238	-0.00041	9.6e-05	0.000699	-7.8e-05	-0.000356	-0.000507	0.000115	0.000578	-0.000168	-0.000399	0.000147	-0.000401	0.000131	-0.000655	7.4e-05
-1618	0.000178	-0.000712	-0.00156	-0.000101	-0.00165	0.000399	-0.000407	-8e-06	0.000755	-0.000528	-0.000431	-0.000986	0.000377	-0.000244	0.000176	1.7e-05	-0.00015	-0.000384	0.000529	6.8e-05	-4.8e-05	-0.000117	0.000198	-0.000459	-0.00015	0.000502	-0.000207	-0.000476	0.000232	-0.000497	-0.000258	-9.4e-05	0.000299	-5.6e-05	0.000356	-0.000424	-0.000386	0.000251	-0.000171	-9.9e-05	0.00011	0.000187	-1.1e-05	-0.000724	0.000409	0.000238	-6.8e-05	-0.00058	-4.4e-05
-1616	-0.000952	0.000734	0.000615	0.000137	-0.000169	-0.000843	-0.000591	2.8e-05	0.000631	0.00104	-0.000418	-3.8e-05	-0.000284	-0.000354	-0.000633	0.000186	0.000428	-0.000486	0.000538	-8.8e-05	0.000245	-0.000336	-0.000122	6.3e-05	0.000135	-2.2e-05	0.000104	0.000418	0.000409	0.000238	0.000418	0.000428	-0.000332	-0.000333	0.000227	-0.000227	0.000247	6.5e-05	-1.1e-05	2.3e-05	0.000525	-1.8e-05	-0.000331	-4e-06	0.000428	-0.000232	0.000148	-0.00021	-0.000227
-1614	0.00076	-0.000362	0.000124	-0.00012	-0.00051	0.000732	0.000432	0.00106	0.000272	-0.00013	-0.000755	0.000122	-3e-05	-0.000797	0.000641	-0.000349	0.000186	-4.8e-05	-0.000359	0.000205	-0.000794	4.2e-05	-0.000151	3.8e-05	-0.000454	0.000119	0.000162	-0.000196	0.00028	0.000156	-0.000208	0.000193	0.000333	-0.000107	-0.00022	-0.000238	-8.7e-05	-0.000365	-0.000481	6.8e-05	-4.2e-05	0.000105	-0.000454	-8.5e-05	-7e-05	-2.3e-05	0.000151	-0.000364	-3.7e-05
-1612	0.000265	0.000703	-0.000733	-0.00106	-1.8e-05	0.000558	-0.000518	0.000502	0.000883	1.5e-05	3e-06	0.000217	-9.1e-05	0.000116	0.000316	6e-06	-4.4e-05	-2.2e-05	-0.000251	9.7e-05	-0.000224	-4.7e-05	-0.000258	-0.000154	-0.000386	0.000443	-0.000324	-0.000211	0.000217	6.5e-05	6.8e-05	0.000396	0.00041	-0.000342	-3.6e-05	-0.000281	-0.000105	0.000311	-0.000278	-0.000409	-0.00015	0.000303	0.000158	-0.00049	0.000329	-0.00032	0.000223	7e-05	-0.000281
-1610	-0.000342	0.000267	0.000209	0.000648	-0.000449	-0.00102	-0.00119	0.000468	-0.000686	-0.00165	-0.000894	-0.000534	0.000375	-0.000353	-6.5e-05	0.000118	0.00043	0.00017	0.000312	5.9e-05	-0.000486	-0.000521	-0.000472	0.000281	-0.000512	-0.000613	-0.000332	-0.000599	0.000142	0.000272	0.000125	0.000465	0.0003	-0.000307	0.000155	0.000174	0.000143	0.000241	-0.000376	0.000326	0.000224	-0.000162	7.7e-05	1.4e-05	0.000519	0.0005	1.1e-05	-0.000173	0.00022
-1608	1.7e-05	0.000935	-0.00037	0.000276	0.000196	-0.000312	0.000428	1e-05	-0.000294	-2.8e-05	-0.000574	0.000184	0.000656	0.000334	0.000397	-0.000292	0.000261	0.000765	8.4e-05	-0.000299	-2.7e-05	-4.4e-05	-0.000374	-0.000252	0.000291	-0.000247	0.000538	-0.000402	-3.4e-05	0.000148	0.000367	-1.6e-05	-0.000292	0.000119	0.000244	0.000289	0.000232	-0.000272	-0.000154	2.6e-05	-0.000378	6.4e-05	-0.000206	-0.000145	0.000658	-0.000249	-0.000186	0.000618	-0.000164
-1606	-0.000632	0.000475	-8e-05	0.000677	-0.000279	-0.00108	-0.000932	-5.8e-05	-1.3e-05	0.000148	3.2e-05	0.000134	-0.000624	0.000357	-0.000253	-0.00029	0.000462	0.000342	-0.000616	0.000341	0.000396	-0.000767	-0.000374	0.000297	-0.000219	-0.000162	0.000222	-0.000459	-0.000368	0.000396	-0.000435	5e-05	0.000205	-0.000343	0.000104	-0.000202	0.000222	-0.000217	-0.000288	0.000432	-0.000187	0.000542	-0.000321	-0.000102	0.000436	0.000281	-0.000132	4.4e-05	0.000192
-1604	0.00124	-0.000741	0.00127	-0.000363	0.000646	-0.00133	0.00118	0.0003	-0.000357	-0.000115	-0.000615	0.00021	-0.000234	0.000106	0.000699	-0.000515	-0.000245	1.6e-05	-4e-06	-3e-05	-0.000244	0.000259	0.00019	-0.000154	-6.5e-05	1.8e-05	-9.9e-05	-0.000303	0.000369	0.000214	0.000219	0.000193	1.6e-05	-3.9e-05	3.5e-05	6.9e-05	1.2e-05	-0.000401	-0.00027	0.000131	0.000383	8e-05	-0.000285	0.000224	0.000232	-0.000599	0.000253	-4.4e-05	-0.000573
-1602	0.0014	0.00111	-0.00171	6.7e-05	0.000346	-0.000628	-0.000934	0.000582	0.000383	-0.000822	-0.000206	-0.000547	-2.8e-05	-0.00068	7.1e-05	0.000361	-0.000678	-0.000234	0.000637	2.1e-05	0.000187	1.9e-05	-1.7e-05	0.000113	-0.000345	-0.000305	-0.000105	4.7e-05	-0.000414	-0.000712	0.000183	-0.000178	-0.000188	0.000972	-0.000212	-9.5e-05	0.000612	-0.000343	-0.000179	-0.000462	-0.000448	0.000113	0.000145	0.000275	7.2e-05	-0.000375	-2.4e-05	5.4e-05	-6.2e-05
-1600	0.000116	0.00157	-0.000238	-0.00104	-0.000125	-0.000277	-0.000857	0.0021	-4.1e-05	0.000295	-0.000796	5.1e-05	0.000476	-9.9e-05	0.000282	-0.000192	0.00117	0.00039	-0.00034	-0.000462	0.000329	0.000412	0.000233	-0.000442	0.000548	-0.000354	-0.000198	0.000173	3.9e-05	-0.000407	-0.000201	0.000127	0.000197	-0.000133	0.00032	-0.000113	-0.000387	4.7e-05	-9.1e-05	-0.000188	-0.000212	-0.00017	0.000491	0.000196	0.000526	0.000137	0.000141	-0.000325	-0.000847
-1598	0.000173	-0.00134	0.00062	0.00037	-0.000748	0.000814	0.000755	-0.000238	0.000709	0.000354	-2.5e-05	0.000625	0.000415	-0.000293	0.000396	-5.1e-05	-0.000234	-0.000456	0.00052	-8.4e-05	8.7e-05	-0.000135	-0.000286	-0.000111	-0.000124	-0.000686	-0.000121	-6.3e-05	0.000151	-0.000217	0.000486	0.000555	2.5e-05	-0.000263	-0.0005	-4.4e-05	2.8e-05	-0.000111	0.000147	0.000246	2e-06	-0.000586	-0.000312	-0.000541	-0.00038	-0.000247	0.000268	-0.000156	-0.000773
-1596	0.000181	-0.00218	0.00091	0.000866	0.0011	0.000182	-0.00068	0.000888	-0.000118	-0.000562	0.000283	0.000894	-0.000552	-0.0001	0.000698	0.000185	-0.000108	6e-05	-0.00025	-0.000463	-0.00027	0.000158	0.000853	-0.000285	0.000102	-4e-05	0.000404	0.000626	0.000295	-0.000116	0.000276	0.00048	9.4e-05	6.8e-05	0.000452	0.000437	-9.7e-05	0.000172	-0.000322	0.000211	0.000126	-0.000124	-0.00033	-0.000304	-2.5e-05	-8.5e-05	-0.000232	-0.000346	-0.000206
-1594	-0.000501	-0.0012	-0.000468	-0.000143	-0.000193	-0.00116	-0.00141	-0.00124	0.000414	-0.000382	-0.000349	-0.00024	-0.000107	-0.00051	-0.000701	0.000482	0.000208	6e-06	0.000428	-5.8e-05	0.000367	0.000598	-0.000196	-0.000171	0.000246	-0.00047	-3e-05	-0.000435	0.000654	0.000271	0.000143	-0.000607	6.8e-05	0.000144	-0.000105	-0.00022	-0.000368	-0.000518	-0.000179	0.000201	2e-05	0.000507	-8.2e-05	0.000399	-0.0003	-0.000492	0.000353	-0.000346	-0.000538
-1592	0.000242	0.000183	-0.000624	-0.000854	0.000217	0.000756	0.0003	0.00067	-5.6e-05	0.000118	0.000382	0.000559	0.000287	0.000298	0.00048	3.1e-05	0.000818	0.000301	0.000479	0.00056	-0.000403	-7.1e-05	-1.5e-05	-0.000292	-0.000185	-9.7e-05	0.000137	-0.000229	8.6e-05	-0.000414	-0.000176	0.000167	-0.000144	0.000509	5e-05	0.000149	0.0001	0.000357	0.000201	-0.000428	-0.00022	0.000339	0.000578	-0.00017	-0.000355	0.000491	-0.000143	-7.2e-05	-0.000352
-1590	-0.00351	-0.000545	-0.000499	0.000371	-0.00126	-0.0013	-0.000228	-0.000643	-0.000546	0.000622	0.000298	-0.000173	9.5e-05	-0.000534	-0.000192	0.000184	-0.000235	0.000462	0.000412	2e-05	-0.000441	0.000288	-0.000463	0.000246	-0.000261	-0.000121	6.2e-05	-0.000508	0.000595	8e-06	0.000234	-0.00059	-7.5e-05	-0.000352	-0.000211	0.000393	-0.000289	0.000145	-0.00018	-0.000479	-9.5e-05	-8.2e-05	0.000243	-0.00019	-0.000441	-3.3e-05	-8.5e-05	0.000499	-0.000218
-1588	-0.00187	-0.00174	-0.000967	0.000868	0.000344	0.00034	-0.00121	-0.000811	0.00051	-0.000428	0.00031	0.000751	0.00101	-0.000447	0.000591	7e-06	0.000166	0.000472	0.00026	-3e-05	-0.000581	0.000386	-0.00016	9.9e-05	0.000407	0.000144	-0.00024	0.000114	-0.000325	-0.000365	-0.000168	0.00021	0.000274	7.6e-05	0.000304	-0.000439	-0.000122	8.2e-05	0.000333	0.000315	-0.000397	-0.000462	3.9e-05	-0.000784	-0.000141	-0.000473	0.000431	-0.000248	0.000168
-1586	-0.00187	0.00255	-0.000624	-0.000148	0.000195	6e-06	-0.000681	0.000315	0.00109	0.000443	3e-06	-0.000133	0.000426	-0.000303	-0.000364	0.000339	-0.000308	-0.000224	-0.00032	-0.000204	3.9e-05	-0.00011	-0.000481	0.00042	-0.000217	0.000185	-5.5e-05	3.3e-05	0.000466	0.000247	6.6e-05	0.000244	-0.000266	-2.2e-05	-0.000167	-0.000334	-3.5e-05	-6e-06	0.000157	0.000184	-2.7e-05	-0.000204	-0.00025	-0.000293	-9e-06	0.000204	0.000341	4.4e-05	0.00115
-1584	-0.000693	0.000641	-0.000314	0.000443	-4.3e-05	0.000856	-0.00136	-0.000308	0.000142	-0.000578	0.000604	0.000387	3.2e-05	0.000723	-9.9e-05	0.000461	0.000577	0.000138	5e-06	-0.000394	0.000206	-0.00031	-0.000293	0.000368	-0.000395	-0.000339	-0.000122	2.5e-05	0.000168	-0.000118	-3.4e-05	0.000673	-0.000453	-0.000341	-0.000133	-0.000728	-0.00021	-0.000436	-0.00025	-5.4e-05	0.000286	-0.000205	-0.000161	-0.000243	-0.000374	7.6e-05	0.000471	-0.000374	-0.000601
-1582	-0.00012	0.000184	0.000931	-0.000166	0.0011	-0.000256	0.000449	0.000601	0.000272	0.000206	-0.000532	-0.000136	-0.00106	-7.5e-05	-0.000632	6.5e-05	-0.000339	0.000382	-0.000222	-0.000598	-0.000148	-0.000375	-0.00074	0.000245	-0.000116	7.7e-05	5.3e-05	0.000173	-0.00031	0.000107	0.000528	9.1e-05	0.00041	-0.000264	-0.000134	-0.000297	0.000101	0.000169	-0.000381	0.000194	-0.000141	0.000312	0.000402	-0.000419	0.000169	-0.000412	0.000131	0.000545	9.3e-05
-1580	-0.00226	0.00119	-3e-06	-0.000967	-0.00058	0.000713	-0.000357	-7.1e-05	0.000318	7.5e-05	-9.3e-05	-0.000467	-0.000186	0.000143	0.000224	5e-05	0.000197	4.8e-05	0.000509	-0.000107	0.000134	8.3e-05	9e-06	-0.000527	3.4e-05	-8e-05	-0.0004	0.000139	0.000646	6.3e-05	-0.000453	0.000455	0.000428	-0.000412	-0.000256	0.000217	-0.000186	2.1e-05	-0.000162	-0.00017	0.000257	0.000151	-0.000522	-1.5e-05	7.3e-05	-0.000105	0.000487	0.000275	-0.000446
-1578	0.000591	0.000611	-0.000698	-0.000402	0.000451	-0.000506	0.00119	-0.00076	0.000126	5.8e-05	5.9e-05	-0.000587	0.000718	-4.9e-05	-0.000389	0.000495	-0.00015	0.000247	0.000264	-0.000153	7.6e-05	0.000836	0.000208	0.000271	0.000164	-0.000271	7e-05	0.000156	-0.000156	0.000511	5e-05	0.000337	0.000461	-0.000142	-0.000534	0.000465	-7e-06	-0.000119	0.000202	-9e-05	4.7e-05	0.000133	0.000157	-0.000216	0.000109	-0.000104	8.7e-05	0.000344	-0.000328
-1576	0.000208	0.0005	0.000123	0.00112	-0.00107	0.000574	-0.000133	0.000485	0.0011	0.000194	0.000649	2.5e-05	-0.000172	-0.000171	0.000316	0.00055	0.000387	0.000118	0.000453	0.000194	0.000281	0.000535	-0.000131	0.00022	0.000475	-4e-05	-0.000148	-0.000107	-0.000123	0.000313	-0.000236	-0.000567	-4.2e-05	-0.000159	-0.000158	0.000148	9e-06	-0.000199	-0.000116	-0.000487	9.1e-05	7.2e-05	-0.000294	-0.000734	-0.000443	0.0003	5e-06	0.00019	0.000129
-1574	0.000204	-0.000365	0.00156	-0.000173	0.000175	0.00119	4.8e-05	0.000567	-0.00139	0.000519	-0.000111	-0.000974	0.000147	-6.3e-05	-0.000157	-0.000136	1.9e-05	0.000632	0.000303	-0.000212	0.000376	0.000353	7.3e-05	-0.000223	0.000415	-0.000422	0.000591	-0.000277	-8.3e-05	4e-05	2.6e-05	0.000218	1e-06	0.000291	-9.6e-05	6.9e-05	-0.000475	-5.9e-05	-0.00033	-9e-05	-0.000194	8.7e-05	2.2e-05	-0.000533	9.2e-05	-0.000142	-0.000314	0.000209	-2.6e-05
-1572	-0.000471	0.000705	-0.00112	-0.00118	-0.00104	0.000316	-0.00099	0.000481	2e-06	0.000812	3.2e-05	0.000787	-0.000121	-0.000399	-0.000157	-0.000215	-3.4e-05	-0.000264	0.000261	-4.8e-05	-0.00029	0.000139	-6e-05	2.1e-05	-8.2e-05	-9.9e-05	-0.000164	-0.000531	-0.000269	0.00023	8.3e-05	0.000432	-9.4e-05	0.000328	-0.000177	-0.000639	0.000798	0.000527	-0.000365	-0.000269	0.000171	-0.000409	-5.8e-05	-0.000451	0.000224	0.000263	0.000405	1.8e-05	-0.000291
-1570	-0.000879	0.000501	0.000831	0.000467	0.000214	-7.7e-05	-0.000789	0.000718	-0.000263	-0.00087	-0.00071	-0.000214	0.000133	-0.000376	-0.000297	0.000364	0.000229	0.000207	-0.000449	-9.6e-05	0.00032	-0.000117	0.0001	0.000348	-5.9e-05	0.000244	0.000264	0.000248	-0.000666	0.000362	-5.3e-05	-0.000296	-0.000255	0.000294	-0.000123	-0.000235	0.000144	-1.4e-05	-0.00015	-0.000525	0.000109	0.00046	-0.000384	-0.0002	0.000313	-0.00023	0.00035	-2.7e-05	0.000487
-1568	0.00131	-0.000225	-0.00148	0.000255	-0.000173	-0.00144	-4.6e-05	0.000785	0.00114	-0.00028	-5.5e-05	0.000263	0.000552	0.000192	-0.000294	-0.000359	0.000504	0.000461	0.000282	0.000184	0.000349	9.3e-05	-0.000348	-2.5e-05	-0.000301	0.000103	0.000414	-1.6e-05	-0.000155	-0.000281	0.000259	-0.000143	-0.000196	-0.000342	-0.000247	-9e-06	0.00024	-8.5e-05	-0.000674	-1.2e-05	0.000269	-0.000159	0.000193	0.000405	-2.6e-05	-0.00024	-0.000159	0.000165	-1.4e-05
-1566	-0.00153	0.00203	-0.000363	-0.00103	0.000624	0.000873	-0.000592	0.000802	-4.3e-05	0.000603	-0.00117	0.000397	-0.000294	-0.000279	0.000363	-9.4e-05	0.000569	0.00026	-3.3e-05	1e-06	-9.3e-05	-0.000181	9.1e-05	0.000401	0.00028	-0.000313	0.000121	-6.4e-05	-0.000216	-0.000223	-0.00036	0.000176	8e-06	0.000144	0.000156	-0.000419	0.000497	-0.000499	0.00028	0.000159	0.000385	-0.000249	-0.000207	-0.000222	-0.000132	-0.000194	0.000343	0.000273	0.000339
-1564	0.00101	0.000794	0.000436	3.7e-05	0.00168	0.00024	-0.000243	0.000483	-1e-05	-0.000514	-0.00102	0.000359	0.000918	-0.000315	-0.000112	-0.000269	0.000143	5.8e-05	0.000352	-0.000705	-0.000169	0.000617	4.6e-05	-0.000337	-0.000293	-2.1e-05	-8.7e-05	7.2e-05	-0.000165	1.6e-05	0.000127	0.000417	0.000805	-2.7e-05	0.000208	-0.00035	-0.000291	-0.00105	0.000457	-0.000637	1.1e-05	-0.000302	-5.5e-05	-0.000417	0.000136	0.000119	0.000422	-0.000282	-0.000191
-1562	-0.000114	-0.00249	0.000517	0.000365	0.00015	0.000574	0.000704	0.000685	-0.000984	0.000338	-0.00043	0.000238	-4.5e-05	0.000178	0.000108	5.3e-05	0.000513	-0.000235	-2.3e-05	0.000647	0.000283	7.3e-05	-0.000177	0.00062	-0.000211	8.8e-05	-0.000524	0.000116	0.000337	-0.000266	2.5e-05	-0.000113	-3.4e-05	-0.000133	0.000157	-0.000141	0.000328	-0.000156	0.000266	-1.9e-05	0.000311	0.000758	0.000158	-0.000585	-9.6e-05	0.000446	-0.000141	0.000273	0.000102
-1560	0.000153	0.00149	-0.000157	-0.000805	-0.000189	-0.000786	0.000282	0.000431	0.000428	1e-06	-0.000909	0.00056	0.000476	-1e-06	0.000583	0.000172	0.000102	0.00024	0.000233	-0.000183	0.000591	0.000443	0.000136	-0.000147	-0.000412	-0.000703	-0.000658	-1.5e-05	0.00024	-0.000183	0.000166	0.000227	0.000297	-0.000714	-0.000297	-0.000263	-6.8e-05	-0.00064	0.000131	-0.000151	-0.000223	0.000498	-0.00019	0.000108	-0.000363	-0.000348	-5e-05	1.8e-05	0.000378
-1558	0.000977	-0.000706	0.000882	1.6e-05	0.000737	-0.000291	0.000759	0.000127	0.0004	0.00086	-0.000156	-0.000176	-5.8e-05	0.000119	0.000723	1.4e-05	0.000502	-0.000133	0.000531	0.000273	0.000481	2e-06	-0.0005	-0.000381	0.000178	4.3e-05	-2.2e-05	-0.000173	-0.000398	-0.000157	3.4e-05	-8.6e-05	-0.00041	7.4e-05	0.000199	-0.000166	-0.000113	-0.000313	0.000344	-0.000135	-3.3e-05	-2e-06	-7.4e-05	-0.000287	-0.000248	8.5e-05	-0.000332	-0.000217	-0.000216
-1556	-0.00024	-0.00135	-0.00272	0.00028	0.000389	-0.000625	0.00125	-0.00026	0.000993	-5.7e-05	-0.00057	2.4e-05	-7.2e-05	-0.000195	-0.00056	1.5e-05	2.8e-05	-0.000285	0.000313	-0.000397	0.000423	0.000773	-0.000258	-0.000467	-0.000209	0.00011	-0.000506	-0.00042	-0.000124	-0.000134	0.000461	0.000278	0.000471	0.000604	-7.8e-05	0.000719	0.000223	-0.000251	0.000292	7.1e-05	9.9e-05	9.7e-05	0.000137	-0.00046	4.7e-05	0.000201	5e-06	-0.000282	2.1e-05
-1554	0.000304	-0.00187	-0.000547	-0.00078	-0.00176	0.000517	0.000301	0.000401	0.00057	-0.00016	-0.000612	-0.000202	-0.000121	-0.00028	-0.000111	1.5e-05	0.000232	-0.000184	0.000499	-0.000589	0.00013	-0.000146	-0.000214	0.000349	8.5e-05	-1.3e-05	-0.000399	0.000215	0.000159	0.000123	-8.4e-05	-0.00033	0.000138	0.000624	0.000233	-0.000306	-0.00044	-0.000545	0.000167	0.000272	-0.000113	-0.00017	-0.000224	-0.000179	0.000125	0.000336	5e-06	0.00028	1.2e-05
-1552	-0.00162	-0.000535	0.000442	0.00121	-0.00154	-0.000292	0.000355	-0.000256	0.000569	0.000723	-0.000246	0.0004	-0.000223	-0.000499	-0.000273	0.000307	9.4e-05	7.9e-05	0.000638	0.000107	0.000601	6.6e-05	-0.000177	-0.000337	-0.000278	0.000176	0.000314	-0.000294	-0.000227	4.1e-05	-0.000295	-1.8e-05	0.000172	-0.000369	-0.000646	0.000324	0.000106	0.000173	-0.0001	-0.000462	-7.4e-05	-0.000258	-3.8e-05	5e-06	0.000145	-5e-06	6.9e-05	1.9e-05	-6.9e-05
-1550	8e-05	0.000676	-0.00099	-5e-06	-0.00113	0.000456	0.000319	-0.000138	-0.00053	-0.000218	-0.00049	0.00023	4.7e-05	0.000117	-0.000572	-0.000735	-0.000288	0.000148	-0.000578	0.000204	0.000206	0.000276	-0.000105	-9.4e-05	0.000212	9.4e-05	0.000212	1.6e-05	0.000322	1.6e-05	-9e-06	0.000101	-4.3e-05	-0.000176	9.4e-05	-2.6e-05	0.000133	-0.000313	0.000175	0.000574	0.000505	0.000497	-3e-06	-0.000173	0.000135	-0.000113	-0.00036	0.000371	-0.000136
-1548	0.000502	-0.00106	-0.000936	-0.00071	-0.000253	-0.00118	-0.00133	0.000485	-0.000955	0.000234	-0.000487	0.000693	0.000133	0.000395	-7.7e-05	0.000407	0.000671	-1.3e-05	0.000955	-0.000127	0.000798	-0.000667	0.000234	-0.000146	-0.00027	0.000194	0.000138	0.000354	-0.000174	-0.000215	0.000436	0.000117	-0.000258	-0.000672	-0.000402	-0.000438	7.3e-05	-0.000402	-0.000258	-4.6e-05	-0.000196	0.00016	0.000351	6.5e-05	0.000198	0.000562	-0.000378	-0.000519	-0.000473
-1546	0.000367	0.000266	-0.000237	0.00121	-0.000149	-0.00027	1e-05	-0.00046	-0.00108	0.00043	0.000408	0.000185	0.000147	-0.000835	0.000872	-0.000194	0.000471	6.9e-05	-0.000223	0.000147	-0.00016	0.000478	-0.000205	-0.000442	0.000144	-0.000165	8.6e-05	-0.000461	-0.000479	-0.000397	0.00016	0.00064	-0.00024	-0.000315	-0.00035	-0.00015	4.5e-05	4.8e-05	0.000147	1.4e-05	-2.5e-05	-0.000568	0.000272	-0.000146	4.7e-05	-0.00023	-0.000867	0.000199	-0.000135
-1544	-0.000208	0.00215	-0.000184	0.000631	0.00165	0.000141	0.000612	-3e-06	-0.000202	0.00123	-0.00053	0.000359	0.00011	-5e-05	0.000246	-0.000127	-0.000255	0.000704	0.000115	0.000648	0.00016	0.000303	-0.000123	-0.000127	-0.000698	4.4e-05	7.2e-05	-0.000199	-0.00036	5.9e-05	-2.4e-05	0.000428	-9.5e-05	-0.000168	-0.0002	-0.000405	-1.6e-05	0.000277	-5.5e-05	-0.000445	-0.000107	-0.000143	-0.000242	-5e-05	0.000117	-0.000265	0.000468	0.000264	-0.000163
-1542	0.00131	-0.000395	0.000981	-0.000878	-0.000936	-0.000449	-0.000499	-8.8e-05	0.000428	4e-06	-0.000179	-0.000252	-0.000209	-0.000436	0.000165	-0.000546	0.000779	0.000692	3.6e-05	0.000147	0.000331	-2.6e-05	-0.000132	-1.6e-05	-0.000396	-0.000114	0.000178	7.4e-05	0.000166	-0.00024	0.000376	0.000175	0.000101	7.8e-05	-2.7e-05	0.00022	-0.000343	-0.000218	-0.000322	-0.000401	6.3e-05	0.000275	8.6e-05	-0.000522	-0.000239	0.00011	-0.000367	-0.00039	7.5e-05
-1540	-0.000404	0.00105	-0.000546	-0.000385	0.000173	-0.00108	0.000334	-0.00027	-0.000437	0.000947	-0.000685	0.000919	0.000108	-5e-05	-0.000112	-0.000281	-0.000183	0.000864	-0.000231	0.000533	7.7e-05	-0.000211	-0.000684	0.000192	1.1e-05	-0.000322	-0.000408	0.000147	-3.3e-05	-0.000307	-0.000319	-0.000499	0.000505	0.000205	7e-05	4.6e-05	-0.000149	0.000179	0.000157	-3.7e-05	-0.000282	9.6e-05	0.000252	-0.000618	0.00017	-0.000482	0.000268	0.000211	0.000113
-1538	-0.00166	0.0012	-0.000602	0.000397	-0.000293	0.000733	0.000244	-0.000306	0.000946	-0.000443	-0.000798	0.000308	-1.8e-05	-0.000172	0.000525	-1.8e-05	-0.000673	0.000271	0.000421	0.00027	0.000236	0.000111	-1.6e-05	-0.000217	-0.000295	-0.000578	-0.000323	-0.000618	-3.5e-05	0.000762	0.000241	-0.000103	-8.8e-05	0.000404	0.000382	-4.3e-05	-0.000246	-4.2e-05	-0.000241	-1.3e-05	-5.4e-05	0.00054	-0.000445	-0.000296	3.9e-05	0.000365	-0.00024	-2e-05	0.00057
-1536	-0.000143	-0.000308	0.000621	0.00101	0.00164	-0.000547	0.000664	0.000819	0.000239	-0.000605	0.0011	0.000267	-0.00031	-0.000355	-0.000642	-0.000182	-0.000171	0.00032	7.7e-05	0.000446	-0.000186	-0.000117	-0.000455	-0.000311	0.000297	3.7e-05	0.000321	0.000115	8.8e-05	0.000208	-1e-06	0.000269	0.000197	-0.000515	-8.9e-05	-0.000222	-0.000106	-0.000324	-0.000223	-0.000152	-0.000265	-0.000265	0.000917	-0.00025	0.000268	-2.5e-05	1.3e-05	9.8e-05	-7e-05
-1534	0.000107	0.000705	0.00077	-0.00164	-0.000899	0.00093	-0.00106	0.00015	0.000931	-0.00047	-0.00054	-0.000151	-0.0005	-1.4e-05	0.000142	-0.000371	-0.000444	4.8e-05	-0.000566	0.000524	0.000527	3.9e-05	0.000298	-0.000293	-0.000201	-0.000295	-6e-06	0.000865	-0.000117	0.000504	-0.00021	-0.000363	1.8e-05	2.1e-05	-7e-05	-0.000439	-0.000184	0.000496	-0.000843	-0.000328	-0.000142	-0.000107	0.00013	0.000135	-0.000471	0.000346	0.000212	-0.000411	-0.000143
-1532	-0.000918	0.00076	0.0007	-0.000708	-0.000469	-0.000233	-0.000195	0.000231	-0.000106	0.000208	0.000224	-0.000456	5e-05	0.000483	0.000432	0.000727	-7.8e-05	-9.5e-05	0.000314	-0.000126	-0.000328	0.000342	-0.0004	-0.000328	-0.000116	5.9e-05	-0.00014	-0.000548	0.000897	-0.000107	-0.000295	5.8e-05	-0.000448	-0.00048	0.000418	-0.000183	-1.7e-05	3.9e-05	-0.000393	-0.000142	-6.2e-05	6.1e-05	0.000224	-0.000112	-0.000486	-0.000232	9.6e-05	9.1e-05	0.000177
-1530	-0.00144	0.00082	0.000332	-0.00136	-6e-05	0.00136	-0.00121	9.1e-05	-0.000309	0.000623	-0.000406	1e-06	-8.1e-05	0.000243	0.000349	-0.000217	-0.000277	-0.000346	-0.000191	2.8e-05	1.9e-05	0.000497	-0.000329	4.5e-05	-0.000454	4.4e-05	5.4e-05	-0.000164	-0.000456	-8.3e-05	0.0004	9.2e-05	0.000634	-0.000333	-0.000107	-1e-05	0.000249	-4.9e-05	-0.000533	0.000408	0.000234	-0.000339	0.0002	6.6e-05	-5.1e-05	0.000436	-7.7e-05	-3.7e-05	-6.1e-05
-1528	0.000854	-4.8e-05	-4e-06	-0.00031	0.000237	0.000223	0.000956	0.000502	-0.00025	0.000964	-2.5e-05	-0.000576	0.000414	0.000445	7.2e-05	6.2e-05	0.000292	-6.4e-05	0.000212	-0.000173	7.6e-05	-0.000282	-3.5e-05	0.000125	-4e-05	-0.000205	-0.000414	-0.0001	-5.8e-05	-0.000331	9.4e-05	-5.3e-05	0.000369	2.3e-05	0.000119	-6.1e-05	-7.8e-05	0.000462	-0.00033	-0.000808	-0.000139	0.000265	0.000154	-0.000127	-0.000541	-0.000302	8.5e-05	-0.000427	-0.000154
-1526	0.000502	0.000654	0.00101	-0.00219	-0.000258	-0.000249	-8.1e-05	0.00141	0.000145	0.000101	0.000397	0.000588	-0.000336	0.000118	0.000225	-0.000327	-0.00059	5e-05	5.3e-05	-9.9e-05	0.000233	0.000267	-0.000115	0.00013	-0.000463	0.000676	-0.000692	-0.000354	2.9e-05	2.5e-05	-7.5e-05	0.00026	-0.000315	-0.000151	-7.1e-05	0.000237	0.000487	0.000127	-0.000162	0.000208	0.00031	0.000134	-5.5e-05	-1.4e-05	0.000162	-0.000277	0.000123	-0.000301	-0.000408
-1524	0.00137	-0.000621	-0.00225	-0.000641	-0.000107	-0.000253	0.000975	0.000111	-0.000185	0.000389	-0.000303	0.00085	0.00059	0.000119	-0.000204	-0.000104	-0.000121	-0.000292	0.000539	-0.000135	-0.000347	-0.000394	-0.000354	-0.000146	0.000448	0.00011	-0.000556	-4.1e-05	-4.4e-05	2.3e-05	0.000445	0.00037	-0.000103	-0.000143	0.000114	-2.9e-05	0.000516	0.000153	5.2e-05	-0.000151	0.000172	-0.000483	-0.00039	-0.000259	-0.000559	0.000392	0.000105	-0.000345	-4.4e-05
-1522	0.0013	-0.00112	0.00161	0.000352	-0.00023	-0.000433	-0.000299	-5.6e-05	0.000506	6.3e-05	-0.000389	-0.000747	0.000642	8e-05	-0.00026	0.00067	0.00027	0.000351	0.000173	0.000251	0.000393	-0.000931	-0.000596	-0.000364	0.000127	0.000101	0.000349	-0.00013	-0.000116	-0.000605	-1.7e-05	-0.000347	0.000128	-2.7e-05	4.4e-05	0.000254	0.000638	-0.000245	0.00014	0.000619	0.000133	-0.000125	-0.000311	-0.000557	0.000117	-0.000113	0.000687	-0.000183	-0.000117
-1520	-0.000333	-0.000278	-0.00143	-0.000756	-0.000196	0.000554	0.000701	1.1e-05	-2.9e-05	-0.000252	0.000202	-0.000225	0.000209	-0.000704	4.9e-05	0.000351	0.000209	0.00013	0.000213	0.000406	-0.000195	0.000344	-0.000391	-0.000138	0.000279	6.9e-05	4.5e-05	-2.2e-05	0.000532	0.00018	-6.6e-05	0.000564	-0.000231	-0.000688	-0.000184	0.000175	-0.000238	0.000692	-0.000224	0.000227	-0.000246	3.6e-05	0.000138	4.6e-05	0.000349	-0.000132	-0.000314	0.000454	-0.000245
-1518	-0.000148	0.00105	-0.000807	0.000772	0.000664	-0.000903	0.00023	-0.000473	0.000634	-0.000222	-0.000389	-0.000134	5.7e-05	-0.000497	-0.000583	-0.000115	0.00047	0.000339	0.000331	1.1e-05	-0.000233	-0.000586	0.000359	-0.000102	5.2e-05	-2.9e-05	0.000236	-0.000132	-6.9e-05	-0.000349	-0.000208	2.4e-05	-0.000109	0.000197	0.000305	-0.000174	-0.000528	0.000232	8.6e-05	-0.00025	0.000153	0.000348	-6.3e-05	-0.000293	0.000757	-0.000655	0.000624	-1e-05	0.00034
-1516	0.000753	-0.000592	-4e-06	-0.000523	0.000496	0.000358	0.00119	0.000212	0.00016	0.000503	0.0009	-0.000282	-0.000311	-0.000523	-0.000355	0.000316	-0.000591	-0.000486	0.000293	-0.000309	0.000742	-0.000255	-0.000284	-0.000282	0.000176	0.000725	-0.000147	-0.000296	-0.000138	-7.4e-05	0.000342	-0.00017	-0.000283	-0.000272	-0.000463	-0.000247	0.000133	-0.000324	-0.000101	-2e-06	-0.000538	3.4e-05	0.000529	-0.000436	0.000207	0.000447	-0.000414	-0.000537	-1.6e-05
-1514	0.000888	0.00166	0.000207	-9.7e-05	-8.7e-05	0.000316	0.000261	-0.000175	0.000428	-0.000661	-9e-06	-0.000292	6e-05	-0.000595	5.1e-05	0.000105	4e-05	-0.000375	-0.000417	-0.000945	-1.8e-05	0.000772	1e-05	0.000462	0.00021	0.000326	0.000263	-0.000409	8.6e-05	-0.00043	1.3e-05	0.000141	1.5e-05	0.000518	-0.000551	-7e-05	-0.000343	0.000497	0.000973	-3.7e-05	-0.000353	-0.0001	-0.000417	-6.8e-05	0.000242	0.000209	-0.000432	-0.000383	0.000488
-1512	-0.000527	0.000764	-0.000238	0.000297	-0.00062	-1.9e-05	0.000393	-0.00116	0.000712	0.000445	0.000634	-0.000186	0.00016	0.000227	-0.000159	-0.000248	1.8e-05	8e-05	0.00045	-0.000261	0.000367	0.000479	-0.000926	-9.6e-05	-5e-05	7.8e-05	2.9e-05	-0.000213	-0.00065	5.6e-05	0.000318	0.000178	-0.000205	0.000109	-9.9e-05	-4.4e-05	-6.1e-05	-0.000261	0.000229	0.000504	-0.000726	0.000115	0.000201	-0.000208	0.000152	0.000274	0.000296	-9.2e-05	0.000195
-1510	0.00147	0.0014	2.2e-05	-0.0013	0.000928	-0.000567	-0.000518	-0.000741	-5.9e-05	0.00119	-0.000404	0	-0.000587	0.000434	0.000766	0.000117	3.7e-05	-0.000132	0.000293	-0.000704	-0.000103	8.3e-05	-0.000133	-0.000285	-0.000261	-2.3e-05	-0.000222	-0.000187	0.000127	9e-05	3.3e-05	0.000101	0.00023	0.000353	6e-05	0.000291	-0.000413	-0.000395	-0.000491	0.0002	-0.00013	-0.000559	-7.3e-05	-0.000375	2e-05	0.000264	-0.000378	0.000228	0.000184
-1508	-0.00108	-0.00169	-0.00112	0.00103	0.000778	-0.000133	0.000699	8.1e-05	-0.000657	0.00031	0.000201	0.000108	-0.000397	-0.000353	0.00011	8e-06	0.000195	0.000309	0.000112	-0.000185	1e-06	-0.000281	-0.000176	0.000613	0.000146	0.000185	-0.000423	-0.000289	-5.1e-05	0.000188	0.000611	-3.4e-05	5.2e-05	-0.000244	-0.000115	-0.00021	0.000134	-7.7e-05	-7.3e-05	0.000273	-4.3e-05	-0.000135	-0.000558	-0.000189	0.000357	0.000156	5.8e-05	0.000428	0.000175
-1506	0.000407	-0.0012	-0.00125	0.00122	-0.000189	0.000536	-0.000716	-0.000875	0.000381	0.000104	7.1e-05	5.1e-05	-1.7e-05	0.000274	-2e-05	-0.00025	-0.000635	0.00028	0.00045	-0.000249	-0.000197	0.000369	-0.000384	1.1e-05	-7.4e-05	3.6e-05	-0.000599	0.000247	0.000361	0.000414	-0.000351	0.00048	4.2e-05	-0.000307	0.000436	-0.000685	7.1e-05	-0.000199	0.000112	-0.000135	-0.000193	-1.8e-05	-0.00046	-0.000127	-0.000238	-0.000699	0.000404	-0.000544	-0.000379
-1504	-0.0012	-0.000764	0.000886	0.000815	0.0008	-0.000782	6.3e-05	0.000436	-0.000766	-0.000484	0.000257	-0.000759	8.5e-05	-1.6e-05	-0.000331	-0.000191	-0.000454	-0.000103	0.000716	0.000153	0.000263	-0.000283	-0.000152	0.000316	-7.3e-05	-4.8e-05	4.5e-05	-2.3e-05	0.000452	0.000621	-0.000453	7.7e-05	0.000625	-0.000219	0.000122	-0.000219	-0.000139	-0.000208	0.000536	-0.000144	0.000187	-0.000187	-0.000251	0.000541	0.000207	-0.000374	-0.000286	0.000264	0.000202
-1502	0.00221	-0.00217	0.000102	-0.000994	0.000649	-0.000194	0.00083	2.8e-05	-0.00067	-0.000133	-0.000403	0.000169	-0.00041	-0.000449	-0.000284	-0.000339	-0.000666	0.000642	0.000429	0.00062	-0.000259	0.000746	-0.000347	0.000133	-0.00042	-0.000281	-0.000433	-0.000313	-0.000174	5.6e-05	-0.000176	-0.00023	-0.000555	0.000206	-7.3e-05	0.000114	0.00016	-2.5e-05	-0.000489	-0.000207	-0.000362	0.000418	0.000606	6.6e-05	-1.6e-05	4e-06	-0.000296	-0.000183	-0.000289
-1500	4.8e-05	0.00183	-0.00013	-0.000242	0.000301	-0.000587	-9e-06	-0.000474	-0.00053	0.000693	0.000185	-5.4e-05	-0.000386	0.00012	0.000122	0.000719	0.000598	0.000329	0.000466	-4.9e-05	0.000368	0.000405	-3.3e-05	0.000132	9e-06	0.000303	0.000128	-0.000164	0.000695	-0.000398	-1.1e-05	0.000404	-8.7e-05	-0.000176	0.000742	-0.000411	-0.000492	0.000285	-8.2e-05	-0.000142	0.000373	0.000434	0.000872	-0.000119	0.000767	-0.000105	-0.000167	0.000228	-8.1e-05
-1498	-0.00112	-0.000709	0.00114	-0.00129	0.000775	0.000101	0.000845	-4e-05	0.000269	-0.000148	0.000763	-1.1e-05	0.000466	0.000311	0.000222	-0.000292	0.000156	0.000391	-9.3e-05	3.7e-05	0.00047	6.6e-05	-0.000311	-0.000391	-0.000691	3.5e-05	-0.000122	0.00042	-0.000335	2.4e-05	0.000403	0.000647	-0.000413	0.000554	0.000339	-0.000272	0.000126	6.5e-05	-1e-05	0.000465	-0.000353	-1e-05	0.00021	0.000409	4.7e-05	0.000545	-7.9e-05	-0.000312	3e-06
-1496	-0.000279	0.00139	-0.00181	-0.000102	0.000281	-0.000644	-0.000188	-0.000977	0.000333	0.000384	-0.000346	-0.000599	0.000111	0.000205	9.7e-05	-0.000191	-8.7e-05	0.000371	0.000133	-0.000222	-0.000291	5.5e-05	-0.000142	0.000176	2e-06	-6.4e-05	0.000255	0.000264	-0.000214	0.000123	0.000336	7.3e-05	5e-05	0.000293	-0.000263	0.00014	-0.000654	-0.000123	-0.000259	0.000326	-0.000273	0.00066	0.000262	0.00076	0.000278	0.000679	-0.000132	-0.000284	-6.2e-05
-1494	-2.4e-05	-0.000507	-0.00138	-0.000775	0.000284	8.5e-05	0.000139	0.000281	0.000727	9.2e-05	-0.000403	-0.000282	0.000464	-0.000316	2.9e-05	8.4e-05	0.000537	0.00026	-0.000191	-0.000272	-0.000159	0.000423	4.7e-05	2.7e-05	-0.000303	-0.000195	-0.000509	-8.1e-05	-0.000148	-0.000519	0.000577	0.000795	-0.000324	-0.000169	-0.000298	-5.4e-05	-0.000545	0.000156	-0.000189	-0.000365	0.000206	0.000195	6.7e-05	-0.000434	-9.5e-05	0.000301	0.00048	0.000509	0.000376
-1492	0.000377	-0.000538	0.000492	0.000412	9.3e-05	0.000462	-0.000494	4.5e-05	4.7e-05	0.00018	0.00017	0.000382	0.000845	-0.000798	0.000155	-0.000558	0.000114	-0.000164	-0.00036	-0.000192	-0.000415	-8.3e-05	0.00035	-0.000556	9.5e-05	1e-05	0.000607	-0.000435	7.1e-05	-0.00024	7e-06	-8.6e-05	-0.000266	-0.000324	-0.000245	7.9e-05	-0.000379	-0.000482	0.00021	-0.000178	0.0001	-0.000534	-0.000302	-0.00012	-2.5e-05	-0.000465	0.000286	-0.000201	0.000284
-1490	0.00198	0.000159	-0.0013	-0.000895	0.000214	0.000733	-0.000916	0.000521	0.0003	7.4e-05	-0.000346	0.00021	7e-05	-0.00012	0.000581	-0.000113	-0.000129	-0.000234	0.000183	-7e-06	-0.000404	0.000396	-6.1e-05	0.000462	0.000196	-0.000215	-0.001	0.000164	-1.7e-05	-0.000208	0.000736	-0.000431	0.000754	0.000231	0.000233	-0.00015	-0.000211	-3.1e-05	-0.000153	-0.000512	-2.7e-05	-0.000376	-0.000409	-0.000566	-0.000745	-0.000437	0.000269	-0.000682	-0.000243
-1488	0.00172	0.00154	-0.000733	0.000109	-0.000228	-0.000272	-0.000861	0.000886	-0.000359	0.000106	0.000115	-0.000108	-0.000662	-0.000423	-2e-05	0.000272	0.00043	-0.000245	-9.3e-05	0.000492	-0.00058	0.000258	0.000163	-0.00038	-0.000152	4.5e-05	-0.000725	-0.000509	0.000135	-0.00044	0.000144	0.000422	-0.000409	0.000432	-0.000314	7e-05	0.000461	-0.000341	0.00019	-0.000355	-0.000186	0.00021	6e-05	-0.00019	-8.7e-05	-0.000303	0.000186	-2.9e-05	-0.000873
-1486	0.00123	-0.000137	-0.000682	1.4e-05	-0.0015	0.000183	-0.000808	0.000482	6.7e-05	-0.000578	-0.000684	0.000959	9.7e-05	0.000336	6.1e-05	-0.000782	-0.000502	0.000371	0.000517	-0.000667	0.000169	-0.000101	0.000637	-0.000216	0.000161	-0.000256	-0.000256	-0.00032	-0.000504	-0.000487	7.6e-05	5.8e-05	0.00054	-0.000273	-4.4e-05	0.000288	0.0003	-0.000551	0.000396	0.00013	0.00017	-0.000162	-0.000451	-0.000224	0.000258	-0.000341	0.000196	-2.1e-05	0.000305
-1484	0.000145	-0.000971	0.000222	-0.000263	-0.00105	-0.000626	-0.000591	0.000955	5e-06	-0.00047	0.000284	-0.00031	-7e-06	-0.000207	0.000593	0.000628	1.9e-05	0.000665	0.000499	0.00028	3.8e-05	0.000203	-3.5e-05	-0.000102	0.000566	-0.000422	-9.7e-05	-0.000377	-0.000311	-8.3e-05	-0.000169	-7.1e-05	0.000601	0.000224	-0.000123	0.000149	-0.000158	0.000206	0.000264	0.000115	-0.000149	0.000525	0.000174	-9.1e-05	-0.000497	-0.000197	-0.000515	-0.000256	-0.000463
-1482	-0.000982	0.000737	7.5e-05	6.4e-05	-0.00092	0.000279	0.000703	0.000131	0.000552	6.1e-05	-0.000696	-0.000278	0.000133	0.000155	-0.000572	-0.000358	0.00045	0.000535	0.000261	0.000212	0.00047	-0.000218	-0.000444	0.000131	0.000338	-0.000263	0.00028	0.000123	-0.000448	-0.000372	-0.000469	-9.4e-05	0.00024	0.000119	3.4e-05	0.000288	0.000142	-0.000428	0.000123	-0.000232	3.7e-05	0.000417	-3.1e-05	3e-06	-0.000212	-0.000268	-0.000114	-0.000935	-0.000481
-1480	0.000622	-0.00134	0.00249	-0.000265	0.000713	0.000815	-0.000699	-0.000711	-0.000344	-4.3e-05	0.000173	-0.000426	-0.000652	-0.000412	9.7e-05	-0.000734	0.000444	-0.000214	0.000371	-0.00026	0.000178	-0.00011	-0.00034	-0.000484	-0.000262	-0.000277	0.000213	-4.7e-05	0.00028	-0.000612	-9.3e-05	0.000143	-0.000384	-0.000213	-0.000174	0.000613	-0.000114	0.000781	-0.000197	0.000371	0.000712	0.000212	-5.6e-05	-0.000257	4.6e-05	-0.000455	0.000488	-0.000291	9.3e-05
-1478	-0.000276	0.000706	-0.000342	0.00148	-8.1e-05	0.00109	0.000592	0.00013	0.000695	-0.0004	-5.2e-05	-0.000296	-0.00052	4.7e-05	0.000536	0.000363	-4e-06	0.000551	-0.00033	3e-05	0.00015	1.1e-05	-0.000178	-0.000217	0.000179	-0.000187	0.000211	-3.4e-05	-0.000295	4.1e-05	-0.000361	0.0002	-0.000172	5.8e-05	-1.7e-05	-0.000255	-0.000422	0.000153	-0.000135	-0.000124	-0.000425	0.000239	-0.000162	-0.000619	0.000206	0.000534	-0.000567	-2.8e-05	-0.000215
-1476	0.000756	0.00021	0.000227	4e-05	0.000172	0.000104	0.000772	-4e-05	-0.00031	-0.000945	-0.000443	8.2e-05	-0.00012	-5.2e-05	-4.3e-05	-0.000491	0.00044	0.000443	0.000231	-0.000489	0.000527	0.000123	0.000322	0.000306	-0.000268	6.7e-05	7.8e-05	0.000192	-0.000197	-0.000587	-0.000118	-0.000169	0.000154	-8e-05	-3.7e-05	0.000394	-9.7e-05	-0.000252	-0.000347	-8.9e-05	-3.4e-05	-0.00058	5.2e-05	-0.000789	-0.000106	-0.000293	0.000231	-0.0003	2.8e-05
-1474	-0.00059	0.000848	0.00101	0.000486	0.00028	0.000616	-0.000133	-0.000373	-0.000956	-0.000809	-0.000164	-0.000321	0.000619	0.000229	6e-06	-0.00027	-3.2e-05	2.9e-05	-0.00035	0.000223	-0.000554	0.000488	-0.000258	-0.000197	5.1e-05	-7.2e-05	-0.000223	-0.000148	0.000442	7.5e-05	-0.000412	6.6e-05	0.00041	-4.8e-05	-0.000298	6.9e-05	-0.000113	-0.000174	-0.000428	-7.3e-05	-0.000549	0.000238	-0.000118	-0.000715	0.000339	-0.000152	0.000351	0.000145	-0.000326
-1472	-0.000498	0.000476	-0.000759	-0.000639	0.000773	-0.0012	0.000521	-0.000377	0.00104	0.000711	-6.9e-05	0.000307	-0.000132	-0.000121	0.000444	-0.000151	0.00046	0.000694	5.5e-05	0.000194	-0.000225	0.000313	1.9e-05	-0.00025	-2.5e-05	-0.000164	-0.000248	-0.000107	-0.000115	0.000148	0.000685	-0.000151	-0.000256	-0.000211	0.000366	0.000307	-4.4e-05	0.00019	8.5e-05	-0.000109	1e-05	0.000151	3.3e-05	3e-06	0.000534	0.000355	0.000414	-0.000466	-0.000253
-1470	-0.000721	-0.000879	-0.00164	0.000583	0.000473	-0.000727	0.000229	0.000533	0.000757	-3.1e-05	-0.000222	0.000252	0.000314	0.000119	-9e-05	0.00093	-0.000276	-0.000254	0.000172	-6e-05	-7.3e-05	0.000259	-0.000197	0.000202	4.4e-05	0.000626	-0.000598	-0.000197	-0.000438	8.9e-05	0	5.8e-05	5.9e-05	0.000273	-0.000149	0.000235	0.000205	-4.1e-05	-0.000506	5.2e-05	-0.000139	-4.6e-05	0.000482	6.5e-05	0.000231	5.8e-05	0.000752	0.000556	-0.000263
-1468	0.000147	-0.00169	-0.000574	0.00011	-0.000188	-0.000549	0.000975	-0.000559	0.000866	0.00111	0.00031	0.000627	0.000695	-0.000811	3.8e-05	-0.000203	0.000228	0.000119	-0.000694	7.7e-05	-0.000393	3e-05	0.000134	3.6e-05	7e-05	-0.000371	-0.000684	0.00028	0.000353	0.000271	-5e-06	3.4e-05	-0.00013	0.000247	0.000513	0.00057	0.000559	-0.000184	7.8e-05	0.000485	9.7e-05	-0.00016	0.000411	2.2e-05	0.000777	-0.000194	-0.000469	-0.000301	-0.000289
-1466	0.000182	0.000935	-0.000473	-0.00045	0.000579	0.00123	-0.000152	0.000229	-3.2e-05	-0.000826	-0.00046	-0.000519	0.000324	-1e-06	-0.000132	-0.000402	-0.000466	-0.000777	0.000301	7.7e-05	-0.000515	9e-06	-0.000232	-0.000122	-0.000134	-0.000594	-0.000415	0.000354	-0.00053	-0.000677	0.000392	-0.000195	-0.000428	1.3e-05	0.000112	-0.000211	0.000401	0.000328	2.5e-05	-1e-06	0.000108	-0.000205	0.000438	0.000241	-4.2e-05	0.000146	-0.000433	-0.000283	-0.00071
-1464	-0.00108	0.000212	0.000665	0.000885	-0.000916	-0.000233	0.00103	-0.000157	0.000535	0.00046	0.00103	-0.000347	0.00112	-0.000342	0.00072	0.000161	-8.9e-05	0.000117	3.6e-05	-0.000385	0.000234	-0.000119	4.3e-05	9.8e-05	8.7e-05	0.000276	7e-05	0.00019	6.1e-05	-0.000457	-0.000343	0.000161	-1.8e-05	-7.4e-05	0.00032	-0.000237	0.000646	5e-06	-0.000108	-0.000231	0.000463	-5.6e-05	-0.000101	-0.00026	0.00049	-0.000213	0.000186	0.000245	-0.0003
-1462	0.000367	0.000903	-0.00117	0.000279	0.000388	0.000319	0.000283	-0.000794	-0.000518	3.2e-05	-0.000768	0.000185	0.000871	-0.000391	-0.000283	0.00024	0.000512	-0.000434	1.5e-05	0.000435	0.00015	0.000213	-0.000685	0.000158	-0.000202	-0.000313	-0.000222	0.000281	-0.00027	-0.000282	-9e-06	-0.000136	-0.000392	0.00025	-0.000376	-0.000273	-7e-05	-8.6e-05	-0.000154	-0.000302	2e-05	-8.9e-05	0.000219	4.7e-05	0.000296	-0.000555	0.000216	0.000327	-0.000143
-1460	-0.000858	0.0016	-0.000187	0.00113	-0.000642	0.000552	0.0007	0.000111	-0.000152	0.000535	-0.000934	7.7e-05	0.000363	7.2e-05	0.000953	0.000351	0.00042	0.000654	0.000608	-0.000368	2.9e-05	6.4e-05	-0.000292	-6.7e-05	-0.000149	-8.2e-05	0.000558	8.4e-05	0.000388	0.000182	-0.000294	6.5e-05	-0.000103	-0.000419	-0.000141	6.1e-05	0.00015	-0.000164	-0.000108	0.000343	0.000134	-0.000204	-0.000268	-0.000567	-8.1e-05	4.7e-05	0.000342	0.000337	-8e-05
-1458	0.0012	0.00148	-2.6e-05	0.00154	-0.00124	-0.000328	0.000778	0.000806	0.000647	4.5e-05	-0.00107	0.000465	-0.000829	-0.000605	2.6e-05	1.6e-05	0.000642	-0.000558	0.000262	-0.000115	-4.6e-05	-0.000366	-0.000533	0.000106	-5e-05	0.000236	0.000431	0.00028	-0.000401	-1.7e-05	0.000134	0.00037	0.000334	-0.000351	-8.1e-05	-0.000448	0.000239	-4.2e-05	-0.000694	-0.000214	-0.000398	0.000194	-0.000283	-0.000391	-0.000291	-6.6e-05	7.7e-05	0.00017	-6e-05
-1456	0.000625	-1.9e-05	-0.000679	0.000587	-0.000385	0.00034	-0.000591	-0.000561	-0.000797	-0.000784	0.000381	0.000196	-0.000549	-0.000184	0.000189	-0.000445	8.2e-05	6.1e-05	-3.3e-05	-9.6e-05	0.000471	0.000459	-0.000286	0.000299	-0.000267	-1.5e-05	0.000545	-0.000433	0.000256	-4.2e-05	0.000124	-0.000203	0.000111	-0.00016	3.4e-05	-3.5e-05	0.000416	0.000293	1.4e-05	-0.000196	-0.000327	0.000533	0.000801	0.000284	-7.9e-05	4e-05	0.000187	1.1e-05	-0.000107
-1454	-0.000373	-0.000963	0.000518	-0.00108	-0.000206	0.000184	0.000627	-0.000154	0.000474	0.00083	-6.6e-05	0.000292	-0.000449	-0.00074	-0.00026	-0.000127	0.000387	0.000614	-0.000468	-0.000367	-6.5e-05	-0.000304	0.0005	-0.000363	-0.000486	-0.000271	0.000255	-0.000116	-0.000246	0.000338	-0.000336	0.000193	-5.8e-05	-0.000385	-2.7e-05	-0.000184	-0.000121	-7.5e-05	0.00021	-0.000278	6.3e-05	9.8e-05	-0.000578	-5e-05	-0.000406	-0.000122	0.000395	0.000399	-0.000271
-1452	-0.000203	-0.000568	-5.9e-05	0.000205	0.0008	-9.6e-05	-0.000953	0.000448	0.000285	-3.3e-05	-0.000178	0.000225	-0.000297	0.000433	-0.000215	-4.9e-05	-0.000107	0.00038	-0.000172	-0.000184	3.7e-05	0.000295	-0.000365	0.000117	7.8e-05	0.000277	3.7e-05	-0.000344	4.5e-05	0.00053	-4.4e-05	-0.000219	-6.1e-05	0.000129	0.000156	-0.000377	0.000311	-0.000244	5.1e-05	0.000147	-0.000203	0.000453	0.000158	-0.00027	-8.6e-05	0.000282	0.00026	0.000181	-0.000418
-1450	-0.00165	-0.00189	-0.000779	-0.000263	-0.00118	-0.000389	0.0007	-0.000454	2.2e-05	-0.000608	-0.000417	-0.000506	5.9e-05	-0.000148	-2.8e-05	-0.000295	1.8e-05	4.8e-05	8.5e-05	-0.000657	-0.000367	-0.000227	3.8e-05	-1.6e-05	-0.000218	-0.000279	-0.000424	0.000166	7.1e-05	-0.000383	-0.000286	-0.000396	-0.000171	0.000258	7.6e-05	-0.000227	-0.000174	-9.4e-05	-2e-06	-0.000392	0.000186	8.8e-05	-0.000161	-0.000435	-0.000149	-0.000393	0.000151	-8.2e-05	-0.000114
-1448	0.0015	0.00102	-0.000683	4.5e-05	0.000129	-0.000369	0.000194	0.00033	8.3e-05	0.00145	0.000744	1.4e-05	-0.000247	0.000505	0.000129	-4.2e-05	7.3e-05	-5.4e-05	-0.000221	8.6e-05	-3e-05	0.000533	5.4e-05	-0.000364	0.000414	0.000369	0.000196	-0.000387	-3.5e-05	-0.000248	-0.000401	8.3e-05	-0.000232	-0.000193	-0.000272	0.000484	9.2e-05	-1.3e-05	-0.000207	-9.9e-05	-0.000408	-0.000142	-7.3e-05	3e-05	0.0004	-0.00022	-0.000333	-0.000109	7.3e-05
-1446	-0.00034	-0.000567	-0.000164	-0.000872	-0.000211	-5.5e-05	0.00105	4.8e-05	-0.000244	-0.000489	-0.000572	0.000465	-0.000373	-0.000281	0.000291	0.000194	9.2e-05	0.000341	-0.00044	-0.000444	-0.000375	8.4e-05	-0.000204	7.2e-05	-0.000191	3.6e-05	-0.000358	1.9e-05	0.000336	-0.000175	-0.000413	1.7e-05	9.3e-05	-0.000272	-0.000253	-1.9e-05	-0.000229	-0.00043	-3e-06	-0.000357	9.9e-05	-0.000126	0.000508	-0.000155	0.000588	0.000157	-8.7e-05	0.000625	0.000167
-1444	0.00153	0.000678	0.000104	0.00133	-0.00102	-0.00141	0.000611	-0.000119	-9e-05	0.000203	-0.00035	0.000758	-7.9e-05	7e-06	0.000258	-0.000115	-0.000127	0.000159	-0.000577	-0.000686	-0.000122	4e-05	-8.9e-05	-0.000287	0.000667	-0.00017	0.000592	-0.000394	0.0005	-0.00043	0.000411	-7.8e-05	-0.000258	-7.2e-05	0.000164	-0.000357	9.8e-05	-0.000385	0.000238	0.000389	0.000206	-0.000223	-0.000169	-4.1e-05	-0.000264	0.000182	0.000296	-0.000628	0.000378
-1442	0.000688	0.000587	-0.000626	-0.000689	-0.00154	-0.000488	-0.000425	-0.000778	0.000144	-0.000431	-0.000413	0.000984	0.000438	-3.9e-05	-0.000481	5.4e-05	0.000504	0.000161	0.00051	0.000533	0.000544	0.000193	3.9e-05	-0.00025	4.3e-05	0.000125	0.000147	-0.000336	-0.000376	-0.0001	5e-05	-0.000176	0.000248	-2.1e-05	0.000198	0.000315	0.000507	-0.000111	0.00021	-0.000214	-0.000297	0.000186	4.1e-05	8.4e-05	-0.000194	0.000239	-0.000376	0.000408	0.000387
-1440	-0.000852	0.000156	0.00088	-0.000242	-0.000197	0.000122	-0.000133	-0.000542	0.000789	3e-06	-0.000544	-0.000494	0.000594	0.000313	0.000512	-0.000439	-0.00034	2.7e-05	0.000153	3.9e-05	0.000215	0.00014	-0.00032	-0.000381	2e-06	3.6e-05	-0.000181	-0.000385	-0.000132	-0.000156	0.000352	0.000353	0.000198	-0.000115	-0.000228	-1.8e-05	6.1e-05	-0.000182	-0.000189	-0.000303	-0.000141	0.000141	0.000174	-0.000539	0.000153	0.0005	-0.000188	4.4e-05	2.9e-05
-1438	0.000139	0.000648	-0.000339	0.000204	-0.000341	0.000474	-6.4e-05	0.000247	6.6e-05	-0.000665	-0.000307	-0.000411	-0.000373	0.00019	-0.000365	0.000461	0.000136	4.9e-05	0.00054	-0.000646	0.000114	-0.000265	0.000233	-0.000319	0.000315	0.000177	-0.000148	0	-0.000213	0.00014	0.000317	0.000327	0.000496	-0.000533	0.000394	-5.3e-05	0.000497	7.2e-05	9.5e-05	-0.000456	0.000152	0.000213	0.000474	-0.000874	0.000427	0.00039	-0.000304	0.000683	0.000513
-1436	0.00063	-0.000131	-0.000782	0.000609	-0.000192	-0.000329	4.9e-05	-0.000706	-0.000543	-0.000527	6.1e-05	-0.000388	6e-06	-0.0001	0.000121	0.000262	0.000273	0.00028	1.6e-05	-6.8e-05	-0.000451	0.00046	-0.000311	-8.5e-05	-0.000444	0.000186	-0.000158	0.000288	-0.000124	-8.4e-05	-0.000225	-0.000137	-0.000196	0.000102	9.3e-05	0.000368	-0.000519	-0.000343	0.000715	-6.5e-05	9.7e-05	0.000303	-0.000153	0.000292	0.000204	-0.000645	6.7e-05	0.000153	0.000368
-1434	0.000458	0.000237	-0.00212	-7.6e-05	0.000903	6.3e-05	0.000155	0.000818	-0.000354	-0.000222	-0.000727	0.000356	-0.000208	-0.000534	0.000629	-8.4e-05	-0.000212	-7.3e-05	-0.000172	-9.4e-05	-8.4e-05	0.000442	-0.000186	6e-06	2.8e-05	0.000243	0.000489	-0.000172	0.000329	-0.000496	-9.3e-05	0.000263	-0.000196	-0.00048	0.000434	-0.000226	-0.000546	-0.000463	-0.000215	-0.000321	0.000224	-0.000417	0.000544	-0.000329	0.000368	-0.000751	-0.000197	-2.9e-05	0.000338
-1432	0.00104	-0.000568	-0.00114	-0.000705	-0.0003	0.00095	-0.000642	-0.000121	0.000225	-0.000191	-2.3e-05	0.000169	0.00116	-6.2e-05	0.000652	0.000475	0.000356	0.00023	0.000516	-0.00025	-0.000301	-3.6e-05	1.2e-05	0.000185	6.8e-05	-0.000339	-9.9e-05	-0.000106	-0.000779	-0.000131	1.6e-05	-6.8e-05	4.4e-05	0.000483	0.000407	0.000456	9e-05	2e-06	-0.00011	0.000283	3.7e-05	-0.000221	0.000218	-0.000349	0.000198	-0.000662	0.000788	-9.4e-05	0.000568
-1430	-0.000307	0.00204	0.0014	0.000156	-0.00139	-0.00144	-0.0003	-0.000357	6.9e-05	-0.000588	-0.000517	0.000253	-0.000219	-0.000572	0.000468	0.000394	0.000851	-0.000215	-0.00028	0.000136	-0.00012	0.000139	-0.000553	0.000543	-0.000133	9.5e-05	-0.000331	0	0.000371	-6.1e-05	0.000109	-0.000213	0.000505	-0.000455	0.00032	-0.000203	-0.000529	0.000657	-0.000428	0.000133	0.000426	0.000204	0.000279	0.000451	0.000312	-0.000663	-0.00067	-0.000328	-0.000198
-1428	0.00169	0.000129	-0.000832	-0.000337	0.000412	0.000593	0.000574	0.000384	-0.000609	-0.00015	-0.000108	0.000986	-0.000274	-0.000809	6e-06	4e-05	6.1e-05	0.000702	-0.000213	1.8e-05	-0.000253	-0.000482	0.00027	0.000306	0.000221	-0.000131	-0.000164	0.000427	-0.000343	-2e-06	3.2e-05	7e-06	-1e-05	-0.000464	8.7e-05	0.000411	0.000313	0.000241	0.000121	-0.000286	0.000141	-2.7e-05	3.3e-05	-0.000249	-7e-05	0.00022	0.000541	0.0002	-0.000573
-1426	-0.000209	-0.000507	-0.000494	0.000775	0.000973	-0.00124	-0.000498	-0.000139	-0.000372	0.000961	0.000225	0.00122	-0.000309	-0.000544	0.000314	-3.8e-05	-0.000384	-0.000428	-0.000646	-9.5e-05	-2.7e-05	0.000313	-0.000533	-6e-05	-8.2e-05	0.000248	-0.000274	-0.000221	-0.000625	-0.000225	-9.2e-05	-0.000134	-0.000366	-5.5e-05	-0.000201	1.9e-05	-2.6e-05	-3.1e-05	-2e-05	0.000734	-0.000442	4.4e-05	0.000378	0.000347	0.000561	-0.000186	0.000414	-0.000221	-0.000173
-1424	0.000332	0.000382	-5.6e-05	0.000348	0.000134	0.000924	-0.000301	0.000395	0.000649	0.000263	-0.000794	0.000999	-0.000133	-0.00016	5e-06	-0.000193	8.1e-05	0.000481	-2.2e-05	0.000271	0.000387	0.000303	-0.000649	7.3e-05	0.000203	0.000211	-0.000173	-0.00024	-0.000715	0.000288	4.1e-05	-8.4e-05	-4.4e-05	-5.3e-05	-0.000298	0.000176	0.000338	0.0004	-0.000207	0.000168	2.9e-05	0.000159	0.000944	-0.000224	-6.2e-05	0.000174	9.6e-05	0.0005	-0.000536
-1422	0.000295	6e-06	0.000183	4.1e-05	0.00173	-0.000406	0.000158	0.000451	3.6e-05	0.000163	-0.00112	0.000319	0.000602	-0.000656	0.000411	-0.000215	-0.000117	-9e-05	0.000808	7.7e-05	1e-05	0.000157	-7e-06	4.5e-05	4.4e-05	-3.9e-05	0.000454	-0.00037	-7.6e-05	-2.4e-05	0.000235	-0.000136	2.7e-05	-0.000238	0.000467	0.000195	0.000698	-0.000102	-0.000392	0.00012	0.000277	0.000425	-0.000294	-0.000101	-0.000106	-0.000106	-0.000215	-0.000447	-0.000373
-1420	0.000145	0.00137	0.000256	-0.000808	0.000452	0.00105	-0.000424	2.9e-05	0.00112	-0.000901	0.000185	6.7e-05	-0.00113	-0.000342	0.000488	0.000827	0.00023	0.000219	0.000278	0.000136	-0.00033	-0.00022	-0.00058	-0.000504	0.000121	0.000192	-0.000398	3.4e-05	0.000282	0.000116	0.000469	0.000404	-0.000632	-0.00015	-0.000605	-0.000105	-0.00014	0.000409	-0.000455	-0.000594	-0.000319	9e-06	2.4e-05	-0.000338	0.000179	4e-06	-0.000104	0.000163	-9e-05
-1418	0.00037	-0.000282	0.00198	-0.000735	0.00041	-0.000233	-0.000753	0.000481	-0.000208	-0.000175	3.3e-05	-0.000481	0.000361	-0.0002	0.000167	0.000748	0.000166	0.000402	-5.4e-05	-2e-05	-8.3e-05	-0.000496	0.000233	-6.7e-05	0.000187	0.000258	0.000405	-0.000239	0.000249	0.000105	-9.2e-05	-6e-05	0.000308	3.2e-05	0.000132	-9.7e-05	0.000433	8.2e-05	-0.00049	-0.000577	-0.000301	-0.000223	-0.000806	-0.000147	8.2e-05	-0.000176	-0.000423	0.000155	-0.000199
-1416	0.00021	-0.00169	-0.000212	0.000769	-6.2e-05	-0.000353	-0.000354	0.000769	-9e-05	0.000429	-0.000351	-0.00012	-0.000807	0.000602	7.3e-05	-0.000568	5.9e-05	5.8e-05	-0.000212	0.000136	-0.000132	-1.5e-05	0.000288	-0.000407	-0.000209	0.000421	9.7e-05	-5.8e-05	-1e-05	-0.000109	0.000191	-0.000103	-0.000487	3.2e-05	3.5e-05	0.000238	0.000272	0.000137	-1.3e-05	-0.000259	0.000428	0.000107	0.000139	-0.000567	0.000359	-3.5e-05	-0.000658	0.000454	-0.000108
-1414	-0.00121	-0.000532	0.000337	0.000229	0.00101	2.4e-05	4.5e-05	0.000748	-0.000105	-1.6e-05	-0.000935	-0.000442	9e-06	-0.000268	0.000143	-0.000315	6e-05	0.000644	-0.000408	0.000202	1.9e-05	0.00033	-3.5e-05	0.000142	8.7e-05	-4.8e-05	0.00027	-0.000484	-0.000158	-0.000754	0.000107	0.000605	0.000701	-0.000107	-0.000151	0.000166	3.8e-05	0.000382	-0.000323	-0.000427	-0.000245	0.000125	0.000306	0.000532	0.000627	0.000156	-0.000678	5.4e-05	-0.000246
-1412	0.00159	-0.000965	-0.000162	-0.000804	0.000416	-0.000806	0.000539	0.00126	0.000178	0.000548	-0.00127	0.000559	-8e-06	-0.000234	-6.6e-05	0.000395	-0.00013	-0.000405	-8.1e-05	-0.000394	-9e-06	-1.5e-05	-0.000639	-0.000677	0.000102	0.000144	-5.5e-05	5e-05	4.6e-05	-0.000875	-0.000152	0.000165	-0.000169	-0.000255	-0.000175	-0.000228	0.000461	-0.000359	8.6e-05	-0.000302	2e-05	0.000132	-6.4e-05	0.000283	-0.000275	0.000301	-0.000431	-0.0005	-0.000827
-1410	0.000174	-0.000505	-0.0019	-0.000902	-8.4e-05	-0.000649	-0.000645	0.000688	0.00033	3.9e-05	7.3e-05	0.000186	6e-06	-0.000126	0.000317	0.000771	0.000301	0.000442	0.000628	-0.000251	0.000272	1.9e-05	-1.6e-05	-0.000206	-0.000291	0.000376	-0.000516	0.000191	-4.3e-05	-4.2e-05	0.000143	0.000127	0.000376	0.000493	8.7e-05	0.000193	-0.000308	0.000242	-0.000172	0.000238	-0.000414	0.000264	-0.000125	0.000161	0.000385	0.000301	0.00027	-0.000256	-0.000472
-1408	-0.00114	-0.000163	0.00023	-0.00113	0.000517	-3.8e-05	-0.000479	0.000197	0.000633	-0.000349	0.00083	0.00102	-0.000257	-0.000246	0.000732	-5.1e-05	-0.000266	0.000149	-0.000459	0.000124	-0.000254	-0.000118	-0.000411	3e-06	1.8e-05	-9.8e-05	-1.3e-05	8e-06	0.000135	0.000197	-0.000487	0.000218	0.00029	4.9e-05	0.000665	-0.000132	0.000224	0.000346	2.5e-05	0.00069	3.8e-05	0.000507	8.6e-05	-3.9e-05	0.000303	0.000797	-0.000385	-0.000435	0.000276
-1406	0.00111	-0.000159	-0.000862	0.000112	0.00054	-1.6e-05	-0.000629	0.000165	-0.000921	0.000352	-0.000109	0.000185	-5e-06	-0.000351	-1.7e-05	-8.2e-05	0.000231	0.000441	-0.000378	-0.000251	6.8e-05	-0.000119	-0.000291	-0.000416	1.9e-05	0.00022	0.000563	-0.000368	0.000533	-0.000324	-0.000293	7e-06	-0.000726	0.00032	0.000611	0.000114	0.000383	0.000126	-0.000303	0.000735	-0.00038	8.8e-05	0.000238	-0.000102	-0.000291	-0.000203	0.000823	3.5e-05	-0.000382
-1404	-0.00185	-0.0006	-0.000995	-0.000496	-0.000557	-0.00041	0.00019	0.000754	0.000238	-0.000397	-0.000979	0.00048	-0.00119	0.000182	6.1e-05	0.000186	-0.000129	0.000371	0.000491	-0.000436	0.000219	-0.000455	0.000162	-0.000337	-0.000117	-8e-05	1.9e-05	-0.000147	8.8e-05	0.000271	0.000294	1.7e-05	-0.000273	-8e-05	0.000636	-8.9e-05	0.000513	-0.00028	-3e-05	-1.1e-05	-0.000344	3.6e-05	-2.8e-05	-5.8e-05	-2.7e-05	-0.000329	-7e-05	0.00019	1e-06
-1402	-0.00037	0.00166	-0.00052	-0.000315	-0.000516	-0.000376	-0.000661	-7.2e-05	-0.000608	0.000919	-0.000293	9.2e-05	-0.000498	0.000179	-0.000399	-0.000182	-0.000138	0.000703	0.000332	-5.8e-05	0.00029	0.000183	-0.000518	-0.000102	0.000189	0.00016	0.000154	0.000378	4.6e-05	-5.9e-05	-0.000436	0.000259	0.000471	-0.000324	2.3e-05	-0.000192	0.000108	0.000108	-0.000134	-0.000305	-0.000166	-0.00073	-0.000275	-0.000305	-0.000291	4e-05	-0.000467	0.000681	-0.000217
-1400	0.0004	0.000821	-0.00197	-0.0012	-0.000813	0.000275	-0.000299	0.000599	9.6e-05	0.000697	-0.000402	0.000359	-0.000486	-0.000532	0.0005	-8.2e-05	0.000716	0.000109	8.5e-05	6.9e-05	0.000159	-0.000101	3.8e-05	-0.000867	0.000279	-0.000712	-0.000266	0.000296	0.000518	-9.9e-05	0.000402	-6.9e-05	-0.000228	0.000363	0.000234	-0.000263	-7.1e-05	3e-06	-0.000152	-0.00026	-0.000124	-0.000483	-6.5e-05	0.000292	0.000296	6.7e-05	-0.00014	0.000371	0.000175
-1398	-0.000279	0.000823	-0.000288	0.000886	0.000133	0.000359	-0.000282	1.1e-05	0.000208	-0.000164	0.000269	-0.000733	-0.000511	-0.000269	-0.000562	0.000337	0.000188	2.9e-05	0.00043	0.000126	-0.000327	0.000599	0.000153	0.000123	-0.000159	7.8e-05	0.000229	-0.000131	1.4e-05	-0.00057	0.000478	7e-06	-0.000137	-0.000343	-0.00042	-0.000151	-0.000114	0.00112	-0.0001	-0.000311	0.000384	0.000329	0.000174	-0.000171	-6e-06	-7.8e-05	0.000496	0.000134	-8e-05
-1396	0.000917	-0.00117	-0.00161	-0.00139	0.00125	0.000139	0.00112	0.000902	0.000209	-0.000547	-1.1e-05	0.000171	-0.000261	6.1e-05	0.000247	5e-06	-0.000474	0.000433	-0.000114	-0.000166	-0.000282	-0.00032	-0.000471	-0.000294	0.000111	-0.000196	-0.000106	-1.5e-05	-0.000585	-0.000315	-0.00011	-0.000187	-2e-06	-2.7e-05	-6.3e-05	-0.000245	8.2e-05	-0.00011	-0.001	-0.000329	-7e-06	-0.00017	-2e-06	-0.000338	6.3e-05	0.000492	-0.00027	-0.000536	-0.000254
-1394	-0.00114	-0.00163	-0.000499	-0.000876	0.000134	-0.000902	-0.00121	-0.00108	0.000212	2.8e-05	0.000692	-0.000188	-9.5e-05	-0.000364	0.000268	-6.9e-05	-0.000446	0.00023	2.8e-05	-0.00024	-0.000225	0.000175	-9.9e-05	-5.2e-05	-0.000464	3.6e-05	-0.00065	-7.4e-05	0.000111	-0.000159	-0.000329	0.00021	-3.5e-05	0.000127	0.000217	-0.000148	-0.000449	5.7e-05	1.4e-05	-0.000402	1.2e-05	0.000577	0.000607	-8.5e-05	6.2e-05	0.000147	-0.000478	-0.000446	-0.000126
-1392	0.000687	0.00111	-0.000682	-0.00209	0.00138	-0.00106	0.000938	-0.000981	0.00123	0.000181	-0.000836	0.000293	0.000277	-7.5e-05	0.000142	-1.6e-05	-5.6e-05	5.6e-05	-5e-06	0.000407	0.000254	-0.000485	-0.000215	-0.000469	0.000238	-0.000113	0.000145	8.2e-05	-0.000204	5.9e-05	-7.7e-05	-0.000219	-0.000198	7e-06	-0.000122	9.7e-05	-0.000103	-0.000324	-0.000746	-0.000465	-0.000185	0.000116	0.000705	3.9e-05	-1.6e-05	0.000109	6.7e-05	7.2e-05	-0.000591
-1390	-0.000981	-0.000942	-0.000674	-0.000689	-0.000343	-0.000151	-0.000602	-0.000274	0.000492	0.000164	0.00035	0.000641	0.000223	0.000348	-0.000432	-0.000102	-0.000266	0.000138	2.8e-05	-8.7e-05	-0.000121	0.000112	-0.000796	0.000247	-0.000249	-3.8e-05	0.000245	-0.000237	-0.000312	0.000372	-0.000359	-0.000103	-1.7e-05	0.000413	-0.000228	9e-06	2.8e-05	-9.3e-05	3.3e-05	0.000487	0.000286	-0.000275	-0.00025	-8e-06	-0.000169	0.000318	0.000659	-0.000264	4.8e-05
-1388	-0.00158	-0.000448	-0.000179	-0.00102	-0.000189	-0.000623	-0.000169	-0.000476	-0.000403	0.000384	-0.000975	0.000332	0.000186	0.000239	2.8e-05	-0.000468	-0.000225	0.000279	0.000182	-3.1e-05	7.7e-05	8.3e-05	-0.000142	-0.000441	9e-06	-0.000437	-0.000366	-0.00014	0.000201	-0.000102	0.000175	-0.000286	0.000239	-0.000228	0.000235	0.000132	-0.000844	-7.4e-05	-1.3e-05	0.000132	8.3e-05	0.000382	0.000432	-0.000259	-9.4e-05	-0.000105	0.000569	2.3e-05	6.6e-05
-1386	0.000145	-0.000362	0.000986	0.0011	0.000452	-0.000251	0.000246	0.000802	-0.000152	0.000871	-0.000682	0.00112	0.000488	-0.000351	0.000907	-0.000449	-0.0001	-0.000304	-0.00022	0.000213	0.000405	0.000213	-0.000472	-0.000461	-0.000284	0.000293	0.000205	9.3e-05	-0.000149	-0.000693	1e-06	-0.000674	-8.5e-05	-0.000274	0.000198	-0.000465	0.000224	-0.00036	-3.6e-05	-0.000241	0.000154	-0.000195	-6.4e-05	0.00039	6.1e-05	-0.000367	-0.000232	0.00028	0.00012
-1384	-0.000368	-0.000187	-0.00127	0.000253	0.00101	-0.000172	-0.000788	0.00156	1.9e-05	0.000253	-0.000136	-9.4e-05	-0.000728	8.9e-05	6e-06	0.000115	-0.000453	4.9e-05	-2.3e-05	2.8e-05	-0.000507	0.000138	5.4e-05	7.1e-05	-0.000108	-6.3e-05	-0.00049	-0.000367	0.000168	-0.000291	-0.000737	-0.00011	-5.8e-05	-9.9e-05	0.000681	0.000429	0.000267	-0.000111	-0.000215	-8.8e-05	-0.000115	0.000213	-0.000365	-0.000357	-0.000228	0.000131	0.000316	0.000473	-7e-06
-1382	0.000688	0.000442	0.00103	0.000981	0.000303	0.000416	0.000486	0.000264	-0.000641	0.00046	8.8e-05	-0.000375	-0.000195	-0.000812	0.000249	-0.000137	-0.000141	-0.000346	0.000135	0.000234	-6.3e-05	-0.000309	-0.000481	-2.2e-05	0.000263	-4.8e-05	-0.00029	1e-05	0.000775	-0.000505	0.000326	3.9e-05	0.000273	0.000222	1.6e-05	0.000106	0.000425	-0.000378	0.000281	-2.9e-05	3.8e-05	-0.000195	0.000474	0.000373	0.000572	0.000744	-0.000577	0.000655	-0.000226
-1380	-0.00204	-0.000828	-0.000754	-0.00163	-0.000962	0.00114	0.000518	0.00131	0.000475	6e-05	-0.00112	-0.000147	-0.000665	-0.000568	-0.000101	0.000494	0.000557	0.000965	-0.000555	0.0003	-0.000447	0.000129	-5.2e-05	0.000325	0.000397	0.000152	5.4e-05	-8.3e-05	0.000467	0.000114	-8.4e-05	0.000193	-0.000377	0.000146	0.00021	-0.000208	0.000266	0.000417	-0.000209	0.000168	0.000189	-3e-06	-0.000357	0.000196	0.000171	0.000688	0.00026	-0.000146	5.8e-05
-1378	-0.00124	-0.000339	2e-06	-0.000517	-0.00122	0.00117	-0.00121	-7e-06	-9.2e-05	-0.000678	-0.00022	0.00072	8.5e-05	-0.000824	-0.000134	0.000684	-0.000559	0.00026	3.5e-05	5.6e-05	-9.5e-05	-2.8e-05	-0.000203	-1.4e-05	0.000304	-0.000115	0.000239	0.000117	0.000265	5.9e-05	0.000504	-0.00032	6.1e-05	0.000269	0.000252	0.000289	0.000391	-0.000614	-0.000214	-0.000568	9.9e-05	-0.000107	-0.000453	-0.000303	-0.000264	-6.9e-05	4e-06	0.000127	0.000167
-1376	-0.00146	-0.000628	0.000101	-0.00132	0.000196	0.000654	-0.00107	0.000181	0.000148	-0.000414	-0.000135	6.5e-05	4.3e-05	-0.000304	-7.7e-05	0.000262	8.2e-05	0.00024	0.00047	-0.000231	0.000451	0.000278	0.000128	0.000629	0.000287	-0.000321	0.000262	-0.000115	4.6e-05	-0.000539	-0.000545	-1.7e-05	-0.000701	-0.000464	-8.8e-05	8.7e-05	-0.000421	-0.000324	-6.5e-05	4.1e-05	0.000462	0.000215	-0.000222	-0.000143	-0.000806	0.000536	-0.000362	-0.000319	0.00013
-1374	-2.3e-05	0.000212	0.000288	0.000348	0.00166	0.000182	-0.000737	-0.000392	0.000273	0.000266	0.00076	-9.1e-05	0.000745	-0.000412	0.000857	0.000306	0.000303	0.000542	0.00037	-3.6e-05	9.5e-05	0.00011	-0.000472	-0.000659	-0.000142	0.00016	0.000121	-0.000239	-0.000325	0.000387	0.000386	8.3e-05	0.000119	-0.000794	-9e-06	4.4e-05	0.000452	0.000603	-0.000215	0.00029	-0.000272	8.7e-05	-0.000294	-0.000216	-0.000361	-0.000125	-9.7e-05	-0.000154	0.000275
-1372	0.000431	-0.00152	-3.4e-05	-0.00132	-0.000383	0.000737	-0.000119	-0.000692	6.8e-05	-0.000325	0.000942	0.00106	0.000132	8.1e-05	0.000107	-0.000105	-9.9e-05	-0.000797	0.000646	0.000388	0.000481	-8.1e-05	-0.000258	-0.000589	-7.5e-05	-1.2e-05	3e-05	0.000131	-0.000182	-0.000141	0.000111	0.000369	-0.000196	-5.3e-05	9.5e-05	1.6e-05	0.000319	-5e-06	-0.000101	-1.2e-05	0.00042	0	0.00018	-0.000182	-7.9e-05	-2.5e-05	0.000825	-2.9e-05	0.00024
-1370	0.000397	0.00114	-0.000366	0.000603	0.00127	-0.000841	0.00181	0.000552	0.000665	0.000472	-0.000825	-0.000241	0.000286	0.000266	0.000537	6.1e-05	0.000314	-6.2e-05	-1.4e-05	-0.000508	0.000236	0.000415	0.000493	0.000169	-0.000199	0.000185	4.6e-05	-0.000286	0.000279	-0.000945	0.000109	0.000259	0.000472	-0.000106	0.000163	-0.000183	0.000304	0.000127	7.9e-05	0.000405	0.000162	-0.000214	0.000546	-0.000618	-0.000407	-0.000572	-0.00014	1.7e-05	-0.000483
-1368	-7.8e-05	0.00206	-0.000347	0.000608	-0.000149	-0.000359	-0.000172	0.000803	0.000208	0.000731	0.000496	0.000548	-0.000107	-0.000886	0.000386	3.9e-05	-0.000614	0.000541	0.000282	-0.000299	0.00015	0.000248	-0.000277	-6.9e-05	-7e-06	-8.9e-05	0.000145	-0.000615	-0.000203	-0.000157	9e-06	-0.000278	0.000203	-0.000445	0.000243	-0.00036	0.000257	0.000312	-0.000526	0.000494	0.000224	0.000248	-0.000366	0.000284	0.000412	-0.000113	4e-06	-0.000109	-0.00049
-1366	0.000656	-0.0014	0.000749	-0.000823	0.00011	-0.000801	-8.2e-05	0.000315	-0.00136	-0.00103	0.000354	0.000561	-9.6e-05	0.000601	0.00027	-0.000139	-0.00032	-2e-06	-0.000201	-8.7e-05	-0.000223	-0.000156	-0.000274	7e-05	-0.000185	-0.000148	-0.000323	-0.000222	-6e-05	-0.000264	0.000303	-9.4e-05	0.000316	5e-05	-5.2e-05	-9.7e-05	0.000338	1.1e-05	0.000476	0.000318	-0.000149	9e-06	0.000783	-0.00061	0.000937	-0.000545	-0.000778	0.000793	-0.000481
-1364	0.00137	-0.000657	-0.000833	-0.000168	0.00022	0.000616	0.00115	-0.000472	-0.000546	0.000844	0.000282	-0.000599	8.4e-05	8e-05	0.000603	0.000547	-0.000436	-1e-05	-0.000342	-0.000453	-6.4e-05	5.8e-05	-0.000436	-0.000163	0.000567	-0.000214	3.1e-05	1e-05	0.000387	-0.000232	4.2e-05	2.4e-05	0.000676	-0.000386	0.000226	4.4e-05	-0.000191	5.7e-05	0.000354	-0.000295	-0.000249	-0.000606	-0.000284	-0.000121	-0.000416	-0.000321	0.000587	-0.000191	0.000182
-1362	0.000113	-0.0022	-0.000912	0.000186	0.000648	-0.000446	-0.000861	0.00021	0.000708	-0.000265	-0.000123	0.000838	-0.000181	-8.6e-05	-0.000274	-5.7e-05	-8.6e-05	-0.000426	0.000272	0.000184	0.000236	-0.00012	-0.000563	-0.000615	0.000322	-0.000213	-0.000439	0.000346	0.000312	0.000463	0.000493	0.000183	-0.000317	-0.000193	0.000373	0.000176	0.000143	-0.000419	-3.9e-05	0.000406	0.000215	0.000523	-8.2e-05	8.2e-05	0.000428	0.000104	-0.00013	0.000172	-0.000516
-1360	0.00112	0.00244	2.1e-05	-0.000731	-0.00109	0.000214	-0.000518	4.2e-05	-0.000275	0.000209	-0.000276	0.000549	0.000639	0.000105	5.1e-05	-9.3e-05	0.000587	0.000109	0.000669	-0.000116	-0.000113	-0.000292	9e-06	-0.000129	-2.3e-05	0.000128	7.2e-05	-0.000288	6e-05	1.7e-05	0.000109	0.000437	-0.000188	1.4e-05	0.000164	0.000113	-0.000199	0.000276	-5.7e-05	-0.000214	0.00025	-0.000221	0.000158	0.000214	0.000616	4e-05	5e-05	0.000262	-0.000435
-1358	-0.00162	-0.00158	-0.00114	4.5e-05	0.000132	-0.00047	-0.00017	-0.00109	0.000142	-0.000235	-0.000138	-0.00077	9.6e-05	-0.000303	0.000234	0.000691	0.000271	0.000261	0.000569	0.000426	-0.000112	-0.000512	7.1e-05	-0.000319	-0.00021	-0.000289	-0.000105	-1.5e-05	0.000256	-0.000157	0.000486	0.000513	3.5e-05	7e-06	-0.000186	0.000235	0.000106	0.000304	-0.000332	0.000362	-5.1e-05	0.000614	0.000182	-0.000155	0.000178	-0.000591	0.000568	-0.000218	-0.000135
-1356	0.000341	0.000503	0.000618	-0.00109	-0.0001	-0.000704	0.000646	3.2e-05	-0.000309	0.000564	3.4e-05	0.000613	0.000235	0.000205	-0.000296	-0.000737	-0.000594	-0.000354	-0.000508	8.7e-05	0.000451	-6.2e-05	0.000413	0.000315	0.000246	0.000302	-0.000482	-0.000466	-0.00011	-4.2e-05	0.000326	7.6e-05	0.000154	-0.00048	0.000131	-0.000429	0.000689	-4.2e-05	-0.000338	-8.1e-05	-0.000379	-5.2e-05	0.00021	-0.000171	-0.000389	9.3e-05	-0.000276	-0.000581	-0.000263
-1354	-0.00341	0.000352	-0.00122	0.000913	-0.000724	-0.00108	0.000157	0.000802	0.000252	0.000179	0.0001	0.000372	0.000121	-8.6e-05	0.000145	0.00053	0.000366	0.00041	-0.000625	3.9e-05	5.8e-05	0.000424	-0.00016	-0.000449	-0.000421	0.000642	-0.000122	0.000255	0	-0.000124	-9.9e-05	0.000369	4.3e-05	3.3e-05	-0.000122	0.000693	8e-05	-0.000331	7e-06	0.000335	-0.000414	0.000613	-7.4e-05	-0.000232	0.000858	0.000165	-0.000267	0.000198	0.000531
-1352	-0.000303	-0.00114	-0.00055	0.000557	-0.000984	-0.000253	0.000608	0.000531	-0.000573	0.000255	0.00042	0.000438	0.000146	0.000117	0.000377	-0.00121	-0.000171	0.000602	-0.000399	-0.000144	0.000169	0.00058	-0.000365	0.000211	0.000256	-0.000187	-0.000138	-0.000297	0.000191	-6.8e-05	-0.000386	0.000371	0.000427	-0.000323	0.00047	-0.000208	0.000364	0.000101	0.000147	0.000122	0.000124	-8.1e-05	-0.000223	4.7e-05	0.000198	0.000217	0.000105	-0.000381	0.000193
-1350	-0.00136	-0.00183	-0.000473	-0.00122	-0.000343	-3.3e-05	0.000141	-0.000192	0.000383	1.5e-05	5.7e-05	7.7e-05	0.000164	0.000624	-0.000641	7.4e-05	-0.000108	-8.1e-05	0.000441	-9.7e-05	0.000263	-3.4e-05	-0.000185	-0.000275	0.000162	-4.6e-05	-0.000463	3.3e-05	9.5e-05	2.4e-05	-0.000135	0.000109	0.000111	8e-06	0.000487	-0.000577	0.000167	-9.2e-05	-0.000276	0.000352	-0.000297	-0.000152	0.000368	0.00026	0.000588	0.000111	-0.000232	-0.000326	-0.000236
-1348	0.00182	-0.000358	-0.00117	0.00039	0.000153	-0.00102	0.000645	0.000465	-0.000668	-1.3e-05	-0.000224	0.00131	0.000491	0.000396	0.000235	6.3e-05	0.000396	-4.2e-05	-0.000281	-0.000163	0.000499	0.000461	-8e-06	4.6e-05	-0.000698	4.3e-05	0.000172	0.000338	2.9e-05	0.000107	0.000125	0.000218	0.000453	-0.000169	0.000382	0.000141	0.000277	-0.000367	-0.000214	-4.6e-05	0.000107	0.000232	0.000351	1.3e-05	-0.000142	-0.000149	-0.000324	-0.000383	3.8e-05
-1346	0.00159	-0.000133	0.000302	0.001	8.9e-05	0.00105	0.000244	0.00131	-0.000406	0.000758	-0.000333	-0.000347	-4.6e-05	-0.000256	-1.8e-05	0.000352	-5e-06	0.00014	0.00113	-1.8e-05	2.9e-05	0.000212	0.000169	-8.5e-05	-0.000394	1.2e-05	-0.000214	0.000239	-0.00032	-0.000383	0.000376	0.000286	0.000393	8.5e-05	0.000585	-0.000236	-0.000168	0.000145	-0.000224	0.000167	-0.000459	0.000223	0.000166	0.000373	1e-05	0.000253	-0.000642	-3e-06	0.00046
-1344	0.00117	-0.00195	0.000332	-0.000291	0.000453	0.00123	-0.00152	-0.000342	0.000413	0.000311	-0.000614	-9.4e-05	5.7e-05	-0.000292	-5.4e-05	6.3e-05	-0.000583	0.00026	0.00064	-0.000262	4.6e-05	0.000506	-0.000516	0.000186	-0.000194	2.1e-05	-0.000516	0.000257	0.000306	0.000147	-9.1e-05	7.5e-05	0.00053	7.3e-05	0.000434	-0.000682	0.000363	-0.000482	-0.000411	-0.00039	-0.000308	-0.000446	0.000138	-4e-05	-0.000195	-2.4e-05	-5.1e-05	-9.2e-05	-7.1e-05
-1342	0.00156	0.000588	-0.000498	-5.1e-05	-3.6e-05	0.0004	2.9e-05	0.000669	6.5e-05	0.000225	-0.000108	0.000347	-0.00102	-0.000328	-9e-05	-0.000215	-0.00095	9.9e-05	8.4e-05	-0.000753	0.000584	0.000203	-6.1e-05	2.1e-05	0.000205	6e-05	-2.3e-05	0.000469	-0.000585	-0.000339	0.00021	0.000259	5.2e-05	-0.00044	-7.9e-05	0.000247	4.7e-05	0.000373	-0.000648	-9.9e-05	1.1e-05	8.8e-05	-0.000152	0.000153	0.000312	-0.000115	0.000187	-2.9e-05	0.000313
-1340	0.0016	6.6e-05	0.000513	-0.000333	-0.00193	0.000794	-0.000264	-0.000106	-0.000621	0.000295	5.9e-05	0.000334	4.5e-05	-0.000412	-5.2e-05	0.000481	0.000536	0.000582	0.00036	-0.000192	0.000134	0.000177	5.4e-05	9.8e-05	-3.3e-05	-1.5e-05	-0.000205	7.4e-05	2.1e-05	-0.000142	-0.000201	-6.9e-05	-8.8e-05	0.000171	0.000374	-0.000175	0.00078	-6.5e-05	0.000235	-0.000684	0.000233	-0.000133	0.000113	-0.000428	-7e-06	0.000221	0.000314	0.000345	-0.000336
-1338	-0.000339	-0.000274	-0.00161	0.000608	-0.000382	0.000414	-0.000394	0.0011	0.000288	-0.000452	-8e-05	0.000717	8.6e-05	-0.000269	0.000568	-0.000114	-2.4e-05	-0.000132	-0.000232	-0.000192	-0.000241	-9.1e-05	-0.000525	-0.000207	-4.1e-05	0.000294	0.000498	5.9e-05	-0.000634	0.000132	0.000202	0.000115	-0.000368	-0.000385	-0.000612	0.000333	0.000619	-0.000296	4.1e-05	3.4e-05	-0.000496	-1.5e-05	0.000996	-0.000372	0.000241	0.000138	0.000797	-0.000236	-0.00018
-1336	-0.00399	-1e-05	-0.00155	-0.00078	-0.000387	0.00162	0.000595	-5.5e-05	0.000207	-0.000147	0.000395	0.000213	-0.000992	-0.000464	-4.2e-05	-0.000547	-0.000381	0.000309	-0.000141	0.000252	-0.000114	-0.000622	-0.00041	-0.000214	6e-05	4.5e-05	-0.000362	-0.000188	-3.6e-05	-7.7e-05	-0.0001	-0.000188	-5.9e-05	0.000163	-0.000271	-5.2e-05	0.000143	0.000117	-4e-05	0.000164	0.000374	-0.000178	6e-05	-0.000134	0.000127	-0.000142	-0.000324	9.9e-05	-0.00061
-1334	0.000562	-0.000909	0.00122	8.4e-05	-0.000213	0.00147	-0.000114	-5.5e-05	-0.000199	-0.000323	-0.00022	-0.000105	-0.000284	-3.8e-05	0.000906	-1.2e-05	-1.4e-05	0.000279	-6.1e-05	-0.000195	-3.7e-05	-8e-06	-0.000607	-0.000573	0.000331	-0.000496	0.000363	-0.000179	-0.00014	-0.000198	-0.000362	0.000225	0.00011	9.9e-05	-4.5e-05	0.000103	0.00015	0.000181	0.000416	-0.000358	0.000312	-0.00033	-2.9e-05	4.9e-05	-0.000266	0.000191	-0.000169	-8.4e-05	0.000174
-1332	-1.2e-05	0.00131	0.000178	0.000629	-0.000425	-0.000904	0.0014	-0.000375	0.000126	6.2e-05	2.1e-05	-0.00031	-0.00018	-0.000295	-0.000168	-0.000214	-8.7e-05	0.00025	-0.000262	-1.8e-05	-0.000197	-0.000273	-0.000304	-0.000607	0.000254	-0.000472	-4e-06	0.000116	0.000272	-0.000437	0.000184	-0.000186	0.000463	0.000197	0.000305	-0.000369	0.000241	8.4e-05	5.8e-05	-9e-06	0.000438	0.000372	0.000244	0.000128	-0.000141	-0.000104	-0.000378	5.4e-05	0.000167
-1330	-0.00165	-0.00144	-0.000887	-0.000524	-0.000471	6.2e-05	0.000391	-0.000391	-0.000433	-0.000281	-0.000471	-0.000812	-0.000612	-9.8e-05	4e-05	0.000325	0.000334	-0.000353	0.000252	-0.000483	-0.000187	1.9e-05	-1.5e-05	-0.000486	0.000178	0.000634	4.7e-05	-0.000122	-0.000149	-0.000341	-7.5e-05	0.000269	-8.7e-05	-0.000472	6.1e-05	0.00014	-0.000476	0.000198	0.000222	0.00022	-0.000683	-0.000217	-0.000116	0.000108	0.000303	0.000112	-0.000223	0.000172	0.000239
-1328	0.00228	6.4e-05	-0.000572	-3.1e-05	0.000435	-0.00104	-0.000496	-0.000575	-7.5e-05	-0.000158	0.000229	0.00052	-0.000322	-5e-05	0.000303	0.000216	-0.000401	-0.000436	-3.2e-05	-0.000455	1.1e-05	1e-06	-0.00041	-0.000387	0.000119	-0.000283	0.000279	0.000141	-0.000139	-9e-06	0.000401	-0.000109	0.000223	0.000214	0.000146	0.000491	0.000388	-0.000286	6e-05	-9.5e-05	0.00057	0.000232	0.000421	0.000365	-0.000256	0.000327	0.000114	-0.0004	-0.000856
-1326	-0.00027	0.000216	0.000101	-0.000539	-0.000297	-0.00116	-0.00115	0.000115	0.000241	-0.000325	-4.4e-05	-0.000534	0.000338	0.000445	0.00028	-0.000391	-0.000226	-0.000414	0.000282	0.000376	-0.001	0.000424	0.00027	0.000175	-0.00032	0.000327	9.7e-05	-0.000154	-0.000167	-0.000281	-0.000101	0.000624	-0.000487	-0.000316	1.7e-05	0.000158	3.8e-05	4.8e-05	-0.000222	0.0007	-0.000299	5.2e-05	0.000191	-0.000145	-0.000187	0.000436	0.000287	5.5e-05	0.000332
-1324	0.00185	0.00021	0.000312	0.000957	0.00149	-0.000865	0.000248	-0.000474	0.000285	1e-06	-0.000322	0.000679	0.000335	-0.000159	0.000329	0.000427	0.000123	0.00046	-7.4e-05	0.000194	0.000463	-0.000247	0.000197	-0.000267	-0.000159	0.000352	-0.000147	0.000354	-0.000431	-0.000282	0.000435	0.000143	0.000292	4.2e-05	-5.5e-05	-0.000187	-0.000167	-0.000491	-0.000498	-0.000568	-4.3e-05	0.000149	0.000147	-0.000689	0.000357	-0.000338	6.7e-05	9.9e-05	-0.000601
-1322	-0.00143	-4.7e-05	0.000362	-0.00115	0.0011	0.000201	-0.000843	0.00112	0.000238	-0.000469	0.000507	0.000123	-0.000197	0.000517	0.000523	-0.000468	0.000767	-0.000154	-0.000349	0.000164	3.2e-05	0.00013	0.000127	-0.000396	-0.000276	0.000351	0.000288	-0.000716	-0.000262	0.000155	8e-06	-0.000255	5.8e-05	9.2e-05	0.000156	-0.000289	-0.000105	-0.000129	-0.00056	-0.000172	0.000639	-0.000117	0.000368	-2.2e-05	0.00034	-7.8e-05	-0.000178	-0.000791	-0.000117
-1320	-0.00198	0.00146	-0.000677	-0.000379	-0.000917	-0.000847	-0.000192	0.000216	0.000114	-0.00013	-0.000417	-0.000653	0.000184	0.000227	0.000131	0.00013	0.000187	-0.000122	-0.000381	0.000172	0.000143	-2.3e-05	-0.000429	0.000114	-0.000185	2e-05	0.000355	0.000164	-0.000126	0.000105	8.4e-05	2.3e-05	-0.000156	-9e-05	-3.4e-05	-0.000273	-7e-05	3.9e-05	-0.000499	0.000494	-0.000556	-0.000399	-4.7e-05	-0.000198	7.2e-05	0.000373	-0.000304	-0.00021	-0.00049
-1318	-0.000505	9.1e-05	7.3e-05	-0.000755	0.000606	-0.000371	-0.000501	-0.00108	0.000271	-0.000736	-0.000332	0.000573	0.000677	-0.000331	-0.000332	-0.00017	-0.000172	0.000794	0.000352	-0.000232	-5e-06	0.000461	0.000199	0.000192	4.2e-05	0.00017	0.00038	-0.000288	-0.000196	-0.000424	7e-06	0.000286	5.2e-05	-0.00031	0.000236	-0.000384	-3.2e-05	0.000251	-4e-06	-5.4e-05	-0.000387	-7.2e-05	6.8e-05	0.000239	1.9e-05	0.000166	-0.000259	-0.000309	0.000268
-1316	-0.00187	0.000644	9.8e-05	-0.000302	-0.00103	-0.000318	0.000245	0.000231	-0.000421	-0.000279	7.4e-05	5.2e-05	-0.000322	-0.000302	-0.000124	0.00025	-4.7e-05	-0.000275	-0.000676	-0.000239	0.000311	-5.4e-05	8.3e-05	-0.000755	-1.6e-05	-3e-05	0.000273	-0.000205	-2e-06	-0.000703	-0.000311	0.000136	6.1e-05	-0.000144	-0.000343	-0.000526	0.000337	1.1e-05	-9.9e-05	-0.000665	0.000196	-0.000418	-0.000505	-0.000356	0.000222	0.000381	-0.000906	0.000782	0.000359
-1314	-0.000143	-0.00168	-0.000526	0.00114	0.00112	-0.000197	0.000829	0.000194	-0.000341	-0.000735	-0.000879	-8.5e-05	-9.4e-05	0.000288	-0.000217	8.2e-05	-0.000138	-0.000154	0.00021	-0.000639	4e-05	0.000479	-0.00025	0.000272	0.000432	0.00027	-5.7e-05	-0.000164	-0.000156	-3.4e-05	-6.7e-05	7.4e-05	-0.000385	-0.000297	9.4e-05	-0.000324	-0.000228	4e-05	2.5e-05	-0.000347	0.000117	0.000104	0.000519	-0.000374	9.8e-05	-5e-06	4.1e-05	0.000263	3e-05
-1312	0.00141	0.00204	-0.00029	-0.000122	0.000477	0.000338	2.5e-05	-8.8e-05	0.000257	-0.000354	4.6e-05	0.000254	0.000439	0.000397	-0.00032	-9.3e-05	0.00024	9.7e-05	2.4e-05	-8.7e-05	0.000349	0.000129	-0.000141	-0.000546	-0.000201	0.000167	-0.000156	4.1e-05	0.000184	-0.000159	0.000243	0.000101	0.000301	0.000231	0.000478	-0.000219	9e-05	-0.000369	-0.000217	-2.1e-05	0.000413	-6.2e-05	-0.00016	0.000128	0.000544	-7.8e-05	-0.000195	0.000382	-0.000162
-1310	-0.000145	-0.00109	-0.000957	0.0003	-0.00116	-0.000646	0.000552	0.000466	-0.000275	0.0004	5.6e-05	0.000198	-0.000194	-9.9e-05	-0.000482	-0.000448	-5.4e-05	9.7e-05	4.5e-05	-0.000204	-0.000167	-8.2e-05	-6e-06	-5e-05	-0.000183	-5e-06	0.000122	1.6e-05	0.000407	0.000554	-4.2e-05	-0.000204	4.2e-05	-0.000324	-2.7e-05	-1.9e-05	9e-05	0.000437	-1.9e-05	-0.000347	0.000161	0	0.000192	-0.00019	-0.000302	-0.000103	0.000624	0.000364	-2.6e-05
-1308	0.00253	0.0001	0.000207	-0.000708	0.000886	-0.00147	0.00147	0.00158	-4.2e-05	0.00119	-0.000236	0.00044	8.3e-05	0.000707	-0.000385	-0.000137	-0.000237	-0.000706	0.000349	-0.000696	-0.000459	-0.0002	-0.000162	-0.00031	4.4e-05	-0.000148	0.000136	-0.000295	-0.000132	-7.6e-05	3.1e-05	0.000489	0.000444	-0.00028	-5.4e-05	0.000106	0.0004	0.000189	-0.00054	-0.000178	-0.000124	-2.7e-05	-4.7e-05	0.000119	6.3e-05	-0.000384	0.00017	0.000444	0.000104
-1306	0.000661	-0.000737	-0.00021	0.000325	-0.00152	0.000221	0.00123	0.00131	0.000176	-0.000427	-0.000224	-0.00048	0.000313	-0.000245	0.000581	0.000251	-6.6e-05	3.7e-05	-0.000745	0.000128	0.000218	-0.000291	-1.5e-05	0.000151	-0.000107	6.9e-05	-0.000122	0.000179	-0.000228	0.000354	0.000293	0.00047	-6.1e-05	0.000109	-0.000447	-0.000147	8.1e-05	0.000204	-0.000135	-0.000445	0.000185	0.000471	0.000731	-0.00025	0.000305	0.000175	-6e-06	0.000198	0.000105
-1304	0.00104	0.000328	0.00018	0.000276	-0.000556	-0.000211	-0.000269	0.000414	5.2e-05	-0.000324	0.000257	0.000198	0.000516	-0.000269	6.2e-05	0.00024	3.2e-05	-0.000104	-0.000299	-0.000802	-0.000395	0.000489	7.4e-05	-0.000179	8.6e-05	-6e-06	-0.000407	-0.000164	-0.000397	0.000189	-0.000302	-0.000288	-0.000222	-0.000942	-0.000193	-9.7e-05	-3.3e-05	0.000261	-0.000109	-5.5e-05	-0.000292	1.7e-05	0.000686	-7.7e-05	0.000279	-0.000114	-0.000269	-0.000109	7.5e-05
-1302	-0.00194	4.2e-05	0.000337	0.00141	-0.0016	0.000461	-2.7e-05	0.000567	0.000349	-0.000134	-0.000107	-0.000823	0.000577	-0.000569	0.00079	0.000118	-0.00034	0.0002	0.000252	2.9e-05	0.000263	-8.4e-05	4.7e-05	-0.00019	6.9e-05	4.4e-05	0.000371	-0.000409	-0.000261	-0.000316	-0.00047	-0.000119	0.000129	-0.000741	-0.000349	-0.000159	9.9e-05	-0.0002	-0.000135	0.000176	-7.1e-05	0.000561	0.000537	-0.000182	0.000236	0.000599	4.3e-05	-0.000511	-0.000217
-1300	-0.0014	0.000421	-0.000366	0.00107	0.000967	-0.000331	0.000522	-0.000291	-0.00034	-0.00105	0.000424	0.00052	0.000577	-0.000799	0.00117	-4.8e-05	9.2e-05	0.000413	5.7e-05	0.000424	-0.000383	2e-05	0.000592	-0.00012	2.8e-05	2.6e-05	7.9e-05	9e-06	0.000218	-1e-06	-0.000193	-0.000311	0.000273	-0.000811	-2.9e-05	-0.000226	-2.6e-05	0.000454	-0.000376	0.00014	2e-05	-0.00017	-0.000224	-0.000602	0.000553	0.000392	1.3e-05	-9.3e-05	8.5e-05
-1298	0.000917	-0.000339	0.000361	0.000816	0.00166	-0.000568	-0.000913	-0.000226	0.000425	0.000222	-9.4e-05	2.7e-05	-0.00041	-0.000172	-8.9e-05	0.000397	0.000125	0.000534	1.6e-05	-1.8e-05	0.000141	0.000258	5.7e-05	-0.000188	0.000179	0.000359	0.000205	-0.000104	1.3e-05	-0.000365	-9.1e-05	-0.000246	0.000521	-0.000334	8.8e-05	4.5e-05	0.000126	0.000172	0.000236	0.000175	7.8e-05	0.000203	0.0002	-0.00041	-0.000205	0.000716	0.00045	0.000292	-0.000363
-1296	-0.000535	0.000791	-0.00241	-0.000683	-0.000189	-0.000507	-0.000135	-0.00059	-0.000811	-9.1e-05	0.000171	-0.000225	0.00049	-0.000568	-0.000204	-0.000315	0.000282	0.000301	0.00043	0.000415	0.000113	-0.000403	4.5e-05	2.7e-05	-0.000242	9e-06	0.000313	0.000321	5.4e-05	0.000555	-0.000234	-0.000582	0.000118	-0.000142	-0.000463	0.000562	2e-05	4e-05	-0.000358	-0.000242	0.000133	-0.000276	0.00044	-0.000346	0.00056	-0.000104	0.000186	0.000227	-0.000481
-1294	-0.00057	-0.000218	-0.000834	-0.000267	-0.000256	4.3e-05	0.00145	-0.000526	-0.000545	0.000858	-0.000404	-0.000493	-0.000466	5.7e-05	-8.8e-05	-1.6e-05	-6.4e-05	-0.000164	-4e-06	0.000426	-0.000318	-0.000237	7.4e-05	0.000506	0.000507	-8.2e-05	-5.4e-05	0.000197	-4.4e-05	-0.000743	0.000437	-0.000103	0.000247	-0.000341	0.000112	0.000159	0.000124	0.000197	-0.000153	4.3e-05	-0.000236	0.000134	0.000377	-0.000541	0.000458	-0.000455	0.000242	0.000108	0.00034
-1292	-0.000438	-0.00137	0.000492	-0.00136	0.00071	0.000908	0.000704	0.000735	-6e-05	0.000579	-0.00036	0.000387	-0.000473	2.3e-05	-6.8e-05	-0.000225	0.0004	-0.000394	0.000143	-0.000503	7.6e-05	-1.5e-05	-0.000177	2e-05	0.000187	-5.6e-05	-0.000146	-0.000297	-0.000365	-0.000106	0.000144	-5.2e-05	-0.000138	0.000353	0.00026	0.000191	3.7e-05	0.000692	-0.000102	-0.000234	-0.000476	-8.9e-05	0.000361	5.5e-05	0.000189	-0.00014	0.000249	8.9e-05	0.000404
-1290	-0.000981	-7.6e-05	0.000851	-0.000874	-0.001	0.000518	0.000245	2.8e-05	-0.0005	-0.000438	-0.00102	-0.000563	-0.000361	-0.000318	7.2e-05	0.000319	-9.6e-05	-4.4e-05	0.000203	-0.000328	-1.9e-05	0.000194	4.6e-05	0.000499	0.000186	0.000112	0.000339	0.000199	7e-05	-0.000116	-9.3e-05	0.000227	0.000513	-0.000142	-0.000115	0.000307	-4.1e-05	-2.3e-05	0.000424	-9.9e-05	0.000152	-0.00017	-0.000392	0.000295	0.000233	0.000618	-7.8e-05	0.000218	-0.000108
-1288	0.000428	0.000307	-0.000388	-0.000873	0.000559	0.000559	-0.000282	0.000915	0.00049	0.00037	0.000505	0.000399	0.000185	-0.000134	-0.00018	0.000484	0.000325	0.000482	-0.000162	-0.000328	-0.000638	-0.000629	-0.000625	-0.000127	0.000322	-8.2e-05	-0.000523	9.9e-05	0.000159	-0.000114	0.000479	0.000151	-6.9e-05	-0.000706	0.000131	-6.1e-05	0.000301	0.000577	-0.000251	-0.000293	-0.000246	0.000425	-0.000206	4.8e-05	0.000215	0.00014	-9.6e-05	0.000228	2e-06
-1286	-1.7e-05	-0.00174	0.00153	-0.00115	-0.000255	-0.000232	0.000574	-0.000324	0.000505	0.000918	0.000491	0.000654	0.000476	-2.5e-05	0.000271	0.000207	2e-05	-0.000307	0.000133	-0.000841	0.000554	8.4e-05	0.000269	-0.000155	-0.000354	-0.00033	0.000977	3.3e-05	-0.000147	-1.9e-05	0.000142	0.000606	0.000239	-0.000627	-0.000254	-8.7e-05	2.1e-05	0.000294	-0.000206	0.000379	-0.000327	0.000394	0.00043	0.000205	0.000401	0.00021	3.3e-05	0.000307	-0.000453
-1284	-0.000501	-0.000889	-0.00164	-0.00024	-0.00017	8.5e-05	0.00117	0.00133	-0.000593	1e-06	0.000311	-8.1e-05	-0.000474	-5.2e-05	-0.000514	-0.000158	0.000641	0.000471	4.3e-05	0.000338	-0.00013	-0.000722	0.000109	-0.000797	-8.4e-05	-0.000348	-8.8e-05	0.000117	0	-0.000241	7.5e-05	-0.000177	0.000522	-0.000757	0.000389	-0.000167	-7e-05	0.000295	-2e-05	3.4e-05	0.000428	-0.000133	2.3e-05	-1.3e-05	0.000217	0.000951	0.00015	-0.000592	-0.000382
-1282	-0.000334	0.000354	-0.00182	-0.0019	0.00028	-0.000234	-0.000589	-0.00041	-0.000642	0.000194	-0.000709	-0.000161	0.000691	-0.000728	0.00135	0.000596	0.000315	1.9e-05	8.4e-05	-0.000685	0.000179	7.4e-05	0.000807	-0.000146	-0.000234	-0.000388	-0.000114	-0.000205	-2e-06	0.000239	-0.000328	0.000379	-0.000179	0.000152	0.000356	-0.000369	-0.0003	0.000365	-0.000499	-0.000436	-0.000149	0.000337	0.000157	-0.000505	9.1e-05	0.000158	-0.000278	-0.000465	9.4e-05
-1280	0.000139	0.000791	-0.00138	-0.000173	-0.000299	-0.000665	-0.000357	0.000535	-0.000294	-0.000176	0.000132	-0.000322	0.000184	-3.7e-05	-0.000159	0.000118	0.000133	0.0003	0.000252	0.00025	-0.000592	0.000295	-0.000489	-0.00032	0.000135	0.000277	-0.000163	0.000232	6e-06	-0.000323	9.2e-05	-5e-05	0.000675	0.000137	0.000104	-0.000281	5.4e-05	-0.000648	-0.000718	0.000229	-6.2e-05	0.000221	0.000269	-0.000198	-0.000291	0.000111	0.000377	5.2e-05	5.4e-05
-1278	0.000597	0.0014	-0.000366	0.001	-0.000509	0.00028	-0.00119	-0.000237	-0.00107	-0.000118	-0.001	0.000373	-6.9e-05	-0.000366	0.000292	0.000206	-0.000255	0.00043	-0.000495	0.000503	0.000319	-5.4e-05	0.000109	-0.000293	0.000356	0.000218	-0.000265	-2.4e-05	-0.00053	-0.000159	-0.000647	-0.000446	-0.000591	-0.000246	-0.000324	0.000193	-0.000139	0.000206	0.000318	6.9e-05	-0.000416	7.8e-05	-0.000481	-5.9e-05	0.000518	-9.4e-05	6e-06	-0.000282	-7e-06
-1276	-0.00102	-0.00082	0.000386	0.0011	0.00129	4.2e-05	0.000973	0.000669	0.000254	-0.000635	0.000593	5e-05	7.1e-05	0.00065	-0.000666	6e-05	-4.7e-05	0.00015	0.000151	-7.8e-05	-2.9e-05	-9.1e-05	0.000145	0.000603	0.00049	-0.000148	5.3e-05	6.7e-05	-4.4e-05	0.000165	8e-06	0.000498	-0.000129	0.0003	-0.000157	0.000157	-0.000165	0.000648	-0.000771	-0.000481	0.000204	0.000436	-0.000259	-0.000261	0.000188	0.000499	0.000669	0.000109	2.1e-05
-1274	-0.000368	-0.000632	0.00142	-0.00246	-1.7e-05	0.000179	-0.00111	0.000733	-0.000108	-1.1e-05	3.1e-05	0.000347	0.0003	-0.000231	-0.000467	0.000136	-0.000362	-0.000393	-0.000209	0.00025	-0.000384	-5.5e-05	-0.000248	-2.4e-05	0.000177	0.000425	-2.2e-05	-0.000139	0.000313	7.3e-05	-0.000501	0.000194	-0.000437	-6.4e-05	-1e-06	7.7e-05	0.00054	0.000156	9.4e-05	0.000157	0.000674	-0.000651	-0.000268	0.000118	-7.8e-05	0.000411	-0.000196	0.000373	-0.000654
-1272	-0.00124	-0.000883	-0.000495	0.000627	0.000541	2.1e-05	2.9e-05	0.000585	0.000429	6.1e-05	-0.000699	-7e-05	0.00121	8e-05	4.9e-05	0.000151	-8.6e-05	-3.3e-05	8.5e-05	5.6e-05	-0.000712	1.9e-05	-0.000187	0.000264	0.00017	0.000627	-0.000372	-0.000461	-0.000391	-0.000538	-0.00056	0.000353	-0.000129	-0.000601	0.000288	0.000378	0.000496	-0.000189	-0.0001	8.7e-05	0.000206	-0.000204	0.000429	0.000101	-0.000382	0.000677	0.000388	-0.000158	-0.000874
-1270	-0.00121	-0.000507	0.000826	0.00121	0.000647	-0.000193	0.0013	0.00112	0.000866	0.000328	-0.00078	0.0006	-0.000488	-0.000644	-0.000375	-0.000161	0.000155	9.7e-05	0.000174	0.000552	-9e-06	0.000277	0.000127	0.000193	0.000467	0.000235	0.000245	3.3e-05	0.0002	-0.000734	-0.000486	-0.000338	0.000334	-0.000334	0.000556	6.9e-05	9.7e-05	0.000189	7.8e-05	-1.1e-05	-0.000274	0.000665	-0.000196	-0.000137	4.4e-05	5.1e-05	1.4e-05	0.000242	0.000478
-1268	0.00176	-0.000216	-0.000912	0.00138	0.000609	-0.000231	0.000505	-0.00121	-6e-05	8.9e-05	0.000536	0.000549	-0.00129	-0.000436	0.000568	-0.00027	-0.000148	-0.000385	-0.000397	-0.000233	-0.000721	-3.5e-05	-0.000126	0.000184	8e-06	-0.00013	-0.000181	-3.2e-05	-0.000132	-5e-05	-1.8e-05	0.00026	-0.000326	-0.00015	-1.1e-05	0.000174	-0.000536	0.000445	-2.1e-05	0.000565	0.000382	0.00026	0.000775	0.000101	-0.000533	-0.00026	0.000576	-0.000463	3.8e-05
-1266	-0.000978	-0.000241	-0.00124	0.00121	-0.00261	0.000462	-0.000916	-0.000189	0.000884	0.000135	-0.000291	-0.000123	-0.000387	-0.000158	0.000119	-0.000414	-0.000276	0.000119	-0.000685	-0.000281	0.000639	7.4e-05	-0.000409	-0.00024	0.000441	0.000325	-0.000484	-9.8e-05	0.0002	0.000188	-0.000378	0.00037	6e-05	-0.000132	-0.000141	-5.2e-05	0.00032	-0.000111	-1.8e-05	-0.000206	-0.00022	0.000267	-0.000108	-9.5e-05	0.000232	1.2e-05	4.1e-05	0.000191	0.000313
-1264	-0.00214	0.000327	0.000275	-0.000777	0.000625	-0.000587	0.000443	-0.000171	-0.000308	4.5e-05	0.000746	2.6e-05	-1.6e-05	-0.000741	0.000246	-0.000227	-0.00034	-0.000265	0.000469	-0.000251	3e-05	-8.1e-05	-0.000614	0.000438	-0.000259	-0.000204	0.000105	-0.000237	7.1e-05	0.000148	6.8e-05	-4.2e-05	0.000171	0.000363	-1e-06	0.00028	-0.000414	-3.3e-05	-0.000684	-0.000155	-6.3e-05	2.7e-05	-0.000144	-0.000173	-7e-06	0.000501	0.000133	-0.000509	0.000331
-1262	-0.00116	-7.7e-05	-0.00226	-0.000703	0.000329	0.00032	-0.000534	0.000184	-0.000278	-0.000188	-0.000234	-0.000319	-0.000311	0.000724	0.000466	8e-05	0.000251	0.000181	6.6e-05	-0.000464	0.000743	0.000148	-2.6e-05	0.000342	-0.000437	9.5e-05	6.1e-05	0.000156	-4.2e-05	0.000395	0.000102	0.000453	0.000164	0.000221	0.000242	-0.00029	0.000629	0.000152	0.00012	0.000238	-0.000476	-0.000222	8.4e-05	-0.000454	0.000382	-0.000106	0.000714	0.00029	0.000604
-1260	-0.00163	0.000385	0.000334	2e-05	0.00043	0.00146	-0.000424	0.00144	0.000161	0.00034	0.000356	3.7e-05	-0.000687	4.6e-05	0.000351	-0.000294	6e-05	-0.000416	-0.000223	-0.000184	0.000368	0.000184	-0.000267	-1.6e-05	-8.1e-05	-1.4e-05	0.000247	0.000215	-0.000357	0.00043	0.000276	-0.000656	-0.000514	0.000249	-0.000219	-4.3e-05	-0.000113	-5.8e-05	-0.000607	3.4e-05	6.4e-05	-0.000107	0.000412	0.000127	0.000135	6.7e-05	0.000166	-0.000436	-0.0005
-1258	-0.00227	0.000303	0.000387	-0.000384	-6.4e-05	0.000104	-0.000697	4.7e-05	-7.4e-05	0.000118	-0.000291	5.2e-05	0.000108	-0.000305	0.000568	0.000628	-0.000465	8e-06	-3.6e-05	-9.7e-05	-0.000233	0.000415	-1.5e-05	0.000264	-0.000378	-3.3e-05	0.000189	-7.2e-05	0.000199	2.5e-05	-5e-05	0.000472	8.4e-05	0.000623	0.00026	0.000175	0.000293	-0.000148	-0.0004	-0.000976	-1.7e-05	-0.000266	0.000166	0.000434	-6e-05	0.000139	-0.00056	-0.000193	-0.000428
-1256	-0.000887	0.00201	-0.000188	-0.000168	4.5e-05	0.000297	-0.000391	0.000485	-9.1e-05	0.000118	0.000592	0.000919	-1.6e-05	-0.000353	0.000226	0.000208	-0.000424	-0.000668	0.000617	-8.7e-05	6.8e-05	0.00046	-8e-06	-0.000198	-0.000184	-0.000195	0.000488	4.3e-05	0.000224	-8.2e-05	0.000191	0.000192	-0.000118	-7.3e-05	0.000669	-6.8e-05	-0.000256	-0.000113	0.000174	-0.000278	0.000507	-2.7e-05	0.000208	-0.000145	-0.000334	-0.000385	7e-05	0.000336	-5.3e-05
-1254	-0.00063	-0.00063	0.00109	-0.000214	-0.000745	-0.000137	0.000589	-0.000965	-0.000169	-7.2e-05	0.000951	0.000733	-0.00057	0.000154	-0.000146	0.000429	-0.000184	0.000552	0.000539	-4.7e-05	-0.000359	-6.4e-05	8.2e-05	0.000126	-0.000345	-0.000471	-0.000264	0.000462	-0.0004	-0.000282	-0.000295	0.000464	-0.000666	0.000136	-0.000332	-0.000185	0.000382	-0.000244	0.000253	-0.000327	1.7e-05	0.000257	0.000411	-0.000128	0.000251	0.000382	4.1e-05	-0.000231	-0.000107
-1252	0.00134	-0.000275	0.000204	-0.000922	-0.000423	0.000354	0.00125	-0.000209	-0.000297	-0.000563	0.000337	-0.000546	0.000212	-0.000269	0.00048	-0.000406	0.000208	-0.000171	-7.5e-05	0.000309	-0.000198	8.3e-05	-7.9e-05	-0.000589	0.0005	-3e-05	0.000473	0.000388	0.000271	0.00033	-0.00031	0.000279	-3.3e-05	-0.000448	0.000242	0.00036	-0.000519	-0.000498	-0.000259	3.4e-05	-0.000221	0.000211	0.000615	1.1e-05	-8.7e-05	1.4e-05	-4.2e-05	0.000217	0.000304
-1250	0.00138	-0.00025	-0.00192	0.000233	0.000302	-0.000253	4.6e-05	-4e-05	0.000361	-0.00059	0.000581	0.000332	-0.00021	-0.00034	-0.000459	0.000128	1.7e-05	-0.000497	0.000252	-0.000444	0.000404	0.000102	-0.000356	0.000308	-5.9e-05	-0.000314	-6.4e-05	-5.7e-05	-0.00039	-0.000198	0.00016	-0.000195	0.000179	-0.000438	-0.00035	8.7e-05	1e-05	0.000464	-0.000171	8e-06	0.000454	0.000372	0.000349	0.000197	0.000374	-0.000123	-0.000287	0.00043	2.2e-05
-1248	-0.00053	-0.000593	-2.6e-05	-0.000893	0.000256	0.000417	-0.000933	-0.00034	-9.1e-05	1e-06	0.000269	0.000163	0.000719	-0.000304	-0.000144	0.000685	-0.000275	-0.000246	-4.3e-05	0.000475	-0.000148	3.1e-05	-0.000713	0.000167	-0.000615	-0.000164	0.00024	0.000231	-0.000302	0.000107	-1.6e-05	-4.4e-05	0.000349	-0.000317	0.000417	-0.000202	-0.000238	0.000117	0.000131	-8.1e-05	-0.000114	0.000399	0.000571	-0.000192	-0.000486	1.2e-05	-4e-06	0	-2.6e-05
-1246	-0.000756	0.000708	-0.000861	0.0012	-0.000774	-0.00145	0.000248	0.000498	9.7e-05	-0.000249	-0.000413	-0.000467	-7e-05	-0.000789	-0.000493	0.000249	0.000334	-8.2e-05	-3e-06	0.000278	-0.000292	-0.000193	-0.000311	-0.000329	0.000288	0.000227	-0.000198	-8.2e-05	-3e-06	-0.000165	5.8e-05	0.000498	0.000222	0.000292	0.000105	3.6e-05	-0.000511	0.000584	7e-06	2.5e-05	-0.000344	0.000346	6e-06	-0.000441	0.000757	-6.8e-05	0.000552	-0.000429	0.000442
-1244	0.00011	-0.000134	-0.00106	0.000132	0.000454	-0.000135	-0.00014	-5e-06	0.000271	0.000606	-0.000485	0.000584	-5.7e-05	-6.3e-05	3.9e-05	0.000706	-0.000403	-0.000625	6.4e-05	0.000156	0.000189	0.00012	-7.9e-05	0.000192	0.000339	0.000193	-0.0005	0.000148	-0.000279	-0.000538	-4.3e-05	-0.000354	0.000384	-0.000193	6e-05	0.000755	0.000663	-0.000405	-0.000479	-0.000294	-0.000125	-8.3e-05	0.000738	-0.000558	3.6e-05	-0.000114	-3.1e-05	0.000156	2.8e-05
-1242	-0.000303	6.9e-05	0.00018	0.000557	2.2e-05	0.000827	0.000683	0.00129	0.000742	9.4e-05	-0.000193	-0.000522	0.000249	-0.000413	-0.000262	-0.000102	0.000156	-0.000324	6.5e-05	-0.000125	0.000364	0.000138	-7e-06	5.3e-05	0.000223	0.000559	0.000405	0.000824	6.9e-05	-0.000473	-0.000336	0.000194	0.00041	9.1e-05	0.00026	0.000246	-0.000246	0.000205	-0.000125	-0.000151	-0.000273	-0.000358	0.000121	0.000188	-0.000212	0.000696	-0.000179	0.000289	-0.000755
-1240	-0.000373	-0.00103	0.000595	0.000159	-0.000449	-0.00108	0.000701	-0.000559	-0.000201	-0.000174	0.000158	0.000984	0.000883	0.000674	0.00102	0.000486	-0.000276	0.000683	0.000202	0.000184	0.000591	0.00024	0.000332	-0.000156	-0.00052	-0.000379	-0.000397	-0.000155	-0.000432	-3.4e-05	4.1e-05	-0.000168	5e-05	0.00063	0.000331	0.000411	-9.4e-05	4.8e-05	-6.6e-05	0.000212	0.000701	-0.000295	0.000307	0.000381	0.000446	-0.000277	-0.000213	-0.000437	-0.000428
-1238	-0.00117	-0.000564	0.00177	-0.000238	0.00107	0.000831	0.000666	0.000194	8.3e-05	0.00153	-0.000401	-0.000133	5.5e-05	0.000445	0.000258	-0.000834	0.000293	-0.000274	0.000304	-0.000194	8.5e-05	0.000255	-9.6e-05	0.000186	-8.8e-05	-0.000223	0.000297	6.6e-05	-0.000213	-0.000704	-0.000193	0.000219	0.000299	0.000666	0.000314	-0.000308	0.000239	-0.000569	0.000335	9.5e-05	-0.000289	0.00032	0.000625	3e-06	0.000241	0.000934	-0.000403	0.000344	6.4e-05
-1236	-0.000881	0.00131	-0.00101	0.000135	-0.000559	0.000773	-0.000424	0.000197	-0.00116	0.000357	0.00132	0.000946	0.000186	0.000311	0.000316	0.000182	-0.000479	-0.000212	-7.3e-05	-0.000281	-0.000158	-0.000418	0.000143	2e-06	-0.000512	-6.4e-05	0.000272	0.000172	-0.00015	-0.000424	-0.000536	3.3e-05	-6.1e-05	-1.1e-05	-0.00014	-0.000205	0.000461	0.000346	-0.000339	5.1e-05	2.7e-05	-0.000649	0.000183	-0.000295	0.000364	3.9e-05	-0.00015	-0.000227	0.000129
-1234	-0.000946	-0.000681	0.000822	-0.000875	-0.000232	-0.000213	-0.000697	-0.000542	0.000459	0.000636	0.000115	0.000786	0.000237	-0.000763	0.000143	-0.000404	0.000207	0.000451	-2.2e-05	7.9e-05	-0.000402	0.000342	-0.00032	-8.5e-05	2.7e-05	0.000103	0.000121	3.4e-05	9.5e-05	-0.000365	-0.000101	-0.000235	-0.000481	3e-05	0.00089	5.3e-05	0.000798	0.000172	-0.000366	4.9e-05	-0.000255	-0.000133	0.000111	0.000154	-0.000124	0.000453	-0.000186	1.9e-05	-0.000118
-1232	-0.00117	0.000353	-0.000266	-0.000873	0.000884	0.000138	-0.000157	-0.000327	-0.00064	0.00077	0.000624	1.5e-05	-0.00119	-0.000365	-0.000135	0.000639	-0.000298	-0.000134	0.000241	0.000319	9.6e-05	-0.00044	0.000241	-0.000224	7e-05	-4.8e-05	9.6e-05	-0.000263	0.000233	-5e-05	-0.000384	-4.4e-05	-0.000207	2.3e-05	0.000708	0.000167	2.8e-05	3.9e-05	-0.000117	0.000458	-0.000539	-0.000107	8.6e-05	-8.3e-05	-0.000469	7.4e-05	0.000113	-4.7e-05	8.5e-05
-1230	-0.000245	0.00131	0.0007	0.000886	0.00163	0.000713	-0.00102	-7.3e-05	0.000249	-0.001	0.000493	2.7e-05	-0.000839	-0.000306	0.00027	0.000171	-0.000677	0.000452	-7.4e-05	0.000155	0.000273	0.000127	-0.000391	-0.000206	0.000145	-0.000155	-0.000592	-4.8e-05	-0.000116	-0.000569	0	0.000279	-4.2e-05	-0.000393	0.000339	0.000157	0.000233	-3.1e-05	-0.000232	0.000255	-0.00023	0.000276	-9.1e-05	6.4e-05	-0.000167	0.000473	0.000324	-0.000175	-0.000235
-1228	0.000849	-0.00152	-0.00106	-0.000499	0.000883	0.000573	0.000369	-0.000327	-0.000563	-0.000147	0.00108	-0.000373	9.6e-05	-0.000329	-0.000111	-0.000483	8.3e-05	3.9e-05	-4e-06	-0.000116	-1.1e-05	0.000322	-8e-06	-0.00011	-0.00041	0.000244	2e-05	-0.000461	-0.000206	-7.3e-05	-0.000739	-0.00016	-0.000273	-0.000203	0.000967	0.000148	-4.4e-05	0.000269	-0.000252	-0.000417	-1.8e-05	8e-06	0.000722	-0.000258	2e-06	-0.000139	-0.00016	-0.000191	0.000195
-1226	-0.00108	-0.000105	-0.000525	-0.00113	-0.000836	-0.000471	0.00159	-0.000574	-0.000202	0.000195	-0.000291	6.8e-05	-9.3e-05	-0.00016	-0.000435	0.000339	0.000314	-0.000114	-0.000361	-0.000425	0.000331	-0.000189	0.000145	0.000237	0.000103	7.9e-05	-0.000523	-2.3e-05	0.000361	0.000188	2.3e-05	-0.000373	0.000428	-0.000359	0.000148	-0.000139	0.00023	-0.000127	0.000512	-0.000135	0.000178	0.000347	0.000362	-0.000252	-6.1e-05	-0.000429	0.000406	-0.000716	-0.000444
-1224	0.00121	-0.000133	-0.00135	-0.000379	-0.000836	-0.000254	-0.000697	-0.000125	-0.000279	0.000177	-0.000415	0.000107	0.00039	-0.000277	-2e-05	-0.000558	0.000135	-0.000113	3.5e-05	-0.000513	6.8e-05	0.000534	-0.000284	-3.3e-05	0.000348	0.000277	0.00017	1.7e-05	-0.000108	-0.000307	-0.000417	-0.000306	0.000232	-0.000315	0.000216	-0.000288	0.000143	2.1e-05	5.8e-05	-0.000578	0.000311	0.000169	-0.000489	-0.000443	5.4e-05	-1.5e-05	-0.000185	0.000419	-0.000123
-1222	1.9e-05	-0.00114	7.5e-05	0.00136	-0.000405	-0.000157	0.000612	-0.000743	8.3e-05	0.000758	-0.000826	0.000143	-0.000285	-0.000279	0.000211	-0.000357	5.2e-05	-4.4e-05	-9.3e-05	-0.00024	-0.000123	-0.000276	-0.000383	-0.000371	-9e-05	-0.000139	0.000254	-0.000295	-0.000196	-2e-06	-0.000326	0.000108	0.000196	0.000223	0.000374	-0.000322	-2.5e-05	0.000126	0.000396	-0.000694	2e-05	-0.000142	0.000564	-0.000391	-0.000106	-0.000112	0.000423	-0.000236	0.00023
-1220	1.7e-05	-8.2e-05	-0.00094	-0.000712	0.000194	-0.000211	0.000721	0.000264	-0.000545	-0.00016	-0.00106	1.2e-05	-0.0004	0.000444	0.00093	-2.7e-05	-0.000392	0.000229	0.000588	0.000138	-0.000157	0.000148	-0.000284	0.000159	0.000635	-0.000223	0.000346	0.000594	0.000182	-2e-06	0.000226	-0.000212	0.000189	7.6e-05	0.000192	-0.000115	6.3e-05	0.00041	-0.000233	-0.000179	-3.6e-05	0.000132	6.1e-05	-0.000338	9e-05	-0.000346	0.000215	0.000192	-0.0005
-1218	0.000976	0.000821	0.000565	-0.00036	0.000795	4e-05	0.000103	0.000818	0.000379	0.000165	-0.000544	-0.000241	-0.000778	-0.00056	-0.000631	-0.000358	-0.000644	-0.000133	0.000323	-0.000493	-0.000112	-2.6e-05	0.000296	-0.000572	-5.8e-05	-0.000122	0.000354	0.00046	0.000129	-0.000191	-0.000662	8.3e-05	-0.000513	0.000298	0.00013	-0.000193	0.001	6.6e-05	0.000183	-0.000287	3.7e-05	-0.00049	-0.000169	-0.000197	0.000419	0.00049	0.000231	-0.000457	0.000211
-1216	0.000559	0.000385	-0.000525	0.000532	0.00041	0.000832	-0.000136	0.000497	0.000155	0.000235	0.000465	0.000744	0.000108	8.4e-05	-0.000282	0.000384	0.000165	0.000603	0.000126	-2.1e-05	3.7e-05	-7e-05	0.000334	0.000131	-8e-06	-8.2e-05	0.000279	-2.4e-05	0.00032	-9e-06	-0.000428	0.000219	-6.9e-05	-0.000307	-0.000621	0.000227	-0.000141	4.7e-05	0.00028	4.4e-05	0.000283	0.000186	-0.000118	0.000213	-0.000337	0.000327	-0.000142	0.000281	-0.000406
-1214	0.000599	0.000325	-0.000133	0.00021	-8.7e-05	-0.000313	-6.5e-05	1e-05	0.000474	-0.000179	-0.000193	0.000557	0.000248	-0.000618	-0.000309	-6.7e-05	7.2e-05	5.8e-05	-9.4e-05	-1e-05	0.000481	0.000339	-2.7e-05	-0.000392	-7.5e-05	0.000186	0.000198	-1.6e-05	2e-05	0.000205	-0.000284	0.000378	-0.00029	-0.000264	-0.000621	0.000315	0.000365	8.1e-05	-0.000614	-0.000146	-0.000621	0.000272	0.000104	0.000358	0.0002	0.000716	-1.3e-05	-0.000264	-0.000263
-1212	0.000366	6.6e-05	-0.0007	-0.000824	0.000453	0.00099	-0.000159	-0.000201	-0.00128	0.000607	0.000521	-0.000696	-0.00031	-8.5e-05	7.2e-05	0.000284	0.000386	-0.000364	0.000122	0.00028	0.000704	-0.000244	2.1e-05	3.7e-05	-0.000765	-8.9e-05	-0.000441	0.000264	-0.000302	1.6e-05	-0.000402	0.000547	0.00059	-0.000448	0.000208	0.00057	-2.4e-05	0.000109	0.000137	-0.000408	0.000347	0.000303	0.000272	-9.3e-05	0.0001	0.000166	0.000323	0.0004	7.6e-05
-1210	-0.000467	7.1e-05	-0.00029	0.000952	-0.000383	2.3e-05	-0.00143	-0.000274	-0.000203	-0.00025	0.00105	0.0012	0.000339	-0.000724	-0.000215	0.000771	-0.000624	-0.000364	-0.000133	-0.000116	-9.5e-05	0.00036	2.8e-05	-7.5e-05	0.000178	0.000341	-0.000365	7.3e-05	-0.000336	0.000364	-6.8e-05	-0.000302	0.000539	-0.000307	0.000129	-3.4e-05	0.000375	0.000225	-0.000658	0.000239	0.000312	0.000354	0.000606	0.000398	-1.7e-05	0.000452	5e-05	-0.000166	0.000148
-1208	0.00198	0.000647	-0.000985	-0.000237	0.000495	0.000494	0.000408	0.000518	-3.1e-05	-0.000263	-0.000135	-0.000987	-0.000349	0.000713	8.6e-05	0.000326	-9.8e-05	1.8e-05	-0.000369	-1.8e-05	0.000121	-0.000127	0.00035	-0.000112	0.000314	0.000119	-0.000558	-0.000164	0.00024	-0.000867	-0.000151	0.000302	0.000402	0.000117	-7.8e-05	0.000816	-0.00014	7.5e-05	0.000291	-0.000232	-0.000124	-0.0001	0.000219	0.00039	0.00027	0.00042	0.000213	0.000473	-0.0003
-1206	0.00111	0.000386	0.00106	-0.00153	-0.000809	-0.000236	0.000211	-0.000109	0.000459	0.000519	-0.000149	0.000185	0.00055	-0.000233	-0.000423	-2.7e-05	0.000293	-0.000308	6.3e-05	0.000261	-2.8e-05	-7.2e-05	-0.000426	-0.000265	-0.000125	-0.000214	0.000397	-6.5e-05	-6e-05	0.000182	-7e-06	-0.000364	0.000618	0.000302	0.000338	0.000263	0.000356	0.000665	-0.000588	-2e-05	0.000186	1e-05	0.000448	0.000372	0.000234	-0.000367	1.4e-05	0.000261	0.000458
-1204	0.000917	-1.4e-05	0.00072	-0.000732	0.00198	-0.000311	-0.000137	0.000265	-0.000325	1.6e-05	-0.000136	-0.0002	-0.000298	-0.00022	5.2e-05	0.000294	-0.000246	-0.000314	0.000105	0.000358	-0.000207	-7.3e-05	0.000304	-2.5e-05	0.000373	0.000302	0.000397	-7e-06	-0.00027	-0.000149	-7.9e-05	4.1e-05	-0.000222	-0.000429	-0.000246	-1.7e-05	4.5e-05	-0.000596	5e-05	-0.000349	-0.000574	-0.00033	4.2e-05	-0.000497	0.000216	3.2e-05	-6.8e-05	-8.2e-05	-0.000447
-1202	-2.1e-05	-0.000195	0.000987	0.00115	-0.00045	0.000143	0.000555	-0.000574	-0.000703	-3e-05	0.000438	0.000319	-0.000183	-0.000969	6.2e-05	0.000639	-5.6e-05	7e-06	9.5e-05	-0.000552	0.000253	-0.000229	5.7e-05	-9.5e-05	0.000618	0.000203	0.000139	-0.000123	0.00047	-0.000167	0.000569	-0.000665	-7.8e-05	-0.000195	2.4e-05	0.000491	0.000319	9e-05	-0.000145	0.00013	-0.000132	-0.000268	0.000271	-0.000443	7.1e-05	-0.000185	-0.000433	3.6e-05	1e-06
-1200	0.000139	6.9e-05	0.000855	-0.00139	0.00071	-0.00108	-9.8e-05	0.000535	0.0004	0.00061	0.000805	0.000234	0.000336	-0.000435	-7.5e-05	0.000128	-3.6e-05	0.000108	0.000244	-0.000465	-0.000205	0.000418	-0.000187	0.000516	-9e-06	0.000321	8.6e-05	-0.000195	-0.000529	-0.000266	0.000234	7.7e-05	-0.000172	0.000309	6.9e-05	-0.000174	0.000479	-0.000807	-0.000426	0.000212	0.000127	-3.7e-05	0.000366	0.000286	-0.000496	0.000181	-3.2e-05	0.000591	-0.000381
-1198	-0.00195	0.00145	-0.00252	0.000389	-0.000539	0.000317	-0.00135	0.000969	-0.000891	0.000236	0.000383	-0.000161	-0.000486	-0.000461	-0.000503	0.000517	0.000187	0.000147	-0.000518	-0.000367	-0.000394	-8.1e-05	-0.000294	-0.000129	1.8e-05	-0.000147	-0.000197	4.8e-05	0.0002	-0.000115	0.000385	0.000117	-0.000658	2.2e-05	0.000454	0.000203	-0.000415	-0.00012	-0.000225	-0.000163	0.000287	-0.0004	-0.000594	-0.000445	0.000169	4.8e-05	-0.000142	-0.000293	0.000367
-1196	-0.000172	0.000728	-0.000549	-0.000966	0.000646	-0.000312	-0.000249	-0.000104	0.00043	0.000844	0.000184	-2.8e-05	0.000436	0.000688	-0.000679	-4e-05	-0.00075	-8.5e-05	0.00046	9.5e-05	-9.4e-05	0.000175	0.000234	-0.000503	0.00049	0.000275	-0.000248	0.000552	-0.000116	0.000189	-0.000102	-0.000372	0.000146	0.00037	0.000225	-0.00065	0.000533	0.000234	-0.000385	3.4e-05	0.000196	-2.9e-05	0.000474	-0.000462	-3.6e-05	-0.000229	2.1e-05	-0.000111	1.2e-05
-1194	-0.000764	0.000188	-1.1e-05	0.00126	0.000557	0.000966	-0.000154	0.000295	-0.00103	-0.000249	-0.000389	0.000227	-0.000144	-0.000255	0.000258	-0.000426	-0.00055	0.000807	0.000192	-0.000262	1e-05	0.000542	-0.000193	-0.000293	-8e-06	0.000393	-0.000163	-0.000433	0.000272	-0.000183	-1.7e-05	0.000159	-0.00036	-0.000508	0.000237	-0.000464	0.000487	-0.000462	-0.000365	6.8e-05	-0.00037	-0.000596	-0.000594	0.000111	0.000605	0.00022	-0.000302	0.000638	-0.000657
-1192	0.000888	-0.00031	0.000562	-0.00157	0.000949	-0.00118	0.000589	0.000148	-0.000439	-0.000336	-0.000336	-0.0004	-0.000335	0.00059	0.000203	0.00025	3e-05	0.000311	-0.000123	-0.000135	-0.000226	-0.000148	-3.4e-05	-4e-05	-9.2e-05	0.000325	-0.000114	3.3e-05	-0.000312	-4.3e-05	-0.00051	-0.000364	0.000462	6.5e-05	0.000165	-1e-05	-9.4e-05	0.000462	0.000236	0.000212	-6.9e-05	9e-05	0.000174	0.000178	2.9e-05	-0.000501	-2e-05	-0.000273	-0.000745
-1190	0.00169	-0.000422	-0.000494	0.000159	0.000519	-9.3e-05	-0.000404	-0.00215	-0.000358	-0.000282	4.8e-05	-0.000678	-0.00128	-0.000125	0.000129	0.000562	-0.000414	0.00028	-0.000133	-0.000271	1.1e-05	-0.000393	-1.5e-05	2.8e-05	-0.000344	-0.000305	-0.000161	-0.000123	-0.000239	-0.000249	0.000126	2.4e-05	-9e-06	0.000329	0.000454	0.000238	0.000595	0.000277	-0.0001	0.00012	-0.000539	0.000542	-0.000144	-0.000505	0.000197	0.000166	-0.000141	0.000374	-0.000155
-1188	0.000403	0.000532	0.000178	2.3e-05	0.000732	-0.000746	-0.000224	-0.000421	8.1e-05	-0.000161	-0.000376	-0.000668	-0.000943	0.000447	0.000607	0.000284	0.000114	1e-05	-0.000134	-2e-05	-0.000178	0.000139	0.000118	0.000123	6.8e-05	0.000245	4.7e-05	0.000378	-0.000374	4.9e-05	-6.8e-05	0.000413	-0.000129	-0.000272	0.000541	-6e-05	0.000461	0.000129	-0.000268	-0.000296	0.000188	0.000525	0.000272	0.000179	-0.000166	-0.000275	-0.000134	-0.000419	-0.000226
-1186	-0.000558	-0.000365	0.000362	0.000368	-0.00178	-0.000251	-0.000606	0.000227	-0.000768	-1.3e-05	0.000775	0.000158	6e-06	0.000325	0.000674	0.00067	0.00027	-9.3e-05	9.4e-05	0.00026	0.000124	-0.000252	-0.000274	0.0003	-0.000194	-9.6e-05	0.000156	-0.000361	9.6e-05	-0.000122	-0.000208	-0.000337	-0.000189	6e-06	-9.9e-05	-0.00014	0.000178	-4.1e-05	0.000209	8.8e-05	-0.000104	0.000259	0.000131	2e-05	0.000277	-0.000284	-0.000487	9.8e-05	-0.000189
-1184	0.00209	0.000264	-0.000139	-0.00076	0.000711	-0.00039	-0.000173	0.000417	-0.000135	-0.000104	0.000647	-3.1e-05	0.000186	-0.000136	0.000777	0.000304	-7.7e-05	0.000309	-0.000339	-0.000386	0.000565	9.5e-05	-0.000481	-7.7e-05	0.000187	-0.000497	0.000455	-0.00014	-5.9e-05	0.000282	-0.000244	-8.4e-05	0.000342	1.4e-05	-0.000569	0.000386	0.000205	-0.000332	-0.000348	1.5e-05	0.000232	0.000116	0.000607	0.000232	-0.000274	0.000138	-0.000107	-0.000455	0.000185
-1182	-0.00271	-0.000826	7.2e-05	-0.000684	-0.000771	-0.000768	-0.000173	0.000618	8e-05	0.000519	-5.1e-05	-0.000359	-0.000157	-2.6e-05	-9.8e-05	-0.000236	6.1e-05	-7.3e-05	-0.00027	0.000387	-0.000552	-0.000238	-0.000705	0.00042	0.000103	-0.000654	0.000391	0.000347	2.9e-05	-0.000133	-0.000254	0.000117	-0.000241	-0.000654	0.000338	-0.000402	0.000689	-4.8e-05	-0.000285	-6.5e-05	-0.000211	0.000124	0.000279	-0.000102	0.00048	-7e-05	0.000406	-0.000156	0.00032
-1180	-0.00175	-0.000919	0.000544	-0.000169	-0.000383	0.000556	-9.6e-05	0.000753	-0.000432	-0.000336	0.00103	3.8e-05	-0.000105	-0.0001	0.000456	-1.7e-05	-0.00015	-7.3e-05	-1.4e-05	-0.000136	-0.000413	9.1e-05	-4.3e-05	0.000368	1e-06	0.000262	0.000515	-8.2e-05	-3.6e-05	-0.00044	0.000227	0.000335	-0.000207	6e-06	0.001	0.000255	-9.5e-05	5.6e-05	-0.000296	0.000262	-0.0004	-0.000313	0.000235	0.000178	0.000482	0.000128	-0.000198	-6.4e-05	0.000295
-1178	-0.0015	0.000733	-0.00213	-0.00109	-2.2e-05	0.00034	0.000558	0.000365	0.000631	0.000105	0.000284	0.000306	-0.000489	-0.000557	0.000268	0.000183	0.000197	0.000257	-7.5e-05	0.000269	5.8e-05	1.1e-05	-0.00015	1.9e-05	1.8e-05	6.9e-05	-6.5e-05	9.8e-05	0.000458	-0.000381	-0.000684	-0.000346	-0.000122	-0.000265	2.6e-05	0.000649	-9.5e-05	0.000384	-0.000425	0.000281	-0.000274	0.000614	0.000545	-0.000496	-0.000221	0.000652	-0.000221	-0.000165	0.000266
-1176	7.9e-05	-0.00123	0.000593	-0.000313	0.000241	0.00036	-0.00133	0.000618	-4.3e-05	0.000134	-0.000164	-3e-06	-0.000648	0.000225	-7.5e-05	-0.000116	-0.00017	0.000419	0.000155	-9.5e-05	-9.3e-05	0.000295	-0.000249	0.000394	-5e-05	-0.00032	-0.000139	-0.00019	-0.000689	-0.00053	-0.000471	0.000143	-4.3e-05	-0.000436	0.000374	4.4e-05	0.000418	1.1e-05	-0.000559	-0.00032	0.000471	-0.000301	0.000465	0.000179	7.3e-05	0.000247	0.000324	-9.2e-05	-0.000243
-1174	-0.00047	-0.000191	-0.000154	-0.000592	-0.00032	-0.000172	0.000631	-0.000292	5e-05	-0.000469	-0.000237	-2.9e-05	-4.3e-05	-0.00023	-4e-05	0.000119	-0.000255	1.8e-05	-0.000181	9.7e-05	-0.000309	-3.5e-05	-0.000159	-0.000617	0.000169	0.000386	0.000147	-9.7e-05	0.000353	-9.1e-05	-0.000444	0.000286	-0.00077	0.000206	-0.000228	8e-05	-0.000422	-0.000113	-0.000288	0.000353	0.000366	-0.000239	0.000334	-7e-06	8.8e-05	0.000105	-0.000624	-0.000438	0.000918
-1172	0.000659	-0.00189	-2.7e-05	-0.000895	-0.0012	-3.2e-05	0.000651	0.000667	0.000221	-0.000662	-8e-05	0.000558	-0.000373	-1.4e-05	0.000595	-0.000469	1.9e-05	0.000117	-0.000273	-0.000512	-0.000121	-0.000232	-0.000302	0.000491	0.000364	-0.000869	-0.000246	0.000437	-4.2e-05	-0.000555	9.1e-05	8.5e-05	4.4e-05	-2e-05	-0.000168	-0.000543	0.000427	0.000355	0.000129	-2e-05	0.000242	0.000141	0.000253	-8.2e-05	-8e-06	0.000283	-0.000214	8.3e-05	0.000384
-1170	-5.2e-05	-0.000478	-5.9e-05	-0.000382	-0.000554	0.00018	-0.0003	0.000364	0.000271	0.000356	0.000257	-0.000374	0.000169	-0.000437	-0.00033	-0.000436	0.000229	-0.000155	-0.000911	0.000254	0.000697	-0.000302	2.8e-05	-0.000215	0.000333	1.1e-05	-2.2e-05	0.000231	-7.7e-05	-0.000462	-0.000261	-0.000424	0.000239	-2.1e-05	0.000373	-0.000209	-5.2e-05	0.000153	-0.00018	0.000113	0.000153	0.000177	0.000253	0.000179	-0.000205	0.000562	-0.000468	0.000355	-0.000207
-1168	-0.0015	-0.000828	0.000329	-0.00125	0.000517	0.000219	0.000191	-0.000308	-0.000184	-0.000531	-0.000193	-2.9e-05	-0.000687	0.000313	0.000304	-0.000126	-0.000415	-1.3e-05	8.3e-05	-0.000963	-0.00031	7.6e-05	-0.000873	-0.000119	-0.00031	-3e-05	-0.000114	0.00033	7.9e-05	0.000164	-1.6e-05	-0.00017	-0.000385	-0.000275	-0.000297	-0.000726	0.000162	-6.8e-05	-0.000152	-0.000258	0.000869	-4.4e-05	0.000229	0.000311	0.00034	-6.8e-05	-0.000695	0.000298	0.000358
-1166	0.00131	-0.00123	0.000278	-0.000264	-0.00064	0.00024	-0.000556	0.000835	-0.00108	-6.1e-05	0.000214	-0.000202	9.6e-05	0.000166	-0.000518	-0.00129	0.000695	0.000351	4.7e-05	-0.000531	0.000253	8.3e-05	-6e-05	-0.000232	0.000179	0.000236	-0.000198	-2.4e-05	4e-06	1.6e-05	-3.4e-05	0.000277	0.00048	0.000206	-0.000395	-0.000386	0.000408	0.000163	-0.000294	0.000334	-2.5e-05	-0.000249	0.000166	0.000399	-0.000106	0.000193	0.000123	-0.000635	3.9e-05
-1164	-0.000342	0.000965	0.000334	-0.00128	0.000515	-0.000585	-0.000154	0.000702	0.00156	0.000313	-0.000642	0.000386	0.000617	-2.5e-05	1.6e-05	-0.000115	0.000388	0.000421	5.5e-05	0.000242	-0.000533	0.000231	-4.4e-05	0.000141	0.000475	0.000568	0.000382	-0.000157	1.2e-05	9.1e-05	-0.000401	-0.000279	0.000249	0.000527	0.000261	-1.7e-05	-0.000157	-0.000217	-5.6e-05	-0.000243	0.000116	-0.000214	0.00013	-0.00011	-6e-06	0.000167	3.3e-05	0.000108	-8.9e-05
-1162	0.000654	-0.000657	-0.000496	0.000745	-0.000301	-0.00106	-0.00137	-0.0013	-0.000247	-0.00031	0.000587	-0.000294	0.000693	-0.000631	4.7e-05	1.7e-05	0.000502	0.000209	-0.000921	5.9e-05	-7.5e-05	0.000725	0.000191	9.6e-05	0.000137	0.000154	-2.3e-05	-0.000369	0.000225	-0.000167	-0.000177	9.8e-05	1.7e-05	0.000336	-8.9e-05	0.000175	0.000221	-0.000313	-0.000675	0.000814	-0.00015	-0.000142	-0.000275	0.000565	-6.1e-05	0.000426	-3.2e-05	-8.2e-05	-0.000492
-1160	-0.00159	0.000997	0	0.000299	-0.00101	-0.000866	-0.00086	7.9e-05	-0.000186	3e-05	-0.000504	-0.000306	-9.3e-05	0.000358	0.000444	-6e-05	0.000451	0.000696	-0.000241	0.000116	0.000458	0.000331	-0.000166	6.2e-05	-0.000311	-0.000138	0.000238	-8e-06	0.000183	0.000247	-3.5e-05	0.000168	0	6.6e-05	0.000374	0.000271	-0.000132	-0.000499	0.000122	-6.4e-05	-0.000254	-9e-05	-0.000638	-0.000444	-0.000328	2.1e-05	0.000331	-0.0002	-0.0005
-1158	-0.00101	-0.00238	0.000198	0.000155	-0.000765	-0.000451	-0.000101	-0.000259	-0.000263	0.000223	-0.000531	-0.00107	8.3e-05	0.00012	0.000467	0.000382	-0.000581	-0.000204	6e-06	0.000348	-0.000358	0.000268	0.000279	-0.000188	-0.000798	0.000168	-0.00013	-0.000524	-0.000287	-6.7e-05	-0.00041	-1e-05	0.000419	-4e-06	0.000863	0.000559	0.000144	0.00026	-0.000373	-9e-05	-0.000423	1.9e-05	7.6e-05	9.2e-05	-0.000514	-7.7e-05	0.000213	-0.000365	-0.000219
-1156	-0.000496	-0.000767	0.000103	0.000439	0.000197	-0.000193	-0.000355	0.00048	-0.000391	-0.000279	-0.000218	0.00116	0.000362	-0.000122	0.000167	-0.000471	-0.000287	0.00021	0.000122	-0.000289	-0.000469	0.000222	0.000118	1.2e-05	0.000349	-0.00018	-6.4e-05	0.000197	0.000549	-2.5e-05	-0.000126	0.000437	-8.7e-05	-0.000628	-4.3e-05	3.6e-05	-0.000209	-8.4e-05	1.5e-05	-0.000371	-0.000412	1.9e-05	-7.3e-05	-0.000409	0.000483	6.7e-05	9.6e-05	-0.000327	-0.00017
-1154	-0.000858	0.00027	0.000565	0.000226	-0.00043	-1.5e-05	-0.00064	0.000181	-7.8e-05	-0.000145	-0.000556	0.000161	-0.000904	-0.000135	-0.000837	-0.000103	-0.000308	5.8e-05	-0.000101	-0.000338	0.000282	-0.000145	9.1e-05	0.000419	-0.000502	-9.7e-05	0.00024	0.000272	0.000273	-0.000346	-0.000829	-5.8e-05	0.000178	-0.00147	5.2e-05	0.000596	0.000266	-0.000268	-0.000347	-0.00024	-0.000148	-0.00025	-1e-05	0.000512	0.000347	0.000175	-0.000467	0.000199	0.000101
-1152	-0.000946	0.00155	0.00247	0.000489	-0.000408	0.000422	-0.000917	-0.000391	0.000334	0.000783	0.000465	0.00114	-0.000944	1e-05	1.6e-05	0.000505	-0.000498	4.9e-05	-0.000161	-0.00026	0.000413	1e-05	5.7e-05	-0.000345	9.4e-05	0.000185	9.4e-05	0.000495	-0.0001	6e-06	0.000342	0.000102	-0.000187	7.7e-05	0.000198	-0.000222	0.000214	-0.000128	-0.000136	-6.2e-05	-0.000273	0.000223	3e-05	-6e-06	-0.000239	-7.8e-05	1.3e-05	0.000217	0.000213
-1150	-0.00124	-0.000507	0.000314	-0.000495	-0.000853	0.00125	-0.000568	0.000718	-1.1e-05	-0.00044	0.000505	0.00103	-0.000501	-0.00034	-9.9e-05	0.000118	0.000146	-0.000312	7.6e-05	-0.000164	-0.000488	0.000542	-9.8e-05	-4.8e-05	0.000279	-0.000295	1.1e-05	-0.00027	0.000206	0.00034	0.000176	0.000101	-0.000111	-0.000852	0.000155	-7e-06	-0.000273	-0.000259	-0.000453	-0.000322	-0.000193	-1.1e-05	4.3e-05	-0.000163	1e-05	-0.000331	-0.00015	-0.000428	3.7e-05
-1148	-0.000568	-0.00186	0.000749	0.000736	0.0011	0.000769	0.000286	0.000632	-5.9e-05	-0.000266	0.000479	0.000371	0.000237	-0.000476	1.3e-05	-0.00016	-4.6e-05	9.9e-05	-0.000357	0.000552	0.000254	0.00012	-2.4e-05	0.000315	0.000441	0.000603	0.000164	0.000361	0.000192	0.000181	-0.00037	-7.7e-05	1.7e-05	-0.000213	0.000497	-0.00029	0.000584	-0.000428	0.000361	-0.000692	-0.000105	4.4e-05	0.000317	-0.000101	-0.00015	-0.000318	-0.000133	0.000345	0.000166
-1146	-0.00128	-0.000105	0.000851	-0.000806	-0.00195	-0.000374	-0.000897	0.000551	0.000211	-0.000232	0.000464	6.8e-05	0.000477	0.000489	0.000317	-0.000293	0.000345	0.000139	-8.3e-05	-0.000416	0.000115	-6e-06	-0.000231	-0.000196	0.000298	-0.000131	0.00038	4.3e-05	8.6e-05	4e-05	0.000143	0.000533	-0.000316	0.000458	-0.000508	0.000168	0.000145	2e-05	-0.000207	-0.000693	-0.000175	5.4e-05	0.00029	0.000319	1e-06	0.00024	0.000169	-0.000299	-0.000262
-1144	-0.000665	0.00174	0.000981	-0.00132	-0.0022	0.00022	0.000321	0.000669	-0.000293	0.000341	5.9e-05	-0.000799	-0.000905	-5.2e-05	-0.000364	-0.000736	0.000208	0.000138	-8.5e-05	9e-06	-0.000386	-0.000356	0.000155	0.0002	0.000298	-0.000472	3.1e-05	0.000198	-0.000228	-0.000198	-0.0001	0.000169	-0.000196	0.000249	-5.5e-05	-0.00027	0.000143	0.000375	0.000459	-6.3e-05	0.000287	0.000257	0.000288	-0.000127	0.000151	0.000163	-0.000131	0.00059	-0.000279
-1142	-0.000367	0.000735	0.000278	0.000747	-0.000406	0.000632	-0.000354	-0.000641	0.000952	-7.4e-05	0.00069	-0.000948	0.000235	-0.000378	-0.00019	0.000283	-0.000279	0.000633	-0.000251	0.000242	0.000376	-0.000532	-0.000802	-0.00012	0.000313	-0.000137	0.000639	4.3e-05	-0.000303	9.8e-05	0.000109	0.00032	0.000248	0.000319	-9.8e-05	0.000228	0.000541	0.000507	-0.000188	-0.000195	0.000276	-0.000602	-8.3e-05	-7.6e-05	0.00017	-3.4e-05	-0.000569	-0.0002	-1.6e-05
-1140	-0.000434	0.000846	4.6e-05	-0.000632	0.000196	0.000103	-1.2e-05	-0.000427	0.000539	0.000146	0.000648	-0.000442	0.000693	-0.000391	-0.000424	0.000118	-0.00014	-0.000425	-0.00021	-0.000212	-0.000432	0.000387	-2.6e-05	-0.000224	0.000238	-0.000537	8e-05	0.000182	0.000135	7.3e-05	-0.000102	-0.000129	-0.000488	-0.000271	0.000252	-0.000219	-1.6e-05	7.6e-05	-0.000268	0.000503	4.5e-05	0.000551	-8.2e-05	-0.00055	-0.000105	-0.000222	-0.000178	-5.6e-05	-0.000226
-1138	-0.000186	0.000151	-0.00185	0.00115	-0.000856	-0.000276	-0.0001	-0.00113	-0.000108	-0.000645	0.000324	-0.000828	5.7e-05	-0.000571	-0.000192	0.000715	-2.4e-05	0.00015	0.000381	2.8e-05	3.8e-05	-0.000659	2.9e-05	1.8e-05	-0.000209	0.000543	8.7e-05	0.000404	3.7e-05	-0.000406	-0.000796	0.000235	-0.000382	-2e-05	0.00068	0.000559	-7e-06	-5e-06	0.000112	0.000114	0.000134	-0.000186	0.000112	-0.00054	-0.000123	0.000112	-0.000133	-8e-06	0.000204
-1136	0.00011	0.000557	-0.000518	0.000366	-0.000447	0.000158	0.000993	0.000514	0.000789	0.000194	-0.000345	-5.7e-05	-0.000236	-6.2e-05	0.000617	-3.7e-05	-0.000434	-0.000102	-5.4e-05	-1e-05	-0.000196	0.000192	-0.000559	0.000368	-3.1e-05	0.000183	8.6e-05	0.000595	0.000118	0.000171	-0.000411	-0.00033	0.000317	-0.000845	-6.2e-05	7.1e-05	0.000301	-0.000117	-6.3e-05	0.000316	0.000232	-0.000162	8.6e-05	0.000347	0.000447	0.000192	0.000133	0.000279	-0.000592
-1134	-0.00169	0.000505	0.000279	-0.00178	0.000607	-0.000488	0.000595	-0.000724	-0.000184	-0.000693	0.000463	9e-06	-0.000765	-4e-05	0.000293	0.000184	-0.000581	0.000139	0.000271	7.7e-05	-0.000232	0.000176	-0.00023	0.000255	9e-06	0.000236	0.000454	0.000338	-0.000213	-0.000678	-0.000126	0.000259	5.1e-05	4e-05	0.00018	-0.000612	0.000285	-0.000437	0.000263	-2.8e-05	-0.000266	3.2e-05	-0.000348	-1.6e-05	0.000141	-0.000166	0.000378	0.000553	0.000221
-1132	-0.000727	-7.7e-05	0.000102	-0.000637	-0.000342	0.000181	-0.000497	0.000534	-0.000512	-0.000145	0.000929	-1e-06	4.7e-05	0.000575	0.000603	0.000263	-0.000617	0.000199	-0.000143	5.8e-05	0.000321	-0.000382	-0.000356	0.000228	0.000439	0.00036	0.000112	0.000741	-5.2e-05	0.000207	-0.000284	0.00025	0.000341	-2e-06	0.000216	-0.000358	-0.000167	-3e-05	-0.000109	-0.000232	0.000187	-0.000419	0.000846	-0.000111	0.000251	4.9e-05	0.000158	0.000435	0.000242
-1130	-0.0014	0.000191	0.000306	0.000138	-0.000597	8.4e-05	0.000736	0.000366	0.000193	-0.000237	-0.000461	0.000198	-0.000245	-3.8e-05	0.000177	-0.000502	6e-06	6.9e-05	-0.000675	1.9e-05	-0.000105	0.000517	-8e-05	-0.00045	6e-05	-0.00105	-0.000257	9e-06	-0.000246	-0.000306	0.000124	-0.000246	-0.000351	-2e-05	-9e-06	0.000141	-0.000149	4e-05	-0.000551	0.000246	0.000328	-0.000491	0.000395	0.000838	-0.000283	-0.000174	-0.000515	1e-05	0.000286
-1128	0.000818	-0.00146	-0.000341	0.000484	0.000732	0.000496	-0.00077	0.000449	-0.000265	0.00102	0.000173	0.000157	0.000452	0.000263	-8e-06	0.000141	-0.000528	-2.3e-05	0.000124	8.6e-05	-0.000196	0.000175	0.000172	0.000278	0.000607	-0.000139	0.000288	-0.00026	7e-05	-0.0002	-0.000101	-0.000381	0.000428	0.000206	0.000279	-0.000159	-0.000281	0.000578	-0.000294	-0.000453	0.00017	-0.00032	0.000367	0.000179	0.000509	-0.000529	0.000294	0.000288	-4.4e-05
-1126	-0.000308	0.00102	-0.000183	0.000888	0.000302	-0.000841	-0.00109	-0.000501	-0.000138	0.000461	0.000188	-0.000175	-0.000222	0.000974	-0.000239	5.2e-05	6.1e-05	-0.000324	-0.00032	0.000328	-0.000481	-0.000146	-0.000171	2.8e-05	0.00011	-0.000297	0.000456	-0.000305	0.000192	-3.2e-05	-0.000127	0.000421	0.000239	4.9e-05	4.3e-05	-0.000262	0.000195	-0.000225	-0.00057	-0.000656	0.000224	0.000115	0.000218	-0.000161	9e-06	0.000608	-0.00015	0.000145	-0.000272
-1124	0.000499	-0.00126	0.000284	0.000274	-0.000642	8.1e-05	0.000211	-0.000526	3.9e-05	-0.000278	-0.000528	-0.000189	-7e-06	7.3e-05	-4e-05	0.000416	0.000514	-0.000327	-0.000557	-0.000454	0.00017	-7.1e-05	-0.000178	-0.000349	0.000432	5.3e-05	-0.000255	-4.1e-05	-0.0001	8.1e-05	0.000133	0.000116	0.000454	0.000562	-0.000183	0.000378	0.000302	-9.5e-05	0.000476	-0.00033	2e-06	0.000159	-0.000145	-0.000197	0.000305	-0.000267	-1.5e-05	0.000137	-9.9e-05
-1122	-0.000762	0.000652	0.00163	0.00178	0.000308	0.000969	-2.6e-05	-0.00121	0.000744	0.000294	0.000705	0.000506	0.000172	-8.5e-05	-1e-05	0.000295	-0.000382	0.00047	-0.00026	6.8e-05	0.000124	9.2e-05	-0.000355	0.000159	0.000161	4.4e-05	0.000305	-0.000335	-0.000384	-0.000214	-0.000227	0.000134	-9.7e-05	-0.000429	0.000233	-0.000428	0.000486	0.000223	-8.2e-05	5e-06	-5.1e-05	0.000453	0.000262	-4.9e-05	-0.000337	-6.9e-05	0.000288	-0.000284	-1.4e-05
-1120	-0.000622	0.000735	-0.000781	-0.000142	-0.00145	-0.000237	-0.000428	0.000248	-0.00111	-1.6e-05	0.000534	0.00017	-0.000223	0.000636	0.00028	-0.000593	-0.00031	2.7e-05	0.000194	-1e-05	-0.000223	-0.000523	-0.000106	9e-06	-0.000335	-0.00018	-7.1e-05	4.2e-05	-0.000235	-0.000258	0.000276	-0.000674	0.000154	-0.000491	0.000418	-0.000124	0.000247	-0.000156	0.000388	-0.000445	-0.000521	4.4e-05	0.000482	-0.000277	-0.000336	0.000229	-0.000251	-6.2e-05	-0.000226
-1118	-0.00117	0.00108	-0.000439	0.000226	-0.000923	0.000379	0.00134	-0.000123	0.000522	0.000417	0.000589	3.8e-05	-0.00174	-0.000572	-0.000645	-0.000402	-0.000128	-0.000233	0.000658	0.00086	-0.000414	0.000249	-7.9e-05	-0.000137	9.4e-05	-3e-05	3e-06	-0.000164	-0.000197	-0.000223	-0.000336	-3.6e-05	-0.00019	-0.000496	0.000356	9e-06	2.8e-05	-0.00012	0.000218	7e-06	-0.000113	0.000338	0.000599	0.000134	-7.7e-05	0.000418	-4.2e-05	0.000216	-5e-06
-1116	-0.000618	0.000212	-0.000729	-0.000165	-0.000148	-0.000151	-0.000189	-0.000413	0.000791	-0.000515	0.000382	-0.000821	-0.00083	-0.000436	0.000191	0.000329	-0.000235	0.000127	-0.000668	8.8e-05	-0.000158	0.000654	0.000154	-0.000216	0.000137	0.000127	-0.000214	-0.000396	0.000129	0.000612	4.2e-05	0.0001	-0.000283	0.000214	-7e-05	-0.000527	3.7e-05	-5e-05	-0.000244	0.000147	-0.000434	0.000169	0.000614	-0.000286	-7e-05	-0.000348	-0.000187	-0.00029	-0.000273
-1114	7e-05	-7.7e-05	-0.000808	0.00115	-0.000923	-0.000645	0.000288	0.000147	-0.00108	-0.000413	0.000548	0.000757	-0.000296	-0.00143	0.000247	-0.00047	0.000177	-0.000105	0.000361	0.000223	-0.00013	-8e-05	-5.2e-05	-0.000138	-4.8e-05	0.000227	9.6e-05	0.000265	-7.7e-05	-5.9e-05	-0.00052	-1.6e-05	-0.000393	-0.000463	0.0004	0.000264	9.2e-05	-0.000436	-0.000295	-0.000338	-0.000167	9e-05	8.4e-05	-2.2e-05	0.000259	0.000707	-0.000114	0.000128	0.000148
-1112	0.00108	-0.00149	-0.00135	-0.000922	-0.00129	0.00099	-2.6e-05	-0.000254	9.7e-05	-0.000514	-3.5e-05	-0.000599	0.000515	0.000252	-0.00033	-0.000645	-0.000138	0.000444	-0.000388	-6.7e-05	-0.000299	0.000122	-0.000354	4.6e-05	-0.000234	0.000328	-6.2e-05	0.000133	-0.000287	-0.000166	0.000467	8e-06	0.000429	0.000196	-0.000149	0.000185	-0.000183	0.000356	0.000467	-0.00011	0.000453	-0.000481	-0.000179	0.000161	-0.000436	0.000111	-9.6e-05	-0.000282	0.000157
-1110	-0.000239	-0.000967	0.00188	0.000346	0.000455	-0.000547	-0.00023	-5.6e-05	1.9e-05	0.000296	-0.000193	0.000292	8.6e-05	8.3e-05	0.000224	-0.000158	-0.000381	-0.000125	-0.000548	-0.000453	0.000517	-0.000365	-0.000205	-0.000102	-0.000241	1.1e-05	0.000423	0.000526	0.000119	-0.000132	-0.000161	-0.000346	-0.00043	1.4e-05	0.000216	0.000482	0.000294	0.000542	-0.000143	-4.8e-05	0.000434	0.000702	-2e-06	-0.000461	0.000241	0.000264	8.7e-05	0.000427	2e-06
-1108	-0.000115	-0.000536	-0.000575	0.00032	-0.000491	-0.000624	0.00121	0.000368	-0.000859	0.000833	-4e-05	-0.000148	-0.000514	0.000251	2.9e-05	0.000284	-6.7e-05	-7.2e-05	-0.00035	-0.000425	-0.000309	0.000255	7.2e-05	0.000175	-5.7e-05	0.000392	0.000448	-0.000339	0.000353	-0.000232	-0.000208	0.000177	-3.4e-05	0.000378	0.000558	-0.000184	0.000221	0.000354	0.000272	-0.000278	-0.0003	-0.000473	-0.000198	-0.000145	1.8e-05	0.000272	0.000122	-0.000264	0.000303
-1106	0.000275	-0.000829	0.000802	-0.000683	-0.000556	0.000753	0.000737	0.0003	6.5e-05	0.000531	-0.000289	-6.6e-05	0.000225	0.000265	-0.000342	-0.000271	-0.000266	0.00041	-1.5e-05	0.000378	-0.000452	-0.000372	0.000139	-0.000365	0.00049	-5.8e-05	-0.000114	0.0002	-0.000156	-0.000595	0.000427	-0.000187	0.00048	-8.3e-05	9.4e-05	2.5e-05	0.00039	0.000673	0.000378	0.000253	0.000861	0.000293	-0.000276	-0.0001	-0.000167	0.000229	-0.000384	0.000108	5.6e-05
-1104	-1.8e-05	0.000648	-0.000575	-0.00146	-0.000574	-0.000114	0.00081	9.8e-05	-0.000436	-0.00063	0.000688	-4.1e-05	0.000161	0.000166	0.000803	-5e-06	0.000303	0.000451	0.000154	-1e-06	0	6.6e-05	0.000145	-0.000294	-0.00021	0.000427	0.000187	-0.000303	0.000287	-0.000323	-0.000469	3.1e-05	-0.000229	-0.000333	0.0004	-1e-06	0.000214	1e-05	-0.00048	0.000257	-0.000468	-0.000446	0.000969	0.000231	4.5e-05	0.000139	7.7e-05	0.00051	1.1e-05
-1102	-0.00124	0.000267	0.000489	0.000156	-0.000898	-0.00149	-0.000462	1.2e-05	0.00019	-0.000459	0.000858	-0.000163	-0.000401	-0.000207	0.000478	6.1e-05	-7.7e-05	0.000594	0.000333	-0.000173	-0.00057	-0.00028	6.5e-05	-0.000155	-0.000798	7.7e-05	-0.000224	-0.000311	7e-05	4.9e-05	6.6e-05	0.000194	2.6e-05	-0.000167	2.6e-05	-0.000281	-8.8e-05	-0.000138	-0.000226	0.000176	-0.00037	0.000373	0.000229	0.000101	7.3e-05	-7e-05	-0.000136	-0.000119	-0.000262
-1100	-8.5e-05	-0.000191	-0.000184	-0.000238	-0.000171	-0.000274	-0.000102	6.2e-05	-0.000346	0.000123	0.00117	0.000905	0.000491	-0.000195	-2e-05	0.000172	0.000386	-4.3e-05	0.000261	0.000135	-0.00012	-0.000439	-0.000804	-0.000284	0.000279	0.000369	0.000137	0.00045	3.8e-05	-0.000489	-0.000445	0.000403	1e-06	0.00037	0.00019	-0.000263	-1.7e-05	0.000488	0.000413	0.000193	-0.000309	-0.00017	0.000411	0.000285	-8.8e-05	-0.000824	0.000204	-2.8e-05	-0.000151
-1098	0.000215	-0.000715	0.00109	-0.00113	0.000558	-0.000844	-0.000376	0.000285	-4.1e-05	-0.000307	-0.000164	6.7e-05	-0.000832	-0.000617	-0.000214	-0.000589	0.000179	-0.000133	-0.000694	0.000318	0.000621	0.000387	0.000468	5.3e-05	-0.000134	0.000242	9.6e-05	0.000123	0.000336	0.000197	0.000134	0.000512	0.00029	-0.000151	-0.000296	0.000104	6.3e-05	-0.000517	0.000451	-0.000488	-9.6e-05	0.000106	0.000235	-8.4e-05	0.000375	-0.000328	4.3e-05	-0.000129	0.000139
-1096	0.000536	-0.000169	-8.1e-05	-0.000613	0.000795	0.00032	-0.000295	2.8e-05	3.6e-05	0.000269	-0.000219	-0.000323	0.000716	-0.000259	-0.000307	-0.000269	-0.000941	-0.000173	1.5e-05	0.000134	-0.000206	-0.0002	-0.000309	0.000229	-0.000133	0.000101	0.000138	8.3e-05	-0.000133	-0.00039	-0.000169	9.1e-05	0.000188	-0.000109	-0.000238	-0.000212	0.000105	0.000181	-0.000303	9.5e-05	0.000215	0.00016	0.000368	-4.9e-05	-0.000364	1.6e-05	-0.000104	3.7e-05	2e-06
-1094	-0.00166	-0.00235	-8.1e-05	-0.000968	0.000499	0.000223	-0.000865	0.000237	-0.000563	-0.00031	-0.000934	4e-05	-0.000435	-0.000753	-0.000539	-0.000293	0.000145	0.00053	-0.000595	0.000185	0.000346	0.000174	5.4e-05	1.1e-05	0.000624	1.1e-05	-0.000297	1.7e-05	-0.000116	-0.00011	0.000274	-0.000321	-2.6e-05	-6.3e-05	0.000312	3.5e-05	2.6e-05	-0.000155	-0.000143	0.000265	-0.00037	0.000393	-0.00041	-0.000454	2e-05	-0.000294	3.1e-05	-0.000511	0.000194
-1092	0.00201	-0.00126	-0.000652	0.000157	-0.000617	0.00129	-6.2e-05	0.000599	-0.000123	0.000137	0.000366	0.000185	-0.000246	-0.000123	-7.7e-05	6.3e-05	-0.00053	-0.000264	-0.00035	-0.00027	-7.4e-05	-0.000228	2.1e-05	-0.000206	0.000356	9.5e-05	0.000357	0.000166	-0.000239	-0.00043	9e-05	-0.000378	0.00011	-0.000134	-0.000166	0	0.000347	-0.000137	0.000131	4.2e-05	0.000133	0.000879	0.0002	-0.000331	-0.000186	0.000382	0.000314	-0.0001	-9e-05
-1090	-4.8e-05	0.00183	-0.000912	-0.00113	0.000151	-0.000272	-0.000717	0.000165	-0.000403	1e-06	-0.000279	0.000467	0.000451	0.00088	0.000778	0.000227	0.000231	6.9e-05	-0.00087	-0.000809	-0.000581	-0.000208	-0.000116	0.000871	-7.4e-05	-0.000188	1.1e-05	0.000182	-0.000255	3.3e-05	-0.000276	-0.00016	-0.000385	-0.000298	-0.000272	0.00012	3.7e-05	0.000418	-0.00064	0.000212	0.000168	9.8e-05	-6.4e-05	-0.000249	-0.000593	0.000247	-0.000169	-0.000227	0.000771
-1088	-0.000111	-0.000304	0.000512	-8e-06	-0.000988	-0.000489	-0.000662	0.000228	0.000191	0.000401	-0.000264	8.8e-05	9.9e-05	-0.000269	0.00073	0.000207	-0.000593	0.000521	-0.000448	-0.000144	0.00067	-0.000312	0.00019	-0.000363	0.000196	-0.000187	0.000162	-0.000115	0.000143	-0.000289	0	3.2e-05	-3.5e-05	0.000423	-1e-06	0.000801	0.000249	-0.000173	0.000184	2.4e-05	0.000232	0.00016	0.000741	0.00024	0.000287	0.000111	0.000149	-5.5e-05	-0.000309
-1086	0.000372	0.00121	-0.000702	0.000299	-0.000594	-7.9e-05	-0.000442	0.000789	-0.00012	-0.000264	-0.000865	-0.000465	4.2e-05	0.00012	-0.000273	-0.000394	-0.000184	-0.000546	-0.000103	0.0003	-0.000319	-1.6e-05	4.6e-05	0.000114	-0.000269	-0.000155	0.000196	0.000387	-0.000254	-0.000215	-0.000562	-0.000185	0.000264	0.00072	-0.000246	-0.00035	8.2e-05	0.000382	-0.000374	-0.00025	0.000275	-0.000321	0.000526	-0.000224	-0.000814	0.00013	0.000141	0.000792	0.000452
-1084	-0.00259	-0.00105	0.000311	-6e-06	0.000305	-5.7e-05	0.000298	0.000328	-0.000137	-1.7e-05	0.000617	0.000439	0.000971	-0.000292	0.000246	0.000171	7.1e-05	0.000299	-0.000706	-0.00054	-9.4e-05	0.000102	-0.000178	0.000114	-9.8e-05	-8.8e-05	8e-05	0.000708	-0.00048	0.00028	0.000151	6.6e-05	-4.3e-05	1.2e-05	0.000105	0.000264	1.1e-05	0.000144	-2.1e-05	0.000407	0.000346	6.2e-05	0.00052	-0.000165	-0.00055	-0.000347	4e-05	0.000464	0.000238
-1082	0.000367	-0.00169	-0.000132	-0.000383	-0.000273	-0.000198	-0.00155	-0.00029	-0.000372	0.000844	0.000425	-0.000283	2.2e-05	-0.000812	9.4e-05	-0.000392	0.000376	0.000491	-5.3e-05	-0.000203	0.000376	0.000184	0.000303	-0.000633	-0.000109	1.2e-05	3.5e-05	0.000758	3.6e-05	-0.000134	-0.000443	-0.000438	0.000436	-0.000334	-0.000371	0.000149	0.000178	-0.00035	-0.000126	0.000139	0.00024	0.00024	-0.00025	-1.4e-05	0.000287	0.000173	-0.000479	0.000262	-2.5e-05
-1080	0.000784	0.000246	7.8e-05	0.000153	0.000283	0.00117	4.7e-05	-0.000138	-0.00023	0.000208	-0.000124	-6.4e-05	-8e-06	-0.000542	-0.000168	0.000463	0.000293	0.000272	0.000162	-0.000234	-4.6e-05	0.000607	0.00068	0.000187	-0.000414	6.9e-05	-8.7e-05	0.000403	-0.000123	0.000189	-0.000185	0.000108	0.000265	0.000161	5.1e-05	-0.000115	0.000647	-4e-06	0.000422	-0.000524	0.000159	0.000667	-0.000427	-0.000234	-0.000478	-0.000608	-0.000167	0.000645	3e-05
-1078	0.000661	-0.000733	0.000487	0.000419	-6.4e-05	-0.000115	0.000188	0.0005	-0.000497	0.000138	0.000702	0.000333	0.000389	-2.5e-05	-0.000848	0.000137	0.000568	-0.000102	0.000322	-2.1e-05	-0.000573	0.000102	-0.000188	-0.000538	-0.000393	0.000202	-0.000124	0.000307	0.000232	-0.00029	8e-06	-9.5e-05	0.000513	2.3e-05	0.000733	0.000123	-0.000157	-1.6e-05	-4.6e-05	0.000147	0.000425	0.000603	0.000545	-0.00041	-8e-06	0.000113	6.9e-05	-0.000291	0.000331
-1076	-0.00147	-0.000194	-0.00023	0.00084	0.000303	0.000518	0.000448	-0.000556	-7.4e-05	-0.00081	-0.00026	-0.000398	-3e-06	-0.00069	-0.000273	0.00026	-0.000479	-0.000385	0.000282	-4.9e-05	-0.000196	0.000369	0.000423	-0.000311	0.00023	-0.000438	0.000398	-0.00017	0.000517	3.9e-05	-0.000402	-0.000355	-0.000418	-0.000195	0.000208	0.000247	0.000291	-0.000324	5.3e-05	6.9e-05	0.000319	0.000347	-0.000276	0.000487	0.000106	3.1e-05	0.000342	-2.9e-05	0.000194
-1074	-0.000176	-0.000274	-0.000105	0.000184	0.000798	0.000103	2.9e-05	-5.7e-05	-0.000388	-0.000807	-5.1e-05	1.4e-05	-8.2e-05	-0.000498	-0.000436	0.000572	0.000126	-0.000236	0.000233	-0.000195	0.000498	0.000616	0.000153	0.000454	0.000228	0.000325	-0.000624	0.000123	-0.00014	0.000157	-0.000252	-7.7e-05	0.00019	0.000233	0.000889	0.000369	-0.000173	0.000285	-0.000348	-2e-05	-0.000301	0.000419	0.000158	0.000231	-0.000247	0.000283	-0.000343	-9e-06	7.5e-05
-1072	-0.000234	-0.000659	-0.00187	-0.000546	0.000409	-0.000507	0.000229	-3.9e-05	-0.000768	-0.000105	0.000302	-0.000571	-0.000182	0.000106	-0.000192	-1.8e-05	6.1e-05	-1.1e-05	0.000263	0.000212	-0.000215	0.000285	0.00026	-0.000207	0.000519	-0.00024	-5e-06	-0.000362	0.000338	-0.000217	-0.000561	0.000413	0.000137	-2.8e-05	-7e-05	0.000413	-0.000168	-0.000199	-0.000454	0.000369	-0.000504	-0.000162	3.1e-05	0.000162	0.000163	0.000374	-5.9e-05	0.000345	-0.000153
-1070	5e-05	0.000562	0.00034	6.3e-05	-0.000254	0.000181	-0.000335	0.00124	-0.00112	-0.000426	0.000618	-8.1e-05	-0.00012	0.000143	-0.000123	0.0012	-0.000433	-0.000324	-0.000398	0.000251	-8.4e-05	0.000277	-0.000508	-0.000424	-0.000318	-0.000213	-0.000347	-0.000243	-6.9e-05	-5.7e-05	-0.00011	-0.000111	-0.000255	-0.000255	0.000472	5.2e-05	0.000163	0.000384	-0.000559	-9.9e-05	6.2e-05	-0.000277	5e-05	-0.000153	-1.6e-05	-6e-06	0.000623	0.000235	3.9e-05
-1068	-0.000217	0.000334	-0.000391	-0.00174	0.00065	0.000691	0.00021	0.000835	-0.000215	3.2e-05	-8.3e-05	-3.9e-05	-0.000649	-6.2e-05	-0.00024	0.00045	0.000292	0.000554	0.000213	-0.000253	0.000234	0.00068	0.000415	0.000158	0.00016	0.000212	0.000172	0.000114	-0.000545	-9.1e-05	-0.000445	-0.000321	-0.000172	0.00071	-0.000227	-7.1e-05	-1.8e-05	-0.000367	0.000361	-2e-05	6.2e-05	-0.000295	-0.000328	0.000294	-0.000222	-1.4e-05	0.000358	-1e-05	-0.000392
-1066	-0.000237	-0.00025	-0.00117	-0.00129	-0.00152	0.000375	-0.000227	0.00141	-0.00106	-0.000256	0.000916	0.00135	-0.000889	-8.5e-05	-0.000171	0.000351	0.000164	-0.000101	-0.000608	0.000157	0.000218	-0.000328	4.6e-05	0.000116	-8.9e-05	0.000367	-0.000374	0.000166	-0.000189	-9.1e-05	-0.000208	0.00075	-0.000401	-0.000177	-0.00016	-6.9e-05	0.000195	0.000322	-3e-06	7.7e-05	0.000197	-0.000222	0.000625	8.2e-05	0.000146	0.000129	-0.000358	0.000474	-0.000263
-1064	0.00082	-0.000307	-0.000831	-0.00125	0.00173	-0.00108	-0.000213	-0.000511	9.8e-05	0.00108	0.00104	0.000345	0.000198	-0.00057	0.000304	1.6e-05	-0.000254	-0.000193	-0.000389	0.000572	1.1e-05	-0.000345	0.000118	-0.00013	0.000134	6.1e-05	0.000213	0.000363	-0.00052	0.000115	9.2e-05	-1.8e-05	0.000376	-0.000263	-8e-05	-0.000621	0.000319	0.000137	0.000165	0.000443	0.000426	1.6e-05	-5.7e-05	8.9e-05	2.9e-05	-0.000265	-0.000233	-0.000138	0.000211
-1062	0.000218	0.000382	-0.00179	-0.00158	-0.000514	-0.000768	-0.000245	-0.000472	-0.000433	9.1e-05	0.00124	-0.00067	0.000157	-0.000412	-7.8e-05	0.000474	-0.000256	-0.000256	0.000194	-0.000869	0.000235	-0.000702	-0.000132	0.000244	0.000525	0.000678	-0.000598	-0.000278	0.00049	-0.00021	-0.000645	0.000361	0.000103	-8e-05	0.000121	0.000122	1.2e-05	0.00063	0.000271	-0.000296	-8.8e-05	-0.000349	0.000343	0.000241	0.00043	0.000536	-0.000186	0.000562	-0.000282
-1060	-0.00108	0.000724	-0.000919	-0.000431	-0.000703	-0.000177	-0.00104	-0.000325	0.000287	0.00021	0.000899	-0.000281	4.3e-05	-0.000305	0.000468	-0.000282	-0.000519	0.0003	-0.000489	-3.9e-05	0.000161	1.2e-05	0.000152	0.00015	6e-05	-0.000413	0.00018	-0.000223	0.000702	0.000256	-4.2e-05	0.000186	-0.000335	-0.000341	-0.000288	-0.000212	-0.000361	-0.000208	-0.000463	0.000352	0.000141	0.000365	0.000308	-0.000313	0.000331	0.0004	1.3e-05	0.000372	0.000285
-1058	0.00104	-0.00109	-0.00101	0.000624	0.000796	-0.000118	0.00048	-0.000944	-5.6e-05	-0.000603	0.000575	-0.000163	-0.000121	0.000251	7.2e-05	-0.000158	-6.6e-05	0	-0.000184	2.9e-05	-9e-06	-0.000392	7.3e-05	-0.000545	0.000119	0.000201	0.000656	0.000477	0.000517	-0.000348	-0.000266	-0.000212	1.9e-05	-0.000132	0.000286	6.9e-05	-0.000203	0.000347	-0.000224	-8.2e-05	0.000657	6.1e-05	1.4e-05	-0.000357	-0.000513	-8.6e-05	-1.5e-05	-0.000691	-0.000206
-1056	-1.8e-05	0.000818	-0.00135	-0.000266	4.6e-05	0.00024	-0.000884	-0.000472	0.000633	0.000416	0.000144	-0.00047	-0.000498	0.000721	-0.000169	0.000228	0.00042	-8.3e-05	4.5e-05	0.000211	6.6e-05	0	1.1e-05	-0.000127	0.000212	-5e-06	0.000198	-1.6e-05	0.00036	-3.4e-05	-0.000478	-0.00017	-0.000121	-3.7e-05	0.000444	0.000298	-0.000431	-0.000535	-0.000375	-0.000631	-0.000264	-3.8e-05	0.00073	0.000346	-0.000176	0.000391	-3.1e-05	0.000245	3e-06
-1054	-0.000816	0.00128	0.00114	0.000298	-0.00021	0.000913	-0.000732	0.00111	0.00013	-0.000148	-0.000316	0.00057	-0.000437	0.000459	-0.000317	0.000505	-0.000274	0.000431	-0.000112	-0.00029	0.000199	0.000259	0.000504	0.000194	-0.000167	0.000384	1.9e-05	0.000633	-0.000156	0.000281	0.000379	-1.1e-05	0.000436	-9e-05	-7.1e-05	-0.000271	0.000169	0.000288	-0.00064	0.000292	0.000152	0.00049	0.000307	-0.000356	-0.00046	0.000146	6.5e-05	0.000246	0.000431
-1052	-0.00025	0.000878	0.000906	0.000794	-0.000321	0.00103	6.7e-05	0.000396	0.000347	-0.000191	-0.000359	-2.8e-05	0.000122	-6e-05	-0.00104	0.000127	-1.5e-05	0.000522	-2.6e-05	0.0003	0.000547	5.8e-05	7.4e-05	0.000306	-7e-06	-0.000197	-7.1e-05	-0.000172	-0.000489	-0.000159	0.000201	4.1e-05	-4.3e-05	3.2e-05	-0.00041	0.000492	2e-05	0.000161	-0.000536	-2e-05	0.0003	-9.8e-05	0.000163	0.000627	5.5e-05	0.000401	-0.000478	0.000536	0.000213
-1050	-0.00169	-0.00183	0.000694	0.000443	0.000456	0.000752	0.000465	0.00156	0.000267	0.00107	0.000269	-0.000784	0.000947	0.000386	0.00035	-0.000228	0.000207	0.000218	-0.000745	-0.000153	-0.000338	2.8e-05	3.6e-05	4.6e-05	0.00028	0.000301	0.000254	8.2e-05	0.000193	0.000148	0.000328	-9.3e-05	-0.000258	-0.000238	0.000233	-0.000132	0.00015	0.000126	-0.000568	-0.000384	0.000142	-0.000161	4.3e-05	-4.9e-05	-9.6e-05	0.000393	-0.000149	0.000208	0.000588
-1048	0.00131	0.000328	0.000184	0.000655	-0.00103	-0.000647	-0.000531	0.000516	0.000129	0.00012	0.000384	-8.2e-05	-0.000523	0.000156	-0.000367	-0.000414	0.000177	0.000776	-0.000269	0.000291	0.000394	-9e-06	-0.000105	0.000299	-0.00015	7.7e-05	-4.6e-05	-0.000237	-0.000253	0.000157	-0.000226	0.000135	0.000111	-0.000324	8e-06	-0.000482	0.000187	0.000231	0.000238	-9.2e-05	0.000274	-0.00017	-0.00033	-2.2e-05	0.000561	0.000221	0.000196	-8.3e-05	-0.00019
-1046	0.000108	-0.000133	0.00177	0.00018	-0.00111	0.000299	0.000246	0.000128	1.7e-05	-0.000162	-0.000682	0.000412	0.000692	9.4e-05	-0.000377	-0.000614	-0.000265	0.000442	0.000232	-3.7e-05	-0.000169	0.000312	-0.000311	0.000211	8.5e-05	-0.000569	-4.8e-05	-0.000303	5.5e-05	0.00015	-0.000394	-0.000103	-0.000342	-0.000108	0.000154	-8e-06	-0.000432	-0.000163	0.000371	-1.1e-05	-0.000105	8e-06	-0.000118	2.1e-05	3.7e-05	-0.000539	-0.000478	-3.6e-05	-0.000146
-1044	0.00117	0.000618	-0.00057	0.000253	-0.000559	-0.00161	0.000282	-0.000238	-0.000436	0.000503	0.000435	-0.000174	-1.7e-05	3.5e-05	-0.000608	0.000171	-0.000192	0.00049	0.000391	-0.000685	-0.000487	-2.8e-05	0.000413	-0.000571	1e-06	-0.000329	0.00043	0.000106	-0.000472	0.000503	0.000243	0.000361	5.9e-05	0.000231	0.000382	0.000369	-0.000386	-4.1e-05	-0.000145	0.000177	0.000266	6.9e-05	-3e-06	-0.0002	0.000172	-8.8e-05	2.1e-05	-0.000318	-0.00019
-1042	-0.00101	0.00111	-0.000112	0.00103	-0.00094	0.000379	-0.000101	-0.000139	-0.000248	-0.000932	0.000284	0.00092	-0.000144	-0.000316	0.000338	0.000584	-0.000163	3.8e-05	0.000351	-0.000308	-6.7e-05	-0.000135	0.000513	-2.3e-05	0.000129	0.000216	0.000172	-0.000319	4.5e-05	0.000214	-0.0002	8.3e-05	-0.000214	-0.000323	0.00032	0.000254	2e-05	-0.000314	8.8e-05	-0.000738	5.5e-05	0.000142	0.000678	0.000549	0.000225	5e-05	-0.000496	-0.000627	0.000221
-1040	0.000208	0.000757	-0.000918	0.000205	0.000305	0.000693	0.000212	-0.000156	-0.00073	0.000907	0.000308	-0.000359	-0.000525	-0.000206	-6.4e-05	0.000384	-0.000319	0.000299	5.6e-05	-0.00061	-0.000121	0.000369	-0.000212	-5.1e-05	-0.00015	-0.000223	-0.000155	-0.00018	-0.000174	-0.000571	0.000461	-7.7e-05	-2.6e-05	0.000154	0.000267	-8.9e-05	0.000478	0.000418	-0.000478	0.000114	-0.000124	3.5e-05	0.00021	0.000716	1.1e-05	0.000552	-0.000397	-5.5e-05	0.000267
-1038	0.00146	-0.00022	0.000643	0.00084	-0.000428	-7.3e-05	-0.000282	-6e-06	-4.3e-05	-0.000679	-0.00068	-0.000149	0.000805	0.000131	0.000214	7.4e-05	0.000132	-0.000136	-0.000348	-4.1e-05	-0.000254	0.000148	0.000225	-0.000381	-0.000393	2e-06	4.6e-05	-0.00031	0.000133	-1.5e-05	-0.000203	0.000218	0.000179	-0.000169	0.000305	-0.000238	0.000435	-0.000208	-0.000358	-0.000118	9e-05	0.000134	-0.000153	0.000127	1.2e-05	0.000328	6.9e-05	0.000453	0.000477
-1036	0.00227	-0.000536	0.00101	-0.00113	-0.000552	0.000654	0.000207	-0.000493	-1.2e-05	-0.000205	0.000621	2.5e-05	-0.000348	-3e-06	-0.000111	0.000163	-0.000424	0.000261	0.000597	0.000424	-0.00029	8.1e-05	-0.000313	-2.5e-05	0.000354	-0.00053	0.000547	0.000199	0.00024	3.3e-05	-0.000209	-0.000212	-0.000103	0.000284	-7.1e-05	-0.000184	0.000328	3e-05	-7.5e-05	-9.9e-05	0.000383	-0.000126	-0.000267	0.000337	-0.000639	0.000102	6.9e-05	0.00016	0.000349
-1034	-0.000982	-0.00039	0.000644	0.000302	-0.000941	0.000812	-0.000244	0.000531	-0.00072	0.000149	-0.000443	-0.00083	-0.000158	8.2e-05	-0.000159	0.000306	0.000263	-3.1e-05	0.000135	0.000202	-1.8e-05	0.000314	-0.000194	-0.000111	7.5e-05	-3.2e-05	0.000396	0.000124	0.000362	-0.000224	-0.000262	-0.000499	-0.000326	0.000127	0.000209	0.0005	0.000391	-4e-05	0.000113	-5.5e-05	-7.9e-05	0.000408	5.9e-05	-6.7e-05	0.000115	4e-05	3.2e-05	0.000311	-0.000172
-1032	0.000591	-0.000744	0.00091	-0.000306	-0.00104	0.00131	-0.00156	0.000819	3.6e-05	0.000876	-2.8e-05	0.0004	-0.000514	0.000409	0.000466	0.000382	0.000197	0.00059	0.000156	0.000308	0.000453	0.00025	-0.000687	-0.000119	0.000287	-0.000287	0.000154	0.000329	-0.000302	0.000229	-0.000653	-0.000355	-0.000265	0.000118	-0.000404	-0.000105	0.000118	0.000497	0.000138	-0.000488	0.000366	-4.5e-05	0.000713	0.000652	-0.000939	-3.3e-05	-0.000207	0.000379	-6.2e-05
-1030	-0.000887	-0.000945	0.00307	0.000602	-0.00107	-0.000607	8.5e-05	0.000245	0.000425	0.00067	7.3e-05	-0.00012	-0.000132	0.000829	-0.000344	5.1e-05	0.00024	-0.000394	-7.5e-05	0.000192	-0.000327	-0.000175	-0.000393	0.000211	-0.000134	-0.000123	0.000221	-0.000401	0.0005	0.000356	-0.000159	9.1e-05	5.9e-05	-0.000125	-5.3e-05	-1e-06	0.000469	0.000419	7.9e-05	0.000253	5.6e-05	0.000623	0.000121	5.6e-05	0.000439	0.000707	-0.000297	0.000337	2.9e-05
-1028	-0.000725	0.00282	0.000881	-0.000402	0.000366	0.00111	0.000498	9.9e-05	-0.000451	-0.000695	-0.000165	-4e-05	-0.00109	0.000554	0.000104	-0.00046	1.7e-05	0.000735	0.000351	-0.000298	-8.4e-05	2.2e-05	-0.000355	0.000238	-3.2e-05	-0.000155	0.000482	-4.1e-05	-9.3e-05	5e-05	-0.000177	-0.000187	-0.000224	0.000154	-0.000229	-0.000158	-0.000642	-0.000104	-0.000191	-8.2e-05	-0.000442	-0.000118	-0.000109	-0.000486	0.000276	0.000186	-0.000242	-4.5e-05	0.00032
-1026	-0.000465	0.000932	0.000624	-0.000644	0.000732	-5.3e-05	-0.00119	-0.000259	0.000307	6.2e-05	0.000267	-0.000507	-0.000549	-0.000594	-7.5e-05	0.000384	0.000348	5.8e-05	-0.000635	-0.000107	0.000245	0.00012	0.000699	-0.000319	0.000262	-0.000348	-0.000222	3.3e-05	-0.000334	0.000183	-0.000537	-0.000264	-0.000153	-0.000116	0.000507	0.000306	-0.000344	-0.000339	0.000185	-0.000648	0.000153	0.000373	0.000402	-0.000163	0.000384	0.000391	7.7e-05	0.000263	0.000377
-1024	-0.00195	0.000158	-0.00173	-0.000849	0.000263	0.000494	-0.00108	0.000836	-0.000309	-2.9e-05	0.000216	0.000507	0.000136	-8.6e-05	0.000155	7.4e-05	-0.000562	0.000188	-4.3e-05	0.000387	0.000358	-7.3e-05	3.6e-05	-0.000101	-0.000116	-0.00018	0.000155	5.9e-05	-0.000156	0.000437	-0.000193	0.000506	0.000171	-5.2e-05	2.4e-05	-0.00028	0.00037	5.6e-05	-0.000197	0.000413	-0.000141	0.000322	0.000615	0.000276	4.7e-05	5.7e-05	-0.000231	0.0002	-0.000263
-1022	0.000458	0.000472	-0.000187	0.00122	2.7e-05	0.000952	0.000616	0.000229	0.000205	-0.000133	0.00048	0.000318	-0.000704	-0.000883	-0.00041	6.2e-05	-0.000224	-0.000908	-7.4e-05	-0.000224	-9.3e-05	0.000434	0.000475	-7.7e-05	-3.2e-05	0.000269	0.000238	-5.6e-05	0.00011	-7.5e-05	0.00021	-0.000557	0.000496	-0.000366	0.000259	8.8e-05	8.2e-05	0.000647	-0.000243	-0.000152	-0.000202	0.000213	0.000165	-0.00041	-0.000878	-1.4e-05	-2.3e-05	-0.000108	-0.000344
-1020	0.00163	-0.000227	-0.000703	0.000141	-1.5e-05	0.00129	0.00061	-5.4e-05	-0.000217	0.00015	0.000579	0.000103	0.000487	-0.000352	-0.000112	0.000106	-3e-06	-0.000544	-0.000438	0.000282	-4.4e-05	7.5e-05	9.2e-05	0.000184	0.000155	0.000236	0.000489	0.000307	-0.000174	-0.000398	3.5e-05	4.1e-05	-6.1e-05	-5.4e-05	0.000373	-0.000482	-0.000344	6.8e-05	0.000486	-2e-06	-0.000167	-0.000109	5e-05	-0.000191	0.000195	0.000517	4e-06	0.000362	-0.000114
-1018	-8.2e-05	0.000393	-0.00309	-0.00127	-8.8e-05	-0.000196	-0.000753	0.000904	-4.5e-05	0.000223	0.000141	-0.000227	-0.000193	2.1e-05	0.000559	-0.000601	1.9e-05	0.00024	-0.00039	-0.000192	-0.000121	0.000339	-5.1e-05	-0.000406	9.3e-05	-5.6e-05	0.000498	0.000641	0.000274	7.6e-05	-0.000175	-0.000313	-0.000292	-0.000177	4.2e-05	0.000519	-0.000114	0.000347	0.00043	0.000229	0.000249	-0.000259	0.000402	-0.000198	-0.000434	-0.000123	0.000714	0.000217	-5.2e-05
-1016	0.00133	0.000353	4.8e-05	0.001	-0.000251	0.000457	0.00103	-0.000558	-0.000503	-0.000648	0.000834	0.000306	0.0003	0.000128	-0.000494	-9.4e-05	0.000239	-0.000384	0.000195	0.000144	-0.000159	6.3e-05	-0.000278	0.000289	-0.000117	4.4e-05	-0.000382	-1.5e-05	-0.000272	-0.000148	-0.000343	0.000236	-0.000684	0.00026	0.0006	0.000694	0.000159	-8.7e-05	0.000814	-7.2e-05	1e-06	-4e-05	0.000229	-0.000525	0.000377	0.000157	0.000287	-0.000282	0.000406
-1014	-0.00124	-0.00063	-0.000234	-9.9e-05	-0.000832	0.000634	-0.000298	9.5e-05	0.000585	0.000371	0.000313	-0.000239	-0.000158	-0.000642	0.000548	-0.000603	3e-05	-0.000183	0.000104	0.000183	0.000207	4.9e-05	0.000306	0.000714	1e-05	-0.000471	3.7e-05	0.000197	0.000109	0.000288	-0.000426	6.7e-05	0.000471	-0.000342	6e-06	4.3e-05	-0.000133	0.000409	0.000362	-0.00056	-0.000177	0.000265	0.000429	9.9e-05	-4.2e-05	-0.000223	-8.7e-05	0.000226	0.000121
-1012	-9.2e-05	0.000389	-0.0006	-0.00123	0.000719	0.00164	-0.00168	-0.000675	8.1e-05	3e-05	0.000185	0.000611	-0.000676	-4e-06	-0.000398	-0.000302	-0.000414	-0.000506	3.6e-05	-1.9e-05	0.000179	-0.000437	-0.000303	-0.000327	8.5e-05	9.5e-05	5.3e-05	6.7e-05	9.5e-05	4e-05	3.4e-05	0.000125	-0.000241	-0.000186	-0.000324	6.1e-05	-0.000122	0.000162	0.000672	0.00021	0.000684	0.000276	-0.00011	0.000177	-0.000255	0.00127	3.2e-05	0.000454	0.000177
-1010	-0.00248	-0.00108	0.00106	-7.7e-05	0.000774	-0.000923	0.000613	-0.000326	-6.1e-05	0.000624	-0.000419	-0.000217	0.0003	-0.000441	-0.000133	-0.000194	-9.8e-05	-0.000364	-0.000824	-0.00027	0.000368	-0.000374	-0.000177	0.000438	-0.000158	-2.3e-05	3e-06	5.9e-05	0.000467	-0.000751	-0.00037	-1e-05	-1.7e-05	0.000499	-0.000149	-0.000299	0.00015	3.2e-05	-0.000205	-0.0004	0.00033	9.6e-05	0.000227	0.000397	0.000295	0.00032	0.000762	9e-06	4.9e-05
-1008	0.000174	-0.000826	-0.000654	-3e-05	-0.000535	0.00111	-0.000155	-0.000357	-0.000753	-0.000722	0.000857	-0.000947	-9e-06	-0.000125	-0.00025	0.000639	0.000652	-0.000586	4e-06	0.000465	-0.000151	0.000102	0.000674	0.000254	7.8e-05	-0.000246	-0.00014	4.7e-05	-0.000116	0.000121	0.000345	-0.000607	-0.000137	-0.000151	0.000321	0.000106	0.000478	-0.000157	0.000146	0.000326	-0.000103	0.000291	0.000518	0.000196	0.000249	0.000212	0.000149	0.000263	-0.000298
-1006	-0.000604	-7.6e-05	0.000253	0.00218	-3.8e-05	0.0001	-0.00048	0.000213	-0.000403	0.000441	0.000451	0.000131	-0.000484	0.000204	0.000339	-0.000314	-0.000308	-0.000597	-0.00039	-0.000213	-0.000244	-0.000273	-0.000231	-0.00013	-5e-05	-0.000216	0.000382	0.000174	0.000589	9.5e-05	-0.000202	0.000185	0.000565	0.000234	0.000523	0.00021	6.5e-05	-0.000401	-0.000189	0.000352	-0.000293	0.000463	0.00027	-6e-06	-0.000506	0.00014	-0.000171	-2.8e-05	-0.000118
-1004	0.000341	-0.000499	0.000291	-3.1e-05	-0.000381	-0.00118	0.000427	0.000485	-0.00026	-7.2e-05	0.000842	-0.000507	-5.6e-05	-0.00046	0.000547	8.5e-05	0.000263	0.000189	-0.000449	0.000195	0.000301	-0.000336	0.00019	0.000331	-1.5e-05	-1.5e-05	-0.000366	-0.000156	0.000354	-0.000216	-0.000251	0.000319	4.4e-05	0.000232	-0.000326	-0.00013	0.000375	-0.000102	-0.000269	0.000709	-0.000396	-0.00041	0.000396	0.000102	0.000428	-2.5e-05	4e-06	1.8e-05	-0.000189
-1002	-0.000826	0.000958	0.000673	-0.00073	0.000135	-0.000191	0.000769	-0.000426	0.000362	-0.000101	-0.000473	-0.000227	-0.000678	-7.5e-05	4.9e-05	-0.000524	8.1e-05	0.000422	-0.000616	-0.000143	0.000714	0.00036	4.5e-05	4.6e-05	0.000153	0.000267	-6e-06	-6.5e-05	-0.000109	-0.000125	-9e-06	0.000294	-0.000153	0.000439	0.000425	0.000349	-0.000433	0.000241	-0.000517	-0.000109	0.000107	-9e-05	0.000836	0.000426	-0.000423	-0.000194	-0.000223	-0.000527	-0.000254
-1000	-0.00124	8e-06	-0.000755	-0.00221	-8e-05	3e-06	8e-06	-0.000407	0.000303	0.000636	-0.000277	0.000344	-0.000373	-0.000462	-0.000344	1.8e-05	-0.000224	0.00017	-0.000114	-0.000163	-0.000252	-0.000264	3e-05	3e-05	0.00017	0.000211	0.000892	0.00056	0.000409	0.000239	0.000427	6.5e-05	-0.000214	7.7e-05	-0.000106	-9.7e-05	0.00056	-0.000157	0.000422	-0.000144	0.000107	-3.6e-05	0.000227	-6.7e-05	-0.00023	0.000617	-0.000222	0.000181	0.000448
-998	-0.00108	0.00117	0.000355	-0.000572	2e-06	-0.00187	0.000537	-0.000373	6.7e-05	-0.00056	-0.00029	7.9e-05	-0.000538	-0.000717	-0.0007	-0.000536	-0.00012	-0.000162	-0.000201	0.000339	3.8e-05	9.4e-05	-9e-05	-2.4e-05	-0.000444	1e-05	0.0005	9.1e-05	8.6e-05	0.000255	-0.000545	0.000302	0	-0.00048	0.000515	-8e-06	-0.000485	0.000778	0.000175	-0.000162	-0.000168	-0.000613	0.000104	0.000161	0.000437	-7.8e-05	-0.000267	-1e-05	-0.000434
-996	-0.000148	-0.000884	0.000127	0.00133	8.6e-05	0.00022	-0.000338	0.00055	-0.000765	-0.000208	0.00104	0.000666	-0.000169	0.000614	0.00056	4.1e-05	-0.000129	0.000702	0.000646	-0.0003	-0.000291	-0.000246	7.4e-05	-7.6e-05	0.000508	-0.000329	0.000146	0.000214	0.000158	-6.7e-05	-0.000144	-5.1e-05	-0.000353	-0.000281	-0.000394	-0.000237	-0.000121	0.000418	-0.000215	-2e-05	7.1e-05	-4.5e-05	-0.000109	0.000443	-8.7e-05	0.0006	-0.000633	0.000399	-0.000666
-994	-0.000564	0.00119	-0.000158	0.000837	0.000544	-5.6e-05	0.000118	-0.000982	0.000661	-0.000515	-0.000322	-0.000319	-4.2e-05	-2e-06	-0.00048	-0.000348	0.000587	-0.000133	0.000272	-0.000118	0.00018	0.000424	0.000125	2e-06	6.8e-05	0.000251	0.000608	0.000699	-2.5e-05	-7.5e-05	-0.000543	0.000445	5.9e-05	-0.000114	0.000244	0.000189	0.000242	-6e-05	-3.1e-05	-1e-06	0.000471	0.000471	-5.5e-05	-0.000393	0.000143	-0.000176	6.7e-05	0.000299	3e-05
-992	-0.00089	-0.00051	-0.000523	-2.9e-05	0.00146	-0.00045	0.000464	-0.000157	0.00038	0.000579	0.000397	0.000199	-0.00041	0.000337	0.000154	-3.7e-05	0.000154	0.00041	0.000551	-1e-05	6.3e-05	0.000285	0.000361	-0.00031	4.4e-05	0.000443	-0.000231	-6.2e-05	-0.000149	-0.000339	-0.000395	-0.000531	-9.4e-05	5.6e-05	-0.000106	-0.000166	0.000539	0.00033	-9.9e-05	-8e-05	-0.000227	-0.000142	0.000491	0.000275	0.00024	1.3e-05	-9.5e-05	-8.1e-05	-0.000215
-990	-0.000365	-0.00105	0.00129	0.00108	0.000926	0.00018	-2.5e-05	2.8e-05	4e-06	4.4e-05	0.000764	-0.000437	-0.000284	0.000189	0.000256	-0.000325	0.000293	0.00028	-0.000999	0.000571	0.000113	-0.000657	-0.00022	-8.7e-05	-3.9e-05	-0.000537	0.000389	0.000124	-4e-06	-0.000116	-0.000646	0.000319	-0.000111	9.2e-05	0.000505	-6.8e-05	0.0001	-2.3e-05	-0.000409	0.000327	-9.6e-05	0.000392	-9.8e-05	0.000391	-0.000105	0.000201	-0.000324	0.000645	-0.000108
-988	0.000341	-0.00157	-0.000549	0.000323	0.00181	0.00046	0.0007	-0.000577	0.000126	0.000905	0.00107	-0.00048	0.000653	-0.000162	-0.000425	0.000813	0.000407	0.000117	0.000528	8.6e-05	0.000151	0.000214	0.000288	-0.000191	-0.000428	-0.000114	-0.000132	-0.000107	-0.000221	-0.000223	-0.000226	-9.3e-05	0.000197	-0.000489	-3.6e-05	-0.000463	-2.4e-05	-0.000314	0.000384	0.000698	-0.000458	0.000363	8.4e-05	-0.000689	0.000393	-0.000312	0.00065	0.000425	1.9e-05
-986	0.00076	0.000269	0.00135	-0.000875	-0.000273	-0.000353	0.000389	0.000385	0.000979	-0.000162	0.00062	0.000173	3.7e-05	-0.000355	0.000248	0.000142	-0.000867	-0.000406	-0.000152	-0.000194	0.000573	0.000342	-5.3e-05	-0.000415	-0.000216	0.00041	0.000195	0.000265	0.000242	3.1e-05	-0.00015	1.6e-05	0.00018	0.000318	0.000401	0.000343	-0.000255	0.000488	-0.000152	-5.6e-05	-7e-05	-7.2e-05	-4.7e-05	0.000171	-8e-05	0.000363	3e-06	-0.00079	-0.000307
-984	-0.00018	-0.000962	-0.000838	-0.00148	-0.000125	0.000987	0.000355	-0.00066	-0.00144	0.000651	0.000605	0.000104	-6e-06	0.000106	8.4e-05	0.000241	-0.000341	-4.3e-05	-0.000922	-1.1e-05	0.000276	0.000477	0.000227	-0.000137	-0.000623	-0.000354	0.000346	9.9e-05	0.000177	-0.000298	-0.000429	8e-06	0.000171	-0.00016	0.000104	0.000395	0.000214	0.000268	-0.000364	0.00022	-0.000298	0.000695	0.000457	-7.6e-05	-0.000197	0.000203	-3.4e-05	0.000115	-5.3e-05
-982	-0.000465	0.00233	0.000229	0.000163	0.000887	0.000338	0.000263	-5.6e-05	-0.000419	-0.000501	0.000257	7.9e-05	-0.000674	0.000165	-6.7e-05	0.00115	-7.9e-05	-0.000264	-0.000231	-0.000201	-0.000225	0.000205	-7.9e-05	0.000174	-0.000124	9.5e-05	-9.7e-05	-0.000262	0.000264	0.000131	0.000266	-0.000237	0.000125	0.000135	9.5e-05	0.000202	-0.000176	0.00026	-0.000251	7e-05	4.4e-05	0.000141	0.000244	2.9e-05	-0.000212	0.000454	-0.000578	-0.000236	-7.2e-05
-980	-0.000111	0.00204	-0.00034	0.000532	0.000389	-0.000512	0.000704	-0.000241	-0.00126	-1.7e-05	-2.6e-05	-0.000146	-0.000208	-2.8e-05	2e-06	-0.00037	0.000122	-2e-06	-0.000449	-0.000117	0.000435	0.000102	0.000692	0.000245	-0.000379	-0.000322	7.9e-05	-0.000139	-0.000229	-7.5e-05	-0.000561	0.000496	-0.00024	0.000466	7e-06	0.000596	0.000814	0.00025	-0.000457	-0.000843	-1.6e-05	3.6e-05	-0.000382	4.8e-05	-0.000294	0.000319	-0.000407	0.000399	0.000376
-978	0.00224	-0.000166	0.000199	0.00171	0.000693	-0.000408	-0.00135	-0.000121	-0.00108	-4.4e-05	0.000647	-0.00103	-0.000132	0.00048	-0.00025	0.000385	-0.000276	0.000167	0.000104	-0.000356	-3.6e-05	0.000736	-0.000356	-0.000356	-9.1e-05	7.1e-05	-3.8e-05	-6.4e-05	-5.9e-05	6.5e-05	-0.000578	-0.000129	-0.000119	-0.000264	0.000156	0.000103	0.000169	-0.000103	-0.000223	0.000122	0.000187	-0.000232	-0.000171	-3.8e-05	-0.000203	-1.7e-05	-0.000395	0.000171	0.000497
-976	5e-05	0.000612	-0.00102	-3.1e-05	-0.000707	-0.000271	-0.000264	-0.000812	-1.4e-05	-0.00028	-0.000431	-0.000693	0.000248	-7.6e-05	-0.000144	-0.000159	8.2e-05	-1e-06	0.000558	-2.2e-05	0	5.7e-05	-0.000587	0.000133	-0.000252	-0.000273	0.000263	0.00033	-7.6e-05	0.000146	-0.000352	-0.000186	-0.000325	0.000422	0.000254	6.2e-05	0.000169	-0.00064	-4e-06	0.000238	8.9e-05	-0.00066	0.000308	0.000224	-4.4e-05	8.2e-05	-0.000587	0.000709	-5.2e-05
-974	0.000559	-0.000364	-0.000137	-0.00116	0.000709	-0.000467	0.00109	0.00109	-0.00078	-0.000694	0.00082	-0.000772	0.000159	-0.000571	-0.000157	-8.4e-05	0.000112	0.000298	0.000432	3.9e-05	-8.5e-05	0.000203	0.000233	0.000244	-0.000362	3e-06	0.000329	4.2e-05	-0.000148	-0.000289	-0.00052	0.000168	-0.00023	-0.000325	0.000271	-0.000176	-0.000138	-0.000606	-0.000382	0.000201	-1.6e-05	-0.000173	0.000377	0.000137	-0.000221	0.000769	-0.000386	0.000335	0.000248
-972	-0.000599	-0.000567	-0.00125	-0.000376	4.2e-05	-0.000152	0.000354	-0.000103	-0.000213	0.000712	0.000381	-4.2e-05	0.000186	2.3e-05	0.00035	0.000258	0.000884	-0.000172	-0.000367	0.000389	-0.000131	1e-05	-0.000455	-0.000347	-0.000523	-4.7e-05	-3e-05	0.000306	0.000102	-9.3e-05	-0.000269	0.000334	-0.000146	8.4e-05	-0.000157	-0.000177	-8.7e-05	-0.000175	0.000272	-0.000268	9e-05	-0.000136	0.000316	-0.000137	-0.000313	-9.6e-05	-0.00015	1e-05	-0.000372
-970	0.000698	-0.00149	0.000283	-0.00101	-0.000294	-0.000488	0.000318	0.000484	-0.000685	0	0.000296	0.000731	0.000302	-0.0002	0.00107	-0.000159	-0.000264	0.000288	-0.000321	4.8e-05	-8.4e-05	-0.000136	-0.000552	-0.000692	-0.000178	-0.000287	9.5e-05	-0.000106	-3e-06	-9.2e-05	-0.000317	-0.000439	-0.000513	-0.000462	0.000181	0.000578	-3.4e-05	0.000213	-4.7e-05	-0.00024	0.000444	-0.000437	-9e-05	-0.000355	-0.000115	9.3e-05	-0.00087	-0.000146	-1.6e-05
-968	-0.000715	0.000123	-0.000623	-0.00207	-0.000378	-3.7e-05	-0.000682	0.000855	0.00016	0.000471	-0.000697	0.000306	0.00106	4.3e-05	-0.000112	-0.000302	0.000113	0.000181	-0.000291	-0.000173	-0.000348	-0.000154	-0.00057	0.000827	-0.000565	-0.000112	-7.5e-05	4.3e-05	0.000362	-0.000601	-0.000202	0.000201	-0.000319	-0.000134	-6.1e-05	-0.000412	-0.00015	4.8e-05	-0.000516	0.000178	0.000267	0.00015	-3e-05	7.3e-05	4.7e-05	0.00022	-2.4e-05	0.000111	2.1e-05
-966	0.000553	0.000505	0.0013	-0.000106	-0.00111	-0.000746	-0.0014	-2.2e-05	-0.000185	0.000177	-0.00057	0.000469	-0.000677	-0.000545	-0.000643	-0.000348	-0.000446	7.9e-05	-0.000114	-0.000109	0.000187	-0.000164	0.000386	0.000471	0.000761	0.000104	-2.2e-05	-0.000238	0.000231	-9e-06	-0.000296	0.000346	0.000521	0.000178	0.000724	-8.7e-05	0.00046	0.000365	3.2e-05	-0.000215	-0.000231	-9e-05	-5.6e-05	8.3e-05	0.000386	0.000596	3.1e-05	-0.000401	-7e-06
-964	-0.00176	0.000988	0.00137	-0.00206	-0.00124	-0.000389	-0.000244	6.3e-05	-0.000654	0.000114	4.3e-05	-0.000694	0.000502	0.000142	-0.000377	0.000661	8.4e-05	-0.000546	-0.000545	-0.000107	-0.000516	-1.7e-05	0.000325	0.000375	-0.000166	-5e-06	0.000354	-0.00032	0.000518	-0.0002	-0.000703	-8.5e-05	3.4e-05	2.3e-05	-0.000307	0.000166	-0.00028	0.000594	0.000138	0.00021	7.1e-05	0.000337	0.000395	-0.000866	-2.5e-05	0.000291	0.000395	0.000454	0.000587
-962	-0.000143	-0.000739	-0.00117	0.000416	-0.000427	-0.00114	-0.00159	-0.000206	0.000771	0.000106	0.000478	0.000253	-0.00117	-0.000558	-1.6e-05	0.000339	0.000482	0.000109	-0.000142	-5.8e-05	0.000159	0.000515	0.000315	0.000534	0.000263	0.000144	-0.000248	-0.000196	-0.000551	-0.000306	-0.000286	0.000361	8e-06	-0.000177	0.000322	-0.000254	-0.000131	-4.2e-05	6e-06	-0.00033	-0.000229	0.00089	0.000271	-0.000435	6.3e-05	0.000645	9.5e-05	0.00048	0.000194
-960	-0.00113	0.000849	0.000411	-0.000992	0.000108	0.000748	-0.000279	0.000585	-0.00144	0.000116	0.000267	-0.000201	-0.000324	-0.00104	0.000625	-0.000613	-0.000436	0.00102	-0.000242	0.000115	0.000376	-0.000135	-7.8e-05	-9.5e-05	-0.000217	0.000285	0.000295	0.000214	-0.000255	-0.000471	0.000167	-0.000253	0.000521	0.000483	-0.000298	9.7e-05	-0.000105	0.000602	0.000433	5.1e-05	0.000186	-0.000251	-6.5e-05	-6.9e-05	-0.000167	0.000943	0.000157	-0.000345	-9.9e-05
-958	0.000301	0.000957	-0.000808	-5.2e-05	0.00123	-0.000235	-0.00139	-0.000288	-0.00061	-0.000415	-0.000558	-0.000108	-0.000613	0.000203	8.6e-05	-0.000259	-0.000678	-0.000648	-6.4e-05	6e-05	0.000301	1e-05	0.000101	0.000106	9.4e-05	-7.1e-05	9.6e-05	-0.000181	8e-05	-5.9e-05	9.3e-05	-0.000464	-0.000196	0.000129	-0.000132	0.000457	0.000486	0.000153	0.000371	-0.000188	0.000408	0.000132	-0.000311	-0.000813	0.000163	-0.000179	1.3e-05	0.000252	0.000358
-956	-0.00043	-0.000471	-0.000702	0.000698	-0.00126	-0.000253	-0.000351	-0.000578	0.000413	-0.000294	0.000453	-0.00019	2.1e-05	-0.000302	-0.000191	-0.000514	-0.00036	-0.000312	0.000579	0.000581	1.9e-05	-0.000226	-2.6e-05	4.4e-05	0.000336	-0.00023	4.6e-05	0.000461	-3.3e-05	-0.000192	-0.0001	0.000345	7.7e-05	-6.4e-05	-1.1e-05	0.000203	0.000204	-0.000227	0.000202	0.000148	-4.2e-05	0.000185	-0.000188	-0.000225	-0.000319	-5.9e-05	-0.000596	-1.1e-05	-0.000775
-954	0.000179	0.000273	-3.1e-05	0.00037	-0.00038	0.000381	0.000211	-0.000981	-0.000811	-0.00043	0.000686	-0.000708	-0.000527	0.000917	-0.000411	-0.000293	-0.000341	5.8e-05	-0.000173	0.000105	0.000405	-6.1e-05	-0.000179	0.000175	-0.000427	0.000468	-0.000199	0.000472	0.000639	-0.000199	-0.000854	-0.000466	-0.000632	-0.000506	0.000347	0.000596	0.000338	0.000251	0.000217	-0.000224	-0.000344	-0.000331	0.00115	-0.000198	0.000402	-0.000167	-0.000652	-0.000292	0.000111
-952	0.00037	0.000408	0.00145	0.000272	-0.000496	0.00036	-0.000281	0.000214	-0.000311	3e-06	0.000354	-0.000455	0.000377	0.000132	-0.000354	0.000138	-0.000616	-0.000575	-0.000457	-0.000472	-0.000122	0.000214	0.000208	-6.7e-05	0.000162	-0.00032	-8.1e-05	-0.000392	-0.000277	0.000124	-0.000111	7.4e-05	-8.5e-05	0.000238	-0.000309	-8e-06	-0.000316	-0.000386	0.0002	-0.000788	-0.000121	-0.000321	7e-06	-0.000286	0.00048	9.2e-05	2.3e-05	-0.000246	-0.000336
-950	-0.000598	-0.00039	2e-05	0.000483	-0.000874	-0.000405	0.00123	-3e-06	-0.000418	0.000293	0.00086	-3.9e-05	0.000145	0.000254	-0.000287	0.000141	-0.000615	-0.000184	-0.000606	-3.8e-05	3e-05	-0.000795	0.000456	-0.000458	-0.000403	-0.000104	-0.000156	0.000106	-0.000188	0.000139	-0.0005	0.000319	6.1e-05	-4.7e-05	0.000217	-0.000185	0.000506	0.000206	-0.000108	0.000191	0.000702	-0.000372	0.000194	0.000213	-0.000178	-0.000249	0.000131	-0.00022	-0.000255
-948	-0.00018	0.000156	-0.00138	8.7e-05	-0.00107	0.000336	-0.000861	6e-05	-0.00158	0.000638	0.000406	0.00105	-0.000283	-0.000353	-0.000111	-4.9e-05	0.000146	0.000107	0.000349	-0.000812	-5.6e-05	0.000259	-0.000133	0.000245	0.00033	-0.000107	0.000305	4.1e-05	0.00059	-0.000266	0.000301	3.4e-05	-0.000198	0.000205	-0.000282	-0.000536	-0.000148	0.000444	0.000354	-0.000321	-0.000221	-0.000292	0.000271	0.000759	0.000827	0.000408	0.00043	-1.9e-05	0.000497
-946	0.000823	-0.00183	0.000722	-0.000266	8.5e-05	-9.5e-05	0.000372	0.000852	-0.000199	0.000918	0.000173	-0.000587	-0.000486	-0.000473	-0.000135	0.000717	0.000114	-1.2e-05	-0.000546	0.000145	-0.00029	7.5e-05	-9.5e-05	-0.000476	0.000287	0.000444	6.1e-05	-0.000262	-0.000715	7.4e-05	-0.000303	0.00059	-0.000232	0.000143	-0.000316	-0.000559	0.00019	-0.000438	-0.000523	0.00022	0.000144	0.000114	0.000335	-0.000435	0.000207	-4.3e-05	0.000287	-0.000345	0.000449
-944	-0.000947	-0.000282	0.00119	3.7e-05	0.00138	0.000614	-0.000336	0.000649	-0.000217	0.000682	0.00105	0.000292	-0.000978	-0.000291	-1e-05	-0.000148	-0.00015	-5.4e-05	-0.000339	0.000446	0.000498	-0.000118	0.000107	0.000255	4.5e-05	-0.000121	0.000338	0.0001	0.000663	-0.00014	3.2e-05	0.000157	-0.00018	0.000234	0.000305	0.000168	0.000346	-0.000121	-0.000356	-7.9e-05	0.000117	0.000205	0.000202	0.00031	-6.2e-05	-0.00033	-5e-06	0.000607	-0.000764
-942	0.00156	0.0018	0.000387	-0.000943	0.000775	0.000259	-0.000588	0.000466	-0.000372	7.7e-05	0.000379	-0.000348	-0.00011	-0.000328	0.000422	-0.00018	8e-06	0.000632	0.000203	-0.000357	0.000227	8.5e-05	-0.000606	-0.000564	-5.9e-05	0.000226	-0.000406	-0.000164	0.000378	-0.000185	-0.000177	-0.000416	-4.1e-05	-0.000421	4.3e-05	2.8e-05	0.000441	-0.000491	-4.8e-05	0.000361	-2.7e-05	0.000168	-0.000416	0.000205	0.000196	-3.4e-05	-0.000259	0.0004	-4.4e-05
-940	0.000596	0.000557	-0.000833	0.000977	-0.00118	-0.000842	0.000463	0.000531	-7.5e-05	0.000444	0.000899	0.000145	0.000476	0.000288	-0.000436	-9.2e-05	6.1e-05	0.0004	-0.000468	0.000959	7.8e-05	-0.00021	-6.1e-05	-0.000788	0.000305	-0.000321	0.000313	0.000121	0.000352	0.000281	0.00015	0.000117	-0.000327	-4e-06	-7.1e-05	0	2.8e-05	7.5e-05	-0.000376	3.4e-05	-9e-06	0.00103	-0.000364	-4e-05	-0.000246	-3.1e-05	-0.000223	1.7e-05	-0.000281
-938	0.00021	0.00012	0.00111	0.000679	-0.000408	-0.000844	-0.000463	-0.000542	-0.000229	-0.000545	-5.6e-05	-0.00064	-0.000185	-0.000521	-0.000444	-0.000294	-0.000277	0.000178	-0.00036	2.9e-05	0.000339	0.000234	-0.000303	-0.000206	0.000338	3.5e-05	-0.000339	0.000444	-0.000108	-7.2e-05	-0.000235	-0.000354	0.00053	0.000265	0.000418	-0.000236	0.000409	0.00047	-0.000144	-0.000258	0.000223	-0.000135	0.000269	0.000214	-0.000104	0.000112	-0.000577	-0.000163	0.000386
-936	-0.000564	-0.000252	0.00141	0.00157	-0.00103	0.000122	-0.000439	0.000781	0.000679	-0.000528	-0.000109	0.000585	0.000589	0.000782	-0.000557	-2.7e-05	-0.000572	-5.2e-05	-0.000391	9.5e-05	0.000132	0.000351	0.000261	0.000254	0.000322	4.5e-05	4.5e-05	-0.000115	-6.8e-05	3.3e-05	0.00011	-0.000279	-5.9e-05	0.000212	4.3e-05	-0.000405	-7e-05	0.000727	-0.000649	0.000353	-0.000288	-0.000569	4.2e-05	-1.4e-05	-0.000842	0.000257	0.000248	-0.000355	-0.00029
-934	-0.000884	-0.000109	0.000981	0.000648	-0.00111	0.000633	-0.000387	0.000278	-0.00109	0.000918	-0.00015	7.9e-05	-0.000565	0.000507	-0.000179	0.000138	0.000102	0.000612	-0.000321	-0.000134	0.000441	-2.6e-05	-0.000275	0.000108	7.8e-05	1.1e-05	-0.000206	0.000304	-0.000334	-0.000373	0.000216	-0.000372	0.000384	-0.000142	-3.7e-05	0.000273	-0.000395	0.000205	-0.000126	-0.000267	-8e-06	-0.000305	0.000146	0.000251	6.4e-05	-0.000475	-0.000421	0.000265	-0.000493
-932	0.000434	0.000533	-0.000893	0.0019	0.00017	0.00152	0.000646	4e-05	-0.000281	-5.7e-05	0.000201	-0.000469	-0.000309	0.000278	-0.000353	0.000274	-0.0002	6.9e-05	-0.000468	4e-05	-7.5e-05	0.000597	0.000432	-0.000668	-9.9e-05	-7e-06	-0.000233	-0.00055	-0.000189	-0.000273	-0.000344	-6e-05	-0.000531	0.000293	0.000166	0.000212	-8e-06	0.000356	-8.2e-05	0.000184	0.000125	-0.000426	0.000535	0.000452	4.4e-05	0.000204	0.000133	-0.000592	9.3e-05
-930	-0.00132	0.00192	8.1e-05	0.000959	0.00024	-0.000267	-0.000659	-0.000876	-9e-05	-0.000266	-0.000751	-0.000401	-0.000169	-0.000149	0.000212	0.000175	-0.000394	-0.000123	-0.000408	4e-05	-0.000478	5.7e-05	0.000313	0.000549	0.000279	0.000243	-0.000222	0.000485	0.000223	-0.00019	-0.000603	-0.00053	-7.8e-05	-0.000402	0.000487	0.000553	-0.000298	0.000409	0.000104	0.000343	-0.000151	-0.000311	0.000224	-7.3e-05	7.3e-05	-0.000382	0.000133	-0.000172	8.4e-05
-928	-0.00159	0.000383	0.000617	-0.000637	-0.000295	0.00097	0.0003	0.000534	-0.000605	-0.000324	0.000661	0.000225	-0.000143	0.000796	5e-06	0.000262	0.000133	0.000574	-0.000438	-3e-05	-0.000346	-0.000119	0.000217	1e-05	4.3e-05	-0.00014	4.5e-05	0.000659	-4.9e-05	-1.8e-05	-0.000344	0.000194	-5.9e-05	-0.000185	-0.000368	0.000141	-0.000157	0.000161	-1e-06	-0.000303	-0.000583	-9e-05	-0.000205	0.00032	-2.4e-05	6.7e-05	-0.000142	-0.000219	-7e-05
-926	0.00124	0.0012	0.000987	-0.000404	0.000303	0.000597	0.000556	-0.000136	-0.000768	-0.000499	3e-06	-0.000427	-0.000852	-0.000354	-0.000148	0.000625	-0.000338	-0.000272	-6.6e-05	0.000292	9.3e-05	-0.00032	-0.000302	0.00035	-0.000488	-0.000123	0.000471	0.000495	0.000159	-0.000149	-0.000728	-0.000128	-0.000137	0.000266	0.000164	-0.000262	-1.5e-05	-0.000139	0.000105	-9e-06	7.2e-05	0.000516	-0.000249	6.5e-05	-6.7e-05	0.000202	2.3e-05	0.00019	0.000176
-924	-0.00134	-0.00175	-0.00133	-0.000333	0.000283	0.000813	-9.8e-05	0.000682	-0.00128	4.5e-05	0.00055	0.000104	-0.000475	-0.000306	-0.000318	0.000406	-0.000539	-0.000324	-4.3e-05	-0.000299	-0.00012	6.5e-05	-0.000257	5.3e-05	0.000398	-0.000222	0.00018	0.000125	0.000134	-0.000166	-0.000126	-0.000314	5.3e-05	0.000518	8.4e-05	-0.000174	1.9e-05	-0.000261	-0.000713	0.000221	0.000198	0.000294	0.00021	-0.000103	8.2e-05	-0.00024	-0.000276	0.000482	-0.000173
-922	-5.1e-05	0.000932	7.3e-05	-0.00176	-0.000465	-0.000215	-0.000424	-0.000141	5.1e-05	-0.000604	0.000789	0.000773	-0.000195	0.000252	-0.000157	0.000641	-7.6e-05	-0.000336	-0.000725	9.6e-05	0.000459	-0.000138	0.000126	0.000133	-2.5e-05	0.00042	0.000324	0.000429	0.000104	-0.000373	-0.00046	-0.000126	-0.000292	0.000448	-2.8e-05	-3.4e-05	-6.9e-05	4e-05	-0.000365	0.00028	-2.6e-05	6.1e-05	-0.000418	-0.000147	-0.000823	0.000499	0.000179	0.000207	-0.000207
-920	-0.00146	0.000442	-0.000987	-0.00118	-0.00158	-0.000253	-0.000533	-0.000994	2.1e-05	5.9e-05	0.00139	-0.00048	0.00011	8.3e-05	0.00027	-0.000393	-0.000529	-0.000638	-0.000321	-5.1e-05	-0.000658	-0.0002	1.9e-05	-0.000302	0.000134	0.000301	6.2e-05	-0.000154	0.000168	-0.000157	-0.000177	0.000277	-0.000341	0.000119	-0.000272	-0.000238	0.000409	0.000293	-0.000153	-0.000346	-4.5e-05	1.8e-05	0.000281	2.3e-05	-0.000115	0.000264	0.000568	-0.000127	0.000423
-918	-0.000243	-0.000543	-0.0012	0.000462	0.000196	-1.4e-05	-0.000717	7.8e-05	6.3e-05	0.000269	0.000157	0.000294	-6.8e-05	5.7e-05	-0.000353	-0.000392	0.000187	0.000359	-0.000694	0.000251	0.000272	0.000378	0.000512	8.1e-05	0.000718	-0.000281	0.000105	-0.000132	-0.000319	0.000221	5.6e-05	0.000269	-5.8e-05	0.000188	0.000157	0.000156	-0.000395	-0.000313	0.000112	-0.000239	0.000124	-0.000135	0.000554	-0.000261	0.000108	0.000436	-8.6e-05	-0.000174	-0.000346
-916	-0.003	0.000733	0.000981	-0.000445	-0.00103	-0.000147	-0.000404	-0.000557	-0.000669	-1.7e-05	-5.7e-05	0.000333	0.000224	0.000189	-3.1e-05	0.000173	0.000314	-0.000456	-4e-06	-0.000225	-0.000152	-0.000182	0.000861	0.000344	-0.000133	-0.000415	0.000188	-0.000697	0.000167	-0.000372	-0.000202	-0.000565	0.000171	0.000195	0.0002	0.000166	0.000211	0.000146	-0.000268	-0.000206	0.000135	-0.000189	0.000262	0.0001	-0.000115	0.00066	-0.000451	-0.000229	-9.7e-05
-914	0.000948	0.0019	0.000673	0.0016	-0.001	-0.00126	-0.000117	-0.000624	-4.2e-05	0.000473	0.00106	-0.000216	0.00021	6.7e-05	-0.000156	-0.000373	0.000269	-0.000286	-7.3e-05	0.00024	-0.000365	0.00025	-3.4e-05	0.000559	0.000627	-0.000181	-0.000264	-0.000509	-0.000278	7e-06	-0.000187	-0.000556	0.000317	9.4e-05	-0.000132	0.000719	-4.2e-05	0.000116	0.000351	4.3e-05	-7.8e-05	-0.000284	1.5e-05	0.000276	0.000375	-0.000519	-0.000579	-0.00022	0.000166
-912	0.00046	0.00288	0.00171	-0.000381	-0.000408	-5.7e-05	-0.000247	-0.00101	-0.000108	0.000921	0.000706	0.000305	-0.000689	-0.000787	-0.000273	0.00024	-0.00021	-6.2e-05	0.000212	0.000268	-0.000121	0.000331	-0.000418	-0.000171	0.000178	2.9e-05	-0.000173	-8.2e-05	-7.6e-05	-9.1e-05	-0.000437	9.1e-05	-6.2e-05	0.00032	0.000443	0.000429	0.000141	-0.000198	-0.000153	0.000247	-0.000185	-0.000729	-0.000241	0.000319	-0.000329	0.000375	-0.000459	0.000126	-0.000673
-910	-0.00185	-0.00177	0.00083	0.000842	0.00129	0.00046	0.00176	-1e-05	-0.000277	-0.000104	0.000815	0.000253	-0.000411	-8.8e-05	-5.3e-05	-0.000181	0.000251	6e-06	-0.000212	0.000242	-0.00033	-4.2e-05	3.6e-05	6.2e-05	-4.8e-05	-6.4e-05	-8.9e-05	0.000181	2e-05	-0.000464	-0.000318	0.00021	-0.00012	-4.5e-05	0.000515	0.000367	-0.00036	0.000233	-8.9e-05	5.1e-05	-0.000106	-0.000409	-0.000284	0.000177	-7.8e-05	-1.6e-05	-9.5e-05	0.000336	0.000716
-908	0.00175	-0.000191	2.2e-05	-7.8e-05	-0.000769	-0.00126	-0.00012	1e-05	9.7e-05	-0.000161	0.000677	0.000748	-0.000574	0.00036	-0.000356	-0.000238	0.000228	0.000329	-0.000291	-0.000232	-0.000535	-0.000101	-1.6e-05	-0.000231	0.000289	0.000293	0.000499	0.000347	-0.000309	-0.000537	-0.00015	0.000135	0.000375	8.4e-05	0.000148	-1.6e-05	0.000186	-0.000281	-0.000145	0.000174	0.000417	0.000178	0.00028	0.000512	0.000426	-0.000287	0.000185	-0.0001	0.000103
-906	-0.000567	0.0005	-0.000703	0.000419	0.000391	-0.000117	-0.000299	-0.000537	-0.000481	-0.000811	0.000577	-0.000814	0.000388	-0.000593	-0.0001	-6e-06	-0.000224	-0.000162	5.6e-05	0.00055	0.000412	-0.00053	-0.000275	-5e-05	-0.000312	-0.000231	0.000262	0.000164	-0.000286	0.000519	-0.000404	3.1e-05	-0.000179	0.00024	0.000121	0.000297	-0.000236	-0.000165	-0.00032	-0.000294	5.3e-05	0.000419	0.00012	-0.000227	-0.000184	-0.000293	0.000505	0.000265	-0.000354
-904	-0.000145	-0.0022	-0.000105	-0.000284	-0.00105	-0.000429	-0.00189	-5e-05	6.4e-05	0.000444	0.000788	-2.7e-05	0.000111	-0.000269	0.000894	0.000384	-0.000289	-2.2e-05	-0.000222	-0.000358	-0.000129	-0.000144	0.000179	0.000167	4.2e-05	3.6e-05	0.000305	0.000224	5.2e-05	-0.000199	-0.000578	-0.00033	-0.000239	0.000118	-1.9e-05	-5.4e-05	5.4e-05	0.000613	-0.000498	0.000512	0.000587	-0.000196	-0.000258	0.000303	0.000207	-0.000167	0.000223	-0.0002	-6e-06
-902	0.000469	0.000383	0.00122	0.000817	-2.1e-05	2.9e-05	0.00079	0.000516	0.00077	-0.00083	0.000413	-0.000333	3.3e-05	-0.000437	-0.000262	-0.000502	-0.00016	-0.000304	-0.000261	-0.000193	0.000302	-0.000631	0.000181	0.000211	-0.000497	-0.000687	-8e-05	0.000288	-0.000381	5.6e-05	0.000199	8.5e-05	-1e-05	-6.3e-05	-0.000123	-0.000517	-0.000421	-0.000403	-0.00011	-0.000135	3.6e-05	0.000267	-0.000445	-0.00105	0.000153	0.000437	0.000304	-0.000173	6.5e-05
-900	-0.00153	0.000299	0.000229	-0.000711	-0.000768	-0.000938	-0.00117	-0.000174	-0.000529	0.000549	0.00069	0.000187	-0.00122	-0.000341	1.6e-05	1.7e-05	-0.000247	0.000875	1.5e-05	0.000145	0.000133	-9.1e-05	-8.7e-05	-0.000225	-0.000284	0.000309	0.00058	0.000105	0.00024	-0.000134	-0.000595	-0.000421	-0.000153	-6.4e-05	-0.000446	0.000134	0.000198	0.000156	5.1e-05	0.000238	0.000135	0.000149	-7.4e-05	0.000267	0.000197	-5.9e-05	0.00016	4.7e-05	-0.000647
-898	0.000401	0.00183	-0.000154	-0.000728	9.1e-05	0.000611	-0.000483	0.000433	-0.000107	-0.000649	-0.000164	0.000508	0.000286	-2.5e-05	5.1e-05	-0.000205	-0.000201	0.000127	6e-06	-3.7e-05	-0.000329	7.6e-05	0.000224	0.00041	-0.00015	9.5e-05	-0.00033	0.000632	0.000135	3.1e-05	-0.000579	4.1e-05	0.000685	-0.000109	-0.000211	-7e-05	-0.000315	0.000436	0.000157	-0.000232	0.000916	8e-05	9.4e-05	-0.000181	-0.000264	0.000808	-0.000532	0.000453	0.000239
-896	0.000857	0.000814	0.00166	4.6e-05	-0.00107	0.0001	0.000411	9.8e-05	0.000398	0.000194	0.000883	0.000107	-6.8e-05	-0.000676	0.000537	0.000406	-0.000401	0.000845	-0.000655	1.1e-05	-0.000157	-0.000331	0.000816	-0.000146	0.000204	-7.1e-05	-0.000181	-0.00037	0.000726	0.000299	-0.000126	-0.000145	0.000144	0.000126	6e-06	2.7e-05	0.000134	0.000187	-0.000171	-2e-05	0.000222	-0.000179	5.8e-05	0.000205	-0.000398	-0.00024	0.000185	-2.7e-05	0.000514
-894	0.00143	0.000159	0.000418	-0.000737	-0.000943	0.00162	0.00065	0.000538	0.000224	0.000108	0.000382	-0.000717	-0.000816	-0.000292	-6.4e-05	0.00045	-0.000612	-0.000355	2.6e-05	-8.7e-05	-0.00062	0.00058	-0.000159	1.8e-05	0.000432	0.000185	3.7e-05	-0.000138	-5.1e-05	-0.000274	-0.000168	5.6e-05	-0.000436	-0.000402	-0.000533	0.000517	0.000247	0.000568	0.000273	-8.2e-05	-6e-05	-1.1e-05	9.5e-05	0.000461	-0.000113	0.000121	0.000222	0.000364	0.000232
-892	0.000208	0.000965	0.00059	-0.00186	0.000521	-0.000802	0.000158	0.000514	-9e-05	0.000101	0.000875	-0.000772	4.5e-05	-0.000149	-8.7e-05	4e-06	-0.000351	0.000461	-0.000391	0.000453	0.000516	1.1e-05	1.1e-05	-8.5e-05	0.000374	0.000401	-0.000232	0.000444	0.000369	-0.000182	-0.000452	0.000294	-4.4e-05	0.000145	-0.000175	0.0005	-0.000256	-6.7e-05	-0.000411	-0.000116	-3.4e-05	-0.00057	3.1e-05	0.000522	-0.000834	4.9e-05	-0.000824	0.000136	9.4e-05
-890	0.000184	-0.000795	-0.00039	6.8e-05	-0.000234	0.00128	0.000647	0.000367	0.000541	-0.000883	-0.000935	-0.000587	0.000516	-0.000229	-5.1e-05	0.000107	0.000139	8.8e-05	-0.000872	7.5e-05	0.000554	-0.000185	0.000206	-0.000553	0.000289	0.000351	0.000154	0.00024	-5.9e-05	0.000329	-0.00036	0.000303	-0.000136	0.000232	-0.000387	0.000148	0.000195	0.000251	-0.000368	5.9e-05	-0.000195	-2e-05	0.000271	0.000119	-0.000141	0.000203	0.000232	0.000516	-9.1e-05
-888	0.00176	8e-06	-0.000962	-0.000731	0.000427	-0.000722	0.000806	0.000856	-0.000419	7.5e-05	0.000113	0.000295	-0.000106	5.7e-05	-0.00018	-0.000158	3.8e-05	2e-05	0.000301	0.000456	0.000311	0.000112	0.000483	-0.000217	-4.1e-05	-0.000113	-0.000106	0.000421	-3e-06	-0.000464	0.000125	-0.000338	-0.000283	0.000326	-0.000105	-0.000412	0.000151	5.5e-05	-2.1e-05	-0.000196	-0.000327	-0.000346	-0.000198	2.9e-05	-0.00045	-0.000148	-0.000613	7.2e-05	-0.000264
-886	-0.000339	-0.00025	-0.000678	-0.00118	-0.000536	0.00119	0.000537	-5.8e-05	0.000178	0.000225	0.000788	-0.000589	0.00012	9.4e-05	-0.000458	0.00013	0.000514	1.6e-05	0.000232	0.000423	0.000367	-0.000145	3.9e-05	-0.000587	-0.000277	-0.000446	-0.000508	0.000551	-2.7e-05	-0.000231	-0.000101	-0.000395	8.7e-05	-1.1e-05	0.000121	0.000185	-0.000106	-0.000446	-5.5e-05	-0.000412	2.8e-05	-6e-06	0.00012	-0.000188	-3.4e-05	7.4e-05	-0.000733	-0.000163	0.000221
-884	0.000566	-0.000789	0.000618	0.00218	0.00228	0.000276	0.000303	-0.000225	-6.1e-05	0.000428	0.00104	9.2e-05	0.000198	0.000361	-0.000777	-0.000661	8.1e-05	0.00022	0.000221	-0.000636	0.000206	-0.000128	-0.000304	-0.000171	-0.000183	0.00031	0.00034	0.000362	-2.7e-05	-0.000678	0.000627	-4.5e-05	-0.000326	0.000259	-9e-05	-7.1e-05	9.2e-05	8.4e-05	0.00068	-8.1e-05	0.000224	-8.2e-05	0.000403	-0.000119	-9.7e-05	0.000118	0.000249	-0.000184	-0.000418
-882	0.000468	-0.00016	0.000357	-0.000126	-0.00133	0.00119	0.000808	0.000381	-0.000624	-4.5e-05	0.0011	-0.000652	6e-05	2.1e-05	-0.000399	0.000216	-0.000246	9.8e-05	-0.000242	-0.000388	-5.5e-05	-0.00044	-0.000167	-0.000276	-0.000234	-0.000272	-0.000716	0.000626	4.5e-05	0.000355	-0.000319	-0.000766	-0.000146	-0.000593	-0.000151	0.000297	0.000276	0.000242	-0.000179	-0.000197	-0.000265	0.00065	-0.000118	-0.000139	0.000589	-0.000203	-1.2e-05	0.000189	0.000285
-880	0.000849	0.00102	0.000549	-0.00101	0.000327	0.000376	-0.0011	-0.000709	0.000618	0.000147	0.000214	0.000385	0.000271	0.000166	-4.4e-05	-0.000258	-0.000161	0.00019	-0.000302	-9e-06	4e-06	-7e-05	0.0002	-1.7e-05	-0.000404	-0.000504	0.000145	1e-05	-6.8e-05	0.000569	9.3e-05	-0.000263	-0.000912	3.2e-05	-5.3e-05	-0.000376	-0.000218	-0.000242	0.000247	-0.000382	0.000295	-0.000613	-0.000382	-4.1e-05	-0.000169	9.3e-05	-0.00013	0.000309	8.3e-05
-878	-0.000209	-0.000679	0.00179	0.00188	6e-06	-0.00045	0.000684	0.00104	0.000398	0.000549	-9.5e-05	0.000785	-0.000349	0.000192	-0.000181	-0.000192	0.000419	9.8e-05	8e-06	7.7e-05	-6.5e-05	4.8e-05	-8.8e-05	0.000392	-0.000369	6.1e-05	0.00038	0.000248	-3.5e-05	0.000364	-0.000226	4.1e-05	0.000307	8e-06	-1.1e-05	0.000236	4.6e-05	-0.000225	0.000202	-9.9e-05	-0.000158	0.000142	-0.000152	6.7e-05	0.000704	-6e-06	0.000368	-0.000219	5.7e-05
-876	0.00124	0.000442	-0.000496	0.000419	-0.000961	-0.00029	-0.000296	-0.00118	-0.000606	-0.00053	0.000342	-5.7e-05	-1.9e-05	-0.000834	0.000363	-0.000492	8.1e-05	0.000343	9.4e-05	0.000174	0.000133	0.000139	1e-05	0.000716	-4.1e-05	0.000111	0.000497	0.000263	2.3e-05	0.000151	-4.2e-05	0.000151	-0.000513	-0.00042	-9.7e-05	0.000271	-7e-05	0.000328	-0.000304	-8e-05	0.000248	-0.000294	0.000182	-0.000303	-0.000106	0.000103	-0.000931	-0.000173	0.00032
-874	0.000883	-4.6e-05	0.0014	0.000163	-6.3e-05	-0.000448	0.000355	0.000331	0.000207	-0.000319	-1.1e-05	0.000183	-0.000625	-0.000217	0.000558	-0.000313	0.000377	-6.3e-05	-0.000377	0.000185	-0.000104	0.00024	0.00061	-5e-05	0.000136	0.000403	-0.000298	0.000313	-0.000108	0.000372	-0.000388	-2.6e-05	9.3e-05	0.000136	-2e-05	0.000314	0.000425	6.5e-05	0.000149	0.000156	0.000472	0.000471	0.000129	0.000137	9.9e-05	-0.000356	-0.000116	-0.000519	-0.000107
-872	8e-05	0.00111	0.000411	0.000278	-0.000322	0.00111	-0.00037	-0.000169	0.00106	0.00105	0.000535	-0.000536	0.00105	-0.000786	0.000132	-0.000679	-0.000425	0.000292	0.000224	0.000128	-0.000102	0.00036	-0.000294	0.000559	-9e-05	-0.000156	4.7e-05	-5.7e-05	3e-06	0.000197	-0.000829	8e-06	0.000136	0.000197	0.000164	-0.000114	-5e-06	0.000516	6.9e-05	-4.8e-05	0.0003	0.000205	0.000138	-3.3e-05	-9.7e-05	0.000545	-0.000387	0.000191	7.7e-05
-870	0.000336	-0.000999	0.000309	-0.00109	4e-05	-0.00192	-0.000142	-0.000174	0.000811	-0.000176	0.000702	-0.000186	3e-05	1e-05	0.000329	-0.000469	0.000238	-0.000114	0.000461	0.000211	-4.7e-05	-0.000632	0.000154	0.00042	0.000169	0.000285	0.000313	0.000198	-0.000125	-8.4e-05	2.4e-05	-0.000306	9.3e-05	0.000457	-2e-05	0.000291	1e-06	0.000339	0.000398	0.000167	0.000311	-6.5e-05	0.000403	0.000321	-0.000186	-0.000339	-0.000212	5.5e-05	-7e-06
-868	-0.000533	0.00372	-0.000443	0.000841	0.000196	0.000295	0.000755	0.000315	-0.000484	-0.0001	0.000243	0.000227	-0.000487	-0.000451	0.00019	0.000484	-0.000329	-0.000153	-0.000851	0.00028	-0.000384	-0.000164	0.000109	-5.7e-05	0.000601	3.6e-05	0.000137	7e-06	-9e-05	4.9e-05	-0.000402	4.9e-05	0.000386	-2.9e-05	0.000111	0.00014	0.00015	0.000375	-9.1e-05	-9e-06	-0.000309	-0.000231	-5.5e-05	3.2e-05	0.000108	-0.000203	-8.7e-05	0.000371	-0.000127
-866	-4.9e-05	0.00013	-0.000368	-0.000284	0.000175	0.000952	-0.000933	-0.000811	-0.000721	-0.000823	0.000548	5.1e-05	-0.000398	-0.000461	-0.000146	-0.000325	-0.000161	-0.000195	0.000184	-9.8e-05	0.000406	-0.000208	-0.000161	0.000245	0.000465	0.000268	0.000464	4.2e-05	-0.000157	0.000157	-0.000754	0.0001	0.000118	9.2e-05	7e-06	2.7e-05	0.0001	0.000381	0.000379	-0.000216	0.000248	-0.000206	-0.000256	0.000336	-0.000453	-0.00044	-0.000622	0.000316	0.000312
-864	0.00182	0.000963	0.000513	6.5e-05	-0.00105	0.00144	-0.000535	-0.000994	-0.000279	-0.000143	0.00104	0.000265	0.000274	-1.5e-05	-0.000468	0.000614	0.000103	0.00035	-0.00027	0.000272	8.4e-05	-0.000127	-0.000266	-0.000381	-0.000174	0.000441	-0.00018	5.9e-05	-0.000255	-5.2e-05	-0.000544	-0.000221	-0.000318	-0.000298	-0.000551	9e-06	0.000834	-5e-05	-7.3e-05	-0.00047	0.000195	0.000444	0.000307	0.000321	-0.000416	3.8e-05	-0.000149	0.000493	0.000384
-862	0.000174	-0.000855	-0.000726	-0.000773	0.000367	0.000774	0.00028	-0.000258	-0.000794	0.000281	-0.000502	-0.000586	-0.000563	0.000252	0.000688	0.000183	0.000439	0.000381	0.00056	-0.000135	0.000121	6.5e-05	-0.00025	8e-05	-0.000158	0.000502	-0.000231	0.000313	0.000256	5.6e-05	-0.00031	-8.8e-05	-0.000667	-0.000168	-0.000332	3e-05	-0.000226	-0.000121	8.6e-05	4.4e-05	0.000337	0.000196	0.000113	6.5e-05	-0.000406	0.000446	-0.000185	0.00051	-8e-06
-860	0.00131	0.000148	-0.000261	-2.9e-05	2.6e-05	-1.6e-05	-0.000354	-0.000638	-0.000875	0.00102	0.000986	-0.000121	0.000361	0.000254	0.000512	0.000229	0.000672	0.000551	0.000271	7.8e-05	-0.000487	0.000102	0.000628	9.8e-05	0.000381	0.00027	-0.000122	0.000222	-0.000182	-0.000132	-0.000769	2.4e-05	-0.000171	-0.000315	-0.000299	0.0005	2e-05	0.000355	0.000252	0.000698	-0.00014	1.7e-05	0.000279	-0.000533	6.5e-05	-3.3e-05	0.000286	0.000707	0.000248
-858	-0.000749	-0.000851	0.00184	0.000347	-4.6e-05	-0.000133	-0.000538	0.000682	-0.000437	-0.000561	0.00058	-0.000536	-0.000106	6.9e-05	-0.000249	0.000149	0.000198	-0.000394	-0.000331	0.000348	0.000339	5.7e-05	0.000342	0.000445	-0.000345	2e-06	-0.000282	0.000272	-0.000255	-0.000131	-0.000386	-0.00022	-8.5e-05	-0.000429	0.000487	-0.000351	0.00025	0.000128	2.4e-05	0.000415	8.2e-05	0.000195	-0.000108	-0.000145	-0.000522	4.9e-05	0.000332	-0.000354	0.000423
-856	0.0004	0.000584	-0.000683	0.000635	0.0023	0.000496	0.000471	-0.000526	-0.000763	4.6e-05	0.0009	0.000348	-8.1e-05	1e-05	0.00056	-0.00036	0.000366	0.000422	0.000234	0.00059	0.000745	2e-06	-0.000186	3.7e-05	0.000778	-0.000296	0.000181	0.000247	-0.000221	-0.000291	-0.000621	0.000311	-0.000283	-0.000384	0.000626	-9.6e-05	0.000195	0.000356	0.000625	-0.000214	-0.000175	0.000143	0.000334	0.000195	0.000135	0.000303	0.000351	-0.000172	0.000193
-854	-0.000849	-0.000621	-0.000787	0.000976	-0.00015	0.000221	0.000525	0.000228	-0.000812	0.000538	-0.000616	0.000106	0.00054	-0.000221	-0.00041	0.000405	-2.3e-05	-9.3e-05	-0.000568	-3e-05	0.000395	0.000158	0.000197	0.000263	0.000423	5.3e-05	0.000146	7.6e-05	-0.00048	-4.9e-05	0	0.0001	0.000344	-0.000211	1.7e-05	-4.4e-05	0.00038	-6.7e-05	1.6e-05	0.000414	-0.000361	0.000212	0.000485	0.00069	-0.000362	0.000363	0.000405	-0.000128	0.000104
-852	0.000182	-0.000397	-0.000864	0.000796	-0.000641	-0.000531	-0.000992	0.000986	0.000332	0.000265	0.000591	0.00056	-0.000371	-0.000594	-8.8e-05	0.000384	-0.00106	-0.000457	-0.000238	-0.000115	0.000215	0.000111	0.000511	0.000246	-0.000194	0.000159	0.000296	-0.000212	9.5e-05	0.000206	0.000176	-7.6e-05	5.1e-05	-0.000392	0.000539	9e-05	-7.8e-05	0.000478	0.000387	7.1e-05	0.000215	-7.2e-05	0.000307	0.000371	0	-0.000302	-0.000678	-0.000619	0.000459
-850	-0.000625	-0.00123	-0.000649	-0.000338	-0.000106	-0.000174	0.00196	-0.000562	0.000837	-0.000455	-0.000207	0.000331	0.000298	-5e-05	0.000121	0.000339	-0.000423	0.000299	-0.00025	0.000272	0.000116	-0.000336	-7e-05	0.000236	0.000398	0.000284	0.000381	0.000106	-0.000594	-0.000156	-0.000234	0.000159	0.000308	0.000136	-0.000297	0.000482	0.000195	-7.7e-05	0.000112	-4.8e-05	-0.000213	0.000151	-0.000179	0.000601	-0.000201	0.0004	-1.5e-05	0.000717	-0.000628
-848	-0.00143	6.5e-05	0.000178	0.000978	-0.000189	-0.000527	-8e-05	-0.00101	0.000379	-0.000768	0.000816	0.000186	-0.000321	0.000106	0.000569	-0.000316	-0.000581	0.00026	0.000311	-0.000511	1e-05	-0.000565	-0.000196	0.000271	-0.000311	-0.000511	-1.4e-05	0.000716	-0.000116	0.000562	-8.4e-05	-0.000471	-0.000307	-2e-05	7.7e-05	3.4e-05	0.000354	0.000371	0.000149	9e-06	-0.000459	-0.000499	0.000112	-0.000442	-0.000567	0.000146	-0.000495	-0.000128	-5.2e-05
-846	-0.00201	0.00195	6.5e-05	0.000254	-0.00111	-0.00156	0.000388	1.1e-05	0.000257	0.000473	0.000296	0.000479	-0.0004	0.000129	-0.000758	0.000206	-0.000592	-0.000545	-7.1e-05	-0.000356	-0.000114	0.000112	0.000539	-0.000312	0.000235	0.000109	-0.000264	0.000445	0.000111	-0.00015	-0.000512	-0.000447	-2.6e-05	0.000242	0.000113	0.000604	0.000549	-0.000225	0.000476	0.000459	0.00025	-0.000116	0.000138	-0.000218	-8e-05	0.000291	-0.000314	-9.2e-05	3.3e-05
-844	7.7e-05	-0.000826	-0.000864	0.000298	-0.000621	-0.000434	-4.5e-05	-0.000323	0.000943	0.000105	0.000271	-0.000135	0.000656	0.000264	-0.000134	0.000707	-8.7e-05	-0.000112	0.000291	-0.000396	-9.4e-05	0.000147	0.00018	-0.000563	-7.5e-05	0.000219	2.8e-05	-8.3e-05	0.00016	3.2e-05	-3.2e-05	8.3e-05	0.000223	2.3e-05	-4.5e-05	0.000359	-0.00029	0.000109	0.000112	-0.000143	0.000712	-0.000302	0.000192	-5e-06	0.0001	7.5e-05	-0.000441	9.1e-05	-0.000564
-842	-0.000881	0.00018	0.00104	0.00103	-0.000495	0.000734	0.00149	0.000447	-0.000173	-0.000516	0.000733	-0.00076	0.0003	0.000629	0.000267	-0.000261	-0.00057	-0.000314	-0.000744	-0.000319	0.000142	-0.000171	0.000592	0.000409	0.00028	6e-05	-3.8e-05	4.1e-05	0.000214	0.000148	-0.000334	-0.000431	-0.00034	9.2e-05	0.000479	-0.000184	-0.000256	-0.00013	-0.000438	0.000131	0.000162	0.000125	-0.000102	0.000294	-0.000444	0.00013	-0.000168	-8.3e-05	0.000378
-840	-0.00207	0.000641	-0.000153	0.000676	0.00125	0.000418	0.00012	-0.00133	-0.00103	8.4e-05	0.000325	-0.000173	0.000186	-0.000366	-0.000583	-0.000115	-0.000329	-0.000333	-0.000153	-8e-06	-0.000337	0.000156	-0.00026	-0.000342	-9.9e-05	0.000577	-0.000365	-0.000245	-8.4e-05	-0.000315	0.00026	8.2e-05	0.000239	0.000475	0.000199	-0.000569	0.000356	-0.000517	-0.000515	-8.9e-05	-2.8e-05	-8.9e-05	0.000122	0.000109	0.000524	0.0005	-9.4e-05	0.000208	0.000129
-838	0.000367	-0.00109	0.000127	-6e-06	0.00161	0.000931	0.000211	0.000988	2e-05	-0.000218	0.000225	-0.00105	0.000562	0.000251	-0.000422	0.00045	-0.00017	0.000359	-0.000902	-9.5e-05	2e-06	-0.000669	-3.5e-05	-0.000104	-0.000319	-0.000106	7e-05	3.5e-05	0.000208	0.000322	-0.000311	2.7e-05	-0.000359	-0.000341	-6.2e-05	0.000124	-2.7e-05	0.000331	-8.3e-05	-0.000366	-0.000158	8e-05	-0.000207	-0.000435	-0.000131	-0.000312	-0.000515	9e-05	0.000404
-836	-0.00111	-0.000134	0.000284	-0.000753	-0.000359	-0.000605	0.000156	0.000817	-0.000324	-0.000916	0.000312	-0.000575	-0.000626	7.1e-05	-0.000213	-8.1e-05	4.2e-05	-0.000103	-4.4e-05	0.000252	-0.000441	-0.000125	-0.000116	0.000157	0.000153	2.8e-05	-2.1e-05	0.000997	-0.000253	0.000139	1e-06	0.0001	0.00042	-0.000107	0.000505	-0.000377	0.000197	-1.4e-05	0.000209	0.000184	-0.000336	8e-06	-0.000215	-0.00019	-0.000479	0.000299	0.000342	-0.000219	-0.000135
-834	-0.00206	0.00186	0.000828	-0.00109	0.000731	0.00038	4.5e-05	-0.00059	-0.00017	0.000386	0.000479	-0.000187	0.000149	-0.000206	0.000119	0.000557	-0.000887	-0.000343	-7.2e-05	-3e-05	0.000113	0.000293	0.000136	-0.000136	7e-06	0.000112	5.3e-05	5.2e-05	-2e-06	0.000166	-0.000219	-0.000169	5.9e-05	-0.00017	0.000139	0.000217	-0.000201	0.000368	-0.000206	-0.000355	0.000357	0.000277	0.000229	7.6e-05	-0.000424	-0.000312	-0.000249	-0.000558	0.000167
-832	0.00146	-9.7e-05	0.00119	-0.000449	-0.000384	-0.00103	0.000905	-0.000678	9.9e-05	-0.000115	0.000145	0.00021	0.000655	-0.000679	-0.000226	0.000107	-2.4e-05	-1.4e-05	0.000341	0.000115	-4.5e-05	2.8e-05	0.000272	-3.4e-05	9.3e-05	2e-05	0.000439	0.000312	-4.3e-05	5.6e-05	3.4e-05	-0.000338	-0.000172	-1e-06	-0.000639	-1.7e-05	-0.000483	-0.000174	0.000211	-0.000233	-0.000264	-9.7e-05	-0.000293	-4.2e-05	1e-06	0.00059	-0.000306	1e-06	-7e-06
-830	-0.000759	-0.000422	-0.00024	0.000412	-0.000493	-0.000172	8.5e-05	0.000312	0.000336	0.000578	-9.5e-05	-0.000785	0.000147	-7.5e-05	0.000387	-0.000257	0.000135	-0.000436	-6.3e-05	-0.000243	-0.000103	-0.000171	-0.000419	0.000357	-0.000262	0.000676	0.00048	-1.5e-05	0.000548	0.000246	4.1e-05	-3.7e-05	0.000257	0.000423	-3.7e-05	0.000499	-0.000158	0.000179	0.000335	0.000371	0.000703	0.000434	0.000509	-0.000156	-1.7e-05	0.000391	0.000123	-0.000201	-0.000172
-828	-0.000233	0.000763	-0.000547	-0.000826	0.000692	0.000297	-0.000101	0.000263	-0.00109	-0.000101	0.00055	0.000984	5.6e-05	0.000262	0.000119	0.000173	0.000493	-0.000536	-0.000625	0.000501	0.00036	-0.000512	-0.000258	0.000134	0.00066	-1.3e-05	0.000236	-2.2e-05	-0.000117	-0.000116	7.4e-05	-0.000313	8.4e-05	0.000189	-0.00075	0.000281	0.000136	-5.1e-05	-0.000189	-0.000249	-4.4e-05	0.000151	-2e-05	-0.000277	-3.6e-05	0.0004	-0.000467	-0.000172	0.000129
-826	-0.00163	-0.0006	-0.000628	0.000726	-0.00122	0.000319	-0.000484	-0.000255	0.000633	3e-05	-0.000517	-0.000693	-0.000387	-0.000704	-0.000192	-0.000391	0.000608	-9.2e-05	0.000106	-0.000425	2.7e-05	0.000147	-6.2e-05	0.000167	1e-06	0.000103	0.000448	-0.000477	-0.000278	-0.000116	-0.000352	0.00054	-0.000557	-0.00022	-4.4e-05	0.00035	0.000168	-0.000114	-0.000534	-9.8e-05	-0.000134	-0.000598	-0.000118	-0.000164	-0.000264	9.5e-05	-0.00068	-0.000445	0.000141
-824	0.00153	0.000388	0.000156	-0.00178	0.000816	-0.000312	-0.00035	0.000852	0.000203	0.000626	0.0007	-0.000148	-0.000475	0.000227	-4.1e-05	-0.000115	2.8e-05	-0.000382	-0.000271	-0.000388	-0.000225	0.00011	0.000501	-0.000209	9.3e-05	-0.000297	0.00028	0.000287	3.1e-05	-2e-06	-0.000619	-0.000396	-4.4e-05	0.000448	0.000321	0.000404	0.000223	0.000143	-1.3e-05	-0.000526	-0.000387	-9e-06	-0.000274	-0.000129	0.000456	0.000272	0.000114	-0.000137	-0.000345
-822	-0.000889	-0.00137	0.000625	0.000508	-0.000491	-1.6e-05	0.00032	-0.000912	-8.9e-05	0.000416	0.000846	-0.000172	-1.5e-05	-1e-06	-0.00019	-0.000626	0.000144	-1.3e-05	-3.4e-05	-0.000437	-5.7e-05	0.000442	0.000163	0.000175	-0.000234	0.000185	0.000607	0.000166	0.000223	-0.000125	-0.000151	-0.000128	-4.4e-05	3.3e-05	0.000619	6e-05	0.000265	-7.6e-05	-0.000544	0.000183	0.000215	-0.000268	0.00035	-0.000118	0.000544	7e-05	-0.000222	0.000381	6.4e-05
-820	-0.00134	0.00337	-0.000409	4.5e-05	0.00063	-0.000901	0.000571	-0.000778	-0.00117	0.00123	-2.6e-05	-0.0004	-0.00022	-0.000363	0.000711	0.000539	-0.000149	4.9e-05	-0.00098	0.000639	-0.000488	0.000232	0.000601	-7e-06	0.00054	-4.8e-05	-0.000566	-0.000156	9.2e-05	-0.000231	-6.7e-05	-0.000162	0.000463	3.2e-05	8.4e-05	0.000245	0.000666	-6e-06	0.000229	8.6e-05	0.000135	0.000241	0.000166	0.000222	8.4e-05	0.000122	-0.000267	0.000308	-0.000235
-818	0.00192	-0.000224	0.000521	0.00117	0.000432	1e-06	0.000922	0.00084	0.00032	0.000342	0.000113	-0.000188	0.000655	-0.000272	-9.8e-05	-0.00124	-2.7e-05	-0.000476	-0.000102	-0.000502	-0.00121	0.000534	0.000333	0.000827	0.000822	-0.000488	-0.000313	-0.000181	-5.8e-05	0.00038	-1e-06	0	-0.000292	-0.000133	0.00026	-0.000123	0.000408	0.000497	-0.00032	0.000275	-4.4e-05	0.000293	0.000111	0.000266	-0.00015	0.000218	-0.000579	-4.6e-05	-0.000363
-816	0.00105	0.00131	0.000387	-0.000824	-0.000386	0.00133	0.000259	2.8e-05	-0.000654	0.000345	0.000594	0.000186	0.000529	-5e-05	-0.000343	0.000684	-0.000204	0.00063	-0.000361	9.7e-05	-0.000242	-0.00054	3.8e-05	-0.000189	-3.3e-05	0.000101	-0.000224	-9.1e-05	0.000338	-4.3e-05	2.5e-05	-8.6e-05	0.000478	0.000275	-0.000437	-0.000124	-0.00043	-4.9e-05	0.000263	0.000202	-1.6e-05	0.000212	0.000809	0.000443	-0.000374	0.000625	1.4e-05	2.7e-05	-0.000466
-814	0.000338	-0.000886	0.000602	-0.000194	0.000283	-0.000505	0.000627	0.000431	0.000713	-0.000131	-0.000403	-0.000907	-0.000258	6.8e-05	0.000317	-0.000239	-0.000161	-0.000556	6.6e-05	-0.000135	-0.000799	-0.000888	0.000492	8.1e-05	-0.000388	-0.00013	0.00023	-0.000279	-0.00014	0.000645	-0.000512	-0.000439	0.000154	-4.6e-05	-9e-06	-0.000175	0.000152	1.2e-05	0.000105	0.000431	-0.000159	3.5e-05	-2.2e-05	-4e-05	-0.000203	0.000357	-5e-06	-0.000127	-0.000217
-812	-0.000756	0.00048	0.000886	-0.000496	0.000752	-0.000332	-0.000481	-0.000154	0.000301	-0.000616	0.000802	6.5e-05	0.000108	-0.000221	-4.2e-05	-0.000323	-0.000317	0.000106	-0.000932	0.000668	0.000405	-0.00022	0.000394	-0.000485	-5.7e-05	0.000326	6.9e-05	7.5e-05	0.000305	0.000322	-1e-06	-0.000424	0.000316	-0.000359	-0.000109	0.000632	-0.000396	-0.000216	-0.000257	-0.000213	0.000337	0.00032	0.000386	9.3e-05	0.000152	0.000379	-1.3e-05	-4.5e-05	0.000606
-810	-0.000975	0.000126	-0.00109	0.000648	-0.000295	-0.000628	8e-05	-9e-05	-0.00106	3.1e-05	-0.000139	1e-05	-0.000208	0.000155	-0.000147	0.000153	-0.000213	-2e-06	-2.6e-05	-9.7e-05	-0.000543	-0.000347	0	-0.00024	-0.000227	2e-05	0.000313	0.000775	-0.000406	0.000305	-0.000276	-8.4e-05	0.000728	2.3e-05	-1.8e-05	0.000314	-0.000192	-0.000816	0.000219	-0.000498	0.000223	0.000186	-0.000242	0.000127	-0.000133	-5.9e-05	-0.00056	1.7e-05	0.000479
-808	-0.000564	0.00166	0.00102	-0.00143	0.000522	-0.000747	-0.00017	-0.000208	-0.000829	0.000106	0.000368	0.000961	0.000782	-1e-06	0.000791	-0.00027	0.000101	0.000247	0.000104	-0.000576	-0.00044	-0.000381	-0.000391	0.000184	-0.000159	-0.000305	0.000432	0.000217	6.1e-05	0.000157	-0.000153	2.5e-05	2.6e-05	-6.5e-05	0.00012	0.000281	4.6e-05	-3.3e-05	0.000512	-0.000648	1.9e-05	-0.000107	-4.7e-05	4.7e-05	0.00024	-0.000212	-0.000158	-4.6e-05	0.000258
-806	0.000366	-0.00013	-0.000189	0.000109	0.000261	0.000142	-0.000316	-0.000158	-0.000105	0.00137	0.000186	0.000385	-0.000602	0.000336	-0.000771	-4.7e-05	0.000156	0.000409	0.000668	-5e-05	-0.000328	-0.000282	0.000277	0.000273	-0.000303	-0.000264	-8.1e-05	0.000533	-0.000586	-0.000233	-0.000746	-0.000238	-6e-05	-0.000219	3.4e-05	-0.000693	-0.000157	-0.000217	-0.000234	0.000131	0.000178	9.6e-05	5.1e-05	-3.2e-05	-6.9e-05	0.000174	5e-05	-0.000217	-9.7e-05
-804	0.000795	0.000187	-0.000654	-0.000726	-0.000896	0.000596	0.000303	0.000264	0.000254	-0.000555	0.000565	-0.000519	0.000183	0.000772	7.5e-05	0.000129	0.000335	-1.2e-05	5.4e-05	-0.000205	0.00033	0.000332	-0.00041	0.000306	0.000465	0.000335	0.000289	-2.6e-05	9.6e-05	-1.7e-05	-0.0011	-0.000271	0.00041	5.9e-05	-0.000147	0.000376	0.00047	0.000285	0.0002	0.0003	-0.000176	0.00024	-0.000145	0.000444	-8.5e-05	-0.000267	-0.000423	-0.000109	0.000633
-802	-0.000146	-0.000792	-0.000729	0.000489	0.000752	-9.5e-05	0.00043	-0.000138	5.3e-05	0.000666	0.000633	-0.000388	0.000108	-0.000704	-0.000133	-8.3e-05	-0.000245	0.000127	-0.000567	-0.000288	-0.000657	0.000451	0.00011	0.000333	-0.00015	3.6e-05	0.000278	-1.6e-05	-0.000455	-1.8e-05	-0.00087	1.4e-05	-0.000513	4e-05	-0.000369	0.000229	0.00017	0.000207	-0.000303	0.000229	0.00048	-0.000224	-4.7e-05	-0.000603	-0.000133	0.000158	-0.000458	-0.000111	-0.000644
-800	-0.000214	0.000705	0.00158	0.000886	0.00132	-0.000193	-0.000789	-0.000121	0.000318	-0.000249	0.000466	1e-06	-0.000121	0.000383	-0.000298	-0.000326	-0.000371	0.00026	0.000282	-0.000801	0.000236	-0.000128	9.1e-05	0.000133	0.000408	-0.000173	-0.000113	-0.000114	-7e-05	0.000222	-0.000518	0.000227	-0.00022	-0.000193	0.000159	-9.6e-05	0.000389	0.000382	0.000175	0.000487	0.000161	-0.000374	-0.000223	-0.000488	-0.000552	0.000266	-0.000351	4.5e-05	0.00014
-798	0.00069	0.00076	-0.000808	0.00115	0.000643	-0.000101	0.000228	-0.000407	-0.000482	-0.000869	4.6e-05	-0.000253	-0.000423	0.000745	0.000152	-0.000733	-2e-06	9.9e-05	-0.0003	-3e-05	-0.000683	3.7e-05	-0.000186	-0.000119	-0.000266	4.3e-05	-9.8e-05	2.6e-05	7.8e-05	-0.000694	-0.000309	6.6e-05	0.000205	-0.000307	0.000522	-4.5e-05	-0.000282	0.000461	-0.000179	-0.000489	0.000162	-0.000284	0.000147	-8.3e-05	-0.000106	-0.000437	-0.000458	0.000426	-0.000282
-796	-0.00105	-0.000505	0.00151	-0.000478	0.00129	-0.000173	-0.000153	-5.7e-05	-0.000141	0.000386	-0.00015	-3e-06	-0.00064	0.000189	0.000523	-0.000611	-0.000394	0.00011	-0.000133	-0.000599	0.000209	-0.000174	-0.000597	0.000437	-2.2e-05	-0.000336	0.000106	-0.000288	-0.000207	-0.000208	-0.000453	0.000413	-2.5e-05	1.5e-05	-9.6e-05	-6.1e-05	-0.000502	0.000206	0.000263	-4.7e-05	-0.000123	0.000355	-0.0001	-0.000705	-0.000203	0.000498	-0.000124	6.3e-05	-1.6e-05
-794	0.00108	0.00105	0.000855	-0.000449	-0.000318	0.000716	0.000917	-0.000291	-7.8e-05	-0.000678	0.000324	-2.9e-05	-0.000425	0.000205	0.000152	0.00013	0.0005	0.00052	5.6e-05	0.000106	-0.000451	0.000248	0.000565	0.000307	0.000447	-3.1e-05	5.3e-05	0.000297	8.8e-05	0.000182	0.000436	3.4e-05	0.00023	-7.2e-05	0.00046	0.00015	-0.00066	0.000119	-0.000181	-0.000133	1.1e-05	-0.000169	-0.000433	0.000152	-5e-05	-8e-06	-0.000196	9e-05	-5.2e-05
-792	0.000434	0.00117	-0.00189	-0.000662	-0.000641	-0.00031	-0.000462	1.5e-05	-0.00136	0.000284	0.000776	-0.000309	-1.7e-05	0.00031	-0.000435	0.000373	0.000379	0.000288	-0.000477	-0.000223	0.00017	-0.000163	-3.5e-05	0.000244	-0.000124	-5.7e-05	0.000281	0.000463	-0.000124	0.000115	-0.000511	0.000102	5.2e-05	0.000476	-0.000202	4.5e-05	-0.000174	0.000164	0.000266	-9e-05	-0.000113	-7.8e-05	0.00066	0.000319	-0.000114	3.9e-05	-0.000375	0.000398	-0.00027
-790	0.000404	0.000734	-0.000183	0.000672	-0.000599	0.000991	0.000831	0.000414	-0.00023	-0.000809	-0.000141	-0.000399	-0.000336	0.000532	-0.000217	-1.2e-05	0.000314	-0.000235	-0.000174	0.000562	0.00017	-0.000143	0.000136	0.000375	0.000464	-0.000364	0.000381	0.000123	0.000175	6e-06	-0.000158	8e-06	-0.000181	-0.000324	0.000507	0.000252	-2.5e-05	0.000295	0.000209	-0.000453	-0.000107	-0.000738	0.000181	-0.000225	-0.000773	0.000291	0.000724	-0.000401	0.000265
-788	0.000173	-0.000368	-0.00236	-0.000408	-0.000874	-0.000964	-0.000518	-7.1e-05	-0.00141	-0.000165	7.4e-05	9.1e-05	0.000564	-0.000619	0.000383	6.3e-05	0.000154	9.9e-05	-0.000241	-0.000143	-8.4e-05	0.000312	0.000299	5.6e-05	-9.2e-05	-8.8e-05	-0.000516	0.000289	-0.000303	0.000305	0.00015	-0.000598	-6.1e-05	0.000258	0.000269	0.0005	8.9e-05	0.000117	-0.000827	0.000477	-0.000125	-6.4e-05	0.000218	8.1e-05	-4.2e-05	-9.7e-05	-0.000872	-0.000128	-0.000218
-786	-0.00207	-0.000854	-0.000939	-0.0016	4.9e-05	-0.000628	-0.000117	-0.000661	-0.000296	0.000829	0.000522	-0.000187	-8.2e-05	-0.000571	-0.000642	-8e-05	0.000376	-0.000355	3.7e-05	0.000212	0.000414	-0.000566	-0.000203	-0.000164	6.7e-05	-0.00017	0.000381	0.000635	0.000243	-0.000207	-4.3e-05	-0.000111	-0.00012	-0.000298	0.00049	0.000159	0.000833	-0.000315	0.00028	-0.000152	-0.000229	0.000268	1.4e-05	-0.00011	-0.000382	-1.6e-05	-0.000288	-0.000193	-0.000416
-784	0.000435	0.000244	-0.0013	0.000531	-0.00111	-0.000209	9e-06	-0.00044	-0.00098	-3.1e-05	0.000704	-0.000401	0.00017	-0.00045	0.000371	0.000383	0.000578	0.000178	8.5e-05	-0.00025	0.000225	-0.000492	-1.7e-05	-2.4e-05	0.000373	4.4e-05	-4.8e-05	-0.000345	0.000143	0.00018	-0.000261	0.000286	-0.000112	0.000128	-0.000369	-0.000167	0.000708	-0.000428	0.000786	-0.000126	0.000126	-1.7e-05	0.000207	-0.000198	-0.000426	-3e-06	-0.000686	0.000374	-5.3e-05
-782	0.000756	-0.00114	0.000309	0.000978	-0.000299	0.000259	-0.000934	6e-05	0.000508	0.000594	-0.000475	-0.000761	-0.00069	0.000373	3.9e-05	-0.000269	-0.000201	0.0006	-0.000248	-0.000559	-0.000655	2e-05	0.000458	0.000376	-0.000184	-0.000337	-0.000291	0.000183	0.000248	-2.5e-05	-1.7e-05	-0.00029	0.000602	-0.000342	0.000418	-0.000289	0.00023	1.8e-05	0.000167	-0.000248	-0.000344	0.000275	-0.000161	-0.000216	-0.000134	0.000319	-0.000124	-0.000402	-0.000189
-780	0.000374	0.000354	-0.000574	-0.000354	4.8e-05	-0.000349	0.000795	5.9e-05	0.000456	0.000638	0.000997	0.00033	-0.000564	0.000276	0.0002	0.000494	0.000568	0.000258	-0.000312	0.000426	-0.0001	0.000407	-0.000177	-0.000181	0.000381	0.00035	0.000255	8e-06	-0.000146	-0.00058	-0.000301	-0.000127	0.000221	0.000171	1.6e-05	8.9e-05	-9e-06	0.000293	0.000271	1.4e-05	0.000213	-0.0005	-1.1e-05	-0.00032	0.000143	-3.2e-05	0.000186	0.000337	0.000315
-778	0.000306	0.000498	0.00129	-0.000682	-0.000622	0.000101	-0.000192	-0.000237	0.000144	0.000224	-0.000307	-0.000229	-0.000372	-0.000171	-0.000398	0.00024	-0.000856	0.00049	-0.000617	0.000222	0.000162	3.8e-05	0.000244	-1.7e-05	-0.000227	-0.000227	-4e-05	-0.000172	0.000502	7e-06	-0.000191	-0.000658	2.5e-05	0.000301	0.000104	-0.000178	-0.000147	0.000418	-0.000116	-0.000119	-9.5e-05	-4.4e-05	4.2e-05	0.000416	0.000412	-0.000403	0.000287	1.8e-05	4.7e-05
-776	-8.3e-05	-0.00137	0.00109	0.000469	0.00123	0.00024	-0.000393	0.000954	0.000348	0.00117	0.000591	0.000517	-1.9e-05	0.000105	0.00042	-0.000801	0.000272	-0.000727	-5e-06	0.000579	2.9e-05	0.000459	-8.9e-05	0.000106	0.000331	-0.000303	-0.00024	0.00013	-0.000133	-0.000149	0.00015	0.000134	-0.000189	-0.000366	0.000452	0.000362	-0.000148	9e-05	0.000653	0.000284	0.000411	-0.000284	0.000705	0.000419	-0.000104	0.000319	0.000121	-0.000144	-0.000445
-774	0.000792	0.00129	-0.000132	0.0015	-0.000451	0.000358	0.000506	-0.000171	-7.5e-05	-0.000101	6e-05	-0.000135	0.0003	-0.000158	-0.000492	9.6e-05	0.000556	0.000116	6.6e-05	0.000196	-0.000196	0.000295	0.000127	0.000262	0.000179	0.000245	0.000398	-6.4e-05	9.4e-05	0.000395	0.000402	0.000252	8.6e-05	-7.3e-05	0.000347	-0.000177	-7.1e-05	-0.000402	0.000447	0.000431	-5.1e-05	-0.000253	0.000393	0.000239	0.000447	-0.000528	-0.000314	0.00019	-0.000273
-772	0.000855	9.7e-05	0.00174	0.00171	0.000264	0.00032	0.000429	0.000264	0.000428	1.6e-05	0.000382	2.8e-05	-0.000522	0.000444	-0.000136	1.8e-05	0.000166	-0.000355	0.000301	0.000543	-0.000274	0.00025	8.1e-05	0.000489	0.00038	0.000642	0.000333	-0.000181	-3.6e-05	0.00071	-9.3e-05	0.00037	0.000393	0.000154	8.7e-05	-0.000403	0.000584	-0.000409	0.000103	-0.000197	0.000268	8.8e-05	-0.000434	0.000318	-5.3e-05	0.000427	0.000259	-0.000183	0.00022
-770	-5.1e-05	-0.000274	-0.000601	0.000858	-0.000257	0.000772	-0.0019	-0.00111	-0.000751	0.000637	-0.000248	0.000172	-5.9e-05	0.000179	-0.000527	0.000331	-3.4e-05	0.00018	0.00038	-0.000608	-0.00044	-0.00076	0.000279	0.000325	9.4e-05	0.000228	0.000248	0.000255	-0.000365	0.000354	0.000326	7e-06	-0.000222	0.000482	-0.000749	3.5e-05	-0.000449	-0.000525	-0.000393	0.000458	8e-05	0.000166	-0.000267	0.000127	0.000152	7.4e-05	-0.00017	-3.7e-05	2e-06
-768	-0.000939	0.000731	0.000776	-0.00151	-0.000337	0.000203	0.000188	-0.000472	0.000192	0.000308	-0.000417	0.000761	-7e-05	-0.000184	0.000306	-0.000284	-0.000825	0.000382	0.000222	-0.000319	-0.000223	-0.000359	0.000288	-0.000625	0.000238	9.5e-05	0.000113	-0.00023	-0.000599	-1e-06	-0.00026	9.2e-05	0.00018	0.00051	0.000173	2.4e-05	-8.6e-05	-0.000296	3.4e-05	0.000335	-0.000363	0.000303	-7.2e-05	0.000127	0.000526	0.000383	0.000122	-4.6e-05	-0.000152
-766	-0.00104	0.000158	-0.00122	0.000112	-0.000595	-9.7e-05	-0.000445	-0.000306	-0.000359	-0.000619	0.000507	1.5e-05	-0.000143	0.000214	-0.000296	4e-05	-0.000686	0.000227	-0.000585	0.000212	0.000188	0.000266	0.000287	0.000366	0.0005	-0.000446	7.1e-05	-0.000173	-0.000367	0.000122	-0.000385	0.000193	0.000145	0.000448	-0.000272	0.000421	-0.000156	-0.000437	5.1e-05	-0.000126	0.000135	0.000357	-0.000348	0.000204	-0.000391	0.00101	0.000595	-7.4e-05	0.000332
-764	7.3e-05	-0.000673	-0.00177	0.000395	0.000195	0.000516	-0.000279	-0.000223	-0.001	0.000921	0.000561	-0.000682	-0.000335	0.0003	4e-06	-0.000293	-3.4e-05	0.00039	-0.000319	0.000562	0.000245	-0.000236	-5.1e-05	0.00022	-0.000386	-0.000346	-0.000146	0	-0.0001	-0.00033	-0.000593	0.000507	-0.000418	0.000102	8.6e-05	-0.000368	-0.000139	0.000674	0.000316	0.00029	0.000126	0.000371	5.8e-05	0.000259	-0.00022	-0.000149	0.000151	0.000418	-7.3e-05
-762	-0.00163	3.6e-05	-0.00109	-9.9e-05	-0.000104	8.3e-05	-0.000497	0.00048	-0.000122	-0.00034	0.000495	-0.000747	0.000314	-0.000207	-0.000261	0.000851	-0.000341	0.000573	3.4e-05	0.000242	7.6e-05	4.7e-05	0.000244	-0.000242	-0.000486	0.000284	-0.000171	7.4e-05	-0.000553	-0.000323	-0.000596	0.000269	4.3e-05	-8.9e-05	-0.00022	0.000174	-0.000186	-1.5e-05	0.000319	-0.000552	-0.000105	0.000141	0.000281	0.000522	2.1e-05	-0.000106	-0.000377	-0.000455	0.000452
-760	-0.00018	-0.000101	7.2e-05	-0.000222	-0.000558	0.000197	6.3e-05	0.000181	8e-05	0.00136	0.000229	-0.000372	-0.000209	0.000769	-8.6e-05	-3.7e-05	-0.000373	0.000321	-0.000182	0.00055	0.000619	-3.4e-05	0.000207	0.000184	-4.8e-05	-7.2e-05	0.000145	5.1e-05	0.000653	-0.000422	-0.000195	-6.9e-05	4.3e-05	-0.000318	-0.000386	0.000254	0.000292	0.000426	0.000262	-0.000445	-0.000336	2.3e-05	0.000403	0.000118	-6e-06	0.000166	-0.000351	0.000208	0.000303
-758	1.1e-05	0.00143	-0.000156	-0.00202	-0.000617	-0.00118	0.000828	0.000871	-0.000151	9.3e-05	-9.6e-05	-0.00087	-0.00093	-0.000231	3e-06	0.000185	-0.000275	-0.000184	-6.3e-05	-0.000192	-0.000431	0.000212	-0.000402	9.8e-05	-0.000522	-0.000105	0.000113	0.000255	0.000305	-4.3e-05	-3.3e-05	0.000167	-0.000676	-0.000157	0.000139	0.000167	-0.000432	-0.000236	0.000147	0.000309	0.000136	-0.000198	0.000704	-0.00018	0.000213	0.000249	-0.000495	-0.000364	0.000177
-756	0.000885	-0.000199	0.000804	-9.8e-05	0.000195	2e-06	-0.00044	2.5e-05	-0.000308	0.000697	0.000449	-0.000213	-0.000144	-0.000268	0.00113	-0.000171	0.000168	7e-05	0.000222	0.000254	-0.000825	6.8e-05	0.000359	0.000456	-0.000243	-0.000231	0.000639	0.000114	5.5e-05	0.000736	-0.000595	-0.000422	0.000223	-0.00029	0.000548	0.000316	0.000275	-0.00036	2.3e-05	-0.000278	0.000658	-6.4e-05	-0.000125	0.000346	0.000349	0.000328	-0.000533	-0.000429	0.000339
-754	0.000977	-0.000858	0.000883	0.00174	-0.000107	0.000377	0.000282	-0.000592	4e-06	0.000889	0.000497	0.000147	-0.000384	-0.000207	-0.000248	0.000218	0.000334	-0.000355	-2.6e-05	-0.000338	0.000103	-0.000135	-7.7e-05	-0.000388	4.4e-05	0.000534	-0.000331	-3.4e-05	0.000225	-0.000324	-0.000152	0.00053	0.000463	-0.000143	9.3e-05	0.000404	0.00015	0.000181	0.000432	0.000424	0.000438	0.000356	-0.000206	-0.000259	0.00032	-5.8e-05	0.00015	0.000236	-2.7e-05
-752	0.000726	0.000208	0.000357	-0.000175	0.000705	-0.000211	-0.000533	-0.000357	-1.3e-05	-2.8e-05	-0.000179	0.00032	0.000563	0.00054	-0.000273	-0.000115	-0.000171	-0.000154	1.5e-05	0.000145	0.000641	0.000302	0.000343	0.000122	0.000592	-0.000437	-8e-05	0.000132	-0.000279	0.000379	-0.000292	0.000489	-0.000162	0.000317	0.000218	0.00036	0.000231	0.000383	-0.000222	0.000111	0.000338	-0.000144	-0.000257	5.6e-05	-0.000142	0.000338	0.000286	0.0001	-3.4e-05
-750	0.000105	0.000302	0.00213	-0.000686	0.00015	0.000101	-0.000376	0.000179	-0.000575	4.6e-05	1.7e-05	-0.000439	-0.000245	-0.000269	1e-06	-2.6e-05	-0.000287	0.000388	-0.000141	0.000359	3.9e-05	2e-06	0.00027	0.000263	-1.5e-05	4e-06	4.6e-05	0.000453	4e-06	-0.000358	0.000461	-3.3e-05	-5.1e-05	0.000414	7.8e-05	-0.000218	-0.000431	-0.000335	0.000592	0.000565	-0.000211	-0.000197	-0.000225	3e-06	0.000127	3.9e-05	3.9e-05	0.00114	9.4e-05
-748	-0.0014	-0.000159	-0.00141	-0.00152	0.0003	-0.000113	0.000157	-0.000374	9.8e-05	-0.000101	0.00107	0.000507	0.000183	-7.2e-05	3e-06	-0.000358	-0.000107	0.000211	-0.000261	-0.000379	-0.000668	9.4e-05	0.000529	0.000821	-2.5e-05	0.000641	-2e-05	4.9e-05	-0.000471	6.5e-05	-0.000603	0.000335	0.000345	0.000223	0.000522	-0.000867	2.8e-05	-3.2e-05	4.4e-05	-7.4e-05	-0.000281	0.000116	-0.000137	5e-06	-0.000302	-0.000643	3.3e-05	-4.4e-05	-4.6e-05
-746	0.000494	0.000615	0.000154	0.000154	0.000777	-0.000532	-0.000753	2.8e-05	3.3e-05	-0.000929	0.000354	0.000332	-0.000321	-5.1e-05	0.000224	0.000151	-0.000371	-7.3e-05	-1.6e-05	-0.000357	-0.00044	6.8e-05	0.000146	0.000282	0.000298	0.000236	0.000178	0.00019	8.5e-05	-0.000537	-1.8e-05	0.000211	-2.4e-05	0.000294	-0.000264	3.4e-05	0.000239	3.9e-05	-1.2e-05	-1.9e-05	9e-05	-0.000355	0.000476	0.000276	5.4e-05	-0.0005	-1.5e-05	0.000108	-0.000399
-744	0.00124	-0.000647	0.00146	-0.00113	0.000113	0.000831	-0.000553	0.000165	-0.000105	0.000281	0.000801	-0.000333	0.000473	0.000324	9.6e-05	0.000117	-2e-06	-6.2e-05	3.6e-05	-0.000299	-0.00014	-0.000127	-0.000267	0.000193	-0.000573	1.8e-05	-1.3e-05	0.000387	-0.000158	-0.000389	-0.000176	-0.000136	0.000333	-4e-05	-0.000289	-0.000167	-6.9e-05	0.000558	-0.000487	-0.000153	-0.000362	0.000686	-0.0004	-0.000119	-0.000168	-2.5e-05	-6.8e-05	0.000228	-0.000327
-742	0.000846	7e-06	-0.000363	-0.00169	-0.000339	0.00111	-0.000625	-0.000441	0.000552	0.000326	0.000646	-0.000172	9.4e-05	0.000373	-0.000249	0.000259	0.000237	0.000534	-2.5e-05	-9e-06	-0.000376	-0.000237	-0.000258	-0.000146	6.7e-05	-0.00032	2.9e-05	0.000305	-0.000236	0.000232	7.6e-05	0.000597	0.000197	0.000599	-0.000507	0.000456	-0.000421	-2.3e-05	-0.000303	-0.000472	-0.000219	-6.2e-05	9.4e-05	3e-05	-0.000274	-0.000184	-3.3e-05	1e-05	-0.000255
-740	0.000466	0.000644	-0.0011	0.000586	0.000735	-0.000135	0.00103	-0.000558	-0.000309	-0.000593	0.000327	0.000572	8.3e-05	7.1e-05	0.000262	-1.5e-05	0.000397	0.000178	3.5e-05	-0.000201	-0.000329	-0.000409	0.000245	0.000116	0.00048	0.000226	3.7e-05	0.000427	0.000364	-0.000148	-0.000208	3.3e-05	5.9e-05	-0.000316	0.000201	4.4e-05	-0.000599	-0.000198	-0.000322	0.000335	-0.000336	3.5e-05	0.000289	4.8e-05	-0.000123	0.000113	-0.000131	-0.000238	-5.2e-05
-738	-0.00118	0.000245	0.00114	0.000657	-0.00111	0.00138	0.000829	0.00053	-0.000578	-0.00077	0.000649	0.000332	-0.000766	0.000311	-0.000655	-0.000436	0.00025	4.8e-05	0.000104	-2.7e-05	0.00015	-0.000366	-0.000311	-0.000285	-0.00014	0.000618	-4.7e-05	8.2e-05	0.000152	-0.000158	-0.00011	7.4e-05	0.000404	-0.000142	-0.000123	-8.9e-05	-6.9e-05	-0.000251	5e-05	-0.000215	0.000215	0.000125	9.6e-05	-0.000108	0.000153	0.00031	0.000152	-1.8e-05	-0.000352
-736	-0.000203	-0.00059	0.00129	-0.000427	0.000281	-0.000328	0.000122	-1e-06	0.000223	-0.000266	0.00138	0.000373	-0.000195	-0.000461	0.000488	0.000118	0.000334	4.6e-05	0.000193	0.000261	0.00033	-0.000833	0.000101	-2.4e-05	-5.9e-05	-0.000424	0.000321	0.000289	2.2e-05	9.8e-05	6.6e-05	-0.000306	0.000214	-0.000144	0.000139	-0.000176	-0.000238	-0.000227	0.00019	0.000425	-0.000273	-2.8e-05	1.3e-05	-0.000128	-0.000232	0.000291	-0.000187	1.8e-05	-0.000179
-734	0.000174	0.000238	0.00088	0.000462	-0.000405	-0.00106	0.000719	-0.000152	-0.000483	-0.000103	-0.000303	-0.00064	-1.6e-05	-0.000316	-0.000192	0.000538	-0.000299	0.000372	-2.5e-05	0.000263	0.000123	-0.000276	0.000422	-4.1e-05	0.000533	-0.000148	-7.1e-05	-0.000409	0.000362	-0.000256	4.2e-05	-0.000362	-0.000462	-0.000411	-9.9e-05	0.00012	7.9e-05	0.000118	-0.000126	0.000194	4.4e-05	0.000221	-0.000135	-0.000226	0.000198	4e-06	-0.000443	0.000372	0.000148
-732	0.000529	0.00154	0.000306	-0.000219	0.000384	0.000415	-0.000949	0.000532	-0.000264	-5.7e-05	0.000928	0.000309	-0.000463	-9.8e-05	-0.0004	-0.000127	-0.000529	0.000482	-0.00031	0.000288	-0.000141	-0.000182	0.000234	-0.00026	0.00038	0.000277	-0.000255	9.9e-05	0.000322	0.000271	-0.000253	-8.3e-05	-0.000249	-0.000262	0.000252	0.000896	-0.00013	0.000108	-0.0001	0.000123	-0.00029	-3.7e-05	4.1e-05	-0.000609	-0.00054	-0.000187	0.000232	0.000308	-0.000809
-730	0.00095	0.000705	-0.000887	0.000422	-0.00034	0.000945	0.00052	0.000385	-0.000982	0.000135	-0.000138	-0.000412	-0.000715	-9.7e-05	-7.9e-05	0.000715	-0.000457	-2.3e-05	5.7e-05	0.000696	-0.000233	-0.000558	0.000833	0.00028	0.000415	0.000352	0.000255	0.00066	7.9e-05	-0.000387	-0.00026	0.000116	0.000367	0.000572	-5.3e-05	0.000282	-6.9e-05	0.000295	0.000358	-0.000356	0.000665	-0.000799	0.000104	0.00046	-0.000257	7.8e-05	-5.8e-05	-4.6e-05	6.9e-05
-728	0.00082	0.0001	-0.000128	0.00037	-0.000411	0.00054	-0.0011	-5.6e-05	-9.1e-05	0.000604	0.000633	-0.000119	0.000273	0.000179	-0.000526	0.000329	-0.000433	-2e-06	-0.000477	4.8e-05	0.000227	0.000194	-3.3e-05	0.000368	-0.000309	-0.000519	0.000471	0.000386	0.000232	0.000322	-0.000117	0.000354	0.000282	0.000223	-0.000455	-0.000236	0.000594	-3.2e-05	0.000529	0.000203	0.000125	9e-06	-0.000294	0.000434	0.000162	-0.000555	0.00035	3.5e-05	-0.000144
-726	-0.00143	-0.00186	-0.000265	0.00136	0.00041	0.00134	-0.000789	-0.000426	-0.000388	-4.4e-05	0.000157	-0.000892	-7e-05	0.000106	0.000503	0.001	-0.000952	-0.000627	8.5e-05	0.000492	-3.6e-05	0.000267	0.000109	-0.000268	-6.7e-05	-8e-05	0.000171	-9.7e-05	-0.000117	9e-06	-0.000546	-0.000254	-0.000156	0.000326	-1e-06	0.000491	-0.000212	0.000471	4.1e-05	-0.000125	-1.5e-05	0.000686	0.000147	0.000548	2.7e-05	-0.000266	0.000177	0.000127	0.000221
-724	8.2e-05	-0.000822	0.00206	-0.00062	0.00153	0.000101	-0.00182	0.000397	-0.00151	0.00105	0.000422	-0.000186	0.000639	-0.000147	-0.000145	-0.000383	-0.00013	-0.000334	-0.000675	-0.000233	-0.00029	-0.000348	0.000548	-0.000502	-0.000295	-4.6e-05	4.5e-05	-3.9e-05	0.000141	-0.000199	-0.000578	1.5e-05	1.9e-05	-9.8e-05	0.000479	-0.000298	0.000568	0.000332	-3.7e-05	-0.000169	0.000436	-0.000277	0.000228	0.00016	-7.1e-05	-0.000518	0.000233	-0.000266	-0.000509
-722	-0.00102	-0.000883	0.00023	0.000939	-0.000752	0.00113	-0.000172	-0.000641	0.000318	-6e-05	-0.000208	0.000239	-0.00055	0.000491	-0.000757	-0.000139	-9.8e-05	9e-06	-0.000212	0.00022	-0.000215	-0.000327	0.0001	-4.9e-05	0.000152	0.00051	-0.00019	9.9e-05	0.000321	-7.6e-05	5e-05	1.5e-05	-0.000257	-0.000472	3.3e-05	0.000307	0.000194	0.00025	0.00084	-4.6e-05	-0.000396	0.000275	-0.000559	0.000275	-0.000344	0.0004	-0.000205	-0.000193	0.000698
-720	0.000566	0.000496	0.00023	-0.000354	-0.000899	-0.000153	-0.00101	-0.000121	0.000693	-6e-05	0.000448	0.000746	0.00022	-6.1e-05	0.000487	-5e-05	0.000145	0.000158	1.5e-05	-0.000329	0.000431	-0.00041	0.000386	-9.4e-05	-5.6e-05	-0.000322	7e-05	0.000462	-0.000261	-0.000267	-9.3e-05	0.000142	0.000292	-0.000211	9.4e-05	-0.000105	0.000312	-0.000163	-0.00049	0.000415	-0.000218	-0.000168	0.000632	0.000136	-0.000764	7.5e-05	0.000112	-4.7e-05	-9.1e-05
-718	0.000718	-7.9e-05	0.000207	0.000141	0.00134	-0.000233	-0.000658	-0.000191	1.9e-05	-0.000251	0.000145	-0.00056	0.000288	-0.000633	0.000224	-0.000714	-0.000317	0.000744	0.000302	-0.00024	-0.000686	-0.000181	0.000502	5.5e-05	-4.2e-05	7.7e-05	-5e-06	-1.5e-05	-0.000294	-0.000299	-0.000252	0.000394	0.00024	-3e-05	0.000129	-3.5e-05	0.000151	0.000305	2.5e-05	6e-06	0.000259	-6.4e-05	-0.000398	-0.000179	0.000143	0.000327	0.000349	0.000318	-0.000307
-716	0.00231	0.000988	0.000744	0.00145	0.000178	-0.000173	0.000608	-0.00061	0.000459	-0.000177	0.000382	0.000599	0.000412	-2.8e-05	-1.8e-05	0.000238	5.9e-05	0.000814	-9.4e-05	0.000224	-0.000372	-0.000164	0.000296	0.000133	0.000373	-1.3e-05	-0.000323	0.000487	-0.000181	-9.1e-05	-0.000192	-0.000584	0.000437	0.000516	-0.000281	-5.3e-05	-7.9e-05	0.000375	0.000131	0.000174	-0.000396	0.000149	-0.000125	-0.000445	0.000204	0.00067	-0.000144	0.00062	0.000513
-714	-0.000502	-0.000889	7.2e-05	-0.00104	-0.00133	-0.000844	-0.000698	0.000366	0.000273	-0.00118	8.5e-05	-0.000358	-0.000475	-0.00107	-0.000294	-1.5e-05	0.000374	0.000201	-3e-06	6.8e-05	-0.000262	-0.000327	-2.4e-05	0.000401	-5.6e-05	5.5e-05	-0.000197	0.00038	-9.1e-05	-0.000183	0.000126	-0.000118	0.000282	5e-05	-0.000315	0.000676	-0.000369	-0.000208	-0.000124	5.9e-05	0.000595	-0.000171	0.000386	-0.000383	0.000172	-0.000256	-0.000133	0.000135	-0.000198
-712	0.0015	0.00117	0.000254	-0.00148	0.000189	0.000357	-0.00141	-0.000119	-0.00112	0.00112	0.000285	-0.00016	-9.2e-05	0.000336	-9e-05	-0.00017	-0.000192	-0.000798	0.000162	0.000899	0.000452	0.000278	0.000208	6.4e-05	-3.2e-05	-0.000155	0.000274	-4.1e-05	0.000152	0.000107	-3.4e-05	-0.000514	-0.000861	0.00038	0.000136	0.000158	-0.000122	0.000136	7.7e-05	-0.000153	9e-05	0.000123	-0.00017	0.000124	-0.000115	0.000723	7.6e-05	0.000471	0.000295
-710	-0.00117	0.00096	-0.000417	-0.000285	0.000237	-0.000232	0.00124	-0.000172	-0.000654	-0.000321	0.000243	-0.000186	-0.000515	-4e-06	-0.000402	-9.4e-05	-0.000255	0.00111	3.5e-05	-0.000309	-5.7e-05	0.000369	9.9e-05	-5e-05	-9e-05	-0.000221	6.2e-05	0.000125	0.000289	0.000181	0.000412	-4.4e-05	-0.000368	0.000135	6.9e-05	-7e-05	-0.000104	5e-05	0.0003	-0.000152	-0.000113	-0.000552	-0.000117	0.000153	0.000473	0.000364	-0.000486	7.2e-05	0.000195
-708	0.000852	-0.00109	0.00124	0.000257	-0.00128	-0.00075	0.000573	0.0011	0.00059	0.000949	0.000198	7.9e-05	-0.000424	-0.000126	5e-05	1.7e-05	9.1e-05	-0.00081	-0.000172	8.7e-05	-0.00031	-0.000393	0.000412	0.000116	0.000219	0.000476	2.2e-05	-4e-05	0.00024	-0.000513	-0.000729	-5e-05	0.000626	-0.000159	8.8e-05	0.000219	-0.000229	-0.00027	0.000361	0.000227	0.000693	0	-1.3e-05	0.000169	-0.000187	-0.000374	-0.000134	0.0002	0.000256
-706	0.00143	0.000762	7.5e-05	-0.00143	-0.000107	-0.000604	-0.000242	-0.000241	4e-06	0.000324	-0.000305	-0.000107	-0.000108	0.000154	-0.000899	0.000307	-0.000171	-0.000817	-0.000495	-0.000375	-6.6e-05	-0.000281	0.000174	4.6e-05	9.5e-05	-0.000686	0.000129	-0.000221	3e-05	0.000157	0.000352	0.000148	0.000384	0.000137	5.2e-05	0.000203	-0.000124	-0.000156	0.000115	7.1e-05	-4.3e-05	-3.5e-05	-0.000223	-0.000172	-0.00056	-0.000347	-0.000168	0.00018	0.000149
-704	0.000722	-0.00097	0.000463	0.00136	2e-06	0.000355	0.000246	0.000181	-0.000451	0.00034	-0.000333	-0.000305	0.000668	0.000663	0.000271	-0.000182	0.000355	0.000229	-0.000181	0.000155	-0.000299	6.5e-05	0.000136	4.7e-05	0.0001	-0.000755	-0.000273	-0.000173	3.7e-05	-0.000215	-0.000394	0.000175	-0.000222	-0.000168	0.000244	0.000238	-0.000598	-0.000234	0.000344	-0.000402	6.3e-05	-0.000319	-0.000355	0.000546	-8e-06	0.000446	-0.000306	-1.9e-05	8.3e-05
-702	0.000987	-0.000196	0.000255	-0.00101	-6e-05	-0.000528	-0.000154	-0.000776	0.000569	-0.000102	-0.000864	-0.000185	0.000289	-0.000135	-0.00107	0.000427	-6.6e-05	7.9e-05	0.000282	0.000637	0.000111	-0.000394	-0.000211	0.000235	-0.000175	-2e-05	-0.000398	-8e-06	3e-05	0.000576	-1.8e-05	0.000109	-0.000188	-0.000271	-8.1e-05	-4.1e-05	-7.8e-05	0.000322	-0.000448	0.000292	-0.000379	-0.000179	-0.000126	-0.000101	-0.000239	-0.000464	-0.000297	0.000428	0.000552
-700	0.000658	-0.000225	0.00179	-0.000216	0.000713	-0.00104	-0.00035	0.000739	0.000495	8.9e-05	0.000846	-2.8e-05	-0.000222	0.000203	7.2e-05	-0.000115	-0.000434	0.000239	0.000113	0.000551	2.1e-05	-0.000751	-0.000213	-9.5e-05	-0.000149	0.000377	0.000296	0.000181	0.000102	-0.000331	-0.000513	-1e-05	-4.2e-05	0.000701	0.000311	0.000298	-0.000167	0.000136	4.3e-05	-0.000418	-0.000141	-9e-06	-0.000144	-0.000644	9e-06	0.000419	-0.000297	0.000309	0.000606
-698	1.9e-05	0.00117	0.000177	-0.000754	0.00076	-0.000152	-0.000356	-0.000927	-0.000121	-0.000163	0.000213	0.000119	-0.000714	-0.000495	0.000421	0.000508	0.000144	0.000137	-0.000271	-0.000462	0.000263	-0.0003	-0.000392	-0.000173	-7.3e-05	0.000309	-0.00013	0.000355	0.000202	0.000214	0.000511	0.000193	-0.000103	0.000214	0.000382	0.000167	0.000257	-0.000322	5.1e-05	-0.000124	-0.000229	-0.000171	2.5e-05	0.000425	-0.000239	-0.000116	6.8e-05	-0.000337	3e-05
-696	0.000309	-0.000509	-0.000524	-0.000566	0.000476	0.00122	9.8e-05	-9.1e-05	0.000207	2.8e-05	0.00113	0.000132	-0.000169	-0.000351	-0.000167	-0.000544	-0.000508	9.1e-05	0.000491	-3.1e-05	8.5e-05	-0.00041	-0.000381	0.000636	-7.5e-05	0.000311	0.000162	0.000288	6.8e-05	5.6e-05	-5.8e-05	0.000589	-0.000377	0.000483	-0.000395	0.000122	-0.000182	0.000472	0.000104	-0.000619	0.000444	-0.00033	5e-06	0.000496	-8e-05	0.00049	-0.000124	-9.9e-05	-1.5e-05
-694	0.000534	-0.00146	-0.00143	0.000682	7e-05	0.000951	-0.000333	-0.00106	-0.000808	0.000132	-0.000567	0.000442	-0.000792	9.3e-05	-0.000183	-0.000568	-0.000372	-0.000616	-2.4e-05	-0.000454	0.000265	0.000139	0.000557	0.000262	-4.7e-05	9.3e-05	0.000388	0.000125	2.9e-05	0.000693	-0.00061	9.9e-05	-0.000105	0.000128	0.000463	-0.000201	0.00016	0.000294	6e-06	-0.000118	5.4e-05	-0.000453	0.00013	8.1e-05	-4.4e-05	0.000381	-9.6e-05	-0.000128	0.000404
-692	0.00162	-4.7e-05	-0.000264	-0.000644	-0.00116	-0.00126	0.000628	-2.2e-05	-0.000922	-0.000898	0.00038	-0.000507	-5.7e-05	0.000615	5e-06	-0.00046	0.000576	-0.000123	-0.000192	0.000212	7.5e-05	-0.000192	0.000296	0.000516	-0.000269	-0.000571	0.000228	0.000199	0.000442	0.000149	0.00031	-0.00023	6.8e-05	-4.6e-05	-0.000358	0.000368	-3.3e-05	0.000223	0.000157	0.000371	0.000196	-7.1e-05	0.000633	0.000556	-0.001	-0.0005	0.000185	-0.000454	-0.000193
-690	-0.000955	-0.00146	-0.000627	0.000866	-0.000103	-0.000569	0.00014	-0.000472	0.000571	-0.000929	0.000183	0.000373	-0.000497	0.000615	-0.00123	0.000138	-0.000384	-0.000142	-0.000161	-0.000156	0.000246	0.000222	0.0001	2.7e-05	0.000288	-0.000147	0.000373	5.9e-05	-0.000167	-9.2e-05	-0.000243	-0.000363	-0.000299	0.000404	-0.000124	0.000184	0.000348	0.000226	0.0003	0.000565	-9.5e-05	9.6e-05	0.000139	0.000293	-0.000354	1.2e-05	0.000169	-0.000128	5.6e-05
-688	-0.000305	0.00157	0.00198	0.00041	-0.00154	-5.9e-05	0.000698	0.000937	0.000398	0.000416	-0.000385	-0.00047	-0.000106	6.9e-05	-0.000658	-0.000533	0.000273	-0.000387	-0.000645	-0.000251	-0.000431	-0.000109	0.000306	0.000873	0.000229	0.000285	0.000103	-0.000254	-9.3e-05	0.000479	0.000445	0.000312	9.4e-05	-0.000176	-0.000157	0.000121	2.8e-05	0.000143	-0.000418	0.000319	0.000498	-0.000489	-0.000115	-0.000285	-0.000736	-0.000167	0.000333	0.000363	-4.6e-05
-686	0.00121	-0.000224	0.000437	-0.000239	-0.000987	0.000222	0.000282	-0.000963	-0.000467	0.000223	-0.000332	-0.000213	-8e-05	0.000238	-0.000412	-0.000193	0.000347	4.8e-05	-1.6e-05	0.000523	-0.000287	-0.000144	7.3e-05	-0.000294	0.000507	-0.000223	7.8e-05	-0.000484	0.000346	-7.5e-05	0.000587	-3.5e-05	-0.000224	-0.000271	-0.000733	0.000735	1.9e-05	-8.4e-05	-0.000497	-3.7e-05	0.000798	-7.9e-05	-0.000389	0.00017	-0.000434	0.000401	0.00036	-0.000239	0.000477
-684	0.000951	-0.0012	0.00156	0.000441	-3.6e-05	-0.000374	0.000506	-0.000809	-2.9e-05	0.000801	0.000507	6.7e-05	0.000514	0.000166	-0.000503	0.000638	9e-06	0.000453	8.4e-05	0.00063	-0.000486	-0.000436	-0.000178	0.000151	-0.000286	0.000416	3.5e-05	1.8e-05	-2.1e-05	8.1e-05	-0.000252	-0.000203	-1.7e-05	0.000555	9.5e-05	-0.000359	-0.000395	0.000772	-0.000223	-0.000135	-1.6e-05	-4.4e-05	4.2e-05	-3.2e-05	0.000196	0.000662	-1.4e-05	-1.9e-05	0.000247
-682	0.00127	-0.00089	-0.000521	1.6e-05	-0.000107	-0.000234	0.0005	-0.000322	-0.00034	0.000238	-9.1e-05	-0.000134	-9.3e-05	-0.00145	-0.000261	-0.000127	-0.000298	-0.000466	-0.000231	-0.000394	7.6e-05	-0.000512	-0.000204	-4.4e-05	0.000297	0.000186	0.000387	0.000138	0.000329	-0.000265	-0.000596	-0.000532	-2.5e-05	1.5e-05	6.1e-05	0.000307	-0.000124	-0.000384	0.000113	0.000202	0.000135	-0.000187	0.00019	0.000603	0.000287	-4.4e-05	-6.7e-05	-0.000182	0.000121
-680	0.000568	0.0012	-5.4e-05	-0.00162	-0.000148	0.000335	-0.000882	8.2e-05	-0.000654	-6e-05	0.000929	0.000184	0.000288	-0.000148	0.000617	0.00046	-0.000728	-0.000176	0.000174	0.000699	-0.000101	-0.000457	0.000378	-0.000215	-0.000235	-0.000348	-5e-06	0.000321	0.000208	0.000354	0	-0.000313	9.2e-05	0.00031	-0.000602	-0.000297	-0.000306	-0.000385	-0.000118	-0.000232	4.5e-05	0.000649	-0.000498	0.000135	7.4e-05	0.000364	0.000459	-0.000339	-0.00019
-678	0.000369	-0.000996	0.000103	0.000227	-0.000339	-3.4e-05	0.000209	0.000366	0.000553	-0.000411	-0.000446	-0.000816	-0.000347	0.000288	-0.000191	-4.9e-05	3.8e-05	7e-05	-0.000104	8.9e-05	-0.000441	-0.00082	1.9e-05	-8.5e-05	-6.7e-05	0.000168	-7.2e-05	0.000222	-0.000382	-0.00029	-0.000311	-0.000239	-0.000395	0.000501	0.000302	0.000191	0.00025	-0.000138	0.000415	-0.000144	0.000302	-0.000187	0.00021	0.000286	0.000785	5.8e-05	-0.000196	0.000153	0.000388
-676	0.000242	0.000906	0.00117	0.000278	0.00028	-0.00059	-0.000767	-0.000411	0.00049	-0.000193	0.000258	0.0004	-0.000649	-0.000158	-0.00025	0.00054	0.000568	-0.000465	-0.000202	-0.000359	0.000143	-0.000326	-0.000615	0.000489	-0.000361	-0.000297	0.000348	0.000215	0.000361	0.000579	-2.6e-05	0.000684	-0.00025	0.000187	-0.000367	0.000229	-0.000448	-0.00042	0.000199	-0.000683	0.000197	0.00023	4.2e-05	9.3e-05	-0.000363	0.000599	-0.00026	-0.000219	0.000339
-674	0.000435	0.000267	0.000438	-0.00101	0.00067	-0.00102	-0.00155	-0.000239	0.000428	-0.00037	-0.000346	0.000198	5.9e-05	0.000503	7.3e-05	0.00014	-0.000857	-0.000585	-1.4e-05	-0.00081	-0.000167	-0.000932	-0.000214	0.000141	0.00017	0.000467	-0.000291	0.000373	-3.4e-05	-0.000405	2.6e-05	-0.00016	2.5e-05	0.000292	-0.000436	9e-06	0.000514	0.000136	0.000235	-0.000162	-7.9e-05	-0.000453	-0.00048	0.000435	-0.000115	-0.000582	0.000112	0.000301	-0.000272
-672	-0.000559	0.000817	0.000415	-9.9e-05	-0.000723	-0.000981	-0.00019	0.000568	0.000488	-0.000203	-0.000163	-0.00128	-0.000196	0.000323	0.000385	0.000195	-3.2e-05	2.8e-05	-0.000111	0.000291	0.000978	-0.000174	-0.000105	0.000238	0.000551	-8.7e-05	0.000623	-0.000287	0.000515	3e-05	5.9e-05	-0.000306	0.000436	-0.000384	-0.000394	1.9e-05	6.3e-05	-0.000305	0.00123	-0.000347	0.000239	8e-05	-0.000154	-9.3e-05	-3.6e-05	2.3e-05	0.000269	0.000263	0.000211
-670	-0.00114	0.000674	0.000407	-0.000122	0.000948	-0.000235	-0.000463	-0.000306	-0.000625	-0.000311	-0.000501	0.000345	0.000121	-0.00029	0.00094	0.000697	0.000473	0.000369	-0.00027	-0.000366	-0.0006	6.5e-05	-0.000266	7.3e-05	-0.0002	0.000111	0.00032	-0.000254	0.000182	-2.6e-05	0.000294	-0.000103	2.4e-05	-0.000161	0.000689	0.000202	0.000302	-5.9e-05	0.000465	4.4e-05	-0.000316	3.5e-05	-0.00076	0.00113	-6.3e-05	0.000285	-0.000485	-0.000101	-0.000198
-668	0.000242	-0.000253	0.000542	-0.00123	-0.000513	0.000204	-0.000282	1.3e-05	-0.000119	-0.00121	-0.000107	-7.9e-05	-0.000424	5.7e-05	1.4e-05	-0.000196	0.000261	-0.000317	-0.000449	-0.000135	-0.00015	0.000193	-3.6e-05	-0.000102	-0.000344	8.5e-05	0.000524	-0.000123	0.000345	-0.000218	-0.000362	-0.000211	0.000385	-4.7e-05	0.000208	-3.7e-05	0.000488	0.000252	-0.000392	-0.000133	-4.3e-05	6.8e-05	-0.000109	-0.000365	-0.000941	-0.000265	-0.000434	0.000153	-0.000346
-666	0.000468	-7.9e-05	-0.000495	0.00237	4e-06	-0.000236	-0.000608	-8.5e-05	-0.000815	-0.000264	0.000539	-1.4e-05	-8.4e-05	2.2e-05	0.000123	-0.000417	-0.000183	3.8e-05	0.000241	-0.000398	-0.000252	-0.000768	3.8e-05	0.000211	-0.000142	-0.000139	7.9e-05	-0.000124	-4e-06	0.000529	-0.000236	0.000159	-3.5e-05	0.000493	0.000609	-3.4e-05	-0.000307	-1.2e-05	0.000123	0.000157	0.000195	2.6e-05	0.000359	0.000619	-0.000328	-0.000176	0.000168	-0.000256	0.000295
-664	0.000719	-0.000536	-0.000549	-0.000729	-0.000442	0.000637	0.000351	0.00104	-0.000455	-0.000115	0.000384	-0.000121	0.000195	-0.000364	-0.000583	-6e-06	0.00027	0.000136	-0.000142	-2e-05	-1.7e-05	0.000265	-4.3e-05	-0.000276	0.000304	6.1e-05	0.000314	2.5e-05	-0.000196	0.000154	-1.8e-05	0.000377	-0.000214	0.000257	-0.00042	7.9e-05	-0.000213	0.000251	2.4e-05	0.000121	0.000703	0.000505	0.000216	0.000206	0.000366	0.000148	-0.000633	0.000193	0.000349
-662	0.000815	-0.00137	-0.00135	0.000564	0.00131	0.00212	-0.000247	-0.000675	-0.000575	-0.000147	0.000294	-0.000627	-0.000399	0.000178	-3.1e-05	-0.000282	-0.000225	-8.3e-05	-6.2e-05	9.6e-05	0.000678	-0.000457	-0.000481	4.4e-05	-0.000638	-0.000512	-0.000189	0.000336	7.1e-05	0.000132	-0.000143	-0.00049	0.000111	-0.000108	-0.000523	-0.000202	-4.4e-05	-0.000226	-7e-06	-0.000534	0.000107	0.000133	0.000147	-0.000399	0.000464	0.000472	-4.9e-05	-0.000453	0.000387
-660	0.000502	-0.000994	0.00117	0.00039	-0.00075	-0.00069	0.00179	-0.000608	-0.000156	0.000828	-0.000476	-0.000745	-0.000447	-0.000447	-4.2e-05	-0.00105	0.000281	1e-05	0.000616	0.000279	-0.000515	-0.000363	-6e-06	0.000219	6.8e-05	-6.4e-05	7.1e-05	0.000527	-0.000504	-0.000159	6.8e-05	-0.000514	-0.000342	0.000204	-0.000689	0.00036	-0.000517	4.8e-05	-8.3e-05	3.5e-05	-0.000105	-0.000268	-0.000488	9.9e-05	-0.000594	0.000408	-0.000205	-8.2e-05	0.00078
-658	0.00111	-0.00137	-0.000985	-0.000102	-0.00127	0.000713	-0.000554	-0.000978	-0.000342	-0.000281	0.00055	0.000279	-0.000932	0.00076	-0.000307	-0.000302	-0.000411	-0.000679	-0.000329	0.000552	-0.000224	0.000285	0.000154	-0.000136	0.000256	3e-06	-0.000213	4.2e-05	0.000174	-0.000232	-0.00011	-1.8e-05	6.9e-05	0.000596	-0.000315	8.8e-05	-0.000387	0.000401	7.7e-05	0.000186	-4.3e-05	7.9e-05	0.000368	-0.000286	0.000491	-0.000186	0.000214	-0.000735	0.00035
-656	0.000596	0.00192	0.000928	0.00128	-0.000193	0.00184	-0.000243	0.000294	-0.000262	-0.000459	-0.000164	-0.000174	0.00036	0.000215	8.3e-05	0.000672	-0.00052	0.000128	-8.3e-05	0.000513	2e-05	-0.000181	0.000296	0.000575	0.00061	0.000252	-0.000524	0.000206	7.1e-05	9.7e-05	-0.000352	-0.000372	0.000204	0.000259	0.000164	0.000807	0.000364	-0.00013	-0.000286	0.000191	0.000604	-9e-06	-0.000205	0.000274	0.000223	0.000156	0.000186	0.000272	9.2e-05
-654	8.3e-05	-0.0017	0.00133	-0.000313	0.000497	-0.00135	-0.000532	-0.000186	0.000204	-0.000162	-0.000419	0.000959	0.000121	0.000916	-0.000378	5e-05	1.7e-05	0.000299	-0.000586	9e-06	-0.000254	-1e-06	0.000403	0.000359	0.00039	1.9e-05	0.000271	0.000116	0.000127	0.000453	-0.000177	0.00011	-0.000283	0.0001	0.000252	5.1e-05	-0.000309	-0.00049	0.000317	-2.9e-05	9.1e-05	0.00039	8.4e-05	7.4e-05	-0.000141	2.9e-05	-0.000531	-0.000492	0.000615
-652	-0.000179	0.000386	-0.000965	0.00112	-0.000899	0.00188	0.000301	0.000111	0.000146	-0.000603	0.000422	0.000162	-0.000915	-0.000303	0.000271	0.000197	-0.00035	0.00033	0.000342	-0.000117	-1e-05	0.000204	-0.000367	-0.00019	7.7e-05	-3.7e-05	0.000674	-0.000384	-1.9e-05	7e-06	-5e-05	8.4e-05	0.00017	0.00031	-0.000353	-0.000177	0.00055	-0.000279	0.000157	0.000105	-0.000548	0.000115	-4.7e-05	-0.000277	7.3e-05	-0.000302	0.000151	0.000216	-0.00011
-650	0.000761	-0.00166	-0.000136	-0.000405	-0.000406	0.00135	2.6e-05	0.000181	-0.000374	-0.000251	0.000396	0.000853	0.00021	-0.000158	0.000236	-0.000239	3e-05	7e-06	0.000353	6.6e-05	-0.000252	0.000167	4.8e-05	-0.000162	-0.000269	0.000585	4.5e-05	3.5e-05	7e-05	0.000239	-0.000203	8.2e-05	1.6e-05	2.2e-05	0.000234	-0.000132	-7.8e-05	-9.3e-05	0.000326	-0.000596	-0.000149	-4.6e-05	5e-05	5.5e-05	-0.000337	-6.9e-05	-0.000687	-0.000227	1.2e-05
-648	0.00205	0.00107	0.00122	0.000368	0.000345	0.000413	0.00143	-0.000262	0.00016	0.000413	5.9e-05	-0.000509	-5e-06	-0.000136	0.00014	0.000108	-0.000413	-0.000254	-0.000528	-5.8e-05	9.4e-05	0.000138	0.000287	-0.000137	0.000456	-0.000313	0.000421	-0.000114	-0.000139	-7.6e-05	0.000821	-1e-06	0.000171	9.3e-05	0.000401	-6e-05	0.000328	-0.000376	0.000644	-0.000187	-0.000459	-8.9e-05	-0.000382	-0.000602	-0.0004	-1.6e-05	-0.00037	0.000484	0.000413
-646	-0.000373	-0.000529	0.00119	-0.000404	0.000365	0.000321	-0.00128	0.000551	-0.000421	-0.000364	-0.000597	6.6e-05	-0.00026	-0.000136	-4.2e-05	0.000937	0.0002	0.000259	6.4e-05	7.3e-05	0.000358	-0.000843	0.000413	0.000202	-0.00043	-0.000471	-0.000314	0.000313	-0.000158	-0.000124	0.000193	-0.000136	-0.000196	0.000283	0.000156	0.000124	-0.000239	0.0004	-0.000603	-1e-05	0.00024	0.000132	0.00029	3e-05	-3.4e-05	0.000887	-0.000579	7e-06	8.4e-05
[truncated: 9,322 more rows]
[truncated: 69 more columns]

## Sheet: Fig.3e-3i-CBP-0
Transient absorption spectra of CBP-0
0	400	403	406	409	412	415	418	421	424	427	430	433	436	439	442	445	448	451	454	457	460	463	466	469	472	475	478	481	484	487	490	493	496	499	502	505	508	511	514	517	520	523	526	529	532	535	538	541	544
[truncated: 10,000 more rows]
[truncated: 69 more columns]

## Sheet: Fig. 4b
Plot of external quantum efficiency‒luminance						Inserted EL spectra
[truncated: 201 more rows]

## Sheet: Fig. 4c
Plot of luminance‒voltage‒current density
[truncated: 49 more rows]

[truncated: 32 more sheets: Fig. 4d, Fig. 4e, Fig.4f, Fig. 4g, Fig. 5b, Fig. 5c, Fig. 5d, Fig. S1, Fig. S3, Fig. S5, Fig. S15-2, Fig. S16-2, Fig. S17-2, Fig. S18-2, Fig. S19-2, Fig. S20-2, Fig. S21-2, Fig. S22a, Fig. S22b, Fig. S23 …]
